# Supplementary material for: Characterization of target gene regulation by the two Epstein-Barr virus oncogene LMP1 domains essential for B-cell transformation
Source: mBio. 2023 Nov 27;14(6):e02338-23. doi: 10.1128/mbio.02338-23 (PMC10746160; doi:10.1128/mbio.02338-23)
Supplement: Table S1 — Log2 fold changes of gene expression in EBV-negative Akata B cells expressing LMP1 WT for 24 hours versus uninduced controls. [file mbio.02338-23-s0002.xlsx]

## Sheet: Akata LMP1 WT vs Uninduced
Table S1: Log2 Fold Change of Gene Expression in Induced LMP1 WT versus Uninduced control in EBV-negative Akata B-cells, Related to Figure 5, 6, S4-5,S7,S8, S11
GENEID	SYMBOL	GENEBIOTYPE	baseMean	log2FoldChange	lfcSE	stat	pvalue	padj
ENSG00000211897.9	IGHG3	IG_C_gene	11654.2	-2.29781	0.061106	-37.6038	0	0
ENSG00000169435.14	RASSF6	protein_coding	2751.04	-3.68839	0.0757327	-48.7027	0	1.14e-301
ENSG00000132465.12	JCHAIN	protein_coding	4468.82	-2.89519	0.0595209	-48.6415	0	1.14e-301
ENSG00000167460.17	TPM4	protein_coding	3865.31	1.40791	0.0365871	38.481	0	1.14e-301
ENSG00000204287.14	HLA-DRA	protein_coding	12258.2	1.5221	0.0386839	39.3471	0	1.14e-301
ENSG00000133789.15	SWAP70	protein_coding	5493.33	1.52256	0.0404271	37.6619	0	1.14e-301
ENSG00000136167.15	LCP1	protein_coding	33186.4	1.5711	0.0415962	37.7702	0	1.14e-301
ENSG00000166710.21	B2M	protein_coding	14717.6	1.84803	0.0370867	49.8301	0	1.14e-301
ENSG00000023445.16	BIRC3	protein_coding	5047.79	2.12092	0.056861	37.3001	1.63e-304	1.14e-301
ENSG00000140105.18	WARS1	protein_coding	4768.52	2.17693	0.0575821	37.8057	0	1.14e-301
ENSG00000124201.15	ZNFX1	protein_coding	1441.36	2.2444	0.0581166	38.6188	0	1.14e-301
ENSG00000221963.6	APOL6	protein_coding	1452.34	2.61918	0.0669762	39.1061	0	1.14e-301
ENSG00000205542.11	TMSB4X	protein_coding	7549.86	2.68691	0.0424306	63.3247	0	1.14e-301
ENSG00000204592.9	HLA-E	protein_coding	2014.15	2.69592	0.0618051	43.6198	0	1.14e-301
ENSG00000047932.14	GOPC	protein_coding	2427.18	2.82689	0.0688649	41.0499	0	1.14e-301
ENSG00000112149.10	CD83	protein_coding	1914.35	2.87143	0.0590941	48.5908	0	1.14e-301
ENSG00000163840.10	DTX3L	protein_coding	1515.65	2.93551	0.0681431	43.0786	0	1.14e-301
ENSG00000206503.13	HLA-A	protein_coding	4785.53	3.07003	0.0568148	54.0357	0	1.14e-301
ENSG00000168394.12	TAP1	protein_coding	1735.14	3.08327	0.0688807	44.7624	0	1.14e-301
ENSG00000138496.16	PARP9	protein_coding	927.332	3.20541	0.0660094	48.56	0	1.14e-301
ENSG00000196735.13	HLA-DQA1	protein_coding	1275.15	3.27589	0.0829975	39.4697	0	1.14e-301
ENSG00000100906.11	NFKBIA	protein_coding	2525	3.71249	0.0682911	54.3628	0	1.14e-301
ENSG00000111335.14	OAS2	protein_coding	4029.05	4.49253	0.0572928	78.4135	0	1.14e-301
ENSG00000115267.9	IFIH1	protein_coding	1809.03	4.52373	0.0836213	54.0978	0	1.14e-301
ENSG00000117228.11	GBP1	protein_coding	1099.43	5.23674	0.117409	44.6026	0	1.14e-301
ENSG00000089127.15	OAS1	protein_coding	800.429	5.25308	0.122386	42.9223	0	1.14e-301
ENSG00000115415.20	STAT1	protein_coding	5224.81	5.6732	0.136836	41.4599	0	1.14e-301
ENSG00000187608.10	ISG15	protein_coding	2392.98	5.99986	0.141244	42.4787	0	1.14e-301
ENSG00000126709.16	IFI6	protein_coding	1210.39	6.46975	0.134463	48.1154	0	1.14e-301
ENSG00000161791.14	FMNL3	protein_coding	727.359	3.55685	0.0958548	37.1067	2.19e-301	1.47e-298
ENSG00000185650.10	ZFP36L1	protein_coding	2464.25	3.03919	0.0825873	36.7997	1.87e-296	1.21e-293
ENSG00000121858.11	TNFSF10	protein_coding	379.502	4.88595	0.132909	36.7616	7.6e-296	4.79e-293
ENSG00000160683.5	CXCR5	protein_coding	1529.05	2.20993	0.0602227	36.6959	8.49e-295	5.19e-292
ENSG00000156587.16	UBE2L6	protein_coding	1665.44	2.65748	0.0748275	35.5147	2.91e-276	1.73e-273
ENSG00000179583.20	CIITA	protein_coding	5084.98	2.72012	0.0769575	35.3458	1.16e-273	6.71e-271
ENSG00000108639.8	SYNGR2	protein_coding	2251.07	2.17159	0.0615702	35.2702	1.68e-272	9.43e-270
ENSG00000237412.7	PRSS56	protein_coding	5018.85	-3.81491	0.109679	-34.7826	4.45e-265	2.43e-262
ENSG00000103966.11	EHD4	protein_coding	1997.47	1.77646	0.051319	34.616	1.45e-262	7.7e-260
ENSG00000205413.8	SAMD9	protein_coding	999.003	3.15838	0.092065	34.306	6.38e-258	3.3e-255
ENSG00000171552.14	BCL2L1	protein_coding	6611.25	1.69918	0.0495425	34.2974	8.58e-258	4.32e-255
ENSG00000204525.17	HLA-C	protein_coding	4609.65	2.06132	0.060226	34.2265	9.76e-257	4.8e-254
ENSG00000101017.14	CD40	protein_coding	1584.46	2.757	0.0810072	34.0341	6.98e-254	3.35e-251
ENSG00000196684.12	HSH2D	protein_coding	1185.71	2.11956	0.0625562	33.8825	1.21e-251	5.66e-249
ENSG00000185745.10	IFIT1	protein_coding	1844	7.32138	0.217077	33.7272	2.31e-249	1.06e-246
ENSG00000132274.16	TRIM22	protein_coding	1162.52	3.67385	0.109806	33.4577	1.99e-245	8.91e-243
ENSG00000166349.10	RAG1	protein_coding	1601.49	-3.9346	0.117955	-33.3567	5.82e-244	2.55e-241
ENSG00000198833.7	UBE2J1	protein_coding	3323.26	-1.6643	0.0503493	-33.055	1.32e-239	5.65e-237
ENSG00000005249.13	PRKAR2B	protein_coding	5929.36	-2.45955	0.0750319	-32.78	1.13e-235	4.77e-233
ENSG00000131378.14	RFTN1	protein_coding	3639.66	1.68487	0.0514149	32.7701	1.57e-235	6.46e-233
ENSG00000127325.19	BEST3	protein_coding	1656.35	-3.81168	0.116933	-32.5973	4.48e-233	1.81e-230
ENSG00000029364.12	SLC39A9	protein_coding	2006.37	2.72311	0.0835724	32.5839	6.94e-233	2.74e-230
ENSG00000237541.4	HLA-DQA2	protein_coding	819.191	2.56243	0.0797099	32.147	9.73e-227	3.77e-224
ENSG00000108819.11	PPP1R9B	protein_coding	2896.8	2.02545	0.063226	32.035	3.55e-225	1.35e-222
ENSG00000171223.6	JUNB	protein_coding	930.797	3.62904	0.113912	31.8583	1.01e-222	3.77e-220
ENSG00000226979.9	LTA	protein_coding	269.487	5.69486	0.182059	31.2803	8.66e-215	3.17e-212
ENSG00000119922.11	IFIT2	protein_coding	1271.1	6.55033	0.211238	31.0093	4.04e-211	1.45e-208
ENSG00000196549.13	MME	protein_coding	11330.9	-1.60389	0.0520358	-30.8227	1.3e-208	4.6e-206
ENSG00000107201.11	DDX58	protein_coding	595.537	5.57523	0.182283	30.5856	1.9e-205	6.62e-203
ENSG00000160710.18	ADAR	protein_coding	8290.38	1.61239	0.052766	30.5574	4.51e-205	1.54e-202
ENSG00000073282.14	TP63	protein_coding	3016.32	1.46294	0.0479949	30.4812	4.63e-204	1.55e-201
ENSG00000101846.8	STS	protein_coding	2351.07	1.47976	0.0488449	30.2952	1.33e-201	4.38e-199
ENSG00000143384.14	MCL1	protein_coding	3741.73	1.28557	0.0427012	30.1063	4.01e-199	1.3e-196
ENSG00000196126.11	HLA-DRB1	protein_coding	2799.74	1.36002	0.0455307	29.8703	4.78e-196	1.53e-193
ENSG00000101265.16	RASSF2	protein_coding	2760.48	1.27599	0.0428451	29.7816	6.77e-195	2.13e-192
ENSG00000100403.12	ZC3H7B	protein_coding	2346.66	1.28698	0.0434591	29.6135	1e-192	3.1e-190
ENSG00000240065.8	PSMB9	protein_coding	1083.84	2.00264	0.0678845	29.5007	2.82e-191	8.62e-189
ENSG00000141682.12	PMAIP1	protein_coding	1427.52	2.22075	0.0753831	29.4595	9.51e-191	2.86e-188
ENSG00000102096.9	PIM2	protein_coding	1608.54	1.33329	0.0454318	29.3471	2.6e-189	7.72e-187
ENSG00000139737.22	SLAIN1	protein_coding	1874.18	1.82897	0.0627764	29.1346	1.31e-186	3.82e-184
ENSG00000135114.13	OASL	protein_coding	222.035	5.85602	0.201692	29.0345	2.41e-185	6.95e-183
ENSG00000164691.18	TAGAP	protein_coding	849.944	2.48759	0.0857322	29.0158	4.16e-185	1.18e-182
ENSG00000170340.11	B3GNT2	protein_coding	325.227	2.67968	0.0927211	28.9004	1.18e-183	3.3e-181
ENSG00000104951.16	IL4I1	protein_coding	809.427	6.78592	0.235251	28.8455	5.78e-183	1.6e-180
ENSG00000116731.22	PRDM2	protein_coding	8319.72	1.62553	0.0563847	28.8293	9.22e-183	2.51e-180
ENSG00000002549.13	LAP3	protein_coding	1618.49	1.93415	0.0676609	28.5859	1.01e-179	2.71e-177
ENSG00000056558.11	TRAF1	protein_coding	1611.77	5.79595	0.204405	28.3552	7.23e-177	1.92e-174
ENSG00000254709.8	IGLL5	protein_coding	4038.3	-2.64181	0.0933806	-28.2908	4.48e-176	1.17e-173
ENSG00000226950.8	DANCR	lncRNA	2006.97	-1.66528	0.0591635	-28.1471	2.6e-174	6.72e-172
ENSG00000177409.12	SAMD9L	protein_coding	1272.89	7.53523	0.268288	28.0864	1.44e-173	3.67e-171
ENSG00000136147.18	PHF11	protein_coding	362.644	3.70745	0.13236	28.0104	1.21e-172	3.06e-170
ENSG00000153989.8	NUS1	protein_coding	2766.81	1.83684	0.0656925	27.9611	4.83e-172	1.2e-169
ENSG00000126353.3	CCR7	protein_coding	963.321	3.48306	0.12484	27.9002	2.66e-171	6.53e-169
ENSG00000070190.13	DAPP1	protein_coding	1263.73	1.79385	0.0648423	27.6649	1.85e-168	4.49e-166
ENSG00000213585.11	VDAC1	protein_coding	9257.91	-1.39228	0.0503659	-27.6433	3.36e-168	8.06e-166
ENSG00000019582.16	CD74	protein_coding	29192.4	0.926449	0.0335588	27.6067	9.24e-168	2.19e-165
ENSG00000174485.16	DENND4A	protein_coding	2963.05	2.84122	0.103101	27.5576	3.58e-167	8.4e-165
ENSG00000101190.13	TCFL5	protein_coding	772.458	3.46471	0.126258	27.4415	8.77e-166	2.03e-163
ENSG00000205189.12	ZBTB10	protein_coding	1462.93	3.10053	0.113692	27.2713	9.29e-164	2.13e-161
ENSG00000163565.19	IFI16	protein_coding	3455.77	1.57122	0.0576647	27.2475	1.78e-163	4.03e-161
ENSG00000169508.7	GPR183	protein_coding	359.742	3.19809	0.117705	27.1703	1.46e-162	3.26e-160
ENSG00000122986.14	HVCN1	protein_coding	346.879	3.22376	0.118996	27.0913	1.25e-161	2.76e-159
ENSG00000145990.11	GFOD1	protein_coding	2478.02	-1.38403	0.0512066	-27.0283	6.88e-161	1.51e-158
ENSG00000176533.13	GNG7	protein_coding	1549.28	-2.33972	0.0866961	-26.9875	2.07e-160	4.49e-158
ENSG00000115956.10	PLEK	protein_coding	971.438	5.12477	0.191569	26.7516	1.18e-157	2.54e-155
ENSG00000108771.13	DHX58	protein_coding	235.062	4.5931	0.172433	26.637	2.53e-156	5.38e-154
ENSG00000100721.11	TCL1A	protein_coding	6090.93	-1.92974	0.0724801	-26.6244	3.55e-156	7.45e-154
ENSG00000231925.12	TAPBP	protein_coding	3127.4	1.60257	0.060202	26.6198	4e-156	8.32e-154
ENSG00000162654.9	GBP4	protein_coding	1044.6	7.27585	0.274506	26.5053	8.43e-155	1.73e-152
ENSG00000121594.12	CD80	protein_coding	876.577	1.89787	0.0717344	26.4569	3.04e-154	6.19e-152
ENSG00000147434.9	CHRNA6	protein_coding	385.538	4.42398	0.16755	26.404	1.23e-153	2.49e-151
ENSG00000130066.16	SAT1	protein_coding	389.576	3.23199	0.122549	26.373	2.79e-153	5.58e-151
ENSG00000157191.20	NECAP2	protein_coding	1226.04	1.64963	0.0626701	26.3225	1.06e-152	2.09e-150
ENSG00000085117.12	CD82	protein_coding	818.969	2.78193	0.105984	26.2486	7.41e-152	1.45e-149
ENSG00000061337.15	LZTS1	protein_coding	855.621	-2.09432	0.0798726	-26.2208	1.54e-151	2.99e-149
ENSG00000183624.14	HMCES	protein_coding	5309.59	-1.77888	0.0681454	-26.1041	3.27e-150	6.28e-148
ENSG00000185507.21	IRF7	protein_coding	299.243	6.49931	0.250068	25.9902	6.39e-149	1.22e-146
ENSG00000112343.11	TRIM38	protein_coding	581.243	1.7637	0.0678968	25.9762	9.2e-149	1.73e-146
ENSG00000113387.12	SUB1	protein_coding	1522.92	1.35831	0.0524269	25.9086	5.33e-148	9.96e-146
ENSG00000111885.7	MAN1A1	protein_coding	1377.76	-1.41155	0.0548685	-25.726	5.99e-146	1.11e-143
ENSG00000171608.16	PIK3CD	protein_coding	4263.17	1.95131	0.0763337	25.5629	3.94e-144	7.23e-142
ENSG00000079263.19	SP140	protein_coding	897.482	2.03665	0.0800229	25.4508	6.92e-143	1.26e-140
ENSG00000187605.16	TET3	protein_coding	1274.46	1.82096	0.0718987	25.3267	1.62e-141	2.92e-139
ENSG00000206337.12	HCP5	lncRNA	398.498	2.52564	0.0999676	25.2646	7.83e-141	1.4e-138
ENSG00000120539.15	MASTL	protein_coding	534.693	2.08126	0.0824685	25.237	1.57e-140	2.78e-138
ENSG00000089094.19	KDM2B	protein_coding	3115.09	2.60374	0.103526	25.1505	1.39e-139	2.45e-137
ENSG00000189233.12	NUGGC	protein_coding	1498.14	-2.33775	0.093014	-25.1333	2.15e-139	3.74e-137
ENSG00000211945.2	IGHV1-18	IG_V_gene	937.546	-2.31509	0.0921366	-25.1268	2.54e-139	4.37e-137
ENSG00000107742.13	SPOCK2	protein_coding	1599.64	2.69223	0.107747	24.9866	8.54e-138	1.46e-135
ENSG00000133106.15	EPSTI1	protein_coding	536.946	6.56811	0.26476	24.8078	7.39e-136	1.25e-133
ENSG00000134321.13	RSAD2	protein_coding	877.013	8.93049	0.364902	24.4736	2.82e-132	4.74e-130
ENSG00000137393.10	RNF144B	protein_coding	914.693	-1.78635	0.0730609	-24.4502	5.01e-132	8.35e-130
ENSG00000170325.16	PRDM10	protein_coding	841.209	-1.71841	0.0710559	-24.1839	3.28e-129	5.42e-127
ENSG00000105397.14	TYK2	protein_coding	4037.28	2.95509	0.122445	24.134	1.1e-128	1.8e-126
ENSG00000002919.15	SNX11	protein_coding	894.791	3.18365	0.132137	24.0936	2.92e-128	4.75e-126
ENSG00000160050.16	CCDC28B	protein_coding	1014.99	3.02997	0.125921	24.0625	6.18e-128	9.96e-126
ENSG00000254838.5	GVINP1	transcribed_unprocessed_pseudogene	226.279	3.17806	0.132265	24.0279	1.42e-127	2.27e-125
ENSG00000197629.6	MPEG1	protein_coding	308.449	2.63123	0.109791	23.9657	6.33e-127	1.01e-124
ENSG00000100099.21	HPS4	protein_coding	4976.04	-1.19206	0.0499968	-23.8426	1.21e-125	1.9e-123
ENSG00000167208.15	SNX20	protein_coding	269.56	2.58018	0.10826	23.8332	1.51e-125	2.37e-123
ENSG00000100911.16	PSME2	protein_coding	1635.17	1.4307	0.0601874	23.7707	6.71e-125	1.04e-122
ENSG00000272841.1	MAP3K4-AS1	lncRNA	240.901	4.89052	0.206173	23.7204	2.22e-124	3.42e-122
ENSG00000101096.20	NFATC2	protein_coding	1036.35	2.01443	0.0851288	23.6634	8.6e-124	1.31e-121
ENSG00000187239.17	FNBP1	protein_coding	1567.22	2.18939	0.0928595	23.5774	6.57e-123	9.96e-121
ENSG00000234745.13	HLA-B	protein_coding	10788.7	1.83301	0.0780365	23.4891	5.27e-122	7.93e-120
ENSG00000206341.7	HLA-H	unprocessed_pseudogene	683.367	2.51117	0.107558	23.3472	1.47e-120	2.2e-118
ENSG00000077150.20	NFKB2	protein_coding	3691.91	4.61961	0.198321	23.2937	5.14e-120	7.62e-118
ENSG00000107447.8	DNTT	protein_coding	991.217	-2.32151	0.0998143	-23.2583	1.17e-119	1.72e-117
ENSG00000198176.13	TFDP1	protein_coding	12141.9	-1.05192	0.0452299	-23.2572	1.2e-119	1.76e-117
ENSG00000117091.10	CD48	protein_coding	280.132	2.46385	0.106079	23.2265	2.46e-119	3.57e-117
ENSG00000166483.12	WEE1	protein_coding	2018.75	1.2798	0.0553595	23.118	3.05e-118	4.39e-116
ENSG00000135899.19	SP110	protein_coding	1374.04	1.92177	0.0832088	23.0957	5.11e-118	7.31e-116
ENSG00000158457.6	TSPAN33	protein_coding	540.301	1.95369	0.0846165	23.0887	6.01e-118	8.53e-116
ENSG00000111344.11	RASAL1	protein_coding	1536.84	-2.01412	0.0876246	-22.9858	6.46e-117	9.11e-115
ENSG00000152558.15	TMEM123	protein_coding	4626.32	1.44261	0.0628555	22.9512	1.43e-116	2.01e-114
ENSG00000140750.17	ARHGAP17	protein_coding	1290.16	2.31445	0.101039	22.9066	4e-116	5.56e-114
ENSG00000086065.14	CHMP5	protein_coding	603.802	2.02949	0.0886372	22.8965	5.03e-116	6.95e-114
ENSG00000125726.11	CD70	protein_coding	204.193	5.558	0.243238	22.85	1.46e-115	2e-113
ENSG00000068079.8	IFI35	protein_coding	257.913	5.20735	0.228161	22.8232	2.7e-115	3.68e-113
ENSG00000008083.14	JARID2	protein_coding	631.391	1.88856	0.0827961	22.8098	3.66e-115	4.96e-113
ENSG00000135902.10	CHRND	protein_coding	580.75	-4.22303	0.185865	-22.7209	2.78e-114	3.74e-112
ENSG00000137965.11	IFI44	protein_coding	1068.07	6.4234	0.283483	22.6588	1.14e-113	1.52e-111
ENSG00000187621.15	TCL6	lncRNA	391.033	-3.11383	0.13786	-22.5869	5.83e-113	7.74e-111
ENSG00000055332.19	EIF2AK2	protein_coding	2221.8	3.14239	0.139877	22.4654	9.06e-112	1.19e-109
ENSG00000152484.14	USP12	protein_coding	977.25	2.15873	0.0962838	22.4205	2.49e-111	3.25e-109
ENSG00000125148.7	MT2A	protein_coding	273.248	2.98529	0.133499	22.3619	9.25e-111	1.2e-108
ENSG00000171467.16	ZNF318	protein_coding	1225.38	1.83801	0.0823255	22.3261	2.06e-110	2.66e-108
ENSG00000130303.14	BST2	protein_coding	971.558	2.1368	0.0960433	22.2483	1.17e-109	1.5e-107
ENSG00000175097.8	RAG2	protein_coding	973.443	-3.20763	0.14421	-22.2427	1.33e-109	1.69e-107
ENSG00000003402.20	CFLAR	protein_coding	1239.51	4.97388	0.223736	22.231	1.72e-109	2.18e-107
ENSG00000158050.5	DUSP2	protein_coding	648.877	2.29744	0.103361	22.2274	1.87e-109	2.35e-107
ENSG00000185338.6	SOCS1	protein_coding	246.243	2.53778	0.115104	22.0478	1e-107	1.26e-105
ENSG00000232629.9	HLA-DQB2	protein_coding	377.594	2.47945	0.112973	21.9474	9.18e-107	1.14e-104
ENSG00000213719.8	CLIC1	protein_coding	1665.23	1.23938	0.0565344	21.9226	1.58e-106	1.95e-104
ENSG00000143603.19	KCNN3	protein_coding	590.399	-3.4795	0.158825	-21.9078	2.19e-106	2.69e-104
ENSG00000176788.9	BASP1	protein_coding	2082.59	1.05694	0.0482768	21.8933	3.01e-106	3.68e-104
ENSG00000154319.16	FAM167A	protein_coding	499.189	-2.42251	0.110702	-21.8832	3.75e-106	4.56e-104
ENSG00000168961.17	LGALS9	protein_coding	449.988	4.33906	0.198604	21.8478	8.16e-106	9.86e-104
ENSG00000100220.12	RTCB	protein_coding	1671.26	1.34132	0.0614872	21.8145	1.69e-105	2.03e-103
ENSG00000116852.15	KIF21B	protein_coding	1196.8	1.4835	0.0680564	21.7981	2.42e-105	2.88e-103
ENSG00000143507.18	DUSP10	protein_coding	590.816	3.5484	0.163048	21.7629	5.21e-105	6.18e-103
ENSG00000155307.19	SAMSN1	protein_coding	261.14	3.43963	0.158521	21.6983	2.13e-104	2.51e-102
ENSG00000211772.11	TRBC2	TR_C_gene	495.718	-2.60517	0.120117	-21.6885	2.63e-104	3.09e-102
ENSG00000144711.16	IQSEC1	protein_coding	1482.09	1.74267	0.080882	21.5458	5.8e-103	6.76e-101
ENSG00000101347.10	SAMHD1	protein_coding	3013.48	2.02359	0.0940545	21.5151	1.13e-102	1.3e-100
ENSG00000128340.15	RAC2	protein_coding	1910.68	1.24428	0.0580267	21.4431	5.29e-102	6.1e-100
ENSG00000165507.9	DEPP1	protein_coding	214.014	5.20022	0.242765	21.4208	8.55e-102	9.8e-100
ENSG00000115758.13	ODC1	protein_coding	5279.18	-1.25638	0.0587307	-21.3922	1.58e-101	1.8e-99
ENSG00000156738.18	MS4A1	protein_coding	8202.47	1.62548	0.0760802	21.3654	2.8e-101	3.18e-99
ENSG00000185739.13	SRL	protein_coding	567.419	-2.49219	0.11676	-21.3445	4.38e-101	4.94e-99
ENSG00000175782.11	SLC35E3	protein_coding	673.102	-2.26592	0.10618	-21.3403	4.8e-101	5.37e-99
ENSG00000184845.4	DRD1	protein_coding	338.976	-4.30226	0.203102	-21.1827	1.38e-99	1.54e-97
ENSG00000158470.5	B4GALT5	protein_coding	1799.33	1.12457	0.0535874	20.9857	8.86e-98	9.82e-96
ENSG00000169679.15	BUB1	protein_coding	2583.91	1.74339	0.0831308	20.9716	1.19e-97	1.31e-95
ENSG00000087074.8	PPP1R15A	protein_coding	353.148	2.73354	0.130412	20.9608	1.5e-97	1.64e-95
ENSG00000132744.8	ACY3	protein_coding	473.2	-2.56552	0.122504	-20.9424	2.2e-97	2.4e-95
ENSG00000112679.14	DUSP22	protein_coding	976.733	2.71933	0.129959	20.9245	3.21e-97	3.48e-95
ENSG00000242808.10	SOX2-OT	lncRNA	606.08	-2.99149	0.143165	-20.8954	5.9e-97	6.36e-95
ENSG00000254087.8	LYN	protein_coding	1131.87	3.03166	0.145147	20.8869	7.05e-97	7.56e-95
ENSG00000184602.6	SNN	protein_coding	317.646	2.19381	0.105097	20.8742	9.19e-97	9.81e-95
ENSG00000083799.18	CYLD	protein_coding	955.904	2.76848	0.133032	20.8106	3.47e-96	3.68e-94
ENSG00000197746.14	PSAP	protein_coding	10338.1	-1.28761	0.0619029	-20.8005	4.28e-96	4.52e-94
ENSG00000132109.10	TRIM21	protein_coding	177.758	3.25496	0.156503	20.798	4.51e-96	4.74e-94
ENSG00000099875.16	MKNK2	protein_coding	3692.14	1.78368	0.0858113	20.7861	5.79e-96	6.05e-94
ENSG00000269404.7	SPIB	protein_coding	2296.95	2.01507	0.0970124	20.7713	7.88e-96	8.18e-94
ENSG00000204178.11	MACO1	protein_coding	1138.41	1.6062	0.0775921	20.7005	3.43e-95	3.55e-93
ENSG00000115091.12	ACTR3	protein_coding	4491.22	1.00463	0.0486563	20.6475	1.03e-94	1.06e-92
ENSG00000132970.14	WASF3	protein_coding	270.039	-2.84318	0.137725	-20.644	1.11e-94	1.13e-92
ENSG00000059378.13	PARP12	protein_coding	852.795	2.02757	0.098245	20.6379	1.25e-94	1.28e-92
ENSG00000174500.13	GCSAM	protein_coding	4000.29	-0.923936	0.0449029	-20.5763	4.48e-94	4.54e-92
ENSG00000189077.11	TMEM120A	protein_coding	1651.57	5.95636	0.291004	20.4683	4.13e-93	4.16e-91
ENSG00000175567.11	UCP2	protein_coding	4939.91	-1.16492	0.0569999	-20.4372	7.81e-93	7.84e-91
ENSG00000239713.9	APOBEC3G	protein_coding	498.868	2.41925	0.11853	20.4105	1.35e-92	1.35e-90
ENSG00000116691.11	MIIP	protein_coding	896.945	1.61939	0.079408	20.3932	1.92e-92	1.91e-90
ENSG00000129657.16	SEC14L1	protein_coding	4412.26	-1.05445	0.0519037	-20.3154	9.39e-92	9.28e-90
ENSG00000119042.17	SATB2	protein_coding	1104.14	-1.48097	0.0731378	-20.2491	3.62e-91	3.56e-89
ENSG00000242574.9	HLA-DMB	protein_coding	949.419	1.29088	0.0637813	20.2391	4.43e-91	4.34e-89
ENSG00000160223.17	ICOSLG	protein_coding	795.712	1.8444	0.0911417	20.2366	4.66e-91	4.54e-89
ENSG00000136286.16	MYO1G	protein_coding	1265.71	1.63455	0.0808314	20.2217	6.31e-91	6.12e-89
ENSG00000185433.10	LINC00158	lncRNA	270.075	7.45565	0.369727	20.1653	1.98e-90	1.91e-88
ENSG00000101144.13	BMP7	protein_coding	1059.85	-1.83525	0.0911658	-20.1309	3.96e-90	3.8e-88
ENSG00000179344.16	HLA-DQB1	protein_coding	1272.35	2.35712	0.117642	20.0364	2.65e-89	2.53e-87
ENSG00000116701.15	NCF2	protein_coding	359.964	4.20865	0.210155	20.0264	3.24e-89	3.08e-87
ENSG00000136997.21	MYC	protein_coding	5717.68	-1.29533	0.0647213	-20.0139	4.16e-89	3.94e-87
ENSG00000172183.16	ISG20	protein_coding	1146.32	3.21981	0.161257	19.967	1.07e-88	1e-86
ENSG00000149218.5	ENDOD1	protein_coding	439.818	1.51864	0.0764548	19.8633	8.46e-88	7.93e-86
ENSG00000185432.12	METTL7A	protein_coding	1345.81	-1.70141	0.0856987	-19.8534	1.03e-87	9.61e-86
ENSG00000154719.14	MRPL39	protein_coding	739.18	1.59065	0.0803474	19.7972	3.15e-87	2.92e-85
ENSG00000189067.14	LITAF	protein_coding	583.915	2.64581	0.134016	19.7425	9.31e-87	8.61e-85
ENSG00000132359.15	RAP1GAP2	protein_coding	635.591	-2.90857	0.147474	-19.7225	1.38e-86	1.27e-84
ENSG00000198382.9	UVRAG	protein_coding	849.227	1.63275	0.0830921	19.6499	5.79e-86	5.31e-84
ENSG00000258947.8	TUBB3	protein_coding	420.677	-3.45569	0.176191	-19.6133	1.19e-85	1.09e-83
ENSG00000181192.12	DHTKD1	protein_coding	851.214	1.50635	0.076896	19.5894	1.9e-85	1.73e-83
ENSG00000170581.14	STAT2	protein_coding	1117.93	3.04321	0.155833	19.5286	6.27e-85	5.67e-83
ENSG00000164850.15	GPER1	protein_coding	545.648	-2.54504	0.130467	-19.5072	9.54e-85	8.59e-83
ENSG00000250264.1	AL669918.1	protein_coding	555.681	1.89301	0.0972731	19.4607	2.36e-84	2.12e-82
ENSG00000131401.11	NAPSB	transcribed_unprocessed_pseudogene	405.993	2.13297	0.10988	19.4119	6.12e-84	5.46e-82
ENSG00000204264.12	PSMB8	protein_coding	1457.48	1.12369	0.0581084	19.3378	2.58e-83	2.29e-81
ENSG00000157470.12	FAM81A	protein_coding	1092.71	-1.68731	0.0880616	-19.1605	7.91e-82	6.99e-80
ENSG00000066923.18	STAG3	protein_coding	384.422	3.08935	0.162003	19.0698	4.5e-81	3.97e-79
ENSG00000169575.5	VPREB1	protein_coding	231.531	-4.59899	0.241423	-19.0495	6.64e-81	5.82e-79
ENSG00000105835.13	NAMPT	protein_coding	1253.15	1.30676	0.0688168	18.989	2.1e-80	1.84e-78
ENSG00000121060.18	TRIM25	protein_coding	1710.39	2.41577	0.127237	18.9863	2.21e-80	1.92e-78
ENSG00000122862.5	SRGN	protein_coding	133.848	5.7755	0.30432	18.9783	2.58e-80	2.23e-78
ENSG00000118308.15	IRAG2	protein_coding	5309.64	-1.2227	0.0644796	-18.9625	3.48e-80	3e-78
ENSG00000101608.13	MYL12A	protein_coding	1037.08	1.28699	0.0678938	18.9559	3.95e-80	3.39e-78
ENSG00000197818.12	SLC9A8	protein_coding	552.631	1.39284	0.0737792	18.8784	1.72e-79	1.47e-77
ENSG00000165238.16	WNK2	protein_coding	2033.34	-2.46611	0.130726	-18.8647	2.22e-79	1.89e-77
ENSG00000152689.18	RASGRP3	protein_coding	809.086	2.39902	0.127423	18.8273	4.51e-79	3.82e-77
ENSG00000147905.18	ZCCHC7	protein_coding	2609.49	1.12552	0.0598385	18.8093	6.33e-79	5.34e-77
ENSG00000162704.16	ARPC5	protein_coding	1760.45	1.11308	0.0592837	18.7755	1.2e-78	1.01e-76
ENSG00000156675.16	RAB11FIP1	protein_coding	698.782	2.52028	0.134555	18.7305	2.79e-78	2.34e-76
ENSG00000135148.12	TRAFD1	protein_coding	710.407	2.56621	0.137101	18.7176	3.56e-78	2.96e-76
ENSG00000109320.13	NFKB1	protein_coding	1705.06	2.3657	0.126512	18.6994	5.01e-78	4.16e-76
ENSG00000136754.18	ABI1	protein_coding	1201.77	0.995562	0.0535576	18.5886	3.97e-77	3.28e-75
ENSG00000102034.17	ELF4	protein_coding	688.574	1.41165	0.0759752	18.5804	4.63e-77	3.81e-75
ENSG00000127824.14	TUBA4A	protein_coding	2120.33	-1.42855	0.0771371	-18.5196	1.43e-76	1.18e-74
ENSG00000155926.14	SLA	protein_coding	228.941	2.32259	0.125501	18.5066	1.83e-76	1.49e-74
ENSG00000120899.18	PTK2B	protein_coding	2157.48	1.90962	0.103193	18.5053	1.87e-76	1.52e-74
ENSG00000134986.14	NREP	protein_coding	1746.67	-1.41402	0.0764995	-18.484	2.78e-76	2.25e-74
ENSG00000204622.11	HLA-J	transcribed_unprocessed_pseudogene	245.625	2.32956	0.12608	18.4768	3.17e-76	2.56e-74
ENSG00000159388.6	BTG2	protein_coding	1464.22	-1.02906	0.0557394	-18.462	4.17e-76	3.35e-74
ENSG00000105939.14	ZC3HAV1	protein_coding	876.439	1.73576	0.0940223	18.4612	4.24e-76	3.39e-74
ENSG00000133119.13	RFC3	protein_coding	1704.46	-1.031	0.056007	-18.4084	1.13e-75	8.93e-74
ENSG00000066084.13	DIP2B	protein_coding	914.086	1.31257	0.0713026	18.4084	1.12e-75	8.93e-74
ENSG00000137200.13	CMTR1	protein_coding	1372.35	1.90743	0.103645	18.4035	1.23e-75	9.73e-74
ENSG00000140464.20	PML	protein_coding	2224.4	2.20153	0.119949	18.3538	3.08e-75	2.42e-73
ENSG00000128567.17	PODXL	protein_coding	1253.88	-1.54358	0.0842289	-18.326	5.13e-75	4.03e-73
ENSG00000118503.15	TNFAIP3	protein_coding	2035.82	4.79668	0.261828	18.32	5.73e-75	4.48e-73
ENSG00000104312.8	RIPK2	protein_coding	484.336	1.71783	0.0940626	18.2626	1.64e-74	1.28e-72
ENSG00000142583.18	SLC2A5	protein_coding	4747.07	-1.63755	0.0898767	-18.22	3.58e-74	2.78e-72
ENSG00000106665.16	CLIP2	protein_coding	715.966	5.53533	0.305812	18.1004	3.16e-73	2.44e-71
ENSG00000186480.13	INSIG1	protein_coding	1723.63	1.16055	0.0641412	18.0936	3.58e-73	2.75e-71
ENSG00000162783.11	IER5	protein_coding	332.473	2.12421	0.117545	18.0715	5.35e-73	4.1e-71
ENSG00000169245.6	CXCL10	protein_coding	2219.16	8.62675	0.478121	18.043	8.95e-73	6.83e-71
ENSG00000087086.15	FTL	protein_coding	3123.07	-1.01532	0.0567635	-17.8868	1.49e-71	1.14e-69
ENSG00000115839.18	RAB3GAP1	protein_coding	1391.91	0.908562	0.0508506	17.8673	2.12e-71	1.61e-69
ENSG00000184992.13	BRI3BP	protein_coding	1754.2	-1.41453	0.0791992	-17.8604	2.4e-71	1.81e-69
ENSG00000154124.5	OTULIN	protein_coding	1250.28	2.21997	0.124628	17.8128	5.62e-71	4.23e-69
ENSG00000185262.9	UBALD2	protein_coding	788.489	2.25251	0.126585	17.7944	7.81e-71	5.85e-69
ENSG00000164054.15	SHISA5	protein_coding	837.902	-1.37254	0.0771995	-17.7792	1.02e-70	7.65e-69
ENSG00000146232.17	NFKBIE	protein_coding	1007.23	3.72805	0.209832	17.7668	1.28e-70	9.5e-69
ENSG00000178952.11	TUFM	protein_coding	4640.14	-0.80753	0.0454882	-17.7525	1.65e-70	1.22e-68
ENSG00000232434.2	AJM1	protein_coding	371.658	-2.05327	0.115694	-17.7474	1.81e-70	1.33e-68
ENSG00000172578.12	KLHL6	protein_coding	1802.56	0.935627	0.0529813	17.6596	8.59e-70	6.32e-68
ENSG00000185947.15	ZNF267	protein_coding	784.863	2.3174	0.131326	17.6461	1.09e-69	7.99e-68
ENSG00000089220.5	PEBP1	protein_coding	2149.69	-1.12844	0.0639535	-17.6447	1.12e-69	8.16e-68
ENSG00000276070.5	CCL4L2	protein_coding	144.166	4.0058	0.227216	17.6299	1.45e-69	1.06e-67
ENSG00000072864.16	NDE1	protein_coding	906.955	1.72554	0.0980039	17.6069	2.18e-69	1.58e-67
ENSG00000072135.13	PTPN18	protein_coding	1318.51	-1.28887	0.0735576	-17.5219	9.75e-69	7.04e-67
ENSG00000139083.11	ETV6	protein_coding	1391.79	1.02559	0.0585982	17.5021	1.38e-68	9.95e-67
ENSG00000130766.5	SESN2	protein_coding	559.684	1.34577	0.077065	17.4628	2.75e-68	1.97e-66
ENSG00000116514.17	RNF19B	protein_coding	1078.87	1.05727	0.0608434	17.3769	1.23e-67	8.82e-66
ENSG00000183486.14	MX2	protein_coding	232.208	5.90951	0.340919	17.334	2.6e-67	1.85e-65
ENSG00000183918.17	SH2D1A	protein_coding	216.698	-3.23491	0.186941	-17.3044	4.36e-67	3.09e-65
ENSG00000171791.14	BCL2	protein_coding	2461.25	2.94201	0.170031	17.3028	4.48e-67	3.17e-65
ENSG00000176101.12	SSNA1	protein_coding	1160.21	1.52239	0.0881139	17.2775	6.95e-67	4.9e-65
ENSG00000102962.5	CCL22	protein_coding	87.4873	5.09805	0.295793	17.2352	1.45e-66	1.02e-64
ENSG00000140379.9	BCL2A1	protein_coding	248.423	7.00705	0.408645	17.147	6.62e-66	4.63e-64
ENSG00000137193.14	PIM1	protein_coding	1451.96	1.51143	0.0882327	17.1301	8.85e-66	6.18e-64
ENSG00000224051.7	CPTP	protein_coding	713.387	-1.50441	0.0880842	-17.0792	2.12e-65	1.47e-63
ENSG00000154978.13	VOPP1	protein_coding	2630.11	0.788261	0.046178	17.07	2.48e-65	1.72e-63
ENSG00000179873.14	NLRP11	protein_coding	1647.75	0.69562	0.0408675	17.0213	5.71e-65	3.94e-63
ENSG00000136573.14	BLK	protein_coding	1125.64	-1.05788	0.0622921	-16.9825	1.11e-64	7.62e-63
ENSG00000213928.9	IRF9	protein_coding	216.067	3.78797	0.223517	16.9471	2.02e-64	1.39e-62
ENSG00000160216.21	AGPAT3	protein_coding	2016.15	2.12177	0.125286	16.9354	2.47e-64	1.69e-62
ENSG00000086967.10	MYBPC2	protein_coding	564.219	-2.26275	0.133926	-16.8955	4.86e-64	3.31e-62
ENSG00000178162.8	FAR2P2	transcribed_unprocessed_pseudogene	201.393	-2.96956	0.175855	-16.8864	5.66e-64	3.85e-62
ENSG00000136514.3	RTP4	protein_coding	81.0792	4.2359	0.250857	16.8858	5.73e-64	3.87e-62
ENSG00000185028.4	LRRC14B	protein_coding	697.553	-2.18648	0.130045	-16.8133	1.95e-63	1.32e-61
ENSG00000102760.13	RGCC	protein_coding	446.44	-3.12782	0.186254	-16.7933	2.73e-63	1.84e-61
ENSG00000173193.15	PARP14	protein_coding	98.1825	3.93771	0.234558	16.7878	3e-63	2.01e-61
ENSG00000272398.6	CD24	protein_coding	1755.23	-1.43947	0.0858434	-16.7686	4.14e-63	2.77e-61
ENSG00000111252.11	SH2B3	protein_coding	606.885	2.02322	0.120725	16.7589	4.87e-63	3.24e-61
ENSG00000198502.6	HLA-DRB5	protein_coding	1244.45	1.28446	0.0766566	16.756	5.12e-63	3.39e-61
ENSG00000204852.17	TCTN1	protein_coding	388.99	3.74403	0.223906	16.7214	9.15e-63	6.05e-61
ENSG00000138166.6	DUSP5	protein_coding	93.7556	5.04722	0.301954	16.7152	1.02e-62	6.7e-61
ENSG00000108669.16	CYTH1	protein_coding	1028.63	1.64924	0.0987971	16.6932	1.47e-62	9.65e-61
ENSG00000178685.14	PARP10	protein_coding	1272.62	2.49774	0.149644	16.6912	1.52e-62	9.95e-61
ENSG00000164236.12	ANKRD33B	protein_coding	203.743	2.81212	0.16855	16.6842	1.71e-62	1.11e-60
ENSG00000146072.6	TNFRSF21	protein_coding	771.72	-1.20332	0.072166	-16.6743	2.02e-62	1.31e-60
ENSG00000114480.13	GBE1	protein_coding	1991.39	-1.26279	0.0758061	-16.6582	2.64e-62	1.71e-60
ENSG00000162511.8	LAPTM5	protein_coding	8112.55	-0.630822	0.0381123	-16.5517	1.56e-61	1.01e-59
ENSG00000241106.8	HLA-DOB	protein_coding	219.182	2.18508	0.132023	16.5507	1.58e-61	1.02e-59
ENSG00000137766.17	UNC13C	protein_coding	201.399	5.15005	0.311362	16.5404	1.88e-61	1.21e-59
ENSG00000152785.8	BMP3	protein_coding	329.413	-2.26595	0.137067	-16.5317	2.17e-61	1.39e-59
ENSG00000119917.15	IFIT3	protein_coding	2087.47	7.58251	0.459326	16.5079	3.22e-61	2.05e-59
ENSG00000213402.3	PTPRCAP	protein_coding	894.108	1.2268	0.0743445	16.5015	3.58e-61	2.28e-59
ENSG00000000938.13	FGR	protein_coding	434.38	-1.81436	0.109955	-16.5008	3.62e-61	2.29e-59
ENSG00000100304.13	TTLL12	protein_coding	2223.57	-1.22164	0.0742087	-16.4622	6.86e-61	4.33e-59
ENSG00000130813.18	SHFL	protein_coding	349.466	2.26852	0.137951	16.4444	9.21e-61	5.8e-59
ENSG00000103647.13	CORO2B	protein_coding	323.853	-2.03328	0.124104	-16.3837	2.5e-60	1.57e-58
ENSG00000110619.18	CARS1	protein_coding	752.9	1.08577	0.0663147	16.373	2.98e-60	1.87e-58
ENSG00000112561.19	TFEB	protein_coding	741.151	1.33061	0.0813231	16.362	3.57e-60	2.23e-58
ENSG00000211899.10	IGHM	IG_C_gene	2086.73	-1.57674	0.0963994	-16.3564	3.92e-60	2.44e-58
ENSG00000127481.15	UBR4	protein_coding	6413.28	1.16903	0.0715339	16.3423	4.93e-60	3.06e-58
ENSG00000198818.10	SFT2D1	protein_coding	655.745	1.57854	0.0966489	16.3327	5.78e-60	3.57e-58
ENSG00000170476.16	MZB1	protein_coding	2206.45	-1.18722	0.0727425	-16.3209	7.01e-60	4.32e-58
ENSG00000263528.8	IKBKE	protein_coding	596.542	1.93538	0.118626	16.315	7.73e-60	4.75e-58
ENSG00000211677.2	IGLC2	IG_C_gene	525.496	-1.84913	0.113457	-16.2982	1.02e-59	6.23e-58
ENSG00000276043.5	UHRF1	protein_coding	2853.39	-1.01331	0.0622391	-16.281	1.35e-59	8.23e-58
ENSG00000113916.18	BCL6	protein_coding	1333.91	-1.28367	0.0789977	-16.2494	2.26e-59	1.37e-57
ENSG00000138756.19	BMP2K	protein_coding	1019.34	1.99253	0.122889	16.214	4.01e-59	2.44e-57
ENSG00000230006.7	ANKRD36BP2	transcribed_unprocessed_pseudogene	730.448	-1.73104	0.106907	-16.192	5.74e-59	3.48e-57
ENSG00000120280.6	TASL	protein_coding	329.291	1.69561	0.104871	16.1686	8.4e-59	5.07e-57
ENSG00000143390.18	RFX5	protein_coding	3114.02	0.960558	0.0597312	16.0813	3.45e-58	2.08e-56
ENSG00000257242.8	LINC01619	lncRNA	338.158	1.92165	0.119795	16.0412	6.59e-58	3.95e-56
ENSG00000276085.1	CCL3L3	protein_coding	267.553	4.93815	0.308417	16.0113	1.07e-57	6.38e-56
ENSG00000122643.22	NT5C3A	protein_coding	897.983	2.90768	0.18161	16.0106	1.08e-57	6.43e-56
ENSG00000182179.13	UBA7	protein_coding	366.214	2.67806	0.167293	16.0081	1.12e-57	6.67e-56
ENSG00000135535.17	CD164	protein_coding	2073.37	1.22994	0.0769008	15.9939	1.41e-57	8.36e-56
ENSG00000204256.14	BRD2	protein_coding	5746.61	0.669485	0.0418987	15.9787	1.8e-57	1.06e-55
ENSG00000130684.14	ZNF337	protein_coding	480.187	-1.37017	0.0857955	-15.9702	2.06e-57	1.22e-55
ENSG00000281398.4	SNHG4	lncRNA	1728.59	-1.35289	0.0847305	-15.967	2.17e-57	1.28e-55
ENSG00000143772.9	ITPKB	protein_coding	1027.43	1.17803	0.0738031	15.9618	2.36e-57	1.38e-55
ENSG00000067082.15	KLF6	protein_coding	491.92	2.40005	0.150588	15.9378	3.46e-57	2.02e-55
ENSG00000143570.19	SLC39A1	protein_coding	699.178	1.17092	0.0735734	15.915	4.98e-57	2.9e-55
ENSG00000120438.12	TCP1	protein_coding	6011.31	-0.736209	0.0462751	-15.9094	5.45e-57	3.17e-55
ENSG00000177105.10	RHOG	protein_coding	544.904	1.46289	0.091981	15.9043	5.92e-57	3.43e-55
ENSG00000178199.14	ZC3H12D	protein_coding	680.708	1.72579	0.108663	15.882	8.44e-57	4.88e-55
ENSG00000104856.14	RELB	protein_coding	1109.35	1.69157	0.106864	15.8292	1.96e-56	1.13e-54
ENSG00000196776.17	CD47	protein_coding	1577.31	1.01237	0.0639683	15.8262	2.05e-56	1.18e-54
ENSG00000147955.18	SIGMAR1	protein_coding	1437.16	-1.00847	0.0637327	-15.8234	2.15e-56	1.23e-54
ENSG00000138755.6	CXCL9	protein_coding	131.893	8.39212	0.531502	15.7894	3.68e-56	2.1e-54
ENSG00000223865.11	HLA-DPB1	protein_coding	2017.47	0.977383	0.0621021	15.7383	8.26e-56	4.71e-54
ENSG00000162517.13	PEF1	protein_coding	1334.81	0.998525	0.0634587	15.735	8.7e-56	4.94e-54
ENSG00000134775.15	FHOD3	protein_coding	164.201	-4.15868	0.264335	-15.7326	9.04e-56	5.12e-54
ENSG00000007312.13	CD79B	protein_coding	3984.14	-1.17234	0.0745239	-15.7311	9.26e-56	5.23e-54
ENSG00000134326.12	CMPK2	protein_coding	369.586	7.249	0.46109	15.7215	1.08e-55	6.07e-54
ENSG00000135144.7	DTX1	protein_coding	4143.33	-1.13901	0.0725272	-15.7046	1.41e-55	7.9e-54
ENSG00000013374.17	NUB1	protein_coding	1700.59	1.93403	0.124039	15.5921	8.24e-55	4.61e-53
ENSG00000137265.15	IRF4	protein_coding	1194.3	8.90142	0.571214	15.5833	9.45e-55	5.28e-53
ENSG00000144749.14	LRIG1	protein_coding	2192.17	-1.51693	0.0974781	-15.5617	1.32e-54	7.38e-53
ENSG00000130589.16	HELZ2	protein_coding	625.576	5.98116	0.38437	15.5609	1.34e-54	7.45e-53
ENSG00000136643.12	RPS6KC1	protein_coding	121.163	2.6843	0.173015	15.5149	2.75e-54	1.52e-52
ENSG00000075624.17	ACTB	protein_coding	64366.1	1.42696	0.0923026	15.4595	6.51e-54	3.59e-52
ENSG00000115306.16	SPTBN1	protein_coding	993.893	1.44464	0.0934533	15.4584	6.62e-54	3.65e-52
ENSG00000171603.18	CLSTN1	protein_coding	3439.05	-0.627858	0.0407519	-15.4068	1.47e-53	8.09e-52
ENSG00000180353.11	HCLS1	protein_coding	3802.62	0.87622	0.0569049	15.398	1.69e-53	9.25e-52
ENSG00000134333.14	LDHA	protein_coding	9832.9	-0.89034	0.0578287	-15.3962	1.74e-53	9.49e-52
ENSG00000124126.14	PREX1	protein_coding	3147.2	0.868277	0.0564578	15.3792	2.26e-53	1.23e-51
ENSG00000132405.19	TBC1D14	protein_coding	1278.64	-1.05987	0.0689782	-15.3653	2.8e-53	1.52e-51
ENSG00000204673.11	AKT1S1	protein_coding	684.948	1.59292	0.103696	15.3613	2.97e-53	1.61e-51
ENSG00000231389.7	HLA-DPA1	protein_coding	4880.06	0.81534	0.0531854	15.3301	4.81e-53	2.6e-51
ENSG00000169962.5	TAS1R3	protein_coding	238.645	-2.31486	0.151315	-15.2982	7.85e-53	4.23e-51
ENSG00000132530.17	XAF1	protein_coding	172.081	7.65969	0.501809	15.2641	1.33e-52	7.13e-51
ENSG00000007968.7	E2F2	protein_coding	3250.28	-1.20169	0.0788185	-15.2463	1.74e-52	9.35e-51
ENSG00000143297.19	FCRL5	protein_coding	63.6126	3.80218	0.249485	15.2401	1.92e-52	1.02e-50
ENSG00000236901.6	MIR600HG	lncRNA	284.398	-1.88246	0.123861	-15.1981	3.64e-52	1.94e-50
ENSG00000214022.11	REPIN1	protein_coding	1519.93	1.05277	0.0693074	15.1898	4.13e-52	2.2e-50
ENSG00000144218.20	AFF3	protein_coding	868.171	-1.75746	0.115869	-15.1676	5.79e-52	3.07e-50
ENSG00000112308.13	C6orf62	protein_coding	1755.04	0.904172	0.0597807	15.1248	1.11e-51	5.88e-50
ENSG00000168952.15	STXBP6	protein_coding	1128.62	-1.23679	0.0818507	-15.1103	1.39e-51	7.31e-50
ENSG00000128203.7	ASPHD2	protein_coding	112.296	2.3861	0.158072	15.095	1.75e-51	9.2e-50
ENSG00000234184.6	LINC01781	lncRNA	192.646	-2.57371	0.170612	-15.0852	2.03e-51	1.06e-49
ENSG00000272325.2	NUDT3	protein_coding	1702.14	-0.855738	0.056736	-15.0828	2.1e-51	1.1e-49
ENSG00000272620.2	AFAP1-AS1	lncRNA	2658.4	-0.72025	0.0478075	-15.0656	2.73e-51	1.42e-49
ENSG00000100104.13	SRRD	protein_coding	2046.67	-1.29812	0.0861995	-15.0595	2.99e-51	1.56e-49
ENSG00000162849.16	KIF26B	protein_coding	274.699	4.77123	0.317286	15.0376	4.16e-51	2.16e-49
ENSG00000163884.4	KLF15	protein_coding	441.101	-1.60249	0.106844	-14.9984	7.52e-51	3.9e-49
ENSG00000146281.6	PM20D2	protein_coding	1784.76	-0.811482	0.054172	-14.9797	9.96e-51	5.15e-49
ENSG00000058804.12	NDC1	protein_coding	3988.57	-0.984883	0.0657593	-14.9771	1.04e-50	5.35e-49
ENSG00000140836.17	ZFHX3	protein_coding	1106.56	2.69261	0.180018	14.9574	1.39e-50	7.16e-49
ENSG00000100060.18	MFNG	protein_coding	1856.09	-1.16198	0.077688	-14.9571	1.4e-50	7.19e-49
ENSG00000124789.12	NUP153	protein_coding	3911.07	0.659932	0.0441811	14.937	1.89e-50	9.69e-49
ENSG00000137959.17	IFI44L	protein_coding	1066.14	7.8389	0.525314	14.9223	2.36e-50	1.2e-48
ENSG00000108679.13	LGALS3BP	protein_coding	1991.19	1.09214	0.0733279	14.894	3.61e-50	1.84e-48
ENSG00000123737.13	EXOSC9	protein_coding	1033.56	0.964381	0.0647841	14.8861	4.06e-50	2.06e-48
ENSG00000160190.14	SLC37A1	protein_coding	374.346	1.70598	0.114957	14.8401	8.07e-50	4.09e-48
ENSG00000146192.15	FGD2	protein_coding	440.836	1.5385	0.103888	14.8092	1.28e-49	6.46e-48
ENSG00000138600.10	SPPL2A	protein_coding	621.884	1.9438	0.131346	14.7991	1.49e-49	7.49e-48
ENSG00000258616.5	LINC02303	lncRNA	145.582	-4.8382	0.326991	-14.7961	1.55e-49	7.8e-48
ENSG00000125089.17	SH3TC1	protein_coding	728.843	-3.26898	0.221215	-14.7774	2.05e-49	1.03e-47
ENSG00000275993.3	SIK1B	protein_coding	261.054	1.47386	0.0997756	14.7717	2.23e-49	1.12e-47
ENSG00000107719.9	PALD1	protein_coding	438.675	-1.40856	0.0953626	-14.7706	2.27e-49	1.13e-47
ENSG00000128438.10	TBC1D27P	transcribed_unprocessed_pseudogene	304.61	-3.11124	0.21097	-14.7473	3.2e-49	1.59e-47
ENSG00000132182.12	NUP210	protein_coding	9346.01	-0.688152	0.0466765	-14.743	3.41e-49	1.69e-47
ENSG00000111859.17	NEDD9	protein_coding	404.07	1.89109	0.128325	14.7367	3.75e-49	1.86e-47
ENSG00000103522.16	IL21R	protein_coding	296.339	3.26205	0.22188	14.7019	6.27e-49	3.1e-47
ENSG00000156471.13	PTDSS1	protein_coding	1584.52	-0.707196	0.0481272	-14.6943	7.01e-49	3.46e-47
ENSG00000140968.11	IRF8	protein_coding	2102.27	1.23515	0.0840983	14.687	7.81e-49	3.84e-47
ENSG00000146859.6	TMEM140	protein_coding	59.4962	4.70205	0.320479	14.672	9.75e-49	4.78e-47
ENSG00000125538.12	IL1B	protein_coding	163.297	3.06278	0.209528	14.6176	2.17e-48	1.06e-46
ENSG00000090975.13	PITPNM2	protein_coding	1135.57	-1.27526	0.0874906	-14.576	3.99e-48	1.95e-46
ENSG00000138035.15	PNPT1	protein_coding	1975.91	1.64808	0.113111	14.5704	4.33e-48	2.11e-46
ENSG00000169032.10	MAP2K1	protein_coding	1970.53	-0.65482	0.044978	-14.5587	5.14e-48	2.5e-46
ENSG00000084652.16	TXLNA	protein_coding	2483.99	0.606175	0.0416374	14.5584	5.16e-48	2.5e-46
ENSG00000227507.3	LTB	protein_coding	750.383	1.21381	0.0835141	14.5342	7.36e-48	3.56e-46
ENSG00000177606.8	JUN	protein_coding	104.128	3.92392	0.270181	14.5233	8.63e-48	4.16e-46
ENSG00000125351.13	UPF3B	protein_coding	1009.73	0.867951	0.0598027	14.5136	9.94e-48	4.78e-46
ENSG00000064692.20	SNCAIP	protein_coding	1114.65	1.73925	0.119868	14.5097	1.05e-47	5.05e-46
ENSG00000134294.14	SLC38A2	protein_coding	1999.93	1.86992	0.129088	14.4856	1.5e-47	7.16e-46
ENSG00000123066.9	MED13L	protein_coding	2122.61	1.38803	0.0958325	14.484	1.53e-47	7.31e-46
ENSG00000234127.9	TRIM26	protein_coding	1327.02	1.06234	0.0733906	14.4751	1.74e-47	8.29e-46
ENSG00000147065.17	MSN	protein_coding	3786.65	0.547484	0.0378916	14.4487	2.55e-47	1.21e-45
ENSG00000085831.16	TTC39A	protein_coding	52.423	6.36639	0.441536	14.4187	3.94e-47	1.87e-45
ENSG00000122122.10	SASH3	protein_coding	1172.66	0.89365	0.0621853	14.3708	7.9e-47	3.74e-45
ENSG00000100365.16	NCF4	protein_coding	85.069	2.79731	0.195003	14.3449	1.15e-46	5.41e-45
ENSG00000114013.16	CD86	protein_coding	737.17	1.72526	0.120531	14.3138	1.79e-46	8.45e-45
ENSG00000204642.14	HLA-F	protein_coding	223.938	4.17231	0.291864	14.2954	2.34e-46	1.1e-44
ENSG00000100592.16	DAAM1	protein_coding	775.453	-1.46837	0.102763	-14.289	2.56e-46	1.2e-44
ENSG00000216775.3	AL109918.1	transcribed_unprocessed_pseudogene	68.1081	2.94976	0.20664	14.2749	3.14e-46	1.47e-44
ENSG00000110848.8	CD69	protein_coding	78.348	4.22331	0.295897	14.2729	3.23e-46	1.51e-44
ENSG00000166128.13	RAB8B	protein_coding	758.545	1.69574	0.119081	14.2403	5.15e-46	2.4e-44
ENSG00000154642.11	C21orf91	protein_coding	489.82	2.03686	0.143145	14.2294	6.02e-46	2.8e-44
ENSG00000182871.16	COL18A1	protein_coding	556.591	-3.41115	0.240126	-14.2056	8.45e-46	3.92e-44
ENSG00000119801.13	YPEL5	protein_coding	386.116	1.72211	0.121537	14.1694	1.42e-45	6.55e-44
ENSG00000136156.15	ITM2B	protein_coding	1373.13	0.925943	0.0653653	14.1657	1.49e-45	6.89e-44
ENSG00000181817.6	LSM10	protein_coding	698.177	-1.14094	0.0806471	-14.1473	1.94e-45	8.93e-44
ENSG00000128272.16	ATF4	protein_coding	6994.1	0.628484	0.0445691	14.1013	3.73e-45	1.71e-43
ENSG00000106588.12	PSMA2	protein_coding	1322.84	0.841374	0.0596846	14.097	3.96e-45	1.82e-43
ENSG00000135655.16	USP15	protein_coding	597.75	1.52314	0.108105	14.0894	4.41e-45	2.02e-43
ENSG00000076604.15	TRAF4	protein_coding	1803.87	0.931322	0.0661304	14.0831	4.82e-45	2.2e-43
ENSG00000198604.11	BAZ1A	protein_coding	1789.93	0.721714	0.0512717	14.0763	5.31e-45	2.41e-43
ENSG00000172243.18	CLEC7A	protein_coding	45.9991	5.18533	0.368374	14.0763	5.31e-45	2.41e-43
ENSG00000145103.15	ILDR1	protein_coding	90.3636	2.51362	0.178794	14.0587	6.81e-45	3.09e-43
ENSG00000245614.4	DDX11-AS1	lncRNA	170.058	-2.32908	0.165791	-14.0483	7.9e-45	3.57e-43
ENSG00000197329.12	PELI1	protein_coding	1296.1	1.22065	0.0869287	14.042	8.63e-45	3.89e-43
ENSG00000099814.16	CEP170B	protein_coding	162.449	-4.87042	0.34691	-14.0394	8.94e-45	4.02e-43
ENSG00000185963.14	BICD2	protein_coding	1277.34	-0.84553	0.0602322	-14.0378	9.15e-45	4.11e-43
ENSG00000100889.12	PCK2	protein_coding	618.139	1.68122	0.119896	14.0223	1.14e-44	5.1e-43
ENSG00000130775.16	THEMIS2	protein_coding	320.831	2.21914	0.158356	14.0136	1.29e-44	5.76e-43
ENSG00000229391.7	HLA-DRB6	transcribed_unprocessed_pseudogene	391.607	1.40862	0.100597	14.0026	1.5e-44	6.7e-43
ENSG00000041357.16	PSMA4	protein_coding	3320.24	0.927783	0.0664451	13.9632	2.62e-44	1.16e-42
ENSG00000183726.11	TMEM50A	protein_coding	1029.32	0.921084	0.0659964	13.9566	2.87e-44	1.27e-42
ENSG00000124374.9	PAIP2B	protein_coding	527.14	-1.05469	0.075616	-13.948	3.23e-44	1.43e-42
ENSG00000147168.13	IL2RG	protein_coding	381.301	2.34949	0.168447	13.9479	3.24e-44	1.43e-42
ENSG00000107968.10	MAP3K8	protein_coding	167.746	3.42123	0.245979	13.9086	5.62e-44	2.48e-42
ENSG00000165724.6	ZMYND19	protein_coding	760.975	-1.23312	0.0886749	-13.9061	5.81e-44	2.56e-42
ENSG00000172081.14	MOB3A	protein_coding	640.617	1.87995	0.135212	13.9037	6.02e-44	2.64e-42
ENSG00000123338.13	NCKAP1L	protein_coding	2219.71	0.810863	0.0583365	13.8997	6.36e-44	2.79e-42
ENSG00000117000.9	RLF	protein_coding	911.115	0.791941	0.0570369	13.8847	7.84e-44	3.43e-42
ENSG00000173786.17	CNP	protein_coding	895.872	1.42865	0.103085	13.859	1.12e-43	4.9e-42
ENSG00000174502.19	SLC26A9	protein_coding	98.1113	4.45188	0.321402	13.8514	1.25e-43	5.43e-42
ENSG00000276045.3	ORAI1	protein_coding	216.088	1.58234	0.114543	13.8143	2.09e-43	9.08e-42
ENSG00000213024.12	NUP62	protein_coding	4092.13	1.11741	0.0809046	13.8115	2.17e-43	9.43e-42
ENSG00000176715.17	ACSF3	protein_coding	1842.48	-1.27554	0.0924551	-13.7963	2.68e-43	1.16e-41
ENSG00000138796.17	HADH	protein_coding	2155.17	-0.766798	0.0555889	-13.7941	2.77e-43	1.19e-41
ENSG00000067066.17	SP100	protein_coding	735.365	2.48453	0.180424	13.7705	3.83e-43	1.65e-41
ENSG00000124508.17	BTN2A2	protein_coding	516.498	2.01755	0.14679	13.7445	5.5e-43	2.36e-41
ENSG00000197249.14	SERPINA1	protein_coding	143.838	2.3311	0.170131	13.7018	9.9e-43	4.25e-41
ENSG00000139146.14	SINHCAF	protein_coding	2490.61	0.95299	0.06957	13.6983	1.04e-42	4.45e-41
ENSG00000043143.21	JADE2	protein_coding	3179.81	0.952191	0.0695522	13.6903	1.16e-42	4.96e-41
ENSG00000268916.6	CSAG3	protein_coding	86.4916	7.27911	0.531735	13.6894	1.18e-42	5.01e-41
ENSG00000150093.20	ITGB1	protein_coding	6982.67	-1.31526	0.0961756	-13.6757	1.42e-42	6.02e-41
ENSG00000138279.16	ANXA7	protein_coding	1055.43	1.33028	0.0972727	13.6758	1.42e-42	6.02e-41
ENSG00000065150.21	IPO5	protein_coding	13458.1	-0.449197	0.0328921	-13.6567	1.84e-42	7.8e-41
ENSG00000123595.8	RAB9A	protein_coding	260.413	2.29542	0.168086	13.6562	1.85e-42	7.83e-41
ENSG00000102908.22	NFAT5	protein_coding	1018.41	1.90386	0.139707	13.6276	2.75e-42	1.16e-40
ENSG00000188822.8	CNR2	protein_coding	200.925	1.59249	0.11694	13.618	3.13e-42	1.32e-40
ENSG00000174405.14	LIG4	protein_coding	2499.96	-0.744749	0.0547322	-13.6071	3.63e-42	1.53e-40
ENSG00000136560.14	TANK	protein_coding	459.547	1.50337	0.110532	13.6012	3.94e-42	1.65e-40
ENSG00000126602.11	TRAP1	protein_coding	5102.71	-0.861832	0.0635255	-13.5667	6.31e-42	2.64e-40
ENSG00000171992.13	SYNPO	protein_coding	187.754	4.52919	0.334275	13.5493	8e-42	3.34e-40
ENSG00000124767.7	GLO1	protein_coding	2004.05	-0.727518	0.0537188	-13.5431	8.7e-42	3.63e-40
ENSG00000204257.15	HLA-DMA	protein_coding	1234	0.932635	0.0690779	13.5012	1.54e-41	6.4e-40
ENSG00000155719.18	OTOA	protein_coding	118.455	5.96895	0.442398	13.4923	1.74e-41	7.2e-40
ENSG00000232124.3	AP001057.1	lncRNA	72.4086	4.46679	0.331239	13.4851	1.91e-41	7.92e-40
ENSG00000108518.8	PFN1	protein_coding	10627.9	0.820832	0.0609027	13.4777	2.11e-41	8.74e-40
ENSG00000111331.14	OAS3	protein_coding	63.2642	4.79815	0.356508	13.4587	2.74e-41	1.13e-39
ENSG00000133424.22	LARGE1	protein_coding	562.423	1.25324	0.0931585	13.4527	2.97e-41	1.22e-39
ENSG00000169504.15	CLIC4	protein_coding	3790.27	0.685129	0.0509618	13.444	3.34e-41	1.37e-39
ENSG00000138670.18	RASGEF1B	protein_coding	93.1363	2.98725	0.222301	13.4379	3.63e-41	1.49e-39
ENSG00000213689.14	TREX1	protein_coding	235.9	2.5188	0.187492	13.4342	3.81e-41	1.56e-39
ENSG00000165209.19	STRBP	protein_coding	2233.09	-0.896695	0.066904	-13.4027	5.83e-41	2.38e-39
ENSG00000144381.18	HSPD1	protein_coding	15644.5	-0.669195	0.0501993	-13.3308	1.53e-40	6.24e-39
ENSG00000134954.14	ETS1	protein_coding	6499.34	-0.474179	0.0355709	-13.3305	1.54e-40	6.25e-39
ENSG00000157734.14	SNX22	protein_coding	574.57	-1.3959	0.104837	-13.315	1.89e-40	7.68e-39
ENSG00000105364.14	MRPL4	protein_coding	1422.33	-1.04959	0.078843	-13.3124	1.96e-40	7.94e-39
ENSG00000163131.12	CTSS	protein_coding	684.78	1.53005	0.114972	13.3081	2.08e-40	8.39e-39
ENSG00000287725.1	AP003071.5	protein_coding	81.0016	6.05849	0.455324	13.3059	2.14e-40	8.63e-39
ENSG00000117016.10	RIMS3	protein_coding	2229.5	-1.30991	0.0984638	-13.3035	2.21e-40	8.89e-39
ENSG00000125657.5	TNFSF9	protein_coding	227.492	1.71842	0.129226	13.2978	2.38e-40	9.58e-39
ENSG00000124772.12	CPNE5	protein_coding	696.333	1.38291	0.1042	13.2717	3.38e-40	1.35e-38
ENSG00000121879.6	PIK3CA	protein_coding	983.677	1.4274	0.107554	13.2715	3.39e-40	1.36e-38
ENSG00000117298.16	ECE1	protein_coding	2094.69	2.26545	0.172229	13.1537	1.62e-39	6.47e-38
ENSG00000196372.13	ASB13	protein_coding	662.206	-1.98395	0.150943	-13.1437	1.85e-39	7.37e-38
ENSG00000035720.8	STAP1	protein_coding	496.091	1.43639	0.109321	13.1392	1.96e-39	7.81e-38
ENSG00000077420.16	APBB1IP	protein_coding	2567.13	-0.602193	0.0458434	-13.1359	2.05e-39	8.14e-38
ENSG00000139405.16	RITA1	protein_coding	947.702	-1.31872	0.100441	-13.1293	2.24e-39	8.86e-38
ENSG00000173821.19	RNF213	protein_coding	2912.48	5.10332	0.389753	13.0938	3.57e-39	1.41e-37
ENSG00000124831.19	LRRFIP1	protein_coding	2995.77	0.612837	0.0469173	13.0621	5.42e-39	2.14e-37
ENSG00000114805.18	PLCH1	protein_coding	216.104	-2.39273	0.183328	-13.0516	6.22e-39	2.45e-37
ENSG00000148834.13	GSTO1	protein_coding	318.95	-1.47223	0.11303	-13.0251	8.81e-39	3.46e-37
ENSG00000100979.15	PLTP	protein_coding	95.9637	2.52089	0.193691	13.015	1.01e-38	3.94e-37
ENSG00000102218.6	RP2	protein_coding	406.655	1.10943	0.0852998	13.0062	1.13e-38	4.42e-37
ENSG00000158615.9	PPP1R15B	protein_coding	1712.57	0.817672	0.0629361	12.9921	1.36e-38	5.3e-37
ENSG00000054267.22	ARID4B	protein_coding	898.51	1.57958	0.121654	12.9842	1.5e-38	5.86e-37
ENSG00000112182.15	BACH2	protein_coding	4725.51	-0.97619	0.0752045	-12.9805	1.58e-38	6.15e-37
ENSG00000177398.18	UMODL1	protein_coding	285.89	-2.46191	0.189866	-12.9666	1.89e-38	7.35e-37
ENSG00000118515.11	SGK1	protein_coding	578.868	1.95527	0.151403	12.9143	3.74e-38	1.45e-36
ENSG00000265148.6	TSPOAP1-AS1	lncRNA	623.339	1.41367	0.109668	12.8905	5.09e-38	1.97e-36
ENSG00000253276.4	CCDC71L	protein_coding	218.528	1.531	0.118915	12.8747	6.25e-38	2.41e-36
ENSG00000211978.2	IGHV5-78	IG_V_pseudogene	107.525	-2.46115	0.191294	-12.8658	7.01e-38	2.7e-36
ENSG00000121966.7	CXCR4	protein_coding	2038.2	0.541383	0.0420855	12.8639	7.19e-38	2.77e-36
ENSG00000008517.18	IL32	protein_coding	80.0077	4.49688	0.349981	12.8489	8.72e-38	3.35e-36
ENSG00000160888.7	IER2	protein_coding	758.11	1.50698	0.117714	12.8021	1.6e-37	6.12e-36
ENSG00000113580.15	NR3C1	protein_coding	1220.24	1.90287	0.148816	12.7867	1.94e-37	7.44e-36
ENSG00000184007.22	PTP4A2	protein_coding	6419.9	-0.82212	0.0643281	-12.7801	2.12e-37	8.09e-36
ENSG00000152749.8	GPR180	protein_coding	1092.08	0.946331	0.0740609	12.7777	2.18e-37	8.32e-36
ENSG00000104320.14	NBN	protein_coding	1773.02	1.63209	0.127869	12.7638	2.61e-37	9.94e-36
ENSG00000103994.18	ZNF106	protein_coding	7238.79	-0.725633	0.0568622	-12.7613	2.7e-37	1.02e-35
ENSG00000044090.11	CUL7	protein_coding	307.133	1.20888	0.0947825	12.7542	2.95e-37	1.12e-35
ENSG00000116679.16	IVNS1ABP	protein_coding	1925.9	0.829787	0.065096	12.7471	3.23e-37	1.22e-35
ENSG00000088832.18	FKBP1A	protein_coding	6385.32	-0.701328	0.0551431	-12.7183	4.68e-37	1.77e-35
ENSG00000163013.12	FBXO41	protein_coding	1491.35	-0.859687	0.0676021	-12.7169	4.77e-37	1.8e-35
ENSG00000128284.19	APOL3	protein_coding	491.934	3.39027	0.266777	12.7082	5.32e-37	2e-35
ENSG00000038210.14	PI4K2B	protein_coding	723.1	0.81279	0.063976	12.7046	5.57e-37	2.09e-35
ENSG00000198805.12	PNP	protein_coding	1675.59	-0.793096	0.0625165	-12.6862	7.05e-37	2.64e-35
ENSG00000048828.17	FAM120A	protein_coding	3462.17	-0.661893	0.0522027	-12.6793	7.7e-37	2.88e-35
ENSG00000117280.13	RAB29	protein_coding	314.001	1.22718	0.0967902	12.6787	7.76e-37	2.9e-35
ENSG00000031698.13	SARS1	protein_coding	2091.96	0.576754	0.0455289	12.6679	8.91e-37	3.32e-35
ENSG00000176124.15	DLEU1	lncRNA	676.109	-1.60609	0.126827	-12.6636	9.41e-37	3.5e-35
ENSG00000169871.13	TRIM56	protein_coding	1290.56	1.79448	0.141725	12.6617	9.64e-37	3.58e-35
ENSG00000172936.16	MYD88	protein_coding	761.159	1.8729	0.148071	12.6487	1.14e-36	4.22e-35
ENSG00000166333.14	ILK	protein_coding	663.49	0.879723	0.0696279	12.6346	1.36e-36	5.03e-35
ENSG00000172432.19	GTPBP2	protein_coding	709.614	1.31406	0.104368	12.5907	2.38e-36	8.77e-35
ENSG00000145779.8	TNFAIP8	protein_coding	943.884	1.02026	0.0810388	12.5898	2.4e-36	8.86e-35
ENSG00000128266.9	GNAZ	protein_coding	350.397	-2.27921	0.18171	-12.5431	4.33e-36	1.59e-34
ENSG00000135540.11	NHSL1	protein_coding	165.126	2.27018	0.181038	12.5398	4.52e-36	1.66e-34
ENSG00000122194.19	PLG	protein_coding	94.6788	3.48398	0.278181	12.5241	5.51e-36	2.02e-34
ENSG00000099860.9	GADD45B	protein_coding	874.507	2.89614	0.231343	12.5188	5.89e-36	2.16e-34
ENSG00000204267.16	TAP2	protein_coding	1867.65	1.47625	0.118038	12.5066	6.87e-36	2.51e-34
ENSG00000137628.18	DDX60	protein_coding	108.065	6.94548	0.555681	12.499	7.55e-36	2.75e-34
ENSG00000167700.9	MFSD3	protein_coding	345.19	-1.27499	0.102119	-12.4853	8.98e-36	3.27e-34
ENSG00000166889.14	PATL1	protein_coding	1473.48	0.83664	0.0671462	12.46	1.23e-35	4.48e-34
ENSG00000091317.8	CMTM6	protein_coding	835.357	0.87974	0.0706297	12.4557	1.3e-35	4.72e-34
ENSG00000168685.15	IL7R	protein_coding	1384.64	-1.58499	0.12728	-12.4528	1.35e-35	4.89e-34
ENSG00000198924.8	DCLRE1A	protein_coding	445.162	1.19432	0.0961362	12.4232	1.96e-35	7.07e-34
ENSG00000168795.5	ZBTB5	protein_coding	538.038	0.902564	0.072678	12.4187	2.07e-35	7.47e-34
ENSG00000160796.18	NBEAL2	protein_coding	3857.68	1.64103	0.132271	12.4065	2.41e-35	8.67e-34
ENSG00000128335.14	APOL2	protein_coding	315.437	1.22481	0.0987594	12.402	2.55e-35	9.16e-34
ENSG00000012660.14	ELOVL5	protein_coding	1074.7	0.86629	0.0699658	12.3816	3.29e-35	1.18e-33
ENSG00000112294.14	ALDH5A1	protein_coding	4623.59	-0.956575	0.0773109	-12.3731	3.65e-35	1.31e-33
ENSG00000105246.6	EBI3	protein_coding	893.675	9.63409	0.778926	12.3684	3.87e-35	1.38e-33
ENSG00000109255.11	NMU	protein_coding	118.555	-2.11596	0.17139	-12.3459	5.13e-35	1.83e-33
ENSG00000183484.12	GPR132	protein_coding	96.8054	2.73092	0.221284	12.3412	5.43e-35	1.94e-33
ENSG00000167604.15	NFKBID	protein_coding	202.417	2.29952	0.186394	12.3368	5.74e-35	2.04e-33
ENSG00000107290.14	SETX	protein_coding	1794.09	1.11763	0.0906032	12.3355	5.83e-35	2.07e-33
ENSG00000139192.12	TAPBPL	protein_coding	150.984	1.99264	0.161674	12.3251	6.64e-35	2.35e-33
ENSG00000102445.20	RUBCNL	protein_coding	7759	-0.528538	0.0428986	-12.3206	7.01e-35	2.48e-33
ENSG00000085832.17	EPS15	protein_coding	2112.66	1.07802	0.0876943	12.293	9.88e-35	3.49e-33
ENSG00000173812.11	EIF1	protein_coding	4292.15	0.659528	0.0536828	12.2857	1.08e-34	3.81e-33
ENSG00000205220.12	PSMB10	protein_coding	844.235	1.20536	0.0981168	12.285	1.09e-34	3.84e-33
ENSG00000164687.11	FABP5	protein_coding	1840.38	-0.923517	0.0752095	-12.2793	1.17e-34	4.11e-33
ENSG00000183092.16	BEGAIN	protein_coding	173.646	-5.40093	0.440034	-12.2739	1.25e-34	4.39e-33
ENSG00000049249.9	TNFRSF9	protein_coding	74.1368	6.0037	0.490793	12.2327	2.08e-34	7.28e-33
ENSG00000049618.24	ARID1B	protein_coding	1604.32	1.03439	0.0846164	12.2244	2.3e-34	8.04e-33
ENSG00000173145.11	NOC3L	protein_coding	1011.7	1.06323	0.0869941	12.2218	2.38e-34	8.29e-33
ENSG00000168916.15	ZNF608	protein_coding	1303.59	1.49892	0.122696	12.2165	2.54e-34	8.83e-33
ENSG00000168918.14	INPP5D	protein_coding	1092.55	2.04042	0.16722	12.202	3.03e-34	1.05e-32
ENSG00000162236.13	STX5	protein_coding	443.013	1.09979	0.0901545	12.1989	3.15e-34	1.09e-32
ENSG00000113441.16	LNPEP	protein_coding	821.53	1.46921	0.120484	12.1942	3.34e-34	1.16e-32
ENSG00000115053.17	NCL	protein_coding	23282.9	-0.54924	0.0450514	-12.1914	3.45e-34	1.19e-32
ENSG00000243753.5	HLA-L	transcribed_unprocessed_pseudogene	135.293	2.36026	0.193757	12.1816	3.9e-34	1.35e-32
ENSG00000146425.11	DYNLT1	protein_coding	296.805	1.46113	0.119952	12.181	3.92e-34	1.35e-32
ENSG00000189046.11	ALKBH2	protein_coding	379.686	-1.14354	0.0939405	-12.1731	4.33e-34	1.49e-32
ENSG00000283403.1	AC005394.2	lncRNA	81.8892	-3.30022	0.271322	-12.1635	4.86e-34	1.67e-32
ENSG00000137478.15	FCHSD2	protein_coding	1000.66	1.66142	0.136772	12.1473	5.93e-34	2.03e-32
ENSG00000148229.13	POLE3	protein_coding	2468.08	-0.68111	0.0561196	-12.1367	6.75e-34	2.31e-32
ENSG00000185880.13	TRIM69	protein_coding	795.266	2.38106	0.196271	12.1315	7.19e-34	2.46e-32
ENSG00000104894.12	CD37	protein_coding	2733.7	0.597831	0.0493116	12.1235	7.93e-34	2.7e-32
ENSG00000186517.14	ARHGAP30	protein_coding	1444.16	1.01991	0.0841803	12.1157	8.72e-34	2.97e-32
ENSG00000165997.5	ARL5B	protein_coding	946.473	1.01791	0.0840365	12.1128	9.04e-34	3.07e-32
ENSG00000101400.6	SNTA1	protein_coding	143.313	-1.95433	0.16135	-12.1124	9.08e-34	3.08e-32
ENSG00000150347.17	ARID5B	protein_coding	864.967	1.30682	0.108309	12.0656	1.6e-33	5.44e-32
ENSG00000232810.4	TNF	protein_coding	39.2355	5.15494	0.427623	12.0549	1.83e-33	6.19e-32
ENSG00000149418.11	ST14	protein_coding	2556.32	-0.651954	0.0544109	-11.982	4.41e-33	1.49e-31
ENSG00000211896.7	IGHG1	IG_C_gene	223.864	-2.23528	0.187009	-11.9528	6.28e-33	2.12e-31
ENSG00000136141.15	LRCH1	protein_coding	666.523	1.45157	0.121487	11.9484	6.62e-33	2.23e-31
ENSG00000100226.16	GTPBP1	protein_coding	1486.63	1.38036	0.115579	11.943	7.06e-33	2.37e-31
ENSG00000256039.2	LINC02446	lncRNA	1213.17	-0.700439	0.0586943	-11.9337	7.9e-33	2.65e-31
ENSG00000020633.19	RUNX3	protein_coding	1704.73	1.66026	0.139391	11.9109	1.04e-32	3.48e-31
ENSG00000198879.12	SFMBT2	protein_coding	366.375	1.18925	0.0998833	11.9064	1.1e-32	3.66e-31
ENSG00000115594.12	IL1R1	protein_coding	178.194	4.05675	0.341475	11.8801	1.5e-32	5.01e-31
ENSG00000197451.12	HNRNPAB	protein_coding	4749.2	-0.636398	0.0535741	-11.8788	1.52e-32	5.08e-31
ENSG00000151466.12	SCLT1	protein_coding	338.187	1.09119	0.0919051	11.873	1.63e-32	5.44e-31
ENSG00000277632.2	CCL3	protein_coding	85.3909	6.97959	0.588493	11.8601	1.91e-32	6.34e-31
ENSG00000108219.15	TSPAN14	protein_coding	573.244	-0.847473	0.0716243	-11.8322	2.66e-32	8.82e-31
ENSG00000136450.13	SRSF1	protein_coding	7419.48	-0.633579	0.0535499	-11.8316	2.68e-32	8.88e-31
ENSG00000204070.10	SYS1	protein_coding	322.312	1.94653	0.164742	11.8157	3.24e-32	1.07e-30
ENSG00000095951.17	HIVEP1	protein_coding	473.593	2.16382	0.183206	11.8109	3.43e-32	1.13e-30
ENSG00000167613.16	LAIR1	protein_coding	154.556	2.29827	0.194744	11.8015	3.83e-32	1.26e-30
ENSG00000085449.15	WDFY1	protein_coding	728.6	1.76558	0.149739	11.791	4.34e-32	1.43e-30
ENSG00000171421.13	MRPL36	protein_coding	401.959	-1.09523	0.0929009	-11.7892	4.44e-32	1.46e-30
ENSG00000196843.17	ARID5A	protein_coding	251.47	1.84092	0.156214	11.7846	4.69e-32	1.54e-30
ENSG00000090104.12	RGS1	protein_coding	73.7561	5.60717	0.476119	11.7768	5.14e-32	1.68e-30
ENSG00000183569.18	SERHL2	protein_coding	287.202	1.74373	0.14851	11.7415	7.81e-32	2.55e-30
ENSG00000116698.21	SMG7	protein_coding	2727.59	0.680238	0.0579541	11.7375	8.18e-32	2.67e-30
ENSG00000167984.18	NLRC3	protein_coding	524.126	-1.14852	0.0978565	-11.7368	8.26e-32	2.69e-30
ENSG00000280789.2	PAGR1	protein_coding	608.147	-1.28103	0.109321	-11.7181	1.03e-31	3.35e-30
ENSG00000187514.17	PTMA	protein_coding	24255.2	-0.615268	0.0525091	-11.7174	1.04e-31	3.37e-30
ENSG00000228789.8	HCG22	transcribed_unitary_pseudogene	45.5618	3.8241	0.326666	11.7064	1.18e-31	3.83e-30
ENSG00000167996.16	FTH1	protein_coding	3572.28	0.669102	0.0572616	11.685	1.52e-31	4.92e-30
ENSG00000267731.1	AC005332.2	lncRNA	112.76	-2.57969	0.221245	-11.6599	2.04e-31	6.6e-30
ENSG00000100368.14	CSF2RB	protein_coding	407.826	1.04039	0.0892473	11.6574	2.1e-31	6.79e-30
ENSG00000211893.4	IGHG2	IG_C_gene	189.947	-2.21823	0.191389	-11.5901	4.62e-31	1.49e-29
ENSG00000101220.18	C20orf27	protein_coding	1039.89	-0.943686	0.0814341	-11.5883	4.72e-31	1.52e-29
ENSG00000116521.11	SCAMP3	protein_coding	535.974	0.998372	0.0862421	11.5764	5.43e-31	1.74e-29
ENSG00000148200.17	NR6A1	protein_coding	1038.99	1.2528	0.108277	11.5703	5.83e-31	1.87e-29
ENSG00000138795.10	LEF1	protein_coding	4604.17	-1.04843	0.0907572	-11.552	7.21e-31	2.31e-29
ENSG00000272886.6	DCP1A	protein_coding	829.976	1.31651	0.114064	11.5418	8.12e-31	2.59e-29
ENSG00000179840.5	PIK3CD-AS1	lncRNA	65.7512	2.5265	0.21891	11.5413	8.17e-31	2.61e-29
ENSG00000138623.10	SEMA7A	protein_coding	56.1708	6.95268	0.602589	11.538	8.49e-31	2.7e-29
ENSG00000105409.19	ATP1A3	protein_coding	1828.86	-1.84954	0.160361	-11.5336	8.93e-31	2.84e-29
ENSG00000114354.15	TFG	protein_coding	1108.83	0.753717	0.0653559	11.5325	9.05e-31	2.87e-29
ENSG00000169683.8	LRRC45	protein_coding	514.314	-1.45345	0.126385	-11.5001	1.32e-30	4.18e-29
ENSG00000131584.19	ACAP3	protein_coding	1057.76	-2.28253	0.198589	-11.4937	1.42e-30	4.48e-29
ENSG00000148730.7	EIF4EBP2	protein_coding	3161.37	-0.480395	0.0417961	-11.4938	1.42e-30	4.48e-29
ENSG00000168016.15	TRANK1	protein_coding	2236.18	1.97217	0.171676	11.4878	1.52e-30	4.8e-29
ENSG00000113272.14	THG1L	protein_coding	552.663	1.0831	0.0943364	11.4813	1.64e-30	5.16e-29
ENSG00000162191.14	UBXN1	protein_coding	986.554	0.894422	0.0779394	11.4759	1.74e-30	5.49e-29
ENSG00000026103.22	FAS	protein_coding	55.1621	6.90179	0.601669	11.4711	1.84e-30	5.79e-29
ENSG00000136718.10	IMP4	protein_coding	5490.16	-1.0654	0.0928881	-11.4697	1.87e-30	5.88e-29
ENSG00000111679.17	PTPN6	protein_coding	255.862	2.17765	0.189895	11.4677	1.92e-30	6e-29
ENSG00000159199.14	ATP5MC1	protein_coding	1329.05	-0.889253	0.077579	-11.4626	2.03e-30	6.36e-29
ENSG00000117054.15	ACADM	protein_coding	2828.85	-0.722779	0.063139	-11.4474	2.42e-30	7.56e-29
ENSG00000063046.18	EIF4B	protein_coding	14151.3	-0.554107	0.0484117	-11.4457	2.47e-30	7.7e-29
ENSG00000153879.9	CEBPG	protein_coding	812.612	0.71146	0.0621729	11.4432	2.54e-30	7.91e-29
ENSG00000174738.13	NR1D2	protein_coding	809.592	1.28255	0.112166	11.4344	2.81e-30	8.74e-29
ENSG00000132185.18	FCRLA	protein_coding	2251.55	-0.568351	0.0497222	-11.4305	2.94e-30	9.13e-29
ENSG00000163257.11	DCAF16	protein_coding	1334.01	-0.865	0.075685	-11.429	3e-30	9.28e-29
ENSG00000176022.7	B3GALT6	protein_coding	831.229	-0.968486	0.0847656	-11.4255	3.12e-30	9.65e-29
ENSG00000166482.12	MFAP4	protein_coding	93.5589	-3.28523	0.287775	-11.416	3.48e-30	1.07e-28
ENSG00000169136.12	ATF5	protein_coding	7383.67	0.513514	0.0450476	11.3994	4.21e-30	1.3e-28
ENSG00000076053.12	RBM7	protein_coding	399.954	1.26671	0.111208	11.3904	4.67e-30	1.44e-28
ENSG00000166598.16	HSP90B1	protein_coding	3465.9	0.561137	0.0492808	11.3865	4.88e-30	1.5e-28
ENSG00000154451.14	GBP5	protein_coding	568.386	10.583	0.932256	11.3521	7.24e-30	2.22e-28
ENSG00000136634.7	IL10	protein_coding	65.8826	4.57775	0.40346	11.3462	7.74e-30	2.37e-28
ENSG00000154146.13	NRGN	protein_coding	106.414	-2.14226	0.188868	-11.3427	8.06e-30	2.47e-28
ENSG00000092010.15	PSME1	protein_coding	1774.39	0.756641	0.0667257	11.3396	8.36e-30	2.55e-28
ENSG00000240505.9	TNFRSF13B	protein_coding	301.535	-1.88053	0.165901	-11.3352	8.78e-30	2.68e-28
ENSG00000196428.12	TSC22D2	protein_coding	853.925	1.72166	0.152144	11.316	1.09e-29	3.33e-28
ENSG00000146112.12	PPP1R18	protein_coding	900.614	1.13588	0.10042	11.3112	1.15e-29	3.51e-28
ENSG00000265491.5	RNF115	protein_coding	550.205	0.937191	0.0830058	11.2907	1.46e-29	4.43e-28
ENSG00000250337.7	PURPL	lncRNA	252.836	-1.6146	0.143083	-11.2843	1.57e-29	4.76e-28
ENSG00000051108.15	HERPUD1	protein_coding	1294.16	1.56076	0.138512	11.2681	1.89e-29	5.71e-28
ENSG00000128050.9	PAICS	protein_coding	9145.58	-0.553378	0.0491621	-11.2562	2.16e-29	6.53e-28
ENSG00000168488.18	ATXN2L	protein_coding	5030.65	0.606567	0.0539274	11.2478	2.37e-29	7.16e-28
ENSG00000211460.12	TSN	protein_coding	2597.25	-0.596589	0.0530442	-11.247	2.4e-29	7.22e-28
ENSG00000184009.13	ACTG1	protein_coding	24239.2	0.699041	0.0621717	11.2437	2.49e-29	7.48e-28
ENSG00000119844.15	AFTPH	protein_coding	727.789	0.893535	0.0794713	11.2435	2.49e-29	7.49e-28
ENSG00000197256.11	KANK2	protein_coding	1943.85	-1.34051	0.119344	-11.2323	2.83e-29	8.49e-28
ENSG00000102786.15	INTS6	protein_coding	975.14	1.57885	0.1406	11.2294	2.92e-29	8.76e-28
ENSG00000133639.6	BTG1	protein_coding	870.596	1.39502	0.124248	11.2277	2.98e-29	8.92e-28
ENSG00000091490.11	SEL1L3	protein_coding	1120.71	-0.818382	0.0729793	-11.2139	3.49e-29	1.04e-27
ENSG00000203785.9	SPRR2E	protein_coding	90.7585	-2.65962	0.237253	-11.2101	3.64e-29	1.09e-27
ENSG00000196839.13	ADA	protein_coding	115.552	-2.04009	0.182104	-11.2029	3.95e-29	1.18e-27
ENSG00000163602.11	RYBP	protein_coding	520.467	1.13484	0.101331	11.1994	4.11e-29	1.22e-27
ENSG00000110944.9	IL23A	protein_coding	147.407	1.80711	0.161379	11.1979	4.17e-29	1.24e-27
ENSG00000153113.24	CAST	protein_coding	802.381	1.55448	0.138861	11.1945	4.34e-29	1.29e-27
ENSG00000106263.18	EIF3B	protein_coding	4992.8	-0.623273	0.0558244	-11.1649	6.06e-29	1.79e-27
ENSG00000119139.21	TJP2	protein_coding	1609.11	-1.30186	0.116622	-11.1631	6.18e-29	1.83e-27
ENSG00000152291.14	TGOLN2	protein_coding	1519.66	0.57785	0.0518446	11.1458	7.51e-29	2.22e-27
ENSG00000157303.11	SUSD3	protein_coding	437.965	-1.4622	0.131284	-11.1376	8.23e-29	2.43e-27
ENSG00000154328.16	NEIL2	protein_coding	61.6999	2.89179	0.259658	11.137	8.29e-29	2.44e-27
ENSG00000125354.24	SEPTIN6	protein_coding	3594.02	0.455396	0.0409548	11.1195	1.01e-28	2.96e-27
ENSG00000230043.1	TMSB4XP6	processed_pseudogene	102.496	2.8805	0.259235	11.1115	1.1e-28	3.24e-27
ENSG00000072954.7	TMEM38A	protein_coding	382.34	-1.28058	0.115302	-11.1063	1.17e-28	3.43e-27
ENSG00000167767.14	KRT80	protein_coding	97.3616	-2.86885	0.258331	-11.1053	1.18e-28	3.46e-27
ENSG00000125826.21	RBCK1	protein_coding	1739.76	1.10351	0.0993833	11.1036	1.21e-28	3.52e-27
ENSG00000116649.10	SRM	protein_coding	3341.73	-0.997849	0.0898852	-11.1014	1.24e-28	3.6e-27
ENSG00000185591.10	SP1	protein_coding	1809.63	0.753237	0.0680179	11.0741	1.68e-28	4.88e-27
ENSG00000184709.7	LRRC26	protein_coding	60.5635	3.59307	0.324957	11.057	2.03e-28	5.9e-27
ENSG00000266976.3	AC079466.1	lncRNA	36.6377	5.15441	0.466318	11.0534	2.11e-28	6.13e-27
ENSG00000146278.11	PNRC1	protein_coding	494.972	1.08944	0.0985722	11.0522	2.14e-28	6.2e-27
ENSG00000156860.16	FBRS	protein_coding	1602.67	1.12178	0.101548	11.0468	2.27e-28	6.58e-27
ENSG00000239672.8	NME1	protein_coding	2440.92	-0.933273	0.0845793	-11.0343	2.61e-28	7.55e-27
ENSG00000196141.14	SPATS2L	protein_coding	94.0131	5.33551	0.483639	11.032	2.68e-28	7.74e-27
ENSG00000112137.18	PHACTR1	protein_coding	54.3932	5.05261	0.458111	11.0292	2.76e-28	7.97e-27
ENSG00000123505.19	AMD1	protein_coding	2615.94	-0.800118	0.0725562	-11.0276	2.81e-28	8.11e-27
ENSG00000162804.14	SNED1	protein_coding	441.058	-1.40962	0.128227	-10.9932	4.12e-28	1.19e-26
ENSG00000132383.12	RPA1	protein_coding	3648.66	-0.453447	0.041305	-10.978	4.88e-28	1.4e-26
ENSG00000143575.15	HAX1	protein_coding	817.248	0.704059	0.0641911	10.9682	5.44e-28	1.56e-26
ENSG00000196154.12	S100A4	protein_coding	161.329	-1.67262	0.152562	-10.9636	5.72e-28	1.64e-26
ENSG00000030582.18	GRN	protein_coding	1321.81	0.835765	0.0762455	10.9615	5.85e-28	1.67e-26
ENSG00000139842.15	CUL4A	protein_coding	3753.23	-0.487493	0.0445001	-10.9549	6.3e-28	1.8e-26
ENSG00000121579.13	NAA50	protein_coding	6109.23	-0.471887	0.0430754	-10.9549	6.3e-28	1.8e-26
ENSG00000175130.7	MARCKSL1	protein_coding	3328.05	0.587533	0.0537746	10.9258	8.67e-28	2.47e-26
ENSG00000131323.16	TRAF3	protein_coding	938.001	1.55076	0.142014	10.9197	9.28e-28	2.64e-26
ENSG00000107020.10	PLGRKT	protein_coding	143.083	1.75882	0.161234	10.9085	1.05e-27	2.98e-26
ENSG00000082641.16	NFE2L1	protein_coding	2390.39	1.18251	0.108464	10.9023	1.12e-27	3.19e-26
ENSG00000106348.18	IMPDH1	protein_coding	1087.87	-0.983107	0.0902077	-10.8983	1.17e-27	3.33e-26
ENSG00000105771.14	SMG9	protein_coding	705.785	1.14999	0.105639	10.886	1.34e-27	3.8e-26
ENSG00000108960.9	MMD	protein_coding	333.55	1.31777	0.121053	10.8859	1.35e-27	3.8e-26
ENSG00000205476.9	CCDC85C	protein_coding	2001.21	-0.972416	0.0894912	-10.8661	1.67e-27	4.72e-26
ENSG00000239264.9	TXNDC5	protein_coding	741.777	-0.718229	0.0661074	-10.8646	1.7e-27	4.79e-26
ENSG00000111011.18	RSRC2	protein_coding	1157.06	0.963105	0.0886987	10.8582	1.82e-27	5.13e-26
ENSG00000163568.15	AIM2	protein_coding	477.55	0.932466	0.085926	10.852	1.95e-27	5.48e-26
ENSG00000226674.11	TEX41	lncRNA	140.931	-3.26539	0.301791	-10.8201	2.77e-27	7.76e-26
ENSG00000100614.18	PPM1A	protein_coding	1203.17	1.02836	0.0950625	10.8177	2.84e-27	7.95e-26
ENSG00000108389.9	MTMR4	protein_coding	1774.92	1.58073	0.146169	10.8144	2.94e-27	8.22e-26
ENSG00000278311.5	GGNBP2	protein_coding	1192.76	0.927291	0.0857678	10.8116	3.03e-27	8.47e-26
ENSG00000102921.8	N4BP1	protein_coding	751.815	2.12441	0.196709	10.7998	3.45e-27	9.62e-26
ENSG00000196092.14	PAX5	protein_coding	5958.07	1.32371	0.122598	10.7972	3.55e-27	9.88e-26
ENSG00000266088.6	AC004585.1	lncRNA	122.718	1.92539	0.17836	10.7949	3.64e-27	1.01e-25
ENSG00000140990.15	NDUFB10	protein_coding	777.761	-0.90178	0.0836574	-10.7794	4.3e-27	1.2e-25
ENSG00000100342.21	APOL1	protein_coding	61.41	2.50554	0.23248	10.7774	4.4e-27	1.22e-25
ENSG00000176248.9	ANAPC2	protein_coding	1115.22	0.773698	0.0718415	10.7695	4.8e-27	1.33e-25
ENSG00000107551.21	RASSF4	protein_coding	131.001	4.43735	0.412223	10.7644	5.07e-27	1.4e-25
ENSG00000137880.6	GCHFR	protein_coding	359.645	-1.24467	0.115715	-10.7563	5.54e-27	1.53e-25
ENSG00000133935.7	ERG28	protein_coding	386.647	0.998559	0.092907	10.7479	6.06e-27	1.67e-25
ENSG00000167799.10	NUDT8	protein_coding	329.71	-1.35956	0.126611	-10.7381	6.74e-27	1.86e-25
ENSG00000101361.17	NOP56	protein_coding	8065.36	-0.543995	0.0507196	-10.7255	7.72e-27	2.12e-25
ENSG00000105220.17	GPI	protein_coding	5228.84	-0.705552	0.0657974	-10.7231	7.93e-27	2.18e-25
ENSG00000080371.6	RAB21	protein_coding	1210.38	1.24404	0.116104	10.7148	8.67e-27	2.38e-25
ENSG00000026652.15	AGPAT4	protein_coding	205.019	2.88253	0.269501	10.6958	1.07e-26	2.92e-25
ENSG00000256574.8	OR13A1	protein_coding	196.347	-1.48399	0.138977	-10.678	1.29e-26	3.53e-25
ENSG00000148516.22	ZEB1	protein_coding	503.674	1.1994	0.112361	10.6745	1.34e-26	3.66e-25
ENSG00000179456.10	ZBTB18	protein_coding	431.252	1.00899	0.0945323	10.6735	1.35e-26	3.7e-25
ENSG00000146094.16	DOK3	protein_coding	3776.1	-0.563387	0.0527954	-10.6711	1.39e-26	3.78e-25
ENSG00000143344.16	RGL1	protein_coding	69.7797	2.17127	0.203475	10.6709	1.39e-26	3.79e-25
ENSG00000124702.18	KLHDC3	protein_coding	1026.49	-0.618234	0.0579432	-10.6697	1.41e-26	3.84e-25
ENSG00000112183.15	RBM24	protein_coding	150.602	-2.11302	0.19822	-10.66	1.57e-26	4.25e-25
ENSG00000157654.19	PALM2AKAP2	protein_coding	1162.37	2.04689	0.192127	10.6538	1.67e-26	4.53e-25
ENSG00000143190.23	POU2F1	protein_coding	2062.13	1.42674	0.134218	10.6301	2.16e-26	5.84e-25
ENSG00000197705.10	KLHL14	protein_coding	126.155	-2.01812	0.190447	-10.5968	3.09e-26	8.34e-25
ENSG00000106829.20	TLE4	protein_coding	483.271	1.33653	0.126332	10.5795	3.71e-26	1e-24
ENSG00000033800.14	PIAS1	protein_coding	1394.76	1.01838	0.0963383	10.5709	4.07e-26	1.1e-24
ENSG00000185483.12	ROR1	protein_coding	846.576	-1.55774	0.147392	-10.5687	4.16e-26	1.12e-24
ENSG00000095596.12	CYP26A1	protein_coding	365.956	-1.46066	0.138448	-10.5503	5.07e-26	1.36e-24
ENSG00000057757.10	PITHD1	protein_coding	1415.18	-0.606214	0.057493	-10.5441	5.41e-26	1.45e-24
ENSG00000011590.14	ZBTB32	protein_coding	630.178	9.69577	0.919595	10.5435	5.44e-26	1.46e-24
ENSG00000154822.18	PLCL2	protein_coding	1300.1	-0.537674	0.051031	-10.5362	5.88e-26	1.57e-24
ENSG00000175073.8	VCPIP1	protein_coding	559.923	0.722065	0.0685965	10.5263	6.54e-26	1.75e-24
ENSG00000144802.11	NFKBIZ	protein_coding	1264.64	1.77533	0.168783	10.5184	7.1e-26	1.9e-24
ENSG00000145936.9	KCNMB1	protein_coding	40.9323	3.05055	0.29006	10.517	7.22e-26	1.92e-24
ENSG00000118513.19	MYB	protein_coding	3389.82	0.651732	0.0620161	10.5091	7.85e-26	2.09e-24
ENSG00000145604.17	SKP2	protein_coding	1103.99	-0.833558	0.0793414	-10.506	8.11e-26	2.16e-24
ENSG00000169718.18	DUS1L	protein_coding	1681.49	-0.750955	0.0714906	-10.5042	8.26e-26	2.19e-24
ENSG00000062194.16	GPBP1	protein_coding	1651.27	0.689148	0.0656347	10.4998	8.66e-26	2.3e-24
ENSG00000163219.12	ARHGAP25	protein_coding	87.3944	3.24712	0.310063	10.4725	1.16e-25	3.06e-24
ENSG00000145088.9	EAF2	protein_coding	191.079	1.34832	0.128772	10.4706	1.18e-25	3.12e-24
ENSG00000284713.1	SMIM38	protein_coding	50.9458	7.1521	0.68328	10.4673	1.22e-25	3.23e-24
ENSG00000276672.1	AL161891.1	lncRNA	163.288	-1.66378	0.159048	-10.4608	1.31e-25	3.45e-24
ENSG00000185697.16	MYBL1	protein_coding	397.851	-1.36894	0.130897	-10.4582	1.34e-25	3.54e-24
ENSG00000076554.15	TPD52	protein_coding	3690.26	-0.99677	0.0953548	-10.4533	1.42e-25	3.73e-24
ENSG00000204388.7	HSPA1B	protein_coding	884.091	1.19262	0.114195	10.4437	1.57e-25	4.12e-24
ENSG00000162004.18	CCDC78	protein_coding	467.645	-1.6023	0.153437	-10.4427	1.58e-25	4.15e-24
ENSG00000168906.13	MAT2A	protein_coding	5303.61	-0.885296	0.0848935	-10.4283	1.84e-25	4.83e-24
ENSG00000100100.13	PIK3IP1	protein_coding	343.269	-1.12667	0.108138	-10.4188	2.03e-25	5.33e-24
ENSG00000153898.13	MCOLN2	protein_coding	467.135	1.13094	0.108554	10.4182	2.05e-25	5.36e-24
ENSG00000142875.19	PRKACB	protein_coding	1245.61	-1.27381	0.122377	-10.409	2.26e-25	5.89e-24
ENSG00000128394.17	APOBEC3F	protein_coding	165.219	2.93724	0.282413	10.4005	2.47e-25	6.43e-24
ENSG00000152518.8	ZFP36L2	protein_coding	813.734	0.655511	0.0630397	10.3984	2.52e-25	6.57e-24
ENSG00000099901.17	RANBP1	protein_coding	3118.88	-0.645464	0.0621458	-10.3863	2.86e-25	7.45e-24
ENSG00000023697.13	DERA	protein_coding	162.381	-3.62545	0.349117	-10.3846	2.91e-25	7.57e-24
ENSG00000070669.17	ASNS	protein_coding	1904.75	0.628851	0.0606044	10.3763	3.18e-25	8.25e-24
ENSG00000143155.13	TIPRL	protein_coding	915.926	0.934991	0.0901382	10.3729	3.3e-25	8.54e-24
ENSG00000069493.15	CLEC2D	protein_coding	1147.54	0.983427	0.0949049	10.3622	3.68e-25	9.53e-24
ENSG00000152620.13	NADK2	protein_coding	709.661	-1.5942	0.153857	-10.3616	3.71e-25	9.59e-24
ENSG00000197879.17	MYO1C	protein_coding	1563.45	1.503	0.145146	10.3551	3.97e-25	1.02e-23
ENSG00000101444.13	AHCY	protein_coding	7857.43	-0.637536	0.0618656	-10.3052	6.68e-25	1.72e-23
ENSG00000258738.1	AL121603.2	lncRNA	122.752	1.7201	0.166977	10.3014	6.94e-25	1.79e-23
ENSG00000178035.13	IMPDH2	protein_coding	3014.39	-0.556917	0.0540764	-10.2987	7.14e-25	1.84e-23
ENSG00000167550.11	RHEBL1	protein_coding	46.5887	2.92926	0.284621	10.2918	7.67e-25	1.97e-23
ENSG00000109103.12	UNC119	protein_coding	72.0914	6.18141	0.60102	10.2849	8.25e-25	2.12e-23
ENSG00000204366.4	ZBTB12	protein_coding	233.908	-1.24341	0.121	-10.2761	9.03e-25	2.31e-23
ENSG00000213923.13	CSNK1E	protein_coding	1103.77	-0.698548	0.0680561	-10.2643	1.02e-24	2.61e-23
ENSG00000158773.14	USF1	protein_coding	517.113	0.846161	0.0824494	10.2628	1.04e-24	2.65e-23
ENSG00000107140.16	TESK1	protein_coding	420.165	1.21459	0.1184	10.2584	1.08e-24	2.77e-23
ENSG00000167393.18	PPP2R3B	protein_coding	1011.43	-1.37426	0.134107	-10.2475	1.21e-24	3.09e-23
ENSG00000163644.15	PPM1K	protein_coding	1190.57	1.37194	0.133876	10.2478	1.21e-24	3.09e-23
ENSG00000170293.9	CMTM8	protein_coding	155.333	-1.93039	0.188602	-10.2353	1.38e-24	3.5e-23
ENSG00000244005.13	NFS1	protein_coding	1045.06	-0.840398	0.082203	-10.2235	1.56e-24	3.95e-23
ENSG00000102699.6	PARP4	protein_coding	1252.86	0.729489	0.071444	10.2106	1.78e-24	4.51e-23
ENSG00000272602.6	ZNF595	protein_coding	1215.73	-0.580501	0.0568777	-10.2061	1.86e-24	4.71e-23
ENSG00000159202.18	UBE2Z	protein_coding	1244.56	1.31383	0.12877	10.203	1.92e-24	4.86e-23
ENSG00000166439.6	RNF169	protein_coding	587.505	0.801203	0.0785541	10.1994	2e-24	5.04e-23
ENSG00000074317.11	SNCB	protein_coding	128.334	-2.68084	0.263214	-10.185	2.31e-24	5.84e-23
ENSG00000124222.22	STX16	protein_coding	2020.7	0.848359	0.0834125	10.1706	2.68e-24	6.76e-23
ENSG00000096092.6	TMEM14A	protein_coding	311.354	0.883759	0.0868956	10.1704	2.69e-24	6.77e-23
ENSG00000160179.19	ABCG1	protein_coding	727.323	0.579488	0.0569833	10.1694	2.71e-24	6.82e-23
ENSG00000243811.12	APOBEC3D	protein_coding	164.287	1.66208	0.163553	10.1623	2.92e-24	7.33e-23
ENSG00000125166.13	GOT2	protein_coding	3111.51	-0.702432	0.0691703	-10.1551	3.14e-24	7.88e-23
ENSG00000100092.24	SH3BP1	protein_coding	653.529	1.66567	0.164058	10.153	3.21e-24	8.05e-23
ENSG00000167468.18	GPX4	protein_coding	495.788	1.10649	0.10901	10.1503	3.3e-24	8.26e-23
ENSG00000270972.1	AC136475.7	lncRNA	53.068	2.256	0.222319	10.1476	3.4e-24	8.49e-23
ENSG00000251136.9	AF117829.1	lncRNA	286.126	2.31577	0.228368	10.1405	3.65e-24	9.11e-23
ENSG00000131943.18	C19orf12	protein_coding	168.928	1.5574	0.15371	10.1321	3.98e-24	9.92e-23
ENSG00000211892.4	IGHG4	IG_C_gene	337.694	-1.88519	0.186085	-10.1308	4.03e-24	1e-22
ENSG00000125170.11	DOK4	protein_coding	96.9028	2.86081	0.282561	10.1246	4.3e-24	1.07e-22
ENSG00000162408.11	NOL9	protein_coding	2920.05	-0.713191	0.0704728	-10.1201	4.5e-24	1.12e-22
ENSG00000096746.18	HNRNPH3	protein_coding	2842.35	-0.589374	0.058241	-10.1196	4.52e-24	1.12e-22
ENSG00000184922.14	FMNL1	protein_coding	1667.66	0.906372	0.089672	10.1076	5.11e-24	1.27e-22
ENSG00000160051.12	IQCC	protein_coding	109.207	1.99513	0.197538	10.1	5.52e-24	1.37e-22
ENSG00000185585.20	OLFML2A	protein_coding	41.4347	3.27368	0.324314	10.0942	5.86e-24	1.45e-22
ENSG00000114948.13	ADAM23	protein_coding	1292.78	-1.29491	0.12829	-10.0936	5.9e-24	1.46e-22
ENSG00000286129.1	AC245060.7	lncRNA	348.258	-1.19924	0.118853	-10.0902	6.11e-24	1.51e-22
ENSG00000100077.15	GRK3	protein_coding	1241.4	0.707014	0.0701267	10.0819	6.64e-24	1.63e-22
ENSG00000065060.17	UHRF1BP1	protein_coding	815.768	0.713069	0.0707529	10.0783	6.89e-24	1.69e-22
ENSG00000115687.14	PASK	protein_coding	935.788	1.43098	0.142092	10.0708	7.44e-24	1.83e-22
ENSG00000155792.10	DEPTOR	protein_coding	208.696	-2.12485	0.211025	-10.0692	7.56e-24	1.85e-22
ENSG00000060558.4	GNA15	protein_coding	86.7829	3.78993	0.37784	10.0305	1.12e-23	2.74e-22
ENSG00000196850.6	PPTC7	protein_coding	1383.04	0.67574	0.0673775	10.0292	1.13e-23	2.78e-22
ENSG00000116704.8	SLC35D1	protein_coding	605.38	-0.776927	0.0774702	-10.0287	1.14e-23	2.79e-22
ENSG00000107554.17	DNMBP	protein_coding	1556.37	-0.560891	0.055983	-10.019	1.26e-23	3.07e-22
ENSG00000170846.17	AC093323.1	protein_coding	177.679	-1.38307	0.138245	-10.0045	1.46e-23	3.55e-22
ENSG00000255733.6	IFNG-AS1	lncRNA	79.5045	-2.31873	0.232324	-9.9806	1.85e-23	4.51e-22
ENSG00000110651.12	CD81	protein_coding	2284.04	-0.766454	0.076879	-9.96961	2.07e-23	5.04e-22
ENSG00000158623.14	COPG2	protein_coding	714.024	0.697369	0.0700149	9.9603	2.27e-23	5.52e-22
ENSG00000287789.1	AL158136.1	lncRNA	78.3457	8.09879	0.815777	9.9277	3.15e-23	7.65e-22
ENSG00000129250.12	KIF1C	protein_coding	1111.96	1.04949	0.10574	9.92515	3.24e-23	7.84e-22
ENSG00000117859.19	OSBPL9	protein_coding	1802.34	0.795168	0.0802702	9.90615	3.91e-23	9.47e-22
ENSG00000180228.14	PRKRA	protein_coding	1028.47	0.670441	0.0677564	9.89486	4.38e-23	1.06e-21
ENSG00000185567.7	AHNAK2	protein_coding	114.679	-3.27548	0.331236	-9.88865	4.66e-23	1.13e-21
ENSG00000125510.18	OPRL1	protein_coding	124.023	-1.71991	0.173948	-9.88748	4.72e-23	1.14e-21
ENSG00000169371.14	SNUPN	protein_coding	605.09	0.887407	0.0898334	9.87837	5.17e-23	1.24e-21
ENSG00000196954.14	CASP4	protein_coding	293.307	1.07257	0.108667	9.87027	5.6e-23	1.35e-21
ENSG00000143013.13	LMO4	protein_coding	1205.72	-0.615886	0.0624071	-9.86884	5.68e-23	1.37e-21
ENSG00000134108.14	ARL8B	protein_coding	1159.2	1.45363	0.147479	9.85651	6.42e-23	1.54e-21
ENSG00000115541.11	HSPE1	protein_coding	1738.37	-0.844928	0.0857551	-9.8528	6.67e-23	1.6e-21
ENSG00000101109.12	STK4	protein_coding	3565.13	0.769439	0.0781338	9.8477	7.01e-23	1.68e-21
ENSG00000197324.9	LRP10	protein_coding	742.211	1.10127	0.111883	9.84299	7.35e-23	1.76e-21
ENSG00000137752.24	CASP1	protein_coding	334.401	1.47707	0.150118	9.83943	7.61e-23	1.82e-21
ENSG00000164440.15	TXLNB	protein_coding	176.926	1.39031	0.141463	9.82805	8.53e-23	2.03e-21
ENSG00000164109.14	MAD2L1	protein_coding	1097.6	-0.636642	0.0648088	-9.82338	8.93e-23	2.13e-21
ENSG00000189403.15	HMGB1	protein_coding	9872.65	-0.489848	0.0498773	-9.82106	9.14e-23	2.18e-21
ENSG00000122565.19	CBX3	protein_coding	4535.02	-0.564833	0.0575297	-9.8181	9.41e-23	2.24e-21
ENSG00000130731.16	METTL26	protein_coding	494.123	-0.94317	0.0962485	-9.79932	1.13e-22	2.69e-21
ENSG00000184207.9	PGP	protein_coding	371.494	-0.914612	0.0933418	-9.79852	1.14e-22	2.71e-21
ENSG00000167258.15	CDK12	protein_coding	2343.65	0.488734	0.0498984	9.79457	1.19e-22	2.81e-21
ENSG00000102743.15	SLC25A15	protein_coding	363.017	-1.20769	0.123482	-9.78035	1.37e-22	3.24e-21
ENSG00000077585.14	GPR137B	protein_coding	112.385	1.79076	0.183329	9.76801	1.54e-22	3.65e-21
ENSG00000169689.15	CENPX	protein_coding	385.309	-1.21808	0.124709	-9.76739	1.55e-22	3.67e-21
ENSG00000122034.17	GTF3A	protein_coding	2663	-0.787073	0.0806553	-9.75847	1.7e-22	4e-21
ENSG00000280893.1	AC009133.6	protein_coding	329.004	-1.33557	0.137119	-9.74018	2.03e-22	4.79e-21
ENSG00000100280.17	AP1B1	protein_coding	2553.82	0.68477	0.0703352	9.73582	2.12e-22	4.99e-21
ENSG00000131759.18	RARA	protein_coding	335.183	1.80191	0.185295	9.7246	2.37e-22	5.57e-21
ENSG00000180822.12	PSMG4	protein_coding	253.308	-1.26217	0.129915	-9.71536	2.59e-22	6.09e-21
ENSG00000178719.17	GRINA	protein_coding	1423.38	0.704951	0.0726057	9.70931	2.75e-22	6.45e-21
ENSG00000198860.14	TSEN15	protein_coding	560.221	0.761473	0.0784488	9.70663	2.83e-22	6.62e-21
ENSG00000173674.11	EIF1AX	protein_coding	1974.31	-0.689589	0.0711967	-9.68569	3.47e-22	8.11e-21
ENSG00000176994.11	SMCR8	protein_coding	580.423	0.704882	0.0727864	9.68426	3.52e-22	8.22e-21
ENSG00000110367.13	DDX6	protein_coding	2794.56	0.626119	0.0646677	9.6821	3.59e-22	8.38e-21
ENSG00000112079.9	STK38	protein_coding	1046.61	-0.613781	0.063494	-9.66676	4.17e-22	9.73e-21
ENSG00000181788.4	SIAH2	protein_coding	912.815	1.42094	0.147112	9.6589	4.51e-22	1.05e-20
ENSG00000004779.10	NDUFAB1	protein_coding	821.952	-0.691005	0.0715481	-9.65791	4.55e-22	1.06e-20
ENSG00000259529.2	AL136295.5	protein_coding	162.201	2.10641	0.218358	9.6466	5.08e-22	1.18e-20
ENSG00000073060.17	SCARB1	protein_coding	825.308	-1.31742	0.136647	-9.64103	5.36e-22	1.24e-20
ENSG00000189319.14	FAM53B	protein_coding	1027.89	0.668185	0.0693199	9.63914	5.46e-22	1.27e-20
ENSG00000224187.1	LINC01991	lncRNA	79.3397	-2.47091	0.256433	-9.63573	5.65e-22	1.31e-20
ENSG00000057704.13	TMCC3	protein_coding	90.4224	9.41797	0.978551	9.6244	6.31e-22	1.46e-20
ENSG00000101596.16	SMCHD1	protein_coding	2561.68	1.07084	0.111275	9.62335	6.37e-22	1.47e-20
ENSG00000135966.13	TGFBRAP1	protein_coding	865.417	-0.778868	0.081073	-9.60699	7.47e-22	1.72e-20
ENSG00000128322.7	IGLL1	protein_coding	2284.54	-0.643497	0.0669843	-9.60668	7.49e-22	1.72e-20
ENSG00000139180.11	NDUFA9	protein_coding	1037.7	0.538447	0.0560478	9.60694	7.47e-22	1.72e-20
ENSG00000071564.17	TCF3	protein_coding	7978.3	-0.566073	0.0589846	-9.59696	8.23e-22	1.89e-20
ENSG00000110987.9	BCL7A	protein_coding	1432.5	-0.641179	0.0668524	-9.59096	8.73e-22	2e-20
ENSG00000088305.18	DNMT3B	protein_coding	416.817	-0.814349	0.0849118	-9.59052	8.76e-22	2.01e-20
ENSG00000148841.17	ITPRIP	protein_coding	401.464	0.840528	0.0876538	9.58919	8.88e-22	2.03e-20
ENSG00000128016.7	ZFP36	protein_coding	205.884	1.20729	0.125929	9.58708	9.06e-22	2.07e-20
ENSG00000228649.9	SNHG26	lncRNA	407.735	-0.979227	0.102188	-9.5826	9.46e-22	2.16e-20
ENSG00000168405.17	CMAHP	transcribed_unitary_pseudogene	290.697	1.08755	0.113587	9.57457	1.02e-21	2.34e-20
ENSG00000132256.19	TRIM5	protein_coding	298.925	1.5828	0.165337	9.57318	1.04e-21	2.36e-20
ENSG00000121064.13	SCPEP1	protein_coding	404.424	1.00822	0.10533	9.572	1.05e-21	2.39e-20
ENSG00000141569.12	TRIM65	protein_coding	742.218	-1.10935	0.115914	-9.57053	1.06e-21	2.42e-20
ENSG00000172575.12	RASGRP1	protein_coding	491.755	1.43658	0.150337	9.55568	1.23e-21	2.79e-20
ENSG00000100600.15	LGMN	protein_coding	575.637	1.28958	0.135038	9.54976	1.3e-21	2.95e-20
ENSG00000102753.10	KPNA3	protein_coding	2017.95	-0.498741	0.0522801	-9.53979	1.43e-21	3.25e-20
ENSG00000111816.8	FRK	protein_coding	359.924	0.849476	0.0890533	9.53895	1.44e-21	3.27e-20
ENSG00000160188.10	RSPH1	protein_coding	26.5998	5.41426	0.567716	9.53692	1.47e-21	3.33e-20
ENSG00000132475.10	H3-3B	protein_coding	4338.67	0.619778	0.0650028	9.53464	1.5e-21	3.4e-20
ENSG00000062598.18	ELMO2	protein_coding	975.727	1.05709	0.110927	9.52959	1.58e-21	3.57e-20
ENSG00000266074.10	BAHCC1	protein_coding	430.206	-2.62771	0.275933	-9.52299	1.68e-21	3.79e-20
ENSG00000130204.13	TOMM40	protein_coding	2180.19	-0.675722	0.0710685	-9.50804	1.94e-21	4.38e-20
ENSG00000129810.15	SGO1	protein_coding	347.092	1.11955	0.117947	9.4919	2.27e-21	5.1e-20
ENSG00000216490.4	IFI30	protein_coding	1345.95	0.967643	0.102034	9.48352	2.46e-21	5.53e-20
ENSG00000167930.17	FAM234A	protein_coding	538.467	1.14743	0.121074	9.47707	2.62e-21	5.87e-20
ENSG00000102290.22	PCDH11X	protein_coding	106.708	-1.80456	0.19044	-9.47575	2.65e-21	5.94e-20
ENSG00000135723.14	FHOD1	protein_coding	84.8527	5.38683	0.568809	9.47035	2.79e-21	6.25e-20
ENSG00000204228.4	HSD17B8	protein_coding	169.119	-1.28011	0.135264	-9.46372	2.97e-21	6.65e-20
ENSG00000170142.12	UBE2E1	protein_coding	2348.49	0.607966	0.0642663	9.46011	3.08e-21	6.88e-20
ENSG00000139687.16	RB1	protein_coding	2071.25	0.940191	0.0993923	9.4594	3.1e-21	6.92e-20
ENSG00000286473.1	AC133485.7	lncRNA	196.059	-1.77923	0.188133	-9.4573	3.16e-21	7.05e-20
ENSG00000135074.16	ADAM19	protein_coding	195.268	1.04074	0.110077	9.4546	3.24e-21	7.22e-20
ENSG00000114738.11	MAPKAPK3	protein_coding	757.073	-0.851631	0.090086	-9.45354	3.28e-21	7.28e-20
ENSG00000047644.19	WWC3	protein_coding	45.6052	2.57871	0.272777	9.45353	3.28e-21	7.28e-20
ENSG00000158966.16	CACHD1	protein_coding	79.7744	-2.21409	0.234699	-9.43372	3.96e-21	8.79e-20
ENSG00000172731.14	LRRC20	protein_coding	300.892	-1.06626	0.113054	-9.43146	4.04e-21	8.97e-20
ENSG00000185753.13	CXorf38	protein_coding	500.376	0.724651	0.0769136	9.42163	4.44e-21	9.84e-20
ENSG00000101057.16	MYBL2	protein_coding	6905.3	-0.592146	0.0628593	-9.42018	4.5e-21	9.97e-20
ENSG00000101412.13	E2F1	protein_coding	3408.3	-0.46316	0.049226	-9.40884	5.02e-21	1.11e-19
ENSG00000260271.3	AL132996.1	lncRNA	116.501	-2.03877	0.216861	-9.40129	5.39e-21	1.19e-19
ENSG00000120690.16	ELF1	protein_coding	3198.39	0.568821	0.0605442	9.39513	5.71e-21	1.26e-19
ENSG00000173436.15	MICOS10	protein_coding	1143.87	-0.914103	0.0973894	-9.38606	6.23e-21	1.37e-19
ENSG00000162734.13	PEA15	protein_coding	312.821	1.14639	0.122134	9.38632	6.21e-21	1.37e-19
ENSG00000160862.13	AZGP1	protein_coding	171.23	-1.63389	0.174204	-9.37919	6.65e-21	1.46e-19
ENSG00000254030.1	IGLC5	IG_C_pseudogene	72.9707	-2.4091	0.256989	-9.37432	6.96e-21	1.53e-19
ENSG00000184887.13	BTBD6	protein_coding	633.622	-0.78687	0.0840057	-9.36687	7.47e-21	1.64e-19
ENSG00000159840.16	ZYX	protein_coding	117.872	3.04691	0.32542	9.36301	7.75e-21	1.7e-19
ENSG00000104880.19	ARHGEF18	protein_coding	1908.1	-1.46487	0.156464	-9.36235	7.8e-21	1.71e-19
ENSG00000163950.13	SLBP	protein_coding	1518.38	-0.629228	0.0672122	-9.36181	7.84e-21	1.71e-19
ENSG00000267673.6	FDX2	protein_coding	219.347	1.38232	0.14766	9.36152	7.86e-21	1.72e-19
ENSG00000133812.17	SBF2	protein_coding	632.608	1.43707	0.153567	9.35795	8.13e-21	1.77e-19
ENSG00000124226.11	RNF114	protein_coding	1236.88	0.713664	0.0762874	9.35495	8.36e-21	1.82e-19
ENSG00000215115.6	CXorf49	protein_coding	70.1076	11.2456	1.20312	9.34705	9.01e-21	1.96e-19
ENSG00000177732.9	SOX12	protein_coding	1651.48	-0.554658	0.0593639	-9.34336	9.33e-21	2.03e-19
ENSG00000137944.18	KYAT3	protein_coding	367.441	0.92284	0.0987726	9.34308	9.36e-21	2.03e-19
ENSG00000125863.20	MKKS	protein_coding	437.449	-0.9043	0.096851	-9.33702	9.91e-21	2.15e-19
ENSG00000034510.6	TMSB10	protein_coding	1829.11	0.753611	0.0807467	9.33302	1.03e-20	2.23e-19
ENSG00000160208.13	RRP1B	protein_coding	4266.65	-0.36581	0.0392122	-9.32897	1.07e-20	2.32e-19
ENSG00000090339.9	ICAM1	protein_coding	59.1004	4.65509	0.499503	9.31944	1.17e-20	2.53e-19
ENSG00000167815.12	PRDX2	protein_coding	2797.98	-0.536341	0.0575661	-9.31696	1.2e-20	2.59e-19
ENSG00000185386.15	MAPK11	protein_coding	195.043	1.26405	0.135686	9.31599	1.21e-20	2.61e-19
ENSG00000092871.17	RFFL	protein_coding	424.371	2.36876	0.25429	9.31521	1.22e-20	2.62e-19
ENSG00000154743.19	TSEN2	protein_coding	366.203	-0.97133	0.104344	-9.3089	1.29e-20	2.78e-19
ENSG00000123146.20	ADGRE5	protein_coding	512.8	1.09417	0.11759	9.30499	1.34e-20	2.88e-19
ENSG00000168610.16	STAT3	protein_coding	720.814	1.45411	0.156308	9.30288	1.37e-20	2.94e-19
ENSG00000241839.10	PLEKHO2	protein_coding	418.594	0.636821	0.0684616	9.30187	1.38e-20	2.96e-19
ENSG00000205978.6	NYNRIN	protein_coding	283.77	-3.27398	0.352103	-9.29836	1.43e-20	3.06e-19
ENSG00000182512.5	GLRX5	protein_coding	1390.27	-0.624904	0.067259	-9.29101	1.53e-20	3.27e-19
ENSG00000088986.11	DYNLL1	protein_coding	1121.37	-0.647449	0.0696985	-9.28928	1.55e-20	3.32e-19
ENSG00000222036.8	POTEM	protein_coding	33.8181	5.59675	0.602562	9.28827	1.57e-20	3.35e-19
ENSG00000130429.15	ARPC1B	protein_coding	1454.51	1.29066	0.139123	9.2771	1.74e-20	3.72e-19
ENSG00000213654.10	GPSM3	protein_coding	392.912	0.749902	0.0808392	9.27646	1.75e-20	3.74e-19
ENSG00000078081.8	LAMP3	protein_coding	27.8755	4.23001	0.456346	9.26931	1.87e-20	3.99e-19
ENSG00000188211.9	NCR3LG1	protein_coding	157.589	-1.47296	0.159063	-9.26022	2.04e-20	4.34e-19
ENSG00000198408.14	OGA	protein_coding	1858.78	0.975246	0.105316	9.26014	2.04e-20	4.34e-19
ENSG00000107404.20	DVL1	protein_coding	894.726	-0.830903	0.089879	-9.24468	2.36e-20	5.01e-19
ENSG00000004487.17	KDM1A	protein_coding	2502	-0.778843	0.0844054	-9.22741	2.77e-20	5.88e-19
ENSG00000065675.15	PRKCQ	protein_coding	258.647	-1.05187	0.114015	-9.22572	2.82e-20	5.97e-19
ENSG00000099899.15	TRMT2A	protein_coding	1180.89	-1.02358	0.11104	-9.21816	3.02e-20	6.4e-19
ENSG00000106245.11	BUD31	protein_coding	775.38	0.862511	0.0936413	9.2108	3.24e-20	6.85e-19
ENSG00000179021.10	C3orf38	protein_coding	304.276	1.11035	0.120616	9.20568	3.4e-20	7.18e-19
ENSG00000250988.7	SNHG21	lncRNA	104.334	-1.74322	0.189548	-9.19673	3.69e-20	7.79e-19
ENSG00000175768.13	TOMM5	protein_coding	962.804	-0.697952	0.0760284	-9.18015	4.3e-20	9.08e-19
ENSG00000071054.16	MAP4K4	protein_coding	2754.49	0.858166	0.0934884	9.17939	4.34e-20	9.13e-19
ENSG00000162775.17	RBM15	protein_coding	679.471	0.589807	0.0642671	9.17743	4.42e-20	9.29e-19
ENSG00000138639.18	ARHGAP24	protein_coding	1490.08	-0.738391	0.0805065	-9.17182	4.65e-20	9.78e-19
ENSG00000148411.8	NACC2	protein_coding	48.449	-3.83706	0.418881	-9.16027	5.18e-20	1.09e-18
ENSG00000154511.12	DIPK1A	protein_coding	250.994	1.08774	0.118903	9.14809	5.8e-20	1.22e-18
ENSG00000271503.6	CCL5	protein_coding	61.1856	2.58326	0.282504	9.14417	6.01e-20	1.26e-18
ENSG00000075568.17	TMEM131	protein_coding	2483.19	-0.907966	0.0993226	-9.14158	6.15e-20	1.29e-18
ENSG00000069399.15	BCL3	protein_coding	213.199	2.02272	0.22135	9.13812	6.35e-20	1.33e-18
ENSG00000198668.13	CALM1	protein_coding	2904.21	-0.604671	0.0661806	-9.13668	6.44e-20	1.35e-18
ENSG00000167618.10	LAIR2	protein_coding	48.4237	2.35235	0.257611	9.13139	6.76e-20	1.41e-18
ENSG00000185008.17	ROBO2	protein_coding	87.4341	-1.89398	0.207472	-9.12888	6.92e-20	1.44e-18
ENSG00000112297.18	CRYBG1	protein_coding	1637.84	0.799771	0.0876046	9.12933	6.89e-20	1.44e-18
ENSG00000162739.14	SLAMF6	protein_coding	222.24	-1.57098	0.172112	-9.12767	7e-20	1.45e-18
ENSG00000119669.5	IRF2BPL	protein_coding	637.59	0.78582	0.0860851	9.12841	6.95e-20	1.45e-18
ENSG00000126003.7	PLAGL2	protein_coding	2235.18	0.517321	0.0566881	9.12573	7.13e-20	1.48e-18
ENSG00000156411.10	ATP5MPL	protein_coding	1099.21	-0.495662	0.0543624	-9.11772	7.67e-20	1.59e-18
ENSG00000086619.14	ERO1B	protein_coding	255.485	2.42383	0.266388	9.09888	9.13e-20	1.89e-18
ENSG00000267534.4	S1PR2	protein_coding	440.734	-0.998085	0.109872	-9.08404	1.05e-19	2.17e-18
ENSG00000125753.14	VASP	protein_coding	1044.73	1.45758	0.160578	9.07711	1.11e-19	2.31e-18
ENSG00000105856.14	HBP1	protein_coding	363.359	2.54241	0.280443	9.0657	1.24e-19	2.56e-18
ENSG00000171522.6	PTGER4	protein_coding	442.203	3.32606	0.367271	9.05614	1.35e-19	2.79e-18
ENSG00000126226.22	PCID2	protein_coding	1876.55	-0.740295	0.0818463	-9.04494	1.5e-19	3.09e-18
ENSG00000100298.16	APOBEC3H	protein_coding	37.1938	2.93117	0.324197	9.04134	1.55e-19	3.19e-18
ENSG00000100225.18	FBXO7	protein_coding	1147.67	0.8081	0.0893869	9.04047	1.56e-19	3.21e-18
ENSG00000167112.10	TRUB2	protein_coding	680.134	-0.793459	0.0877795	-9.03923	1.58e-19	3.24e-18
ENSG00000074071.15	MRPS34	protein_coding	1371.57	-0.801979	0.0888089	-9.03039	1.71e-19	3.51e-18
ENSG00000070831.17	CDC42	protein_coding	3187.92	0.457897	0.0507066	9.03031	1.71e-19	3.51e-18
ENSG00000215483.11	LINC00598	lncRNA	127.454	-1.91332	0.212127	-9.01967	1.89e-19	3.87e-18
ENSG00000180628.15	PCGF5	protein_coding	1630.58	0.496196	0.055027	9.01731	1.93e-19	3.95e-18
ENSG00000133321.11	PLAAT4	protein_coding	38.3268	2.38409	0.264654	9.00835	2.09e-19	4.28e-18
ENSG00000089053.13	ANAPC5	protein_coding	2989.54	-0.805069	0.0894206	-9.00317	2.19e-19	4.48e-18
ENSG00000164466.13	SFXN1	protein_coding	2916.24	-0.74976	0.0832963	-9.00112	2.23e-19	4.56e-18
ENSG00000173559.15	NABP1	protein_coding	622.673	0.980309	0.109064	8.98835	2.51e-19	5.12e-18
ENSG00000104643.10	MTMR9	protein_coding	322.154	1.31043	0.145805	8.98754	2.53e-19	5.15e-18
ENSG00000135679.25	MDM2	protein_coding	5331.63	-0.748174	0.0832493	-8.98716	2.54e-19	5.16e-18
ENSG00000007168.14	PAFAH1B1	protein_coding	2109.01	0.74996	0.0835172	8.97971	2.71e-19	5.52e-18
ENSG00000182379.10	NXPH4	protein_coding	492.013	-0.904619	0.100774	-8.97674	2.79e-19	5.66e-18
ENSG00000136720.7	HS6ST1	protein_coding	349.68	-0.907092	0.101136	-8.96903	2.99e-19	6.07e-18
ENSG00000166582.10	CENPV	protein_coding	737.101	-1.1318	0.126231	-8.96615	3.07e-19	6.22e-18
ENSG00000183048.12	SLC25A10	protein_coding	297.73	-1.31367	0.146635	-8.95876	3.28e-19	6.65e-18
ENSG00000153922.11	CHD1	protein_coding	1589.36	0.913774	0.102043	8.95477	3.4e-19	6.88e-18
ENSG00000097021.20	ACOT7	protein_coding	1261.63	-0.63307	0.07071	-8.95304	3.46e-19	6.99e-18
ENSG00000232098.3	AC012313.1	lncRNA	376.617	-1.01758	0.113691	-8.95045	3.54e-19	7.14e-18
ENSG00000257221.4	AC007569.1	lncRNA	57.5325	-4.48362	0.501052	-8.9484	3.61e-19	7.27e-18
ENSG00000168310.11	IRF2	protein_coding	627.953	2.20096	0.245985	8.94756	3.63e-19	7.32e-18
ENSG00000156232.7	WHAMM	protein_coding	659.832	1.02262	0.114428	8.93681	4.01e-19	8.06e-18
ENSG00000105327.18	BBC3	protein_coding	166.463	1.51778	0.169953	8.93059	4.24e-19	8.52e-18
ENSG00000112290.13	WASF1	protein_coding	567.871	-0.887957	0.099449	-8.92877	4.31e-19	8.64e-18
ENSG00000112715.25	VEGFA	protein_coding	530.908	1.05053	0.117657	8.92879	4.31e-19	8.64e-18
ENSG00000101868.13	POLA1	protein_coding	1306.07	-0.518936	0.058121	-8.92855	4.32e-19	8.65e-18
ENSG00000164754.15	RAD21	protein_coding	5012.76	0.452614	0.0507082	8.92586	4.42e-19	8.85e-18
ENSG00000166902.5	MRPL16	protein_coding	1895.94	-0.508335	0.0569523	-8.92563	4.43e-19	8.86e-18
ENSG00000211592.8	IGKC	IG_C_gene	26681.2	0.28392	0.031826	8.92103	4.62e-19	9.23e-18
ENSG00000059588.10	TARBP1	protein_coding	914.636	0.815998	0.0915573	8.91243	4.99e-19	9.97e-18
ENSG00000248571.1	AC106882.1	lncRNA	47.6838	-2.60477	0.292391	-8.90851	5.17e-19	1.03e-17
ENSG00000164308.17	ERAP2	protein_coding	2655.97	0.678016	0.0761108	8.90827	5.18e-19	1.03e-17
ENSG00000105176.18	URI1	protein_coding	848.603	-0.585863	0.065848	-8.89721	5.73e-19	1.14e-17
ENSG00000143815.15	LBR	protein_coding	3464.65	-0.803944	0.0904324	-8.89	6.11e-19	1.21e-17
ENSG00000287438.1	AL356313.1	lncRNA	60.6573	2.06421	0.232193	8.89008	6.11e-19	1.21e-17
ENSG00000173598.14	NUDT4	protein_coding	1595.86	0.74637	0.0840099	8.8843	6.43e-19	1.28e-17
ENSG00000196584.3	XRCC2	protein_coding	663.726	-0.735439	0.0828048	-8.8816	6.59e-19	1.31e-17
ENSG00000233695.2	GAS6-AS1	lncRNA	4322.51	-1.24034	0.139653	-8.88157	6.59e-19	1.31e-17
ENSG00000123453.18	SARDH	protein_coding	47.7351	-2.88726	0.32515	-8.87976	6.7e-19	1.33e-17
ENSG00000204060.7	FOXO6	protein_coding	514.246	-0.993806	0.111919	-8.87967	6.71e-19	1.33e-17
ENSG00000173141.5	MRPL57	protein_coding	463.304	-0.896091	0.100951	-8.87648	6.9e-19	1.36e-17
ENSG00000086730.17	LAT2	protein_coding	103.88	2.9092	0.327775	8.87562	6.95e-19	1.37e-17
ENSG00000225964.6	NRIR	lncRNA	22.1409	5.50142	0.620175	8.87076	7.26e-19	1.43e-17
ENSG00000148158.17	SNX30	protein_coding	451.502	-0.775607	0.0874502	-8.86913	7.37e-19	1.45e-17
ENSG00000138764.15	CCNG2	protein_coding	488.957	0.810514	0.0914059	8.8672	7.5e-19	1.48e-17
ENSG00000167114.13	SLC27A4	protein_coding	353.455	-0.788545	0.0889871	-8.86134	7.91e-19	1.55e-17
ENSG00000117395.13	EBNA1BP2	protein_coding	1365.07	-0.604685	0.0682645	-8.85797	8.15e-19	1.6e-17
ENSG00000157693.15	TMEM268	protein_coding	646.777	1.09652	0.123831	8.85498	8.37e-19	1.64e-17
ENSG00000116830.12	TTF2	protein_coding	807.026	1.28993	0.145667	8.85535	8.34e-19	1.64e-17
ENSG00000006062.18	MAP3K14	protein_coding	304.502	0.880578	0.0994781	8.85197	8.6e-19	1.68e-17
ENSG00000160117.16	ANKLE1	protein_coding	831.619	-0.728637	0.0823216	-8.85111	8.67e-19	1.69e-17
ENSG00000117523.16	PRRC2C	protein_coding	6244.07	0.784646	0.0886483	8.85122	8.66e-19	1.69e-17
ENSG00000112394.17	SLC16A10	protein_coding	687.104	-1.54231	0.174332	-8.84696	8.99e-19	1.76e-17
ENSG00000204516.10	MICB	protein_coding	420.656	0.981257	0.111021	8.83844	9.71e-19	1.89e-17
ENSG00000141480.18	ARRB2	protein_coding	483.8	-0.933184	0.105591	-8.83774	9.77e-19	1.9e-17
ENSG00000156017.13	CARNMT1	protein_coding	596.299	-0.962844	0.108968	-8.83599	9.92e-19	1.93e-17
ENSG00000151689.13	INPP1	protein_coding	28.6594	5.48943	0.62131	8.83525	9.99e-19	1.94e-17
ENSG00000258659.7	TRIM34	protein_coding	141.918	1.65018	0.186795	8.83416	1.01e-18	1.96e-17
ENSG00000142864.15	SERBP1	protein_coding	17622.2	-0.518233	0.0587047	-8.8278	1.07e-18	2.07e-17
ENSG00000165689.17	ENTR1	protein_coding	1181.87	-0.738661	0.0837637	-8.81839	1.16e-18	2.25e-17
ENSG00000108479.12	GALK1	protein_coding	359.121	-1.14428	0.129765	-8.81806	1.16e-18	2.26e-17
ENSG00000159176.14	CSRP1	protein_coding	629.335	-0.960762	0.108961	-8.81746	1.17e-18	2.27e-17
ENSG00000166428.14	PLD4	protein_coding	308.821	-2.85429	0.324014	-8.80917	1.26e-18	2.44e-17
ENSG00000162694.14	EXTL2	protein_coding	121.854	1.85935	0.211201	8.80368	1.32e-18	2.56e-17
ENSG00000277972.2	CISD3	protein_coding	208.238	-1.16979	0.132886	-8.80298	1.33e-18	2.57e-17
ENSG00000120802.14	TMPO	protein_coding	5656.11	0.617171	0.0701182	8.80187	1.35e-18	2.59e-17
ENSG00000265681.7	RPL17	protein_coding	10124.6	-0.288866	0.0328477	-8.7941	1.44e-18	2.78e-17
ENSG00000113328.19	CCNG1	protein_coding	963.405	0.774328	0.0880806	8.79114	1.48e-18	2.85e-17
ENSG00000122299.12	ZC3H7A	protein_coding	1735.47	1.01862	0.116138	8.77078	1.77e-18	3.41e-17
ENSG00000253522.6	MIR3142HG	lncRNA	70.2493	2.14134	0.244177	8.76964	1.79e-18	3.44e-17
ENSG00000235173.7	HGH1	protein_coding	726.363	-0.805328	0.0918449	-8.76835	1.81e-18	3.48e-17
ENSG00000104738.18	MCM4	protein_coding	6365.74	-0.775112	0.0884114	-8.76711	1.83e-18	3.51e-17
ENSG00000117036.12	ETV3	protein_coding	382.974	0.885991	0.1011	8.76354	1.89e-18	3.62e-17
ENSG00000178921.14	PFAS	protein_coding	2474.56	-0.644923	0.0736194	-8.76022	1.95e-18	3.73e-17
ENSG00000251002.8	AC244502.1	lncRNA	92.4039	3.98178	0.454632	8.75825	1.98e-18	3.79e-17
ENSG00000170515.14	PA2G4	protein_coding	5958.6	-0.503449	0.0574825	-8.7583	1.98e-18	3.79e-17
ENSG00000103043.15	VAC14	protein_coding	1127.95	-0.567484	0.0648436	-8.75158	2.1e-18	4.01e-17
ENSG00000142634.13	EFHD2	protein_coding	1241.77	-0.769409	0.0881097	-8.7324	2.49e-18	4.75e-17
ENSG00000089050.16	RBBP9	protein_coding	547.02	1.07334	0.123007	8.7258	2.64e-18	5.03e-17
ENSG00000182870.13	GALNT9	protein_coding	97.716	5.44636	0.624583	8.71999	2.78e-18	5.29e-17
ENSG00000164086.10	DUSP7	protein_coding	191.085	-1.15007	0.131919	-8.718	2.83e-18	5.38e-17
ENSG00000163320.12	CGGBP1	protein_coding	1717.98	0.617499	0.0708417	8.71661	2.87e-18	5.44e-17
ENSG00000159640.17	ACE	protein_coding	133.72	-2.49467	0.286233	-8.71552	2.89e-18	5.49e-17
ENSG00000163466.16	ARPC2	protein_coding	4587.26	0.49042	0.0563021	8.7105	3.03e-18	5.73e-17
ENSG00000082014.17	SMARCD3	protein_coding	300.754	-1.51011	0.173391	-8.70926	3.06e-18	5.79e-17
ENSG00000164327.13	RICTOR	protein_coding	522.39	1.12865	0.129672	8.7039	3.21e-18	6.07e-17
ENSG00000105402.8	NAPA	protein_coding	966.106	0.735826	0.0845727	8.70052	3.3e-18	6.24e-17
ENSG00000204856.12	FAM216A	protein_coding	824.299	-0.639012	0.0734884	-8.69542	3.46e-18	6.52e-17
ENSG00000162702.8	ZNF281	protein_coding	644.471	0.636921	0.0732567	8.69437	3.49e-18	6.58e-17
ENSG00000036672.16	USP2	protein_coding	581.765	-0.800464	0.0920749	-8.69362	3.51e-18	6.62e-17
ENSG00000132294.15	EFR3A	protein_coding	819.258	0.875781	0.100827	8.68601	3.75e-18	7.07e-17
ENSG00000241360.2	PDXP	protein_coding	897.922	-0.80001	0.0921077	-8.68559	3.77e-18	7.09e-17
ENSG00000142784.16	WDTC1	protein_coding	1124.6	0.564083	0.0649821	8.68059	3.94e-18	7.4e-17
ENSG00000272269.1	NUP153-AS1	lncRNA	145.454	1.1111	0.128001	8.68037	3.94e-18	7.41e-17
ENSG00000095015.6	MAP3K1	protein_coding	787.024	0.569076	0.0655605	8.68017	3.95e-18	7.41e-17
ENSG00000121057.13	AKAP1	protein_coding	833.563	-0.85399	0.0984372	-8.67549	4.12e-18	7.72e-17
ENSG00000265485.7	LINC01915	lncRNA	65.3747	-3.84663	0.443686	-8.6697	4.33e-18	8.11e-17
ENSG00000215301.11	DDX3X	protein_coding	7581.3	-0.649191	0.0748898	-8.66862	4.37e-18	8.18e-17
ENSG00000159128.15	IFNGR2	protein_coding	533.041	0.749793	0.086499	8.66822	4.39e-18	8.2e-17
ENSG00000143543.15	JTB	protein_coding	1096.95	-0.613095	0.0707323	-8.66782	4.4e-18	8.22e-17
ENSG00000155313.15	USP25	protein_coding	561.732	1.24123	0.143287	8.6625	4.62e-18	8.61e-17
ENSG00000116237.16	ICMT	protein_coding	2231.26	-0.568321	0.0656092	-8.66222	4.63e-18	8.62e-17
ENSG00000117450.15	PRDX1	protein_coding	7561.4	-0.544094	0.0628256	-8.66038	4.7e-18	8.75e-17
ENSG00000148154.10	UGCG	protein_coding	418.368	1.09877	0.126878	8.66006	4.72e-18	8.76e-17
ENSG00000163512.14	AZI2	protein_coding	273.939	1.6784	0.193805	8.66022	4.71e-18	8.76e-17
ENSG00000160932.11	LY6E	protein_coding	297.68	1.38917	0.16043	8.65906	4.76e-18	8.83e-17
ENSG00000170915.9	PAQR8	protein_coding	122.605	2.29463	0.265217	8.6519	5.06e-18	9.39e-17
ENSG00000165702.15	GFI1B	protein_coding	111.469	-1.61914	0.187197	-8.64939	5.18e-18	9.59e-17
ENSG00000131650.14	KREMEN2	protein_coding	448.933	1.00461	0.116221	8.64395	5.43e-18	1.01e-16
ENSG00000008853.17	RHOBTB2	protein_coding	1318.25	-1.14634	0.132666	-8.64077	5.58e-18	1.03e-16
ENSG00000185090.15	MANEAL	protein_coding	791.221	-0.772962	0.089701	-8.6171	6.87e-18	1.27e-16
ENSG00000132965.10	ALOX5AP	protein_coding	448.391	0.61762	0.0717006	8.61387	7.06e-18	1.3e-16
ENSG00000196502.12	SULT1A1	protein_coding	312.059	-1.31598	0.152798	-8.61255	7.15e-18	1.32e-16
ENSG00000103326.12	CAPN15	protein_coding	903.822	-0.983977	0.114281	-8.61017	7.3e-18	1.34e-16
ENSG00000076248.11	UNG	protein_coding	741.393	-0.599073	0.0695938	-8.60814	7.43e-18	1.37e-16
ENSG00000255310.2	AF131215.5	lncRNA	206.577	-1.22753	0.142637	-8.60601	7.56e-18	1.39e-16
ENSG00000101474.12	APMAP	protein_coding	920.155	-0.499214	0.0580349	-8.60196	7.84e-18	1.44e-16
ENSG00000091073.19	DTX2	protein_coding	280.556	1.64273	0.191126	8.59498	8.33e-18	1.53e-16
ENSG00000079931.15	MOXD1	protein_coding	15.6121	4.68225	0.545399	8.58499	9.08e-18	1.67e-16
ENSG00000120910.15	PPP3CC	protein_coding	428.449	1.01438	0.118186	8.58292	9.25e-18	1.7e-16
ENSG00000183117.19	CSMD1	protein_coding	54.2175	-3.29645	0.384273	-8.5784	9.62e-18	1.76e-16
ENSG00000205268.11	PDE7A	protein_coding	147.734	1.6854	0.196694	8.56865	1.05e-17	1.92e-16
ENSG00000162924.15	REL	protein_coding	2350.64	0.754263	0.0880488	8.56641	1.07e-17	1.95e-16
ENSG00000112576.13	CCND3	protein_coding	4303.56	-0.876268	0.102332	-8.56303	1.1e-17	2.01e-16
ENSG00000069849.11	ATP1B3	protein_coding	2315.78	-0.697327	0.0814421	-8.56224	1.11e-17	2.02e-16
ENSG00000086712.13	TXLNG	protein_coding	1207.75	-0.451607	0.0527588	-8.55983	1.13e-17	2.06e-16
ENSG00000238755.3	LINC02006	lncRNA	148.531	-1.19568	0.139738	-8.55657	1.16e-17	2.12e-16
ENSG00000168884.15	TNIP2	protein_coding	235.819	1.16579	0.136252	8.55613	1.17e-17	2.12e-16
ENSG00000008513.16	ST3GAL1	protein_coding	167.982	3.47789	0.406563	8.55438	1.19e-17	2.15e-16
ENSG00000106105.15	GARS1	protein_coding	4121.65	0.401592	0.0469748	8.54909	1.24e-17	2.25e-16
ENSG00000137413.16	TAF8	protein_coding	763.533	0.828263	0.0968923	8.54829	1.25e-17	2.27e-16
ENSG00000166881.10	NEMP1	protein_coding	1391.57	0.79605	0.0931426	8.54658	1.27e-17	2.3e-16
ENSG00000132463.14	GRSF1	protein_coding	2347.03	0.66098	0.0773708	8.54302	1.31e-17	2.37e-16
ENSG00000101224.18	CDC25B	protein_coding	4324.45	-1.08411	0.126923	-8.5415	1.32e-17	2.4e-16
ENSG00000273272.2	U62317.3	lncRNA	25.2638	4.53676	0.531288	8.53917	1.35e-17	2.44e-16
ENSG00000141664.10	ZCCHC2	protein_coding	414.511	2.06535	0.242096	8.53114	1.45e-17	2.62e-16
ENSG00000176624.12	MEX3C	protein_coding	1119.87	0.658305	0.0771715	8.53041	1.46e-17	2.63e-16
ENSG00000164649.20	CDCA7L	protein_coding	2142.84	-0.942903	0.110599	-8.52546	1.52e-17	2.74e-16
ENSG00000092758.18	COL9A3	protein_coding	101.519	1.56239	0.183316	8.52295	1.56e-17	2.8e-16
ENSG00000214736.8	TOMM6	protein_coding	1247.75	-0.498	0.0585339	-8.50789	1.77e-17	3.19e-16
ENSG00000100364.19	KIAA0930	protein_coding	766.363	-1.20875	0.142121	-8.5051	1.81e-17	3.26e-16
ENSG00000168936.11	TMEM129	protein_coding	298.192	-1.1013	0.129507	-8.5038	1.83e-17	3.3e-16
ENSG00000086061.16	DNAJA1	protein_coding	3165.43	0.597779	0.0703385	8.4986	1.92e-17	3.45e-16
ENSG00000171867.18	PRNP	protein_coding	314.914	0.863481	0.101717	8.48902	2.08e-17	3.74e-16
ENSG00000117481.10	NSUN4	protein_coding	523.453	0.821416	0.0968506	8.48127	2.23e-17	3.99e-16
ENSG00000170638.10	TRABD	protein_coding	1481.38	-0.553913	0.0653299	-8.47871	2.28e-17	4.08e-16
ENSG00000110955.9	ATP5F1B	protein_coding	11510.5	-0.473813	0.0559121	-8.47424	2.37e-17	4.23e-16
ENSG00000130414.13	NDUFA10	protein_coding	1347.21	-0.438906	0.051818	-8.47015	2.45e-17	4.38e-16
ENSG00000105875.14	WDR91	protein_coding	411.752	2.20049	0.260095	8.46032	2.67e-17	4.76e-16
ENSG00000119523.10	ALG2	protein_coding	405.011	0.913495	0.108049	8.45449	2.8e-17	5e-16
ENSG00000140157.16	NIPA2	protein_coding	2089.81	0.461378	0.0545756	8.45391	2.82e-17	5.02e-16
ENSG00000205593.12	DENND6B	protein_coding	199.362	-1.46318	0.173086	-8.45349	2.83e-17	5.04e-16
ENSG00000089063.15	TMEM230	protein_coding	2138.91	-0.445784	0.0527759	-8.44674	3e-17	5.33e-16
ENSG00000108798.9	ABI3	protein_coding	166.096	-1.1101	0.131431	-8.44623	3.01e-17	5.35e-16
ENSG00000013810.20	TACC3	protein_coding	2486.94	-0.44488	0.052719	-8.4387	3.21e-17	5.7e-16
ENSG00000106028.11	SSBP1	protein_coding	1197.05	-0.570903	0.067655	-8.43846	3.22e-17	5.71e-16
ENSG00000235621.9	LINC00494	lncRNA	62.8261	3.28942	0.39005	8.43332	3.36e-17	5.96e-16
ENSG00000137161.17	CNPY3	protein_coding	566.439	0.694945	0.0825142	8.42212	3.7e-17	6.55e-16
ENSG00000111348.9	ARHGDIB	protein_coding	8946.63	0.427089	0.0507358	8.41791	3.83e-17	6.78e-16
ENSG00000134460.18	IL2RA	protein_coding	31.3454	5.97222	0.70955	8.41692	3.87e-17	6.84e-16
ENSG00000162437.14	RAVER2	protein_coding	323.036	-0.858785	0.102047	-8.41557	3.91e-17	6.91e-16
ENSG00000163931.16	TKT	protein_coding	4683.4	-0.580481	0.0689959	-8.41326	3.99e-17	7.04e-16
ENSG00000155363.18	MOV10	protein_coding	226.605	3.44268	0.409617	8.40464	4.29e-17	7.57e-16
ENSG00000140262.18	TCF12	protein_coding	1913.91	0.70548	0.0839456	8.40401	4.31e-17	7.6e-16
ENSG00000181418.8	DDN	protein_coding	110.311	-1.64872	0.196234	-8.40179	4.4e-17	7.74e-16
ENSG00000160439.16	RDH13	protein_coding	412.201	-0.969371	0.115378	-8.40168	4.4e-17	7.74e-16
ENSG00000247315.4	ZCCHC3	protein_coding	1062.59	0.524809	0.0625499	8.39024	4.85e-17	8.53e-16
ENSG00000188938.17	FAM120AOS	protein_coding	925.73	-0.706325	0.0842229	-8.38638	5.01e-17	8.81e-16
ENSG00000182095.14	TNRC18	protein_coding	784.613	1.55436	0.185418	8.38302	5.16e-17	9.05e-16
ENSG00000132819.17	RBM38	protein_coding	1853.48	-0.740617	0.0883731	-8.38057	5.27e-17	9.23e-16
ENSG00000048052.23	HDAC9	protein_coding	298.156	-1.41106	0.168487	-8.37485	5.53e-17	9.69e-16
ENSG00000123473.16	STIL	protein_coding	1219.63	0.712696	0.0853319	8.35205	6.71e-17	1.17e-15
ENSG00000146247.14	PHIP	protein_coding	1324.39	0.878601	0.105205	8.35131	6.75e-17	1.18e-15
ENSG00000180198.16	RCC1	protein_coding	4261.93	-0.598038	0.0716264	-8.34941	6.86e-17	1.2e-15
ENSG00000165949.12	IFI27	protein_coding	234.917	7.06473	0.846521	8.34561	7.08e-17	1.24e-15
ENSG00000074800.16	ENO1	protein_coding	37537	-0.47338	0.056748	-8.34179	7.32e-17	1.28e-15
ENSG00000186283.14	TOR3A	protein_coding	454.021	0.78419	0.0941185	8.33194	7.95e-17	1.39e-15
ENSG00000267243.6	AC005381.1	lncRNA	41.3726	-2.71424	0.325798	-8.33105	8.01e-17	1.4e-15
ENSG00000180921.7	FAM83H	protein_coding	532.945	-0.738855	0.088775	-8.32277	8.59e-17	1.49e-15
ENSG00000229474.7	PATL2	protein_coding	36.6577	3.62551	0.435603	8.32297	8.58e-17	1.49e-15
ENSG00000105287.13	PRKD2	protein_coding	823.915	1.76939	0.212756	8.3165	9.06e-17	1.57e-15
ENSG00000115919.15	KYNU	protein_coding	181.417	1.23498	0.148696	8.30546	9.94e-17	1.73e-15
ENSG00000177830.18	CHID1	protein_coding	560.659	-0.894588	0.107828	-8.29639	1.07e-16	1.86e-15
ENSG00000277117.5	FP565260.3	protein_coding	71.8121	1.95998	0.23652	8.28675	1.16e-16	2.02e-15
ENSG00000120279.6	MYCT1	protein_coding	53.0997	-3.38455	0.408609	-8.2831	1.2e-16	2.08e-15
ENSG00000205208.5	C4orf46	protein_coding	663.357	0.792385	0.0956669	8.28275	1.2e-16	2.08e-15
ENSG00000142227.11	EMP3	protein_coding	621.843	1.32767	0.160311	8.28187	1.21e-16	2.09e-15
ENSG00000128309.17	MPST	protein_coding	584.395	-0.845175	0.10212	-8.27627	1.27e-16	2.19e-15
ENSG00000180448.11	ARHGAP45	protein_coding	2371.99	1.3233	0.159962	8.27257	1.31e-16	2.26e-15
ENSG00000186174.12	BCL9L	protein_coding	367.399	1.54694	0.187118	8.26716	1.37e-16	2.36e-15
ENSG00000164048.14	ZNF589	protein_coding	378.7	-0.881297	0.10665	-8.26343	1.42e-16	2.44e-15
ENSG00000188483.8	IER5L	protein_coding	106.3	-1.62819	0.197224	-8.2555	1.51e-16	2.6e-15
ENSG00000015285.11	WAS	protein_coding	657.934	0.772983	0.0936353	8.25526	1.52e-16	2.61e-15
ENSG00000188677.15	PARVB	protein_coding	67.4509	3.16573	0.383512	8.25458	1.52e-16	2.62e-15
ENSG00000050344.9	NFE2L3	protein_coding	143.349	1.81813	0.220388	8.2497	1.59e-16	2.72e-15
ENSG00000162063.13	CCNF	protein_coding	1264.47	-0.435058	0.0527815	-8.24264	1.68e-16	2.89e-15
ENSG00000110057.8	UNC93B1	protein_coding	578.684	1.50448	0.18254	8.24189	1.7e-16	2.9e-15
ENSG00000005812.11	FBXL3	protein_coding	962.076	0.507494	0.0616067	8.23764	1.76e-16	3.01e-15
ENSG00000258315.5	C17orf49	protein_coding	283.903	1.7829	0.216643	8.22968	1.88e-16	3.21e-15
ENSG00000111716.14	LDHB	protein_coding	14763.8	-0.40818	0.049691	-8.21436	2.13e-16	3.64e-15
ENSG00000182459.5	TEX19	protein_coding	47.1716	2.08818	0.254396	8.20837	2.24e-16	3.83e-15
ENSG00000134291.12	TMEM106C	protein_coding	1383.79	-0.597488	0.072819	-8.20511	2.3e-16	3.93e-15
ENSG00000166394.15	CYB5R2	protein_coding	21.3206	7.0534	0.859959	8.20202	2.36e-16	4.03e-15
ENSG00000128604.20	IRF5	protein_coding	75.483	1.96686	0.239811	8.20172	2.37e-16	4.04e-15
ENSG00000168268.11	NT5DC2	protein_coding	1017.23	-1.29071	0.157481	-8.19599	2.49e-16	4.23e-15
ENSG00000130770.18	ATP5IF1	protein_coding	1240.71	-0.653094	0.0797812	-8.18606	2.7e-16	4.59e-15
ENSG00000171130.18	ATP6V0E2	protein_coding	702.235	-0.782834	0.0957302	-8.17751	2.9e-16	4.92e-15
ENSG00000065978.19	YBX1	protein_coding	22354.8	-0.492279	0.0602014	-8.17719	2.91e-16	4.93e-15
ENSG00000170542.6	SERPINB9	protein_coding	1113.38	-0.471181	0.0576304	-8.17592	2.94e-16	4.98e-15
ENSG00000013306.16	SLC25A39	protein_coding	2040.51	-0.421834	0.0517372	-8.1534	3.54e-16	5.99e-15
ENSG00000027001.10	MIPEP	protein_coding	352.846	-0.932513	0.11444	-8.14851	3.68e-16	6.24e-15
ENSG00000143942.5	CHAC2	protein_coding	158.192	-1.22749	0.150861	-8.13659	4.07e-16	6.88e-15
ENSG00000171940.14	ZNF217	protein_coding	1226.02	0.896102	0.110183	8.13288	4.19e-16	7.08e-15
ENSG00000141867.19	BRD4	protein_coding	2466.53	0.45435	0.0558793	8.13093	4.26e-16	7.19e-15
ENSG00000196531.14	NACA	protein_coding	6477.03	-0.461598	0.0568417	-8.12076	4.63e-16	7.82e-15
ENSG00000007314.12	SCN4A	protein_coding	117.332	-2.05381	0.253016	-8.11731	4.77e-16	8.03e-15
ENSG00000126790.12	L3HYPDH	protein_coding	68.7899	1.70841	0.210746	8.10648	5.21e-16	8.78e-15
ENSG00000112511.18	PHF1	protein_coding	322.121	1.3811	0.170707	8.0905	5.94e-16	1e-14
ENSG00000211675.2	IGLC1	IG_C_gene	416.429	-1.43616	0.177545	-8.08898	6.02e-16	1.01e-14
ENSG00000197191.6	CYSRT1	protein_coding	32.7732	2.79892	0.346278	8.08285	6.33e-16	1.06e-14
ENSG00000055070.17	SZRD1	protein_coding	3294.44	0.62517	0.0774303	8.07397	6.8e-16	1.14e-14
ENSG00000128271.22	ADORA2A	protein_coding	572.679	1.29741	0.160676	8.0747	6.76e-16	1.14e-14
ENSG00000169248.13	CXCL11	protein_coding	53.6732	8.41569	1.04298	8.06892	7.09e-16	1.19e-14
ENSG00000104524.14	PYCR3	protein_coding	515.232	-1.04338	0.129329	-8.06763	7.17e-16	1.2e-14
ENSG00000135002.12	RFK	protein_coding	1103.61	-0.618393	0.0766975	-8.06275	7.46e-16	1.25e-14
ENSG00000198794.12	SCAMP5	protein_coding	561.094	-1.38784	0.1722	-8.05944	7.66e-16	1.28e-14
ENSG00000244462.8	RBM12	protein_coding	2935.6	-0.513176	0.063846	-8.03771	9.15e-16	1.53e-14
ENSG00000184990.13	SIVA1	protein_coding	1031.53	-0.881462	0.109679	-8.03673	9.23e-16	1.54e-14
ENSG00000280303.2	ERICD	lncRNA	37.6348	2.63048	0.32763	8.0288	9.84e-16	1.64e-14
ENSG00000150991.15	UBC	protein_coding	8349.57	0.473048	0.0589485	8.02476	1.02e-15	1.7e-14
ENSG00000272693.4	AC073107.1	transcribed_unprocessed_pseudogene	42.2348	-3.32232	0.414258	-8.01993	1.06e-15	1.76e-14
ENSG00000243335.10	KCTD7	protein_coding	222.699	-0.998977	0.124645	-8.01454	1.11e-15	1.84e-14
ENSG00000151012.13	SLC7A11	protein_coding	203.569	1.9906	0.248462	8.01167	1.13e-15	1.88e-14
ENSG00000117360.13	PRPF3	protein_coding	777.375	0.513793	0.064229	7.99938	1.25e-15	2.08e-14
ENSG00000169241.19	SLC50A1	protein_coding	439.452	0.90403	0.113047	7.99695	1.28e-15	2.12e-14
ENSG00000171109.19	MFN1	protein_coding	1042.26	1.22542	0.153278	7.99476	1.3e-15	2.15e-14
ENSG00000135596.18	MICAL1	protein_coding	444.07	1.62279	0.203058	7.99175	1.33e-15	2.2e-14
ENSG00000168528.12	SERINC2	protein_coding	33.9647	-2.96071	0.371048	-7.9793	1.47e-15	2.44e-14
ENSG00000077549.19	CAPZB	protein_coding	2602.3	0.571426	0.0716325	7.97719	1.5e-15	2.48e-14
ENSG00000174013.8	FBXO45	protein_coding	940.864	-0.5119	0.0641796	-7.97605	1.51e-15	2.5e-14
ENSG00000280206.1	AC026401.3	lncRNA	122.204	1.59224	0.199693	7.97342	1.54e-15	2.55e-14
ENSG00000102172.16	SMS	protein_coding	326.205	-0.740492	0.0930087	-7.96154	1.7e-15	2.8e-14
ENSG00000107833.10	NPM3	protein_coding	735.873	-0.956017	0.120097	-7.96039	1.71e-15	2.83e-14
ENSG00000114416.18	FXR1	protein_coding	2812	0.494383	0.0621059	7.96032	1.72e-15	2.83e-14
ENSG00000115020.17	PIKFYVE	protein_coding	1053.66	0.813034	0.102152	7.95909	1.73e-15	2.85e-14
ENSG00000176884.16	GRIN1	protein_coding	43.2306	6.04013	0.759527	7.95248	1.83e-15	3.01e-14
ENSG00000129084.18	PSMA1	protein_coding	1448.09	0.465565	0.0585631	7.9498	1.87e-15	3.07e-14
ENSG00000105202.9	FBL	protein_coding	3895.05	-0.621156	0.0781399	-7.94927	1.88e-15	3.08e-14
ENSG00000145687.16	SSBP2	protein_coding	1139.53	-0.960677	0.120886	-7.94695	1.91e-15	3.14e-14
ENSG00000169375.16	SIN3A	protein_coding	2602.46	0.592422	0.0745594	7.94564	1.93e-15	3.17e-14
ENSG00000174684.7	B4GAT1	protein_coding	189.249	-1.00829	0.126963	-7.94164	2e-15	3.27e-14
ENSG00000177733.7	HNRNPA0	protein_coding	2916.27	-0.563148	0.0709263	-7.93991	2.02e-15	3.31e-14
ENSG00000100644.17	HIF1A	protein_coding	2548.8	0.969843	0.12218	7.93785	2.06e-15	3.36e-14
ENSG00000100241.21	SBF1	protein_coding	2279.42	-1.09838	0.138406	-7.93596	2.09e-15	3.41e-14
ENSG00000106683.15	LIMK1	protein_coding	616.56	0.681023	0.0858318	7.93439	2.12e-15	3.45e-14
ENSG00000213246.7	SUPT4H1	protein_coding	510.681	-0.834924	0.105247	-7.93296	2.14e-15	3.49e-14
ENSG00000103495.14	MAZ	protein_coding	4642.72	-0.541568	0.0684344	-7.91368	2.5e-15	4.07e-14
ENSG00000066336.12	SPI1	protein_coding	647.495	-0.759521	0.0960099	-7.91086	2.56e-15	4.16e-14
ENSG00000089639.11	GMIP	protein_coding	822.407	1.05653	0.133565	7.91028	2.57e-15	4.18e-14
ENSG00000176946.12	THAP4	protein_coding	463.501	-0.820121	0.103682	-7.90998	2.57e-15	4.19e-14
ENSG00000261949.7	GFY	protein_coding	51.0544	-1.90672	0.241559	-7.89341	2.94e-15	4.78e-14
ENSG00000204252.14	HLA-DOA	protein_coding	1249.91	1.49058	0.18885	7.89294	2.95e-15	4.79e-14
ENSG00000186132.15	C2orf76	protein_coding	119.223	1.24226	0.157409	7.89195	2.98e-15	4.83e-14
ENSG00000060491.17	OGFR	protein_coding	1024.31	0.953542	0.120854	7.89003	3.02e-15	4.9e-14
ENSG00000141425.18	RPRD1A	protein_coding	1407.7	-0.46765	0.0592759	-7.88938	3.04e-15	4.92e-14
ENSG00000086758.16	HUWE1	protein_coding	7366.08	0.781354	0.0990595	7.88772	3.08e-15	4.98e-14
ENSG00000139269.3	INHBE	protein_coding	87.4482	2.39904	0.304207	7.88622	3.11e-15	5.04e-14
ENSG00000076108.12	BAZ2A	protein_coding	3766.93	1.16698	0.148013	7.88431	3.16e-15	5.11e-14
ENSG00000211679.2	IGLC3	IG_C_gene	111.893	-1.90238	0.241352	-7.8822	3.22e-15	5.19e-14
ENSG00000099800.8	TIMM13	protein_coding	799.897	-0.766681	0.097279	-7.88126	3.24e-15	5.23e-14
ENSG00000078369.18	GNB1	protein_coding	10618.6	-0.560631	0.0711468	-7.87992	3.28e-15	5.28e-14
ENSG00000044459.15	CNTLN	protein_coding	23.3716	3.39096	0.430402	7.87859	3.31e-15	5.33e-14
ENSG00000169442.9	CD52	protein_coding	272.176	-1.081	0.137216	-7.87815	3.32e-15	5.34e-14
ENSG00000163374.20	YY1AP1	protein_coding	1032.84	0.56926	0.0722566	7.87831	3.32e-15	5.34e-14
ENSG00000156171.15	DRAM2	protein_coding	766.584	1.04172	0.132237	7.8777	3.33e-15	5.36e-14
ENSG00000152082.15	MZT2B	protein_coding	976.424	-0.689188	0.0875156	-7.87503	3.41e-15	5.47e-14
ENSG00000004142.12	POLDIP2	protein_coding	1928.1	-0.486129	0.0617459	-7.87306	3.46e-15	5.55e-14
ENSG00000115183.15	TANC1	protein_coding	23.7504	4.23181	0.537536	7.87261	3.47e-15	5.57e-14
ENSG00000187912.12	CLEC17A	protein_coding	205.465	0.992534	0.126085	7.87197	3.49e-15	5.59e-14
ENSG00000246263.3	UBR5-AS1	lncRNA	101.908	-1.47866	0.188023	-7.86428	3.71e-15	5.94e-14
ENSG00000120733.14	KDM3B	protein_coding	1825.07	0.586707	0.0746427	7.8602	3.84e-15	6.13e-14
ENSG00000125901.6	MRPS26	protein_coding	1234.12	-0.721667	0.0918237	-7.85927	3.86e-15	6.17e-14
ENSG00000175550.8	DRAP1	protein_coding	439.935	0.729951	0.0929146	7.85614	3.96e-15	6.32e-14
ENSG00000197380.11	DACT3	protein_coding	68.2663	1.91309	0.243535	7.8555	3.98e-15	6.35e-14
ENSG00000157873.18	TNFRSF14	protein_coding	88.5015	2.26364	0.288171	7.8552	3.99e-15	6.36e-14
ENSG00000250696.5	AC111000.4	lncRNA	32.6201	-4.39512	0.559845	-7.85059	4.14e-15	6.59e-14
ENSG00000095370.20	SH2D3C	protein_coding	232.275	1.23174	0.156924	7.84929	4.18e-15	6.66e-14
ENSG00000217128.12	FNIP1	protein_coding	395.55	0.848037	0.108119	7.84355	4.38e-15	6.96e-14
ENSG00000103653.16	CSK	protein_coding	5286.66	0.561966	0.0716946	7.83833	4.57e-15	7.25e-14
ENSG00000113845.10	TIMMDC1	protein_coding	812.854	-0.537992	0.0686884	-7.83235	4.79e-15	7.6e-14
ENSG00000182670.13	TTC3	protein_coding	1448.72	-0.980321	0.125288	-7.82456	5.09e-15	8.08e-14
ENSG00000085511.20	MAP3K4	protein_coding	690.57	2.43212	0.310944	7.82171	5.21e-15	8.26e-14
ENSG00000183077.15	AFMID	protein_coding	535.6	-0.645424	0.0826547	-7.80868	5.78e-15	9.15e-14
ENSG00000159958.7	TNFRSF13C	protein_coding	643.11	-0.745443	0.0955664	-7.80027	6.18e-15	9.78e-14
ENSG00000143995.20	MEIS1	protein_coding	74.1155	-1.89425	0.243083	-7.79262	6.56e-15	1.04e-13
ENSG00000174125.8	TLR1	protein_coding	124.736	1.6432	0.211208	7.78	7.25e-15	1.15e-13
ENSG00000151366.13	NDUFC2	protein_coding	574.422	-0.664405	0.085513	-7.76964	7.87e-15	1.24e-13
ENSG00000149639.15	SOGA1	protein_coding	809.942	0.923048	0.118796	7.77005	7.85e-15	1.24e-13
ENSG00000175197.12	DDIT3	protein_coding	84.0833	1.55794	0.200636	7.76498	8.17e-15	1.29e-13
ENSG00000157216.16	SSBP3	protein_coding	1865.06	0.699853	0.0901462	7.76354	8.26e-15	1.3e-13
ENSG00000111276.11	CDKN1B	protein_coding	881.086	1.06271	0.136906	7.7623	8.34e-15	1.31e-13
ENSG00000105483.18	CARD8	protein_coding	704.72	0.904938	0.116675	7.75607	8.76e-15	1.38e-13
ENSG00000132640.15	BTBD3	protein_coding	220.799	-2.8623	0.369168	-7.75337	8.95e-15	1.41e-13
ENSG00000205436.7	EXOC3L4	protein_coding	51.0252	1.89835	0.2451	7.74521	9.54e-15	1.5e-13
ENSG00000145016.16	RUBCN	protein_coding	2406.49	0.975245	0.125967	7.74209	9.78e-15	1.53e-13
ENSG00000156650.14	KAT6B	protein_coding	981.486	0.599229	0.0774501	7.73696	1.02e-14	1.6e-13
ENSG00000160075.12	SSU72	protein_coding	1970.47	-0.414127	0.0535906	-7.72761	1.1e-14	1.72e-13
ENSG00000044574.9	HSPA5	protein_coding	4190.99	-0.34292	0.0444219	-7.71962	1.17e-14	1.83e-13
ENSG00000124224.17	PPP4R1L	transcribed_unprocessed_pseudogene	215.127	1.6442	0.213071	7.71666	1.19e-14	1.87e-13
ENSG00000115368.10	WDR75	protein_coding	1238.12	0.529295	0.0686143	7.71406	1.22e-14	1.9e-13
ENSG00000175463.12	TBC1D10C	protein_coding	500.744	-0.884991	0.114875	-7.70393	1.32e-14	2.06e-13
ENSG00000260997.1	AC004847.1	lncRNA	111.987	1.17849	0.152968	7.70412	1.32e-14	2.06e-13
ENSG00000106144.20	CASP2	protein_coding	1480.95	-0.3745	0.0486722	-7.69434	1.42e-14	2.22e-13
ENSG00000065308.5	TRAM2	protein_coding	1080.23	0.510195	0.0664359	7.67951	1.6e-14	2.49e-13
ENSG00000211640.4	IGLV6-57	IG_V_gene	33.211	-2.91497	0.379906	-7.67288	1.68e-14	2.62e-13
ENSG00000204472.13	AIF1	protein_coding	101.177	-1.32637	0.172925	-7.67017	1.72e-14	2.67e-13
ENSG00000160856.21	FCRL3	protein_coding	29.0706	3.64757	0.475746	7.66706	1.76e-14	2.74e-13
ENSG00000137449.17	CPEB2	protein_coding	46.0525	2.08769	0.272514	7.66085	1.85e-14	2.87e-13
ENSG00000142453.12	CARM1	protein_coding	1604.69	0.617263	0.0805793	7.66032	1.85e-14	2.88e-13
ENSG00000165102.15	HGSNAT	protein_coding	245.759	-1.41765	0.185096	-7.65898	1.87e-14	2.91e-13
ENSG00000164867.11	NOS3	protein_coding	445.022	-1.19211	0.155669	-7.658	1.89e-14	2.93e-13
ENSG00000101577.10	LPIN2	protein_coding	510.995	2.24343	0.293175	7.65216	1.98e-14	3.06e-13
ENSG00000117877.11	POLR1G	protein_coding	413.048	-1.01028	0.132033	-7.65173	1.98e-14	3.07e-13
ENSG00000157456.8	CCNB2	protein_coding	1332.74	0.379616	0.0496304	7.64887	2.03e-14	3.13e-13
ENSG00000068323.17	TFE3	protein_coding	341.302	1.05569	0.138047	7.64729	2.05e-14	3.17e-13
ENSG00000124207.17	CSE1L	protein_coding	6725.68	-0.324722	0.0424825	-7.64366	2.11e-14	3.26e-13
ENSG00000018189.13	RUFY3	protein_coding	655.19	0.988479	0.129321	7.64359	2.11e-14	3.26e-13
ENSG00000179886.6	TIGD5	protein_coding	165.888	-1.06427	0.13925	-7.64285	2.12e-14	3.27e-13
ENSG00000226067.7	LINC00623	lncRNA	116.916	1.39085	0.181978	7.64293	2.12e-14	3.27e-13
ENSG00000160949.17	TONSL	protein_coding	1687.74	-0.704196	0.0922815	-7.63095	2.33e-14	3.59e-13
ENSG00000139725.8	RHOF	protein_coding	173.306	1.35678	0.177865	7.62814	2.38e-14	3.66e-13
ENSG00000114166.8	KAT2B	protein_coding	262.082	1.19672	0.156907	7.62695	2.4e-14	3.69e-13
ENSG00000165704.15	HPRT1	protein_coding	880.001	-0.549516	0.0721014	-7.62143	2.51e-14	3.85e-13
ENSG00000204397.9	CARD16	transcribed_unprocessed_pseudogene	93.0369	1.40617	0.184536	7.62005	2.54e-14	3.89e-13
ENSG00000184787.19	UBE2G2	protein_coding	2030.38	-0.725771	0.0953711	-7.60996	2.74e-14	4.2e-13
ENSG00000105963.15	ADAP1	protein_coding	23.5609	6.80972	0.895023	7.60843	2.77e-14	4.25e-13
ENSG00000130193.8	THEM6	protein_coding	446.566	-0.768401	0.101196	-7.5932	3.12e-14	4.78e-13
ENSG00000170852.11	KBTBD2	protein_coding	498.848	0.753225	0.0992837	7.58659	3.28e-14	5.02e-13
ENSG00000091527.16	CDV3	protein_coding	6475.03	-0.353355	0.0465809	-7.58583	3.3e-14	5.05e-13
ENSG00000100888.15	CHD8	protein_coding	2707.71	0.853344	0.112574	7.58027	3.45e-14	5.27e-13
ENSG00000094916.16	CBX5	protein_coding	7497.19	0.645719	0.0852034	7.57857	3.49e-14	5.33e-13
ENSG00000171612.7	SLC25A33	protein_coding	841.62	-0.562768	0.0742779	-7.57652	3.55e-14	5.41e-13
ENSG00000063587.15	ZNF275	protein_coding	746.166	-0.57634	0.0760979	-7.57367	3.63e-14	5.53e-13
ENSG00000111801.16	BTN3A3	protein_coding	342.595	1.21898	0.161081	7.56745	3.81e-14	5.8e-13
ENSG00000156875.14	MFSD14A	protein_coding	607.736	0.739431	0.0977227	7.56662	3.83e-14	5.82e-13
ENSG00000161692.18	DBF4B	protein_coding	365.72	1.03934	0.137356	7.56676	3.83e-14	5.82e-13
ENSG00000152795.18	HNRNPDL	protein_coding	6235.01	-0.262158	0.0346479	-7.56634	3.84e-14	5.83e-13
ENSG00000167491.17	GATAD2A	protein_coding	2717.08	-0.693977	0.0917401	-7.5646	3.89e-14	5.91e-13
ENSG00000004468.13	CD38	protein_coding	3914.78	0.704254	0.093224	7.55443	4.21e-14	6.38e-13
ENSG00000156671.15	SAMD8	protein_coding	276.808	1.56005	0.20657	7.55216	4.28e-14	6.49e-13
ENSG00000130940.15	CASZ1	protein_coding	305.033	1.6906	0.223904	7.55057	4.33e-14	6.56e-13
ENSG00000245648.2	KLRK1-AS1	lncRNA	27.3814	3.18816	0.422353	7.54856	4.4e-14	6.66e-13
ENSG00000284753.2	EEF1AKMT4	protein_coding	468.407	-0.754069	0.0999009	-7.54817	4.41e-14	6.68e-13
ENSG00000111652.10	COPS7A	protein_coding	525.188	-0.847901	0.112349	-7.54705	4.45e-14	6.73e-13
ENSG00000124256.15	ZBP1	protein_coding	28.0129	7.89298	1.04649	7.54232	4.62e-14	6.97e-13
ENSG00000067225.19	PKM	protein_coding	29744	0.397784	0.0527618	7.53924	4.73e-14	7.13e-13
ENSG00000006625.18	GGCT	protein_coding	717.855	-0.648052	0.0859687	-7.53824	4.76e-14	7.18e-13
ENSG00000161405.17	IKZF3	protein_coding	3451.07	0.498861	0.0661794	7.53801	4.77e-14	7.19e-13
ENSG00000101160.15	CTSZ	protein_coding	589.036	0.539652	0.0716059	7.53641	4.83e-14	7.27e-13
ENSG00000128218.8	VPREB3	protein_coding	446.352	-0.563948	0.0749017	-7.52918	5.11e-14	7.68e-13
ENSG00000024048.11	UBR2	protein_coding	737.14	0.535998	0.0712391	7.52393	5.32e-14	7.99e-13
ENSG00000165025.15	SYK	protein_coding	4167.9	-0.641037	0.0852099	-7.52303	5.35e-14	8.04e-13
ENSG00000168071.22	CCDC88B	protein_coding	819.246	0.809336	0.1076	7.52174	5.41e-14	8.11e-13
ENSG00000166619.15	BLCAP	protein_coding	1442.56	-0.552944	0.0735142	-7.5216	5.41e-14	8.12e-13
ENSG00000099194.6	SCD	protein_coding	6440.05	-0.328361	0.0437058	-7.51298	5.78e-14	8.66e-13
ENSG00000168924.15	LETM1	protein_coding	1990.61	-0.517028	0.0688398	-7.51059	5.89e-14	8.82e-13
ENSG00000162222.14	TTC9C	protein_coding	344.29	0.999488	0.133096	7.50952	5.93e-14	8.88e-13
ENSG00000101972.19	STAG2	protein_coding	2826.25	0.539872	0.0719199	7.50657	6.07e-14	9.08e-13
ENSG00000173272.16	MZT2A	protein_coding	890.727	-0.635775	0.0846998	-7.50621	6.09e-14	9.1e-13
ENSG00000269918.1	AF131215.6	lncRNA	101.29	-1.42698	0.190394	-7.49485	6.64e-14	9.91e-13
ENSG00000138246.17	DNAJC13	protein_coding	1322.53	0.772107	0.10305	7.49251	6.76e-14	1.01e-12
ENSG00000147138.3	GPR174	protein_coding	65.6285	1.51792	0.202727	7.4875	7.02e-14	1.05e-12
ENSG00000108821.14	COL1A1	protein_coding	473.028	6.14144	0.820298	7.48684	7.06e-14	1.05e-12
ENSG00000138435.16	CHRNA1	protein_coding	13.9721	5.66139	0.756622	7.48245	7.3e-14	1.09e-12
ENSG00000187486.6	KCNJ11	protein_coding	57.8671	-2.47099	0.330306	-7.48091	7.38e-14	1.1e-12
ENSG00000225885.7	AC023590.1	lncRNA	76.6383	-1.60519	0.214561	-7.48124	7.36e-14	1.1e-12
ENSG00000068400.13	GRIPAP1	protein_coding	892.319	0.963152	0.128748	7.48088	7.38e-14	1.1e-12
ENSG00000205581.11	HMGN1	protein_coding	4959.84	-0.47508	0.0635188	-7.47936	7.47e-14	1.11e-12
ENSG00000124496.12	TRERF1	protein_coding	307.585	-0.980158	0.131083	-7.47736	7.58e-14	1.13e-12
ENSG00000122376.12	SHLD2	protein_coding	810.068	-0.597776	0.079971	-7.47491	7.73e-14	1.15e-12
ENSG00000257838.5	OTOAP1	transcribed_unprocessed_pseudogene	40.3506	8.86112	1.1862	7.47018	8.01e-14	1.19e-12
ENSG00000115966.17	ATF2	protein_coding	722.456	0.528152	0.070716	7.46864	8.1e-14	1.2e-12
ENSG00000182093.16	GET1	protein_coding	275.294	-1.08458	0.145254	-7.46678	8.22e-14	1.21e-12
ENSG00000125249.7	RAP2A	protein_coding	1253.29	0.517339	0.0692805	7.46731	8.18e-14	1.21e-12
ENSG00000167646.14	DNAAF3	protein_coding	50.5047	-2.44102	0.326992	-7.46506	8.33e-14	1.23e-12
ENSG00000215417.13	MIR17HG	lncRNA	364.2	-1.09276	0.146539	-7.45713	8.84e-14	1.3e-12
ENSG00000114127.11	XRN1	protein_coding	999.038	2.12157	0.284466	7.45807	8.78e-14	1.3e-12
ENSG00000254682.1	AP002387.1	lncRNA	92.1224	-1.32883	0.178245	-7.45504	8.98e-14	1.32e-12
ENSG00000100918.13	REC8	protein_coding	42.6747	4.08718	0.549532	7.43756	1.03e-13	1.51e-12
ENSG00000184897.6	H1-10	protein_coding	800.433	0.807728	0.108609	7.43704	1.03e-13	1.52e-12
ENSG00000287265.1	AL365272.1	lncRNA	15.2072	3.67878	0.495171	7.42932	1.09e-13	1.61e-12
ENSG00000135069.14	PSAT1	protein_coding	895.808	0.566158	0.076211	7.42882	1.1e-13	1.61e-12
ENSG00000198728.11	LDB1	protein_coding	1048.35	-0.478199	0.0644108	-7.4242	1.13e-13	1.67e-12
ENSG00000160959.8	LRRC14	protein_coding	1184.4	-0.846231	0.114231	-7.40808	1.28e-13	1.88e-12
ENSG00000033030.15	ZCCHC8	protein_coding	502.663	0.831269	0.112297	7.40243	1.34e-13	1.96e-12
ENSG00000101079.21	NDRG3	protein_coding	986.246	-0.487436	0.065865	-7.40053	1.36e-13	1.99e-12
ENSG00000107854.6	TNKS2	protein_coding	1147.69	0.419635	0.0567462	7.39494	1.41e-13	2.07e-12
ENSG00000128829.12	EIF2AK4	protein_coding	366.514	-1.87404	0.253439	-7.39445	1.42e-13	2.08e-12
ENSG00000132823.11	OSER1	protein_coding	591.286	0.545832	0.0738209	7.394	1.42e-13	2.08e-12
ENSG00000111670.16	GNPTAB	protein_coding	935.277	-0.903747	0.122372	-7.38525	1.52e-13	2.22e-12
ENSG00000170185.10	USP38	protein_coding	930.295	0.406123	0.0550099	7.38273	1.55e-13	2.26e-12
ENSG00000164463.12	CREBRF	protein_coding	171.626	2.34027	0.317017	7.38215	1.56e-13	2.27e-12
ENSG00000255856.2	AC069503.1	lncRNA	47.0498	-2.3314	0.315898	-7.38024	1.58e-13	2.3e-12
ENSG00000260260.1	SNHG19	lncRNA	102.949	-1.23163	0.166905	-7.37927	1.59e-13	2.32e-12
ENSG00000134686.18	PHC2	protein_coding	813.739	-0.578642	0.078467	-7.37434	1.65e-13	2.4e-12
ENSG00000144674.16	GOLGA4	protein_coding	576.126	0.961833	0.130541	7.36803	1.73e-13	2.52e-12
ENSG00000071994.11	PDCD2	protein_coding	1151.33	-0.616424	0.0836897	-7.36559	1.76e-13	2.56e-12
ENSG00000144579.8	CTDSP1	protein_coding	1147.41	-0.656007	0.0891114	-7.36166	1.82e-13	2.64e-12
ENSG00000119326.15	CTNNAL1	protein_coding	639.035	0.510575	0.0694061	7.35635	1.89e-13	2.74e-12
ENSG00000183605.17	SFXN4	protein_coding	529.321	-0.581153	0.0790468	-7.35201	1.95e-13	2.83e-12
ENSG00000247077.7	PGAM5	protein_coding	1705.45	-0.455295	0.0619376	-7.35087	1.97e-13	2.85e-12
ENSG00000060971.19	ACAA1	protein_coding	370.295	0.782817	0.106551	7.34687	2.03e-13	2.94e-12
ENSG00000065491.8	TBC1D22B	protein_coding	315.899	0.691272	0.0941156	7.34492	2.06e-13	2.98e-12
ENSG00000280441.3	FP236383.3	lncRNA	136.784	1.28814	0.175494	7.34005	2.14e-13	3.09e-12
ENSG00000124782.20	RREB1	protein_coding	606.878	0.651184	0.0887215	7.33965	2.14e-13	3.1e-12
ENSG00000282851.2	BISPR	lncRNA	207.09	1.40866	0.192015	7.33619	2.2e-13	3.17e-12
ENSG00000270647.6	TAF15	protein_coding	2764.23	-0.397918	0.0542508	-7.3348	2.22e-13	3.2e-12
ENSG00000184640.20	SEPTIN9	protein_coding	4209.65	-0.587765	0.0801554	-7.33281	2.25e-13	3.25e-12
ENSG00000156127.8	BATF	protein_coding	32.3478	7.66514	1.04732	7.31879	2.5e-13	3.61e-12
ENSG00000138030.13	KHK	protein_coding	134.261	-1.52438	0.208354	-7.31626	2.55e-13	3.67e-12
ENSG00000065534.19	MYLK	protein_coding	474.253	-3.67838	0.502985	-7.31311	2.61e-13	3.76e-12
ENSG00000115241.11	PPM1G	protein_coding	3057.22	-0.375405	0.0513371	-7.31254	2.62e-13	3.77e-12
ENSG00000072736.19	NFATC3	protein_coding	2264.8	0.448404	0.0613207	7.31243	2.62e-13	3.77e-12
ENSG00000137145.21	DENND4C	protein_coding	192.711	1.16735	0.159674	7.31082	2.66e-13	3.81e-12
ENSG00000268043.7	NBPF12	protein_coding	426.736	0.883631	0.120952	7.30566	2.76e-13	3.96e-12
ENSG00000172159.16	FRMD3	protein_coding	45.832	2.56218	0.350754	7.30478	2.78e-13	3.98e-12
ENSG00000176438.12	SYNE3	protein_coding	87.2889	1.7977	0.246172	7.3026	2.82e-13	4.04e-12
ENSG00000048649.13	RSF1	protein_coding	1209.5	1.02203	0.140006	7.2999	2.88e-13	4.12e-12
ENSG00000157540.22	DYRK1A	protein_coding	955.147	0.743994	0.10192	7.29975	2.88e-13	4.13e-12
ENSG00000123384.14	LRP1	protein_coding	77.7863	-2.96935	0.406832	-7.29871	2.91e-13	4.15e-12
ENSG00000154016.14	GRAP	protein_coding	496.306	-0.925408	0.126876	-7.29381	3.01e-13	4.31e-12
ENSG00000108788.12	MLX	protein_coding	640.386	-0.657771	0.0902335	-7.28966	3.11e-13	4.44e-12
ENSG00000198369.10	SPRED2	protein_coding	466.988	0.990005	0.135923	7.28357	3.25e-13	4.64e-12
ENSG00000103061.13	SLC7A6OS	protein_coding	410.92	0.747342	0.102705	7.27657	3.42e-13	4.88e-12
ENSG00000088766.12	CRLS1	protein_coding	832.214	-0.567186	0.0779681	-7.27459	3.47e-13	4.95e-12
ENSG00000162645.13	GBP2	protein_coding	77.9303	4.60794	0.633629	7.2723	3.53e-13	5.03e-12
ENSG00000103496.15	STX4	protein_coding	207.121	1.14257	0.157349	7.26133	3.83e-13	5.45e-12
ENSG00000153551.14	CMTM7	protein_coding	306.504	-0.902726	0.12435	-7.25956	3.88e-13	5.52e-12
ENSG00000107949.17	BCCIP	protein_coding	1267.32	-0.474272	0.0653643	-7.25583	3.99e-13	5.67e-12
ENSG00000116044.16	NFE2L2	protein_coding	720.705	0.708026	0.0976081	7.25376	4.05e-13	5.76e-12
ENSG00000109046.15	WSB1	protein_coding	962.307	0.668112	0.0921801	7.2479	4.23e-13	6.01e-12
ENSG00000064703.13	DDX20	protein_coding	849.468	0.477635	0.0659191	7.24577	4.3e-13	6.1e-12
ENSG00000153094.24	BCL2L11	protein_coding	1381.81	0.628325	0.0867789	7.24053	4.47e-13	6.33e-12
ENSG00000140835.10	CHST4	protein_coding	174.545	-0.969764	0.133973	-7.23851	4.54e-13	6.42e-12
ENSG00000228716.7	DHFR	protein_coding	3825.76	-0.809241	0.111821	-7.23694	4.59e-13	6.49e-12
ENSG00000260725.1	AC005307.1	lncRNA	25.9104	-3.66438	0.507038	-7.22703	4.94e-13	6.98e-12
ENSG00000105879.12	CBLL1	protein_coding	750.564	0.642738	0.0889948	7.22219	5.12e-13	7.23e-12
ENSG00000099624.8	ATP5F1D	protein_coding	796.321	-0.629479	0.08718	-7.22046	5.18e-13	7.32e-12
ENSG00000103037.12	SETD6	protein_coding	397.036	-0.90158	0.124885	-7.21929	5.23e-13	7.37e-12
ENSG00000145780.8	FEM1C	protein_coding	262.297	0.76556	0.106056	7.21844	5.26e-13	7.41e-12
ENSG00000198919.13	DZIP3	protein_coding	849.338	0.893259	0.123747	7.21842	5.26e-13	7.41e-12
ENSG00000109881.17	CCDC34	protein_coding	225.946	-0.97214	0.134755	-7.21412	5.43e-13	7.64e-12
ENSG00000134909.18	ARHGAP32	protein_coding	386.347	-0.628232	0.0871429	-7.20921	5.63e-13	7.92e-12
ENSG00000110777.12	POU2AF1	protein_coding	4273.34	-0.672845	0.0934368	-7.20108	5.97e-13	8.4e-12
ENSG00000154380.17	ENAH	protein_coding	1424.33	-0.772352	0.107258	-7.20087	5.98e-13	8.41e-12
ENSG00000138071.14	ACTR2	protein_coding	6046.86	0.353765	0.0491354	7.19981	6.03e-13	8.47e-12
ENSG00000288587.1	AL645933.3	lncRNA	30.0477	2.58459	0.359133	7.19676	6.17e-13	8.65e-12
ENSG00000165359.16	INTS6L	protein_coding	201.382	1.31714	0.183058	7.1952	6.24e-13	8.74e-12
ENSG00000135643.5	KCNMB4	protein_coding	373.556	-1.47961	0.205658	-7.19453	6.27e-13	8.78e-12
ENSG00000231607.13	DLEU2	lncRNA	977.659	-0.648788	0.0902662	-7.1875	6.6e-13	9.24e-12
ENSG00000169750.9	RAC3	protein_coding	76.2206	-1.99662	0.277934	-7.18379	6.78e-13	9.49e-12
ENSG00000071626.17	DAZAP1	protein_coding	2975.63	-0.516521	0.0719154	-7.18234	6.85e-13	9.58e-12
ENSG00000083454.22	P2RX5	protein_coding	486.519	-0.714727	0.0995367	-7.18054	6.94e-13	9.7e-12
ENSG00000168653.11	NDUFS5	protein_coding	383.399	-0.680612	0.0948052	-7.17906	7.02e-13	9.8e-12
ENSG00000133313.15	CNDP2	protein_coding	989.803	0.63268	0.0881711	7.1756	7.2e-13	1e-11
ENSG00000141084.11	RANBP10	protein_coding	625.779	0.611412	0.0853024	7.16758	7.63e-13	1.06e-11
ENSG00000162923.17	WDR26	protein_coding	1683.92	0.543232	0.0757987	7.16677	7.68e-13	1.07e-11
ENSG00000157600.12	TMEM164	protein_coding	241.454	3.17378	0.442825	7.16712	7.66e-13	1.07e-11
ENSG00000165092.13	ALDH1A1	protein_coding	355.83	-0.77303	0.1079	-7.16434	7.82e-13	1.09e-11
ENSG00000261221.4	ZNF865	protein_coding	308.237	0.790249	0.110345	7.16161	7.97e-13	1.11e-11
ENSG00000123297.20	TSFM	protein_coding	601.588	-0.672316	0.0939607	-7.15529	8.35e-13	1.16e-11
ENSG00000163874.11	ZC3H12A	protein_coding	283.469	1.73057	0.241888	7.15441	8.4e-13	1.17e-11
ENSG00000108561.8	C1QBP	protein_coding	3681.95	-0.434614	0.0607756	-7.15113	8.61e-13	1.19e-11
ENSG00000268001.1	CARD8-AS1	lncRNA	125.557	1.00241	0.14025	7.14729	8.85e-13	1.23e-11
ENSG00000178764.8	ZHX2	protein_coding	1634.52	0.678138	0.0949062	7.14535	8.98e-13	1.24e-11
ENSG00000170191.5	NANP	protein_coding	346.873	-0.695684	0.0973676	-7.14492	9e-13	1.25e-11
ENSG00000171703.17	TCEA2	protein_coding	257.136	-0.902458	0.12645	-7.13685	9.55e-13	1.32e-11
ENSG00000166783.22	MARF1	protein_coding	1218.15	0.99184	0.138982	7.13645	9.58e-13	1.32e-11
ENSG00000153029.15	MR1	protein_coding	161.055	1.39981	0.19619	7.13495	9.68e-13	1.34e-11
ENSG00000244187.8	TMEM141	protein_coding	241.909	-0.953698	0.133736	-7.13121	9.95e-13	1.37e-11
ENSG00000164938.14	TP53INP1	protein_coding	1288.94	0.563176	0.0790242	7.12663	1.03e-12	1.42e-11
ENSG00000262246.6	CORO7	protein_coding	742.707	0.751995	0.105567	7.12338	1.05e-12	1.45e-11
ENSG00000047230.15	CTPS2	protein_coding	637.778	0.832009	0.116819	7.12222	1.06e-12	1.46e-11
ENSG00000054967.13	RELT	protein_coding	558.469	0.926051	0.130066	7.11983	1.08e-12	1.49e-11
ENSG00000112096.19	SOD2	protein_coding	1108.92	-0.613743	0.0862188	-7.11844	1.09e-12	1.5e-11
ENSG00000010244.19	ZNF207	protein_coding	2713.21	0.55016	0.0772906	7.11807	1.09e-12	1.51e-11
ENSG00000141956.14	PRDM15	protein_coding	709.751	-1.55276	0.218272	-7.11386	1.13e-12	1.55e-11
ENSG00000174799.11	CEP135	protein_coding	569.94	0.691529	0.0972512	7.11075	1.15e-12	1.58e-11
ENSG00000168389.18	MFSD2A	protein_coding	436.049	0.868588	0.122143	7.11122	1.15e-12	1.58e-11
ENSG00000127554.13	GFER	protein_coding	249.675	1.32728	0.186717	7.10851	1.17e-12	1.61e-11
ENSG00000255121.2	CENATAC-DT	lncRNA	107.437	-1.27545	0.179579	-7.10244	1.23e-12	1.68e-11
ENSG00000160752.15	FDPS	protein_coding	2103.06	0.400264	0.0563599	7.10192	1.23e-12	1.68e-11
ENSG00000139899.11	CBLN3	protein_coding	138.836	1.3264	0.186756	7.10233	1.23e-12	1.68e-11
ENSG00000100426.7	ZBED4	protein_coding	1115.9	-0.405003	0.0571078	-7.09191	1.32e-12	1.81e-11
ENSG00000014257.16	ACP3	protein_coding	156.553	-2.07144	0.29213	-7.09079	1.33e-12	1.82e-11
ENSG00000136295.15	TTYH3	protein_coding	106.578	-2.33455	0.329456	-7.08609	1.38e-12	1.88e-11
ENSG00000129515.20	SNX6	protein_coding	798.89	0.780799	0.110274	7.08051	1.44e-12	1.96e-11
ENSG00000162073.14	PAQR4	protein_coding	631.522	-0.666385	0.0941594	-7.07719	1.47e-12	2.01e-11
ENSG00000173660.12	UQCRH	protein_coding	1499.93	-0.423479	0.0598504	-7.07563	1.49e-12	2.03e-11
ENSG00000058063.16	ATP11B	protein_coding	1279.51	0.775646	0.109697	7.07082	1.54e-12	2.1e-11
ENSG00000167397.15	VKORC1	protein_coding	421.779	-0.786314	0.111352	-7.06152	1.65e-12	2.24e-11
ENSG00000149809.17	TM7SF2	protein_coding	411.473	-0.661	0.093616	-7.06075	1.66e-12	2.25e-11
ENSG00000186918.14	ZNF395	protein_coding	673.338	-3.85185	0.545564	-7.06031	1.66e-12	2.26e-11
ENSG00000125827.9	TMX4	protein_coding	1139.35	-0.795858	0.112735	-7.05952	1.67e-12	2.27e-11
ENSG00000130522.6	JUND	protein_coding	710.86	0.76664	0.108611	7.05856	1.68e-12	2.28e-11
ENSG00000182287.15	AP1S2	protein_coding	260.206	1.15212	0.163267	7.05665	1.71e-12	2.31e-11
ENSG00000182240.16	BACE2	protein_coding	424.036	1.06067	0.15034	7.05513	1.72e-12	2.34e-11
ENSG00000149089.13	APIP	protein_coding	640	0.535146	0.0758842	7.05214	1.76e-12	2.39e-11
ENSG00000177595.18	PIDD1	protein_coding	587.021	-0.739157	0.104885	-7.04734	1.82e-12	2.47e-11
ENSG00000197785.14	ATAD3A	protein_coding	2921.74	-0.755718	0.107313	-7.04219	1.89e-12	2.56e-11
ENSG00000004455.17	AK2	protein_coding	7520.49	-0.420325	0.0596966	-7.04101	1.91e-12	2.58e-11
ENSG00000267100.1	ILF3-DT	lncRNA	198.771	-0.961497	0.136627	-7.0374	1.96e-12	2.65e-11
ENSG00000162695.12	SLC30A7	protein_coding	309.929	0.695765	0.099016	7.02679	2.11e-12	2.85e-11
ENSG00000170175.11	CHRNB1	protein_coding	114.441	1.13662	0.161846	7.02285	2.17e-12	2.93e-11
ENSG00000134086.8	VHL	protein_coding	2133.57	-0.404908	0.0576602	-7.02231	2.18e-12	2.94e-11
ENSG00000138593.9	SECISBP2L	protein_coding	216.726	1.88408	0.268314	7.02192	2.19e-12	2.95e-11
ENSG00000151690.15	MFSD6	protein_coding	539.028	-1.29246	0.184095	-7.02057	2.21e-12	2.98e-11
ENSG00000108424.11	KPNB1	protein_coding	9898.14	0.379976	0.0541247	7.02038	2.21e-12	2.98e-11
ENSG00000072786.13	STK10	protein_coding	935.905	1.18774	0.169201	7.01968	2.22e-12	2.99e-11
ENSG00000088930.8	XRN2	protein_coding	2726.56	0.30807	0.0439137	7.01535	2.29e-12	3.08e-11
ENSG00000170160.17	CCDC144A	protein_coding	55.6803	-1.96915	0.280726	-7.01451	2.31e-12	3.1e-11
ENSG00000083807.10	SLC27A5	protein_coding	111.755	-1.19154	0.17015	-7.00288	2.51e-12	3.36e-11
ENSG00000272941.1	AC083862.1	lncRNA	12.6949	4.53327	0.647303	7.00332	2.5e-12	3.36e-11
ENSG00000143641.10	GALNT2	protein_coding	1207.27	0.545	0.0778633	6.99944	2.57e-12	3.45e-11
ENSG00000125247.16	TMTC4	protein_coding	720.5	-0.879205	0.125634	-6.99816	2.59e-12	3.47e-11
ENSG00000154518.10	ATP5MC3	protein_coding	1273.51	-0.492897	0.0704424	-6.99716	2.61e-12	3.5e-11
ENSG00000133318.14	RTN3	protein_coding	1558.12	-0.420776	0.0601439	-6.99616	2.63e-12	3.52e-11
ENSG00000112365.5	ZBTB24	protein_coding	564.461	0.534179	0.0763637	6.9952	2.65e-12	3.54e-11
ENSG00000247556.6	OIP5-AS1	lncRNA	4882.45	-0.351289	0.0502824	-6.98632	2.82e-12	3.77e-11
ENSG00000079785.16	DDX1	protein_coding	1956.15	-0.399373	0.057273	-6.97315	3.1e-12	4.14e-11
ENSG00000145293.16	ENOPH1	protein_coding	1049.95	-0.461004	0.0661527	-6.96879	3.2e-12	4.26e-11
ENSG00000166197.17	NOLC1	protein_coding	8035.35	-0.428048	0.0614234	-6.9688	3.2e-12	4.26e-11
ENSG00000174004.6	NRROS	protein_coding	262.983	0.767426	0.110131	6.96829	3.21e-12	4.28e-11
ENSG00000099783.12	HNRNPM	protein_coding	5467.9	-0.484118	0.0694912	-6.96662	3.25e-12	4.32e-11
ENSG00000140905.11	GCSH	protein_coding	470.743	-1.56172	0.224184	-6.96625	3.25e-12	4.33e-11
ENSG00000151461.20	UPF2	protein_coding	1606.88	0.813231	0.116863	6.95887	3.43e-12	4.56e-11
ENSG00000090266.13	NDUFB2	protein_coding	381.395	-0.630918	0.0906977	-6.95627	3.49e-12	4.64e-11
ENSG00000173950.16	XXYLT1	protein_coding	788.809	-0.987607	0.142092	-6.95045	3.64e-12	4.84e-11
ENSG00000173621.9	LRFN4	protein_coding	286.158	-2.41408	0.347358	-6.94983	3.66e-12	4.85e-11
ENSG00000261236.8	BOP1	protein_coding	2284	-0.522692	0.0752169	-6.94913	3.68e-12	4.88e-11
ENSG00000169499.15	PLEKHA2	protein_coding	2128.68	-0.653807	0.0941351	-6.9454	3.77e-12	5e-11
ENSG00000117475.14	BLZF1	protein_coding	230.474	1.28458	0.184999	6.94374	3.82e-12	5.06e-11
ENSG00000112972.15	HMGCS1	protein_coding	2702.17	0.509782	0.0734261	6.94279	3.84e-12	5.09e-11
ENSG00000257315.3	ZBED6	protein_coding	704.021	0.844366	0.121686	6.93887	3.95e-12	5.23e-11
ENSG00000078589.13	P2RY10	protein_coding	177.748	1.59469	0.229923	6.93577	4.04e-12	5.34e-11
ENSG00000100294.13	MCAT	protein_coding	438.806	-0.697237	0.100559	-6.93359	4.1e-12	5.42e-11
ENSG00000144120.13	TMEM177	protein_coding	204.697	-1.11279	0.160551	-6.93106	4.18e-12	5.51e-11
ENSG00000148180.21	GSN	protein_coding	61.684	2.63262	0.379848	6.93072	4.19e-12	5.52e-11
ENSG00000173327.8	MAP3K11	protein_coding	667.459	1.28602	0.185563	6.93037	4.2e-12	5.53e-11
ENSG00000104064.18	GABPB1	protein_coding	543.763	1.03299	0.149082	6.92899	4.24e-12	5.59e-11
ENSG00000109756.9	RAPGEF2	protein_coding	1678.73	-0.978585	0.141241	-6.92849	4.25e-12	5.6e-11
ENSG00000139505.12	MTMR6	protein_coding	610.743	0.564885	0.0815322	6.92837	4.26e-12	5.6e-11
ENSG00000108963.19	DPH1	protein_coding	671.968	-0.774404	0.111807	-6.92625	4.32e-12	5.68e-11
ENSG00000170074.19	FAM153A	protein_coding	45.6142	-4.26679	0.616081	-6.92569	4.34e-12	5.7e-11
ENSG00000165688.12	PMPCA	protein_coding	1621.24	-0.501725	0.0724482	-6.9253	4.35e-12	5.71e-11
ENSG00000118707.11	TGIF2	protein_coding	1266.9	0.857666	0.123858	6.92459	4.37e-12	5.74e-11
ENSG00000184293.7	CLECL1	protein_coding	304.422	0.707949	0.102243	6.92418	4.39e-12	5.75e-11
ENSG00000163873.10	GRIK3	protein_coding	54.6543	-2.71472	0.392483	-6.91678	4.62e-12	6.06e-11
ENSG00000163704.12	PRRT3	protein_coding	19.2751	3.40167	0.491853	6.91603	4.64e-12	6.08e-11
ENSG00000143337.19	TOR1AIP1	protein_coding	395.83	0.888605	0.128494	6.91554	4.66e-12	6.1e-11
ENSG00000114125.14	RNF7	protein_coding	878.278	-0.511778	0.0740489	-6.91135	4.8e-12	6.28e-11
ENSG00000136810.13	TXN	protein_coding	941.847	-0.488084	0.0706463	-6.90884	4.89e-12	6.39e-11
ENSG00000110042.8	DTX4	protein_coding	871.591	1.09644	0.158716	6.90821	4.91e-12	6.41e-11
ENSG00000115128.7	SF3B6	protein_coding	726.537	-0.536554	0.0776838	-6.90689	4.95e-12	6.47e-11
ENSG00000072778.20	ACADVL	protein_coding	1442.54	0.599921	0.0868728	6.90574	4.99e-12	6.52e-11
ENSG00000127838.14	PNKD	protein_coding	344.855	-1.08265	0.156792	-6.905	5.02e-12	6.54e-11
ENSG00000080986.13	NDC80	protein_coding	747.548	0.632919	0.0916598	6.90509	5.02e-12	6.54e-11
ENSG00000131023.13	LATS1	protein_coding	510.272	0.706192	0.102324	6.90156	5.14e-12	6.7e-11
ENSG00000136448.13	NMT1	protein_coding	2030.45	0.413336	0.0599055	6.8998	5.21e-12	6.78e-11
ENSG00000169752.17	NRG4	protein_coding	259.635	2.26146	0.327984	6.89504	5.39e-12	7e-11
ENSG00000057252.13	SOAT1	protein_coding	551.649	0.793402	0.115179	6.88843	5.64e-12	7.33e-11
ENSG00000196642.19	RABL6	protein_coding	2138.45	-0.534298	0.0775865	-6.88647	5.72e-12	7.43e-11
ENSG00000213492.2	NT5C3AP1	transcribed_processed_pseudogene	16.7547	3.61564	0.525415	6.8815	5.92e-12	7.69e-11
ENSG00000122406.14	RPL5	protein_coding	13670.9	-0.48542	0.0705437	-6.88112	5.94e-12	7.7e-11
ENSG00000173226.17	IQCB1	protein_coding	1509.53	0.388582	0.0564907	6.87869	6.04e-12	7.83e-11
ENSG00000119953.14	SMNDC1	protein_coding	800.342	0.486833	0.0707807	6.87805	6.07e-12	7.86e-11
ENSG00000242485.6	MRPL20	protein_coding	1279.14	-0.482865	0.0702739	-6.87118	6.37e-12	8.24e-11
ENSG00000141582.15	CBX4	protein_coding	496.403	1.08292	0.157631	6.86997	6.42e-12	8.31e-11
ENSG00000168564.6	CDKN2AIP	protein_coding	553.267	0.828392	0.120594	6.86927	6.45e-12	8.35e-11
ENSG00000125484.12	GTF3C4	protein_coding	1928.33	0.419747	0.0611527	6.86392	6.7e-12	8.66e-11
ENSG00000261884.2	AC040162.1	protein_coding	111.455	1.88665	0.274895	6.86316	6.74e-12	8.7e-11
ENSG00000176055.10	MBLAC2	protein_coding	297.611	-0.712578	0.103851	-6.86155	6.81e-12	8.79e-11
ENSG00000172216.6	CEBPB	protein_coding	335.267	0.868865	0.126717	6.85674	7.05e-12	9.09e-11
ENSG00000198796.7	ALPK2	protein_coding	28.1915	6.91346	1.00865	6.85415	7.17e-12	9.25e-11
ENSG00000125885.13	MCM8	protein_coding	2956.06	0.32127	0.0468898	6.85159	7.3e-12	9.41e-11
ENSG00000159363.19	ATP13A2	protein_coding	522.628	-0.924255	0.134911	-6.85083	7.34e-12	9.45e-11
ENSG00000174442.12	ZWILCH	protein_coding	1640.85	-0.510394	0.0745229	-6.84881	7.45e-12	9.57e-11
ENSG00000132153.15	DHX30	protein_coding	2310.29	-0.3791	0.0553525	-6.84884	7.44e-12	9.57e-11
ENSG00000011007.12	ELOA	protein_coding	1673.11	0.445737	0.0651113	6.84577	7.61e-12	9.77e-11
ENSG00000115239.24	ASB3	protein_coding	368.619	0.827468	0.120887	6.84499	7.65e-12	9.82e-11
ENSG00000187997.11	C17orf99	protein_coding	16.9933	4.43878	0.648959	6.83985	7.93e-12	1.02e-10
ENSG00000238227.8	TMEM250	protein_coding	328.241	-0.704903	0.103086	-6.83798	8.03e-12	1.03e-10
ENSG00000232265.8	LINC02805	lncRNA	162.651	-0.980124	0.143327	-6.83837	8.01e-12	1.03e-10
ENSG00000132341.12	RAN	protein_coding	8788.18	-0.314843	0.0460519	-6.83671	8.1e-12	1.04e-10
ENSG00000137310.12	TCF19	protein_coding	1113.57	-0.481071	0.0704606	-6.82753	8.64e-12	1.11e-10
ENSG00000135116.9	HRK	protein_coding	780.458	-0.652746	0.0956469	-6.82454	8.82e-12	1.13e-10
ENSG00000120278.16	PLEKHG1	protein_coding	1254.76	1.14236	0.167383	6.82481	8.8e-12	1.13e-10
ENSG00000204991.11	SPIRE2	protein_coding	144.161	-1.09494	0.160482	-6.82281	8.93e-12	1.14e-10
ENSG00000141434.12	MEP1B	protein_coding	17.501	8.41886	1.23404	6.82221	8.97e-12	1.14e-10
ENSG00000124562.10	SNRPC	protein_coding	1212.12	-0.446722	0.0654857	-6.82167	9e-12	1.15e-10
ENSG00000175857.8	GAPT	protein_coding	88.4815	1.30469	0.191248	6.82201	8.98e-12	1.15e-10
ENSG00000166211.8	SPIC	protein_coding	15.7059	5.36121	0.786432	6.81713	9.29e-12	1.18e-10
ENSG00000079459.13	FDFT1	protein_coding	4361.39	0.354355	0.0519928	6.81546	9.4e-12	1.2e-10
ENSG00000168209.6	DDIT4	protein_coding	907.477	0.66427	0.0975272	6.81112	9.68e-12	1.23e-10
ENSG00000105732.13	ZNF574	protein_coding	453.48	0.540615	0.079412	6.80772	9.92e-12	1.26e-10
ENSG00000166925.9	TSC22D4	protein_coding	741.542	0.600193	0.088229	6.80268	1.03e-11	1.31e-10
ENSG00000143079.15	CTTNBP2NL	protein_coding	125.327	2.39887	0.352678	6.80186	1.03e-11	1.31e-10
ENSG00000145901.16	TNIP1	protein_coding	1301.39	0.797964	0.11737	6.79871	1.06e-11	1.34e-10
ENSG00000134684.12	YARS1	protein_coding	4772.45	0.34397	0.0506131	6.79607	1.08e-11	1.36e-10
ENSG00000155287.11	SLC25A28	protein_coding	282.824	0.752158	0.110674	6.79615	1.07e-11	1.36e-10
ENSG00000188783.6	PRELP	protein_coding	30.0086	-2.70057	0.397413	-6.79538	1.08e-11	1.37e-10
ENSG00000106771.13	TMEM245	protein_coding	1060.09	0.654721	0.0963995	6.79175	1.11e-11	1.4e-10
ENSG00000159164.10	SV2A	protein_coding	120.958	-1.07025	0.157594	-6.79121	1.11e-11	1.41e-10
ENSG00000125844.16	RRBP1	protein_coding	1602.01	-0.521406	0.0767922	-6.78983	1.12e-11	1.42e-10
ENSG00000145220.14	LYAR	protein_coding	870.056	-0.503326	0.0741368	-6.78915	1.13e-11	1.43e-10
ENSG00000206384.10	COL6A6	protein_coding	52.0099	2.60675	0.383976	6.78882	1.13e-11	1.43e-10
ENSG00000105656.13	ELL	protein_coding	329.71	0.906001	0.133558	6.78355	1.17e-11	1.48e-10
ENSG00000103723.17	AP3B2	protein_coding	41.389	-3.12731	0.461386	-6.77808	1.22e-11	1.53e-10
ENSG00000163510.14	CWC22	protein_coding	538.647	0.578872	0.0853931	6.7789	1.21e-11	1.53e-10
ENSG00000103642.12	LACTB	protein_coding	102.466	2.17983	0.321566	6.77881	1.21e-11	1.53e-10
ENSG00000144057.15	ST6GAL2	protein_coding	58.7166	-3.01078	0.444578	-6.77221	1.27e-11	1.6e-10
ENSG00000162851.8	TFB2M	protein_coding	384.886	-0.623823	0.0921135	-6.77233	1.27e-11	1.6e-10
ENSG00000011201.12	ANOS1	protein_coding	37.3146	-3.42624	0.506333	-6.76678	1.32e-11	1.65e-10
ENSG00000137210.14	TMEM14B	protein_coding	412.228	-0.627787	0.0927652	-6.76748	1.31e-11	1.65e-10
ENSG00000136169.16	SETDB2	protein_coding	797.785	-0.561593	0.0829928	-6.76677	1.32e-11	1.65e-10
ENSG00000078061.14	ARAF	protein_coding	568.228	0.622112	0.0919453	6.7661	1.32e-11	1.66e-10
ENSG00000125245.14	GPR18	protein_coding	578.947	0.550534	0.0814773	6.7569	1.41e-11	1.77e-10
ENSG00000117151.13	CTBS	protein_coding	129.525	1.10184	0.163143	6.75379	1.44e-11	1.81e-10
ENSG00000126524.10	SBDS	protein_coding	848.189	-0.509603	0.0754774	-6.75173	1.46e-11	1.83e-10
ENSG00000218358.2	RAET1K	transcribed_unprocessed_pseudogene	54.7879	2.13183	0.316029	6.74569	1.52e-11	1.91e-10
ENSG00000110851.12	PRDM4	protein_coding	530.357	1.1863	0.175871	6.74531	1.53e-11	1.91e-10
ENSG00000225210.10	DUXAP9	transcribed_processed_pseudogene	345.452	-0.917806	0.136088	-6.74419	1.54e-11	1.92e-10
ENSG00000172336.5	POP7	protein_coding	431.264	-0.715435	0.106112	-6.74226	1.56e-11	1.95e-10
ENSG00000280122.1	AC016168.3	TEC	48.3361	-1.81648	0.269448	-6.74146	1.57e-11	1.96e-10
ENSG00000165030.4	NFIL3	protein_coding	113.97	1.01934	0.151222	6.7407	1.58e-11	1.97e-10
ENSG00000170315.14	UBB	protein_coding	7512	0.393634	0.0584892	6.73003	1.7e-11	2.12e-10
ENSG00000111144.10	LTA4H	protein_coding	1122.63	-0.413161	0.0614434	-6.72425	1.76e-11	2.2e-10
ENSG00000173542.9	MOB1B	protein_coding	531.268	1.00028	0.148855	6.71982	1.82e-11	2.27e-10
ENSG00000183527.12	PSMG1	protein_coding	723.044	-0.564974	0.0840838	-6.71917	1.83e-11	2.28e-10
ENSG00000121931.16	LRIF1	protein_coding	426.715	0.597152	0.0889256	6.71519	1.88e-11	2.34e-10
ENSG00000160213.9	CSTB	protein_coding	172.425	0.869221	0.129489	6.71269	1.91e-11	2.38e-10
ENSG00000273015.2	AC008124.1	lncRNA	308.353	-0.656265	0.0978624	-6.706	2e-11	2.48e-10
ENSG00000180957.18	PITPNB	protein_coding	1831.99	0.520827	0.0776624	6.7063	2e-11	2.48e-10
ENSG00000198876.13	DCAF12	protein_coding	2021.32	-0.399911	0.0596393	-6.7055	2.01e-11	2.49e-10
ENSG00000205592.15	MUC19	protein_coding	19.5918	-3.15588	0.470842	-6.70263	2.05e-11	2.54e-10
ENSG00000150977.11	RILPL2	protein_coding	228.179	0.79771	0.119042	6.70109	2.07e-11	2.57e-10
ENSG00000092051.17	JPH4	protein_coding	16.691	8.19745	1.22379	6.69842	2.11e-11	2.61e-10
ENSG00000113758.13	DBN1	protein_coding	539.954	-0.803206	0.119975	-6.69476	2.16e-11	2.67e-10
ENSG00000135624.16	CCT7	protein_coding	6340.44	-0.380907	0.0568915	-6.69532	2.15e-11	2.67e-10
ENSG00000251009.2	AC133961.1	lncRNA	21.9807	-4.66898	0.697484	-6.69403	2.17e-11	2.69e-10
ENSG00000132382.15	MYBBP1A	protein_coding	3680.77	-0.539639	0.0806451	-6.69153	2.21e-11	2.73e-10
ENSG00000138802.11	SEC24B	protein_coding	399.084	0.602028	0.0899756	6.69102	2.22e-11	2.74e-10
ENSG00000198742.10	SMURF1	protein_coding	385.799	0.734259	0.109738	6.691	2.22e-11	2.74e-10
ENSG00000173889.16	PHC3	protein_coding	1158.39	0.997718	0.149225	6.68598	2.29e-11	2.83e-10
ENSG00000130560.9	UBAC1	protein_coding	426.946	-1.13233	0.169413	-6.68385	2.33e-11	2.87e-10
ENSG00000177138.17	FAM9B	protein_coding	27.3053	-2.97443	0.445223	-6.68077	2.38e-11	2.93e-10
ENSG00000140396.13	NCOA2	protein_coding	729.315	0.928142	0.138937	6.6803	2.38e-11	2.94e-10
ENSG00000138078.16	PREPL	protein_coding	1208.12	-0.617158	0.0924043	-6.67889	2.41e-11	2.96e-10
ENSG00000160209.19	PDXK	protein_coding	1170.19	0.684739	0.102578	6.67527	2.47e-11	3.04e-10
ENSG00000111328.7	CDK2AP1	protein_coding	898.853	-0.539833	0.08088	-6.6745	2.48e-11	3.05e-10
ENSG00000161011.20	SQSTM1	protein_coding	609.36	1.6117	0.241516	6.67327	2.5e-11	3.07e-10
ENSG00000163683.12	SMIM14	protein_coding	1420.23	0.610698	0.0915472	6.67086	2.54e-11	3.12e-10
ENSG00000038274.17	MAT2B	protein_coding	874.371	0.506914	0.076007	6.66931	2.57e-11	3.15e-10
ENSG00000108840.15	HDAC5	protein_coding	451.635	-0.861591	0.129207	-6.6683	2.59e-11	3.17e-10
ENSG00000231969.2	MMADHC-DT	lncRNA	91.8911	-1.36304	0.204444	-6.66705	2.61e-11	3.2e-10
ENSG00000091542.9	ALKBH5	protein_coding	1889.97	-0.450641	0.0675996	-6.66633	2.62e-11	3.21e-10
ENSG00000080802.19	CNOT4	protein_coding	384.524	0.95744	0.143631	6.66599	2.63e-11	3.22e-10
ENSG00000122257.20	RBBP6	protein_coding	2026.97	0.752693	0.112924	6.66547	2.64e-11	3.23e-10
ENSG00000104970.11	KIR3DX1	transcribed_unprocessed_pseudogene	142.499	1.14744	0.172216	6.66282	2.69e-11	3.28e-10
ENSG00000153574.9	RPIA	protein_coding	821.882	-0.501984	0.075351	-6.66194	2.7e-11	3.3e-10
ENSG00000151640.13	DPYSL4	protein_coding	17.4121	4.18804	0.628713	6.6613	2.71e-11	3.31e-10
ENSG00000122566.22	HNRNPA2B1	protein_coding	20219.3	-0.326019	0.0489478	-6.66055	2.73e-11	3.33e-10
ENSG00000139193.4	CD27	protein_coding	314.301	-0.7123	0.10695	-6.66014	2.74e-11	3.34e-10
ENSG00000150967.18	ABCB9	protein_coding	83.3638	-2.08881	0.313944	-6.65344	2.86e-11	3.49e-10
ENSG00000134508.12	CABLES1	protein_coding	1309.13	1.21589	0.182856	6.64944	2.94e-11	3.58e-10
ENSG00000167085.13	PHB	protein_coding	2415.56	-0.51337	0.0773382	-6.63799	3.18e-11	3.87e-10
ENSG00000150593.18	PDCD4	protein_coding	1622.35	0.546751	0.082386	6.63646	3.21e-11	3.91e-10
ENSG00000106346.11	USP42	protein_coding	390.381	0.588517	0.0886915	6.63555	3.23e-11	3.93e-10
ENSG00000100023.20	PPIL2	protein_coding	1232.97	-1.05697	0.159476	-6.62778	3.41e-11	4.14e-10
ENSG00000065665.21	SEC61A2	protein_coding	123.158	2.2841	0.344687	6.62661	3.43e-11	4.17e-10
ENSG00000105953.15	OGDH	protein_coding	2528.14	-0.416545	0.0628832	-6.62411	3.49e-11	4.24e-10
ENSG00000011275.19	RNF216	protein_coding	760.138	0.709092	0.107072	6.62256	3.53e-11	4.28e-10
ENSG00000259772.6	AC012236.1	lncRNA	119.839	-1.29548	0.195723	-6.61896	3.62e-11	4.39e-10
ENSG00000204220.12	PFDN6	protein_coding	563.569	-0.548964	0.0830037	-6.61373	3.75e-11	4.54e-10
ENSG00000123975.5	CKS2	protein_coding	1499.26	-0.303154	0.0458831	-6.6071	3.92e-11	4.75e-10
ENSG00000117118.10	SDHB	protein_coding	1353.8	-0.389471	0.0589878	-6.60256	4.04e-11	4.89e-10
ENSG00000213443.2	NPM1P7	processed_pseudogene	161.541	0.873019	0.132249	6.60131	4.08e-11	4.93e-10
ENSG00000114446.5	IFT57	protein_coding	827.819	-0.663336	0.10049	-6.60103	4.08e-11	4.94e-10
ENSG00000150768.17	DLAT	protein_coding	1830.03	-0.395896	0.0599974	-6.59855	4.15e-11	5.02e-10
ENSG00000197063.11	MAFG	protein_coding	409.139	0.872056	0.13228	6.59251	4.32e-11	5.22e-10
ENSG00000160298.18	C21orf58	protein_coding	326.505	-0.732532	0.111146	-6.59069	4.38e-11	5.28e-10
ENSG00000128872.10	TMOD2	protein_coding	141.535	1.23474	0.187408	6.58854	4.44e-11	5.36e-10
ENSG00000176974.20	SHMT1	protein_coding	1016	-0.611828	0.0929166	-6.5847	4.56e-11	5.49e-10
ENSG00000114933.16	INO80D	protein_coding	446.479	1.51396	0.23021	6.57644	4.82e-11	5.8e-10
ENSG00000186432.10	KPNA4	protein_coding	1389.81	0.41791	0.0636029	6.57062	5.01e-11	6.03e-10
ENSG00000168003.18	SLC3A2	protein_coding	2030.5	0.562842	0.0856621	6.57049	5.01e-11	6.03e-10
ENSG00000278740.1	AC005332.7	lncRNA	30.1074	-2.33119	0.354934	-6.56794	5.1e-11	6.13e-10
ENSG00000142539.9	AC020909.1	protein_coding	247.307	1.69655	0.258369	6.56639	5.16e-11	6.19e-10
ENSG00000196924.19	FLNA	protein_coding	781.21	1.35852	0.206944	6.56465	5.22e-11	6.26e-10
ENSG00000186184.19	POLR1D	protein_coding	1516.87	-0.485532	0.073971	-6.56381	5.25e-11	6.29e-10
ENSG00000187961.14	KLHL17	protein_coding	239.649	1.1315	0.172393	6.56349	5.26e-11	6.3e-10
ENSG00000229644.6	NAMPTP1	processed_pseudogene	60.8864	1.50384	0.229166	6.56221	5.3e-11	6.35e-10
ENSG00000105649.10	RAB3A	protein_coding	95.1902	-1.83975	0.280373	-6.56178	5.32e-11	6.37e-10
ENSG00000083223.18	TUT7	protein_coding	497.257	0.696537	0.106191	6.55928	5.41e-11	6.47e-10
ENSG00000178802.18	MPI	protein_coding	862.493	-0.5398	0.0823081	-6.55829	5.44e-11	6.51e-10
ENSG00000267121.6	AC008105.2	lncRNA	98.9049	1.73448	0.264545	6.55647	5.51e-11	6.59e-10
ENSG00000227502.3	MROCKI	lncRNA	19.464	7.04283	1.0742	6.55637	5.51e-11	6.59e-10
ENSG00000224478.3	AL356417.1	lncRNA	28.8018	2.14149	0.326688	6.55516	5.56e-11	6.64e-10
ENSG00000160007.19	ARHGAP35	protein_coding	2032.04	-0.55443	0.0845856	-6.55466	5.58e-11	6.66e-10
ENSG00000171456.20	ASXL1	protein_coding	5224.15	0.501855	0.0765733	6.55392	5.6e-11	6.69e-10
ENSG00000116791.14	CRYZ	protein_coding	825.946	0.618102	0.0943333	6.55232	5.67e-11	6.75e-10
ENSG00000111912.20	NCOA7	protein_coding	571.239	0.988909	0.150972	6.55026	5.74e-11	6.84e-10
ENSG00000168159.14	RNF187	protein_coding	2772.7	-0.449552	0.0686601	-6.5475	5.85e-11	6.97e-10
ENSG00000227671.4	ZNF731P	transcribed_unprocessed_pseudogene	338.811	1.01339	0.154777	6.54743	5.85e-11	6.97e-10
ENSG00000096070.19	BRPF3	protein_coding	537.247	1.39116	0.212809	6.53711	6.27e-11	7.46e-10
ENSG00000049239.13	H6PD	protein_coding	425.764	0.67922	0.103945	6.53439	6.39e-11	7.59e-10
ENSG00000184428.13	TOP1MT	protein_coding	675.78	-0.651047	0.0996696	-6.53205	6.49e-11	7.7e-10
ENSG00000164543.7	STK17A	protein_coding	204.033	1.35249	0.207047	6.53227	6.48e-11	7.7e-10
ENSG00000077721.16	UBE2A	protein_coding	545.15	0.524106	0.0802388	6.53182	6.5e-11	7.71e-10
ENSG00000242588.6	AC108010.1	lncRNA	138.349	1.15623	0.177034	6.53113	6.53e-11	7.74e-10
ENSG00000285417.1	BX571818.1	transcribed_unitary_pseudogene	43.2486	1.87227	0.286686	6.53073	6.55e-11	7.76e-10
ENSG00000130511.16	SSBP4	protein_coding	524.55	-1.92527	0.294854	-6.52957	6.6e-11	7.81e-10
ENSG00000117318.9	ID3	protein_coding	2785.69	-0.498843	0.0764014	-6.52924	6.61e-11	7.83e-10
ENSG00000158710.15	TAGLN2	protein_coding	5115.76	0.373471	0.0572229	6.52661	6.73e-11	7.96e-10
ENSG00000178927.18	CYBC1	protein_coding	1603.4	0.539118	0.0826171	6.5255	6.78e-11	8.01e-10
ENSG00000256262.1	USP30-AS1	lncRNA	77.5293	1.25353	0.19213	6.52437	6.83e-11	8.07e-10
ENSG00000203993.6	ARRDC1-AS1	lncRNA	298.377	-0.700617	0.107396	-6.5237	6.86e-11	8.1e-10
ENSG00000182180.14	MRPS16	protein_coding	1480.86	-0.438619	0.0672667	-6.5206	7e-11	8.27e-10
ENSG00000103274.11	NUBP1	protein_coding	284.871	1.05619	0.162021	6.51883	7.09e-11	8.36e-10
ENSG00000143727.16	ACP1	protein_coding	1314.04	-0.370835	0.0569104	-6.51613	7.21e-11	8.51e-10
ENSG00000144488.15	ESPNL	protein_coding	30.6778	2.13138	0.327108	6.51584	7.23e-11	8.52e-10
ENSG00000127074.15	RGS13	protein_coding	113.701	-1.08152	0.166084	-6.51188	7.42e-11	8.74e-10
ENSG00000165644.11	COMTD1	protein_coding	209.539	-0.974083	0.149584	-6.51196	7.42e-11	8.74e-10
ENSG00000125734.15	GPR108	protein_coding	246.807	1.32495	0.203513	6.51038	7.5e-11	8.82e-10
ENSG00000235194.9	PPP1R3E	protein_coding	413.731	-1.33362	0.204959	-6.50675	7.68e-11	9.03e-10
ENSG00000253686.2	LINC01484	lncRNA	26.977	-2.34709	0.360771	-6.50576	7.73e-11	9.08e-10
ENSG00000145349.17	CAMK2D	protein_coding	1890.23	-0.445961	0.0685512	-6.50551	7.74e-11	9.09e-10
ENSG00000186350.12	RXRA	protein_coding	18.3003	7.96634	1.22455	6.50555	7.74e-11	9.09e-10
ENSG00000287905.1	AC136431.2	lncRNA	22.245	-3.34183	0.513844	-6.50358	7.84e-11	9.2e-10
ENSG00000109016.17	DHRS7B	protein_coding	129.726	0.965798	0.148536	6.50211	7.92e-11	9.28e-10
ENSG00000116161.18	CACYBP	protein_coding	1572.51	-0.562001	0.0864573	-6.50033	8.01e-11	9.39e-10
ENSG00000100024.15	UPB1	protein_coding	42.6271	4.10136	0.631226	6.49744	8.17e-11	9.57e-10
ENSG00000166797.11	CIAO2A	protein_coding	961.75	-0.659316	0.101513	-6.4949	8.31e-11	9.72e-10
ENSG00000188404.10	SELL	protein_coding	55.0404	2.41595	0.372169	6.49154	8.5e-11	9.94e-10
ENSG00000102119.11	EMD	protein_coding	567.395	-0.573099	0.0883257	-6.48848	8.67e-11	1.01e-09
ENSG00000103202.13	NME4	protein_coding	271.977	-0.780644	0.120333	-6.48737	8.73e-11	1.02e-09
ENSG00000143933.19	CALM2	protein_coding	4342.81	-0.283934	0.0437873	-6.48438	8.91e-11	1.04e-09
ENSG00000065183.16	WDR3	protein_coding	1142.07	-0.593323	0.0915862	-6.47831	9.28e-11	1.08e-09
ENSG00000254004.7	ZNF260	protein_coding	255.522	1.03707	0.160091	6.478	9.29e-11	1.08e-09
ENSG00000125686.12	MED1	protein_coding	2337.45	0.358303	0.0553376	6.47487	9.49e-11	1.11e-09
ENSG00000237372.4	UNQ6494	lncRNA	48.35	7.76271	1.19928	6.47279	9.62e-11	1.12e-09
ENSG00000286646.1	AL121933.2	lncRNA	24.4964	-2.93504	0.453667	-6.46958	9.83e-11	1.14e-09
ENSG00000119705.10	SLIRP	protein_coding	606.35	-0.719103	0.111224	-6.46534	1.01e-10	1.18e-09
ENSG00000263731.1	AC145207.5	lncRNA	158.813	-1.04665	0.161896	-6.46494	1.01e-10	1.18e-09
ENSG00000128965.13	CHAC1	protein_coding	89.3	1.47864	0.228763	6.46363	1.02e-10	1.19e-09
ENSG00000108828.16	VAT1	protein_coding	323.408	-1.06991	0.165566	-6.46215	1.03e-10	1.2e-09
ENSG00000224294.1	PINCR	lncRNA	376.032	-0.58937	0.0912626	-6.45796	1.06e-10	1.23e-09
ENSG00000169621.10	APLF	protein_coding	37.3409	1.77705	0.275136	6.4588	1.06e-10	1.23e-09
ENSG00000228672.4	PROB1	protein_coding	133.467	-1.0811	0.167445	-6.45648	1.07e-10	1.24e-09
ENSG00000066651.20	TRMT11	protein_coding	212.879	1.01247	0.156804	6.45696	1.07e-10	1.24e-09
ENSG00000198464.14	ZNF480	protein_coding	437.022	1.02907	0.159454	6.4537	1.09e-10	1.26e-09
ENSG00000134255.14	CEPT1	protein_coding	525.779	0.735379	0.113979	6.45186	1.1e-10	1.28e-09
ENSG00000143819.13	EPHX1	protein_coding	26.2795	2.65711	0.412014	6.44908	1.13e-10	1.3e-09
ENSG00000171163.16	ZNF692	protein_coding	713.037	-0.773837	0.120005	-6.44836	1.13e-10	1.31e-09
ENSG00000085274.16	MYNN	protein_coding	519.349	0.588554	0.0913223	6.4448	1.16e-10	1.34e-09
ENSG00000105376.5	ICAM5	protein_coding	431.373	1.10707	0.171782	6.44461	1.16e-10	1.34e-09
ENSG00000100983.12	GSS	protein_coding	1846.73	-0.515111	0.0799626	-6.4419	1.18e-10	1.36e-09
ENSG00000059758.8	CDK17	protein_coding	352.07	1.47242	0.228567	6.44197	1.18e-10	1.36e-09
ENSG00000140948.13	ZCCHC14	protein_coding	418.045	-1.00555	0.156125	-6.44069	1.19e-10	1.37e-09
ENSG00000137166.17	FOXP4	protein_coding	922.509	0.793882	0.123315	6.43784	1.21e-10	1.4e-09
ENSG00000048162.21	NOP16	protein_coding	701.675	-0.516987	0.0803259	-6.43612	1.23e-10	1.41e-09
ENSG00000116350.17	SRSF4	protein_coding	2663.19	0.452415	0.0703073	6.43482	1.24e-10	1.42e-09
ENSG00000115216.14	NRBP1	protein_coding	286.879	0.843238	0.131108	6.43164	1.26e-10	1.45e-09
ENSG00000196517.13	SLC6A9	protein_coding	171.662	1.15651	0.179828	6.43123	1.27e-10	1.45e-09
ENSG00000103769.10	RAB11A	protein_coding	2988.7	0.30421	0.0473066	6.4306	1.27e-10	1.46e-09
ENSG00000106591.4	MRPL32	protein_coding	458.701	0.516741	0.0803732	6.42928	1.28e-10	1.47e-09
ENSG00000186716.21	BCR	protein_coding	1575.29	-0.947845	0.147458	-6.42788	1.29e-10	1.48e-09
ENSG00000238241.2	CCR12P	transcribed_unprocessed_pseudogene	16.4019	4.84797	0.754153	6.42836	1.29e-10	1.48e-09
ENSG00000171101.13	SIGLEC17P	transcribed_unprocessed_pseudogene	53.4006	-1.77684	0.276444	-6.42748	1.3e-10	1.49e-09
ENSG00000225899.8	FRG2B	protein_coding	37.2305	-2.99337	0.466149	-6.42149	1.35e-10	1.55e-09
ENSG00000172671.20	ZFAND4	protein_coding	443.032	-0.830272	0.129311	-6.42076	1.36e-10	1.55e-09
ENSG00000120688.9	WBP4	protein_coding	195.44	0.769867	0.119908	6.42048	1.36e-10	1.55e-09
ENSG00000213281.5	NRAS	protein_coding	1729.43	0.40079	0.0624465	6.41813	1.38e-10	1.58e-09
ENSG00000182831.12	C16orf72	protein_coding	1639.69	0.367651	0.0573274	6.41317	1.43e-10	1.63e-09
ENSG00000283259.1	AC242022.1	lncRNA	9.62448	7.92322	1.23578	6.41152	1.44e-10	1.64e-09
ENSG00000204370.13	SDHD	protein_coding	976.272	-0.367861	0.0573735	-6.4117	1.44e-10	1.64e-09
ENSG00000110958.16	PTGES3	protein_coding	6443.95	-0.420028	0.0655292	-6.40979	1.46e-10	1.66e-09
ENSG00000233766.7	CAVIN2-AS1	lncRNA	14.0927	6.20597	0.96821	6.40973	1.46e-10	1.66e-09
ENSG00000122696.14	SLC25A51	protein_coding	195.384	-0.796986	0.124452	-6.40395	1.51e-10	1.73e-09
ENSG00000189043.10	NDUFA4	protein_coding	997.795	-0.508177	0.0793789	-6.40191	1.53e-10	1.75e-09
ENSG00000156531.17	PHF6	protein_coding	1501.69	0.490987	0.0767277	6.39909	1.56e-10	1.78e-09
ENSG00000113615.13	SEC24A	protein_coding	462.448	0.751837	0.117485	6.39946	1.56e-10	1.78e-09
ENSG00000131368.8	MRPS25	protein_coding	1069.09	-0.545979	0.0853517	-6.39682	1.59e-10	1.8e-09
ENSG00000247626.5	MARS2	protein_coding	784.116	-0.448942	0.070189	-6.39619	1.59e-10	1.81e-09
ENSG00000162971.11	TYW5	protein_coding	188.446	1.04892	0.164003	6.39573	1.6e-10	1.81e-09
ENSG00000172053.18	QARS1	protein_coding	4870.08	-0.574181	0.0898065	-6.39353	1.62e-10	1.84e-09
ENSG00000184716.13	SERINC4	protein_coding	33.0569	2.10733	0.329631	6.393	1.63e-10	1.85e-09
ENSG00000140350.15	ANP32A	protein_coding	7264.41	0.323132	0.0505649	6.39044	1.65e-10	1.88e-09
ENSG00000140995.17	DEF8	protein_coding	283.116	-1.75672	0.274989	-6.38834	1.68e-10	1.9e-09
ENSG00000197976.12	AKAP17A	protein_coding	621.477	0.59295	0.0928335	6.38724	1.69e-10	1.91e-09
ENSG00000116954.8	RRAGC	protein_coding	528.045	0.664191	0.104043	6.38383	1.73e-10	1.96e-09
ENSG00000176915.15	ANKLE2	protein_coding	1488.89	0.632861	0.0992127	6.37883	1.78e-10	2.02e-09
ENSG00000172927.8	MYEOV	protein_coding	192.736	2.96808	0.465426	6.37713	1.8e-10	2.04e-09
ENSG00000260804.3	LINC01963	lncRNA	169.605	-1.0741	0.168494	-6.3747	1.83e-10	2.07e-09
ENSG00000128524.5	ATP6V1F	protein_coding	663.101	-0.586582	0.0921685	-6.36424	1.96e-10	2.22e-09
ENSG00000085365.18	SCAMP1	protein_coding	626.627	-0.655273	0.102983	-6.36292	1.98e-10	2.23e-09
ENSG00000250479.9	CHCHD10	protein_coding	760.043	-0.514685	0.0808865	-6.36305	1.98e-10	2.23e-09
ENSG00000113648.16	MACROH2A1	protein_coding	3186.6	-0.402615	0.0633323	-6.35718	2.05e-10	2.32e-09
ENSG00000110536.14	PTPMT1	protein_coding	345.247	-0.875576	0.137754	-6.35611	2.07e-10	2.33e-09
ENSG00000035687.10	ADSS2	protein_coding	523.104	-0.560669	0.0882129	-6.35586	2.07e-10	2.33e-09
ENSG00000239951.1	IGKV3-20	IG_V_gene	10333	0.404022	0.0635845	6.3541	2.1e-10	2.36e-09
ENSG00000175792.12	RUVBL1	protein_coding	2485.02	-0.412619	0.0649561	-6.35227	2.12e-10	2.39e-09
ENSG00000198931.11	APRT	protein_coding	1097.45	-0.430073	0.0677284	-6.34996	2.15e-10	2.42e-09
ENSG00000065911.13	MTHFD2	protein_coding	4122.7	0.334459	0.0526733	6.34968	2.16e-10	2.42e-09
ENSG00000130332.15	LSM7	protein_coding	566.849	-0.562416	0.0886331	-6.34544	2.22e-10	2.49e-09
ENSG00000198157.11	HMGN5	protein_coding	400.993	-0.951459	0.149984	-6.34372	2.24e-10	2.52e-09
ENSG00000161980.6	POLR3K	protein_coding	556.566	-0.594117	0.0936746	-6.34235	2.26e-10	2.54e-09
ENSG00000067182.8	TNFRSF1A	protein_coding	106.546	1.6924	0.26687	6.34165	2.27e-10	2.55e-09
ENSG00000136982.6	DSCC1	protein_coding	317.412	-0.590469	0.0931425	-6.33941	2.31e-10	2.58e-09
ENSG00000099977.14	DDT	protein_coding	612.541	-0.527008	0.0831475	-6.33824	2.32e-10	2.6e-09
ENSG00000118217.7	ATF6	protein_coding	590.666	0.763896	0.120533	6.33765	2.33e-10	2.61e-09
ENSG00000198133.8	TMEM229B	protein_coding	130.907	1.94736	0.307376	6.33543	2.37e-10	2.65e-09
ENSG00000167173.19	C15orf39	protein_coding	1660.79	0.620658	0.0980039	6.33299	2.4e-10	2.69e-09
ENSG00000173163.10	COMMD1	protein_coding	189.599	0.965868	0.152517	6.33287	2.41e-10	2.69e-09
ENSG00000187741.15	FANCA	protein_coding	3014.77	-0.750523	0.118532	-6.33182	2.42e-10	2.7e-09
ENSG00000137312.15	FLOT1	protein_coding	714.53	0.563863	0.0890509	6.33192	2.42e-10	2.7e-09
ENSG00000092841.19	MYL6	protein_coding	1346.76	0.623196	0.0984568	6.32964	2.46e-10	2.74e-09
ENSG00000132424.17	PNISR	protein_coding	1971.01	0.643789	0.101755	6.32685	2.5e-10	2.79e-09
ENSG00000153944.12	MSI2	protein_coding	3838.04	-1.1328	0.179096	-6.32509	2.53e-10	2.82e-09
ENSG00000226779.1	NAALADL2-AS2	lncRNA	198.344	-0.793148	0.125427	-6.32356	2.56e-10	2.85e-09
ENSG00000231533.2	AL391840.1	lncRNA	9.37807	4.93888	0.781328	6.32113	2.6e-10	2.89e-09
ENSG00000121380.12	BCL2L14	protein_coding	22.9826	4.39346	0.69512	6.32043	2.61e-10	2.9e-09
ENSG00000166226.13	CCT2	protein_coding	4312.19	-0.229432	0.0363296	-6.31529	2.7e-10	3e-09
ENSG00000113407.14	TARS1	protein_coding	2674.68	0.524557	0.0830995	6.3124	2.75e-10	3.05e-09
ENSG00000227373.6	RABGAP1L-DT	lncRNA	34.305	2.21722	0.351303	6.31142	2.76e-10	3.07e-09
ENSG00000049089.15	COL9A2	protein_coding	174.795	0.897865	0.142305	6.30944	2.8e-10	3.11e-09
ENSG00000006704.11	GTF2IRD1	protein_coding	177.674	-2.26364	0.358809	-6.30875	2.81e-10	3.12e-09
ENSG00000172602.11	RND1	protein_coding	135.681	1.53344	0.243275	6.30332	2.91e-10	3.23e-09
ENSG00000038945.15	MSR1	protein_coding	321.464	-1.29245	0.20513	-6.30067	2.96e-10	3.28e-09
ENSG00000204371.11	EHMT2	protein_coding	1378.3	-0.535134	0.084963	-6.29844	3.01e-10	3.33e-09
ENSG00000164096.13	C4orf3	protein_coding	563.92	-0.554704	0.0881188	-6.29496	3.07e-10	3.4e-09
ENSG00000163597.15	SNHG16	lncRNA	2131.95	-0.405935	0.064498	-6.29377	3.1e-10	3.43e-09
ENSG00000259431.6	THTPA	protein_coding	136.426	1.41547	0.224896	6.29387	3.1e-10	3.43e-09
ENSG00000134602.16	STK26	protein_coding	669.074	-0.457977	0.0728127	-6.28979	3.18e-10	3.51e-09
ENSG00000101421.4	CHMP4B	protein_coding	2400.42	0.365739	0.0581492	6.28966	3.18e-10	3.51e-09
ENSG00000172466.16	ZNF24	protein_coding	1816.19	0.468282	0.0744496	6.28992	3.18e-10	3.51e-09
ENSG00000106392.11	C1GALT1	protein_coding	380.446	0.895513	0.142388	6.28926	3.19e-10	3.52e-09
ENSG00000102178.13	UBL4A	protein_coding	677.946	-0.704062	0.111953	-6.28893	3.2e-10	3.53e-09
ENSG00000116001.17	TIA1	protein_coding	890.449	0.665535	0.105851	6.28744	3.23e-10	3.56e-09
ENSG00000188706.13	ZDHHC9	protein_coding	185.558	-0.924588	0.147225	-6.28009	3.38e-10	3.73e-09
ENSG00000132361.18	CLUH	protein_coding	3751	-0.735388	0.117107	-6.2796	3.39e-10	3.74e-09
ENSG00000120948.19	TARDBP	protein_coding	4776.47	-0.249535	0.0397602	-6.27599	3.47e-10	3.82e-09
ENSG00000185838.14	GNB1L	protein_coding	157.448	-1.09803	0.174965	-6.27569	3.48e-10	3.83e-09
ENSG00000263956.6	NBPF11	protein_coding	341.805	0.827806	0.131927	6.27473	3.5e-10	3.85e-09
ENSG00000244560.7	AC004890.2	transcribed_unprocessed_pseudogene	61.3947	-1.71082	0.272878	-6.26956	3.62e-10	3.98e-09
ENSG00000287118.1	AC008056.3	lncRNA	42.1866	-2.0044	0.319878	-6.26615	3.7e-10	4.06e-09
ENSG00000163162.9	RNF149	protein_coding	97.6385	1.63186	0.260414	6.26641	3.69e-10	4.06e-09
ENSG00000096384.20	HSP90AB1	protein_coding	30438.6	-0.293176	0.0468177	-6.26207	3.8e-10	4.17e-09
ENSG00000174669.12	SLC29A2	protein_coding	315.144	-0.664269	0.106141	-6.25834	3.89e-10	4.27e-09
ENSG00000158715.6	SLC45A3	protein_coding	27.1013	2.20142	0.351797	6.25766	3.91e-10	4.28e-09
ENSG00000133943.21	DGLUCY	protein_coding	1003.85	0.601652	0.0961531	6.25723	3.92e-10	4.29e-09
ENSG00000154727.11	GABPA	protein_coding	751.295	0.617458	0.0987391	6.25343	4.02e-10	4.4e-09
ENSG00000131828.14	PDHA1	protein_coding	1730.46	-0.450771	0.0721205	-6.25025	4.1e-10	4.48e-09
ENSG00000069998.12	HDHD5	protein_coding	617.432	-0.498027	0.0796924	-6.24937	4.12e-10	4.51e-09
ENSG00000070159.14	PTPN3	protein_coding	447.84	1.85105	0.296318	6.24684	4.19e-10	4.58e-09
ENSG00000100345.22	MYH9	protein_coding	9188.75	0.729727	0.116857	6.24462	4.25e-10	4.64e-09
ENSG00000243302.3	AC018638.4	processed_pseudogene	137.888	0.855162	0.136959	6.24392	4.27e-10	4.66e-09
ENSG00000081665.14	ZNF506	protein_coding	333.98	1.05581	0.16914	6.24219	4.31e-10	4.71e-09
ENSG00000196588.20	MRTFA	protein_coding	955.518	0.867601	0.139027	6.2405	4.36e-10	4.76e-09
ENSG00000001629.10	ANKIB1	protein_coding	532.052	1.45008	0.232401	6.23957	4.39e-10	4.78e-09
ENSG00000147804.10	SLC39A4	protein_coding	235.548	-0.730369	0.117063	-6.23913	4.4e-10	4.79e-09
ENSG00000164305.19	CASP3	protein_coding	383.514	0.875333	0.14033	6.2377	4.44e-10	4.83e-09
ENSG00000248738.6	AC037441.1	lncRNA	47.9263	-3.38693	0.542999	-6.23746	4.45e-10	4.84e-09
ENSG00000168395.16	ING5	protein_coding	756.247	-0.812998	0.130417	-6.23382	4.55e-10	4.95e-09
ENSG00000186648.15	CARMIL3	protein_coding	645.689	-1.05393	0.169129	-6.23152	4.62e-10	5.02e-09
ENSG00000130764.10	LRRC47	protein_coding	1709.92	-0.565919	0.0908266	-6.23076	4.64e-10	5.04e-09
ENSG00000171206.15	TRIM8	protein_coding	725.532	-0.691232	0.110962	-6.22947	4.68e-10	5.08e-09
ENSG00000029725.17	RABEP1	protein_coding	1725.85	-0.469519	0.0753878	-6.22806	4.72e-10	5.12e-09
ENSG00000204859.13	ZBTB48	protein_coding	960.357	-0.794745	0.127635	-6.22668	4.76e-10	5.17e-09
ENSG00000136444.10	RSAD1	protein_coding	309.655	-0.700758	0.112578	-6.22467	4.83e-10	5.23e-09
ENSG00000170855.4	TRIAP1	protein_coding	398.386	-0.611071	0.0981673	-6.22479	4.82e-10	5.23e-09
ENSG00000161267.12	BDH1	protein_coding	964.462	-0.584361	0.0938908	-6.22384	4.85e-10	5.25e-09
ENSG00000140497.16	SCAMP2	protein_coding	847.374	0.585183	0.0940428	6.22252	4.89e-10	5.29e-09
ENSG00000133328.4	PLAAT2	protein_coding	17.3059	8.21439	1.32014	6.22235	4.9e-10	5.3e-09
ENSG00000230552.6	AC092162.2	lncRNA	60.9081	-3.21423	0.516925	-6.21799	5.04e-10	5.44e-09
ENSG00000125967.17	NECAB3	protein_coding	574.691	-0.876584	0.141044	-6.21495	5.13e-10	5.55e-09
ENSG00000175482.9	POLD4	protein_coding	275.334	-1.6011	0.257684	-6.21341	5.18e-10	5.6e-09
ENSG00000136492.9	BRIP1	protein_coding	614.832	0.965289	0.155367	6.21295	5.2e-10	5.61e-09
ENSG00000112246.10	SIM1	protein_coding	34.2423	5.05421	0.813508	6.21285	5.2e-10	5.61e-09
ENSG00000139197.11	PEX5	protein_coding	1263	-0.707122	0.113872	-6.2098	5.31e-10	5.72e-09
ENSG00000080824.19	HSP90AA1	protein_coding	33379.5	-0.343011	0.0552414	-6.20931	5.32e-10	5.73e-09
ENSG00000172197.11	MBOAT1	protein_coding	20.6055	2.60033	0.419555	6.19782	5.72e-10	6.17e-09
ENSG00000164049.14	FBXW12	protein_coding	44.486	-2.03769	0.32901	-6.1934	5.89e-10	6.34e-09
ENSG00000163882.9	POLR2H	protein_coding	712.635	-0.440131	0.0710684	-6.19306	5.9e-10	6.34e-09
ENSG00000103353.16	UBFD1	protein_coding	1081.53	0.808267	0.130511	6.1931	5.9e-10	6.34e-09
ENSG00000115520.8	COQ10B	protein_coding	227.15	0.92535	0.149516	6.18895	6.06e-10	6.51e-09
ENSG00000213722.10	DDAH2	protein_coding	44.1594	1.51107	0.244261	6.18627	6.16e-10	6.62e-09
ENSG00000185624.16	P4HB	protein_coding	3246.11	-0.275698	0.0445903	-6.1829	6.29e-10	6.76e-09
ENSG00000088448.14	ANKRD10	protein_coding	2195.77	1.34438	0.217521	6.18047	6.39e-10	6.86e-09
ENSG00000065717.15	TLE2	protein_coding	175.311	-1.50737	0.243965	-6.17864	6.47e-10	6.93e-09
ENSG00000099864.18	PALM	protein_coding	34.5104	1.97424	0.319529	6.17858	6.47e-10	6.93e-09
ENSG00000181619.11	GPR135	protein_coding	24.573	2.07463	0.33594	6.17561	6.59e-10	7.06e-09
ENSG00000115232.14	ITGA4	protein_coding	767.67	0.790628	0.128045	6.17463	6.63e-10	7.1e-09
ENSG00000132330.18	SCLY	protein_coding	409.67	1.08492	0.175709	6.17453	6.64e-10	7.1e-09
ENSG00000144843.11	ADPRH	protein_coding	30.1689	2.70303	0.438004	6.17125	6.78e-10	7.25e-09
ENSG00000110108.10	TMEM109	protein_coding	667.047	0.471616	0.0764901	6.16571	7.02e-10	7.5e-09
ENSG00000167800.9	TBX10	protein_coding	32.3193	-2.25519	0.365855	-6.16416	7.09e-10	7.57e-09
ENSG00000198642.7	KLHL9	protein_coding	482.592	0.5182	0.0840761	6.16346	7.12e-10	7.6e-09
ENSG00000119203.14	CPSF3	protein_coding	1278.76	0.597333	0.0969323	6.16237	7.17e-10	7.65e-09
ENSG00000184076.13	UQCR10	protein_coding	595.725	-0.552086	0.0896012	-6.16159	7.2e-10	7.68e-09
ENSG00000220201.7	ZGLP1	protein_coding	60.779	1.47615	0.239805	6.15564	7.48e-10	7.97e-09
ENSG00000256664.1	AC025423.2	processed_pseudogene	218.006	-0.737117	0.119805	-6.15264	7.62e-10	8.12e-09
ENSG00000260220.7	CCDC187	protein_coding	32.1695	-2.61222	0.424691	-6.15086	7.71e-10	8.2e-09
ENSG00000165269.13	AQP7	protein_coding	30.1676	5.27829	0.858108	6.15108	7.7e-10	8.2e-09
ENSG00000092201.10	SUPT16H	protein_coding	7421.52	-0.219397	0.0357179	-6.1425	8.12e-10	8.64e-09
ENSG00000100221.10	JOSD1	protein_coding	1066.4	0.760032	0.123751	6.14161	8.17e-10	8.69e-09
ENSG00000136108.15	CKAP2	protein_coding	2315.61	0.402346	0.0655151	6.14126	8.19e-10	8.7e-09
ENSG00000237499.7	WAKMAR2	lncRNA	116.076	0.899044	0.146529	6.1356	8.48e-10	9.01e-09
ENSG00000020129.16	NCDN	protein_coding	1100.28	-0.629537	0.102662	-6.1321	8.67e-10	9.21e-09
ENSG00000164405.11	UQCRQ	protein_coding	724.754	-0.581871	0.0949056	-6.13105	8.73e-10	9.25e-09
ENSG00000226777.7	FAM30A	lncRNA	910.769	-0.888929	0.144981	-6.13136	8.71e-10	9.25e-09
ENSG00000135316.19	SYNCRIP	protein_coding	6001.86	-0.352511	0.0574956	-6.13111	8.73e-10	9.25e-09
ENSG00000100603.14	SNW1	protein_coding	1062.33	0.440015	0.0718026	6.12812	8.89e-10	9.42e-09
ENSG00000160999.10	SH2B2	protein_coding	613.761	-0.935324	0.152645	-6.12747	8.93e-10	9.46e-09
ENSG00000166326.7	TRIM44	protein_coding	1425.43	0.564567	0.0922062	6.12288	9.19e-10	9.73e-09
ENSG00000143061.18	IGSF3	protein_coding	13.6281	7.49132	1.22353	6.12269	9.2e-10	9.73e-09
ENSG00000138463.9	SLC49A4	protein_coding	68.8249	1.35745	0.221734	6.12197	9.24e-10	9.77e-09
ENSG00000075336.12	TIMM21	protein_coding	272.543	-0.688682	0.112519	-6.12059	9.32e-10	9.85e-09
ENSG00000118705.17	RPN2	protein_coding	5274.42	-0.315035	0.051478	-6.11979	9.37e-10	9.9e-09
ENSG00000116809.12	ZBTB17	protein_coding	700.848	0.683817	0.111747	6.11932	9.4e-10	9.92e-09
ENSG00000116459.11	ATP5PB	protein_coding	2554.96	-0.366618	0.0599407	-6.11634	9.57e-10	1.01e-08
ENSG00000189325.7	BNIP5	protein_coding	13.5812	3.29087	0.538083	6.11593	9.6e-10	1.01e-08
ENSG00000124659.7	TBCC	protein_coding	229.001	0.714778	0.116905	6.11419	9.71e-10	1.02e-08
ENSG00000204498.11	NFKBIL1	protein_coding	116.121	1.14274	0.186918	6.11359	9.74e-10	1.03e-08
ENSG00000089685.15	BIRC5	protein_coding	1210.16	-0.529051	0.0865686	-6.11134	9.88e-10	1.04e-08
ENSG00000171435.14	KSR2	protein_coding	257.826	-1.10712	0.18131	-6.10623	1.02e-09	1.07e-08
ENSG00000182866.17	LCK	protein_coding	1929.44	-0.494832	0.0810348	-6.10642	1.02e-09	1.07e-08
ENSG00000173041.12	ZNF680	protein_coding	627.754	-0.569847	0.0934049	-6.10082	1.06e-09	1.11e-08
ENSG00000214160.10	ALG3	protein_coding	967.107	-0.605941	0.0993438	-6.09944	1.06e-09	1.12e-08
ENSG00000116120.11	FARSB	protein_coding	1511.16	-0.38741	0.0635258	-6.09847	1.07e-09	1.12e-08
ENSG00000168496.4	FEN1	protein_coding	1916.38	-0.406739	0.0667216	-6.09607	1.09e-09	1.14e-08
ENSG00000170270.5	GON7	protein_coding	413.73	-0.585235	0.0960241	-6.09467	1.1e-09	1.15e-08
ENSG00000150779.12	TIMM8B	protein_coding	436.864	-0.529001	0.0868066	-6.09402	1.1e-09	1.15e-08
ENSG00000089916.18	GPATCH2L	protein_coding	832.946	1.08629	0.178334	6.09132	1.12e-09	1.17e-08
ENSG00000127540.12	UQCR11	protein_coding	758.893	-0.531183	0.0872514	-6.08796	1.14e-09	1.2e-08
ENSG00000148634.16	HERC4	protein_coding	565.028	0.635339	0.104389	6.08627	1.16e-09	1.21e-08
ENSG00000076201.15	PTPN23	protein_coding	771.048	0.566993	0.0931987	6.0837	1.17e-09	1.23e-08
ENSG00000121621.7	KIF18A	protein_coding	365.257	0.591057	0.0971598	6.08335	1.18e-09	1.23e-08
ENSG00000077152.11	UBE2T	protein_coding	539.397	-0.479868	0.0788917	-6.08262	1.18e-09	1.24e-08
ENSG00000143751.10	SDE2	protein_coding	592.701	0.479599	0.0788734	6.08062	1.2e-09	1.25e-08
ENSG00000005206.17	SPPL2B	protein_coding	898.774	-0.893171	0.146955	-6.07787	1.22e-09	1.27e-08
ENSG00000224521.2	AC098483.1	lncRNA	10.9486	7.6162	1.25364	6.07524	1.24e-09	1.29e-08
ENSG00000120705.13	ETF1	protein_coding	3250.4	-0.283602	0.0466839	-6.07495	1.24e-09	1.29e-08
ENSG00000171310.11	CHST11	protein_coding	424.306	1.9059	0.313728	6.07501	1.24e-09	1.29e-08
ENSG00000177410.13	ZFAS1	lncRNA	1584.9	0.337028	0.055554	6.06667	1.31e-09	1.36e-08
ENSG00000117616.18	RSRP1	protein_coding	1186.88	0.627259	0.103413	6.06559	1.31e-09	1.37e-08
ENSG00000105248.16	YJU2	protein_coding	409.112	0.706942	0.116581	6.06396	1.33e-09	1.38e-08
ENSG00000170854.18	RIOX2	protein_coding	1152.78	-0.530987	0.0876038	-6.06123	1.35e-09	1.41e-08
ENSG00000170633.16	RNF34	protein_coding	637.588	-0.829455	0.13691	-6.0584	1.37e-09	1.43e-08
ENSG00000110031.13	LPXN	protein_coding	1410.1	0.388349	0.0640979	6.05869	1.37e-09	1.43e-08
ENSG00000139973.16	SYT16	protein_coding	12.9924	3.07447	0.507546	6.05753	1.38e-09	1.44e-08
ENSG00000100162.15	CENPM	protein_coding	333.352	-0.668492	0.110399	-6.05525	1.4e-09	1.46e-08
ENSG00000066422.5	ZBTB11	protein_coding	1008.72	0.470943	0.0777968	6.0535	1.42e-09	1.47e-08
ENSG00000173207.13	CKS1B	protein_coding	902.297	0.480803	0.0794556	6.05122	1.44e-09	1.49e-08
ENSG00000111145.8	ELK3	protein_coding	139.205	1.75123	0.28964	6.04624	1.48e-09	1.54e-08
ENSG00000162692.12	VCAM1	protein_coding	15.9804	7.40815	1.22533	6.04584	1.49e-09	1.54e-08
ENSG00000130038.10	CRACR2A	protein_coding	172.457	-0.851382	0.140889	-6.04292	1.51e-09	1.57e-08
ENSG00000168631.13	MUCL3	protein_coding	16.3605	7.34749	1.21694	6.03767	1.56e-09	1.62e-08
ENSG00000244754.9	N4BP2L2	protein_coding	738.868	0.646151	0.107051	6.03591	1.58e-09	1.64e-08
ENSG00000197299.13	BLM	protein_coding	1217.28	-0.648497	0.107552	-6.02963	1.64e-09	1.7e-08
ENSG00000186767.7	SPIN4	protein_coding	409.119	-0.536792	0.089112	-6.02379	1.7e-09	1.76e-08
ENSG00000170684.9	ZNF296	protein_coding	259.151	0.853653	0.141707	6.02405	1.7e-09	1.76e-08
ENSG00000168491.10	CCDC110	protein_coding	43.5321	-2.2305	0.370338	-6.02287	1.71e-09	1.77e-08
ENSG00000182224.12	CYB5D1	protein_coding	420.316	-0.526206	0.0874416	-6.0178	1.77e-09	1.82e-08
ENSG00000117586.11	TNFSF4	protein_coding	23.3297	3.54593	0.589196	6.01826	1.76e-09	1.82e-08
ENSG00000110080.20	ST3GAL4	protein_coding	38.8965	-1.92947	0.320682	-6.01677	1.78e-09	1.83e-08
ENSG00000160953.17	PWWP3A	protein_coding	591.827	-1.11998	0.186123	-6.01744	1.77e-09	1.83e-08
ENSG00000076043.11	REXO2	protein_coding	364.024	-0.59179	0.0983492	-6.01723	1.77e-09	1.83e-08
ENSG00000168792.5	ABHD15	protein_coding	166.698	-0.792939	0.131854	-6.01378	1.81e-09	1.86e-08
ENSG00000161057.13	PSMC2	protein_coding	1041.51	0.401876	0.0668227	6.01406	1.81e-09	1.86e-08
ENSG00000100591.8	AHSA1	protein_coding	1945.71	-0.556227	0.0925414	-6.01058	1.85e-09	1.9e-08
ENSG00000115355.17	CCDC88A	protein_coding	4075.77	-0.775202	0.129002	-6.00923	1.86e-09	1.91e-08
ENSG00000112667.13	DNPH1	protein_coding	420.142	-0.686591	0.114245	-6.00982	1.86e-09	1.91e-08
ENSG00000114742.14	WDR48	protein_coding	1021.69	0.829167	0.138055	6.00606	1.9e-09	1.95e-08
ENSG00000071127.17	WDR1	protein_coding	2701.59	1.03089	0.171644	6.00601	1.9e-09	1.95e-08
ENSG00000137337.15	MDC1	protein_coding	2421.82	1.63373	0.272002	6.00632	1.9e-09	1.95e-08
ENSG00000189334.9	S100A14	protein_coding	20.0899	6.47816	1.07887	6.00456	1.92e-09	1.97e-08
ENSG00000183337.18	BCOR	protein_coding	1536.6	0.46967	0.0782732	6.00039	1.97e-09	2.02e-08
ENSG00000128311.14	TST	protein_coding	228.669	-0.875643	0.145989	-5.99802	2e-09	2.05e-08
ENSG00000059573.9	ALDH18A1	protein_coding	1876.97	-0.597353	0.0995992	-5.99757	2e-09	2.05e-08
ENSG00000189057.11	FAM111B	protein_coding	2019.6	-0.349741	0.0583432	-5.99455	2.04e-09	2.09e-08
ENSG00000259956.2	RBM15B	protein_coding	1397.18	-0.433339	0.0723628	-5.98843	2.12e-09	2.16e-08
ENSG00000214189.9	ZNF788P	transcribed_unprocessed_pseudogene	157.18	1.2297	0.205346	5.98843	2.12e-09	2.16e-08
ENSG00000084070.12	SMAP2	protein_coding	2436.54	0.537508	0.0897548	5.98862	2.12e-09	2.16e-08
ENSG00000136068.15	FLNB	protein_coding	2031.63	1.29647	0.216513	5.98792	2.13e-09	2.17e-08
ENSG00000179051.14	RCC2	protein_coding	11963.9	0.271068	0.0452827	5.98613	2.15e-09	2.19e-08
ENSG00000187713.7	TMEM203	protein_coding	540.994	0.4091	0.0683457	5.98575	2.15e-09	2.2e-08
ENSG00000008323.15	PLEKHG6	protein_coding	8.18552	7.8069	1.30466	5.98385	2.18e-09	2.22e-08
ENSG00000148429.14	USP6NL	protein_coding	782.995	0.369305	0.0617288	5.9827	2.19e-09	2.24e-08
ENSG00000126351.13	THRA	protein_coding	144.823	-1.20331	0.201186	-5.98105	2.22e-09	2.26e-08
ENSG00000134905.17	CARS2	protein_coding	1545.42	-0.644385	0.107924	-5.97071	2.36e-09	2.4e-08
ENSG00000188559.15	RALGAPA2	protein_coding	853.389	0.495907	0.083049	5.97125	2.35e-09	2.4e-08
ENSG00000156136.10	DCK	protein_coding	1876.28	0.611846	0.102464	5.97132	2.35e-09	2.4e-08
ENSG00000126561.18	STAT5A	protein_coding	14.3015	7.63924	1.27953	5.97034	2.37e-09	2.41e-08
ENSG00000198814.13	GK	protein_coding	273.807	0.74493	0.124795	5.96921	2.38e-09	2.42e-08
ENSG00000053108.17	FSTL4	protein_coding	72.4853	-1.96452	0.32927	-5.96628	2.43e-09	2.46e-08
ENSG00000143479.17	DYRK3	protein_coding	515.294	0.658113	0.110341	5.96435	2.46e-09	2.49e-08
ENSG00000170425.3	ADORA2B	protein_coding	49.0104	-1.53573	0.257678	-5.95989	2.52e-09	2.56e-08
ENSG00000131669.10	NINJ1	protein_coding	394.479	-0.645066	0.108243	-5.95945	2.53e-09	2.57e-08
ENSG00000119514.7	GALNT12	protein_coding	187.888	-0.83631	0.140387	-5.95717	2.57e-09	2.6e-08
ENSG00000249621.1	AC113349.1	lncRNA	76.8925	-1.18536	0.199014	-5.95619	2.58e-09	2.61e-08
ENSG00000100982.12	PCIF1	protein_coding	956.048	0.369279	0.0620176	5.95442	2.61e-09	2.64e-08
ENSG00000172115.9	CYCS	protein_coding	3646.43	-0.445679	0.0748696	-5.95273	2.64e-09	2.67e-08
ENSG00000104783.14	KCNN4	protein_coding	227.686	1.13816	0.191268	5.95063	2.67e-09	2.7e-08
ENSG00000017797.13	RALBP1	protein_coding	1713.44	-0.434979	0.0731355	-5.94757	2.72e-09	2.75e-08
ENSG00000095059.16	DHPS	protein_coding	483.331	0.546765	0.0919539	5.94608	2.75e-09	2.77e-08
ENSG00000224099.2	AC104823.1	lncRNA	191.966	-0.679858	0.114404	-5.9426	2.81e-09	2.83e-08
ENSG00000273812.3	BX640514.2	lncRNA	24.7882	-4.5233	0.76212	-5.93515	2.94e-09	2.96e-08
[truncated: 58,234 more rows]
