# Supplementary material for: Characterization of target gene regulation by the two Epstein-Barr virus oncogene LMP1 domains essential for B-cell transformation
Source: mBio. 2023 Nov 27;14(6):e02338-23. doi: 10.1128/mbio.02338-23 (PMC10746160; doi:10.1128/mbio.02338-23)
Supplement: Table S2 — Log2 fold changes of gene expression in EBV-negative Akata B cells expressing TES1m versus WT LMP1 for 24 hours. [file mbio.02338-23-s0003.xlsx]

## Sheet: Akata LMP1 TES1m vs Uninduced
Table S2: Log2 Fold Change of Gene Expression in Induced LMP1 TES1m versus Induced WT in EBV-negative Akata B-cells, Related to Figure 5, 6, S4-5,S8-9
GENEID	SYMBOL	GENEBIOTYPE	baseMean	log2FoldChange	lfcSE	stat	pvalue	padj
ENSG00000126709.16	IFI6	protein_coding	1210.39	-6.01645	0.125015	-48.126	0	0
ENSG00000187608.10	ISG15	protein_coding	2392.98	-5.52897	0.137764	-40.1335	0	0
ENSG00000089127.15	OAS1	protein_coding	800.429	-4.89109	0.117176	-41.7414	0	0
ENSG00000111335.14	OAS2	protein_coding	4029.05	-4.56981	0.0571274	-79.9934	0	0
ENSG00000115267.9	IFIH1	protein_coding	1809.03	-2.84771	0.0752475	-37.8445	0	0
ENSG00000121858.11	TNFSF10	protein_coding	379.502	-4.68657	0.126632	-37.0094	8.09e-300	2.37e-296
ENSG00000132274.16	TRIM22	protein_coding	1162.52	-4.03993	0.111353	-36.2804	3.3e-288	8.31e-285
ENSG00000138496.16	PARP9	protein_coding	927.332	-2.01203	0.0559013	-35.9926	1.09e-283	2.41e-280
ENSG00000163565.19	IFI16	protein_coding	3455.77	-2.09024	0.0583331	-35.8328	3.41e-281	6.67e-278
ENSG00000156587.16	UBE2L6	protein_coding	1665.44	-2.60968	0.0744802	-35.0386	5.81e-269	1.02e-265
ENSG00000166710.21	B2M	protein_coding	14717.6	-1.2402	0.0366823	-33.8093	1.44e-250	2.3e-247
ENSG00000115415.20	STAT1	protein_coding	5224.81	-4.38144	0.134304	-32.6234	1.91e-233	2.81e-230
ENSG00000002549.13	LAP3	protein_coding	1618.49	-2.22501	0.0685056	-32.4793	2.09e-231	2.84e-228
ENSG00000205413.8	SAMD9	protein_coding	999.003	-2.91841	0.0903034	-32.3179	3.93e-229	4.94e-226
ENSG00000221963.6	APOL6	protein_coding	1452.34	-2.05762	0.0642144	-32.0429	2.75e-225	3.23e-222
ENSG00000135114.13	OASL	protein_coding	222.035	-5.08494	0.160765	-31.6297	1.44e-219	1.59e-216
ENSG00000185745.10	IFIT1	protein_coding	1844	-6.56148	0.207666	-31.5963	4.15e-219	4.3e-216
ENSG00000107201.11	DDX58	protein_coding	595.537	-5.52489	0.175617	-31.4599	3.07e-217	3e-214
ENSG00000160710.18	ADAR	protein_coding	8290.38	-1.57654	0.0526688	-29.9331	7.31e-197	6.78e-194
ENSG00000206503.13	HLA-A	protein_coding	4785.53	-1.62468	0.054459	-29.833	1.46e-195	1.28e-192
ENSG00000124201.15	ZNFX1	protein_coding	1441.36	-1.65115	0.0553565	-29.8276	1.71e-195	1.44e-192
ENSG00000170340.11	B3GNT2	protein_coding	325.227	-2.52332	0.0891565	-28.3022	3.25e-176	2.6e-173
ENSG00000197629.6	MPEG1	protein_coding	308.449	-3.42403	0.121492	-28.1832	9.41e-175	7.21e-172
ENSG00000108771.13	DHX58	protein_coding	235.062	-4.58799	0.165378	-27.7424	2.15e-169	1.58e-166
ENSG00000196684.12	HSH2D	protein_coding	1185.71	-1.63883	0.0601128	-27.2626	1.18e-163	8.29e-161
ENSG00000226979.9	LTA	protein_coding	269.487	-2.60133	0.0957702	-27.1622	1.82e-162	1.23e-159
ENSG00000131401.11	NAPSB	transcribed_unprocessed_pseudogene	405.993	-3.23968	0.121208	-26.7284	2.2e-157	1.44e-154
ENSG00000079263.19	SP140	protein_coding	897.482	-2.11175	0.0796196	-26.5229	5.27e-155	3.32e-152
ENSG00000117228.11	GBP1	protein_coding	1099.43	-2.5732	0.0976751	-26.3445	5.93e-153	3.6e-150
ENSG00000205542.11	TMSB4X	protein_coding	7549.86	-1.05197	0.0404218	-26.0249	2.59e-149	1.52e-146
ENSG00000177409.12	SAMD9L	protein_coding	1272.89	-6.44187	0.24808	-25.9669	1.17e-148	6.66e-146
ENSG00000149218.5	ENDOD1	protein_coding	439.818	-2.08101	0.0812779	-25.6036	1.39e-144	7.65e-142
ENSG00000140105.18	WARS1	protein_coding	4768.52	-1.44362	0.0566094	-25.5015	1.9e-143	1.01e-140
ENSG00000172183.16	ISG20	protein_coding	1146.32	-4.11989	0.164262	-25.0812	7.97e-139	4.13e-136
ENSG00000136147.18	PHF11	protein_coding	362.644	-3.002	0.119759	-25.0671	1.14e-138	5.72e-136
ENSG00000103994.18	ZNF106	protein_coding	7238.79	1.39856	0.0564879	24.7587	2.5e-135	1.22e-132
ENSG00000103966.11	EHD4	protein_coding	1997.47	-1.21209	0.0492383	-24.6168	8.34e-134	3.97e-131
ENSG00000135899.19	SP110	protein_coding	1374.04	-2.05426	0.083587	-24.5763	2.27e-133	1.05e-130
ENSG00000108679.13	LGALS3BP	protein_coding	1991.19	-1.7988	0.0748687	-24.0261	1.49e-127	6.71e-125
ENSG00000169435.14	RASSF6	protein_coding	2751.04	1.87377	0.0782725	23.939	1.2e-126	5.29e-124
ENSG00000168394.12	TAP1	protein_coding	1735.14	-1.50057	0.0628992	-23.8567	8.63e-126	3.71e-123
ENSG00000119922.11	IFIT2	protein_coding	1271.1	-4.66033	0.195654	-23.8193	2.11e-125	8.85e-123
ENSG00000204592.9	HLA-E	protein_coding	2014.15	-1.34343	0.0576211	-23.3149	3.13e-120	1.28e-117
ENSG00000204525.17	HLA-C	protein_coding	4609.65	-1.37977	0.0592762	-23.277	7.59e-120	3.04e-117
ENSG00000130066.16	SAT1	protein_coding	389.576	-2.70972	0.117271	-23.1065	3.98e-118	1.56e-115
ENSG00000130303.14	BST2	protein_coding	971.558	-2.20733	0.0956795	-23.07	9.26e-118	3.55e-115
ENSG00000186480.13	INSIG1	protein_coding	1723.63	-1.48984	0.064595	-23.0643	1.06e-117	3.97e-115
ENSG00000240065.8	PSMB9	protein_coding	1083.84	-1.49805	0.0651506	-22.9937	5.39e-117	1.98e-114
ENSG00000055332.19	EIF2AK2	protein_coding	2221.8	-3.18268	0.139712	-22.7804	7.18e-115	2.58e-112
ENSG00000185507.21	IRF7	protein_coding	299.243	-4.43068	0.195593	-22.6526	1.31e-113	4.63e-111
ENSG00000168961.17	LGALS9	protein_coding	449.988	-4.48471	0.198182	-22.6292	2.23e-113	7.72e-111
ENSG00000179218.15	CALR	protein_coding	5472.15	-0.971577	0.0430499	-22.5686	8.81e-113	2.99e-110
ENSG00000138755.6	CXCL9	protein_coding	131.893	-6.12149	0.271418	-22.5537	1.24e-112	4.11e-110
ENSG00000211897.9	IGHG3	IG_C_gene	11654.2	1.38477	0.0614177	22.5467	1.45e-112	4.72e-110
ENSG00000134321.13	RSAD2	protein_coding	877.013	-6.86631	0.306514	-22.4013	3.82e-111	1.22e-108
ENSG00000196549.13	MME	protein_coding	11330.9	1.16648	0.0521806	22.3547	1.09e-110	3.42e-108
ENSG00000204287.14	HLA-DRA	protein_coding	12258.2	-0.848504	0.038216	-22.2028	3.23e-109	9.97e-107
ENSG00000107447.8	DNTT	protein_coding	991.217	2.18998	0.0999734	21.9056	2.3e-106	6.98e-104
ENSG00000162654.9	GBP4	protein_coding	1044.6	-5.53521	0.252749	-21.9	2.6e-106	7.76e-104
ENSG00000163568.15	AIM2	protein_coding	477.55	-2.05444	0.0941986	-21.8097	1.88e-105	5.51e-103
ENSG00000137965.11	IFI44	protein_coding	1068.07	-5.91997	0.275259	-21.5069	1.34e-102	3.88e-100
ENSG00000127325.19	BEST3	protein_coding	1656.35	2.52386	0.118429	21.3111	8.95e-101	2.54e-98
ENSG00000101347.10	SAMHD1	protein_coding	3013.48	-1.99697	0.0938421	-21.2801	1.74e-100	4.86e-98
ENSG00000077420.16	APBB1IP	protein_coding	2567.13	0.953797	0.0449735	21.208	8.06e-100	2.22e-97
ENSG00000068079.8	IFI35	protein_coding	257.913	-4.37969	0.207991	-21.0571	1.97e-98	5.33e-96
ENSG00000004468.13	CD38	protein_coding	3914.78	-1.97696	0.0942948	-20.9658	1.35e-97	3.6e-95
ENSG00000086065.14	CHMP5	protein_coding	603.802	-1.82653	0.0879029	-20.7789	6.72e-96	1.77e-93
ENSG00000163840.10	DTX3L	protein_coding	1515.65	-1.26809	0.0613069	-20.6843	4.79e-95	1.24e-92
ENSG00000170581.14	STAT2	protein_coding	1117.93	-3.20791	0.155812	-20.5883	3.49e-94	8.91e-92
ENSG00000019582.16	CD74	protein_coding	29192.4	-0.674369	0.0334673	-20.1501	2.69e-90	6.76e-88
ENSG00000112972.15	HMGCS1	protein_coding	2702.17	-1.50127	0.0750391	-20.0065	4.83e-89	1.2e-86
ENSG00000125148.7	MT2A	protein_coding	273.248	-2.50526	0.125376	-19.9819	7.91e-89	1.94e-86
ENSG00000254709.8	IGLL5	protein_coding	4038.3	1.83987	0.0938821	19.5977	1.62e-85	3.91e-83
ENSG00000104894.12	CD37	protein_coding	2733.7	-0.969122	0.0498849	-19.4272	4.55e-84	1.08e-81
ENSG00000128340.15	RAC2	protein_coding	1910.68	-1.11221	0.0574147	-19.3715	1.34e-83	3.16e-81
ENSG00000140750.17	ARHGAP17	protein_coding	1290.16	-1.88357	0.0979241	-19.235	1.89e-82	4.37e-80
ENSG00000117091.10	CD48	protein_coding	280.132	-1.8857	0.0980743	-19.2272	2.19e-82	5.01e-80
ENSG00000119042.17	SATB2	protein_coding	1104.14	1.39014	0.0731452	19.0052	1.54e-80	3.49e-78
ENSG00000166349.10	RAG1	protein_coding	1601.49	2.30665	0.121584	18.9717	2.93e-80	6.52e-78
ENSG00000140968.11	IRF8	protein_coding	2102.27	-1.58896	0.084719	-18.7557	1.74e-78	3.83e-76
ENSG00000124772.12	CPNE5	protein_coding	696.333	-1.98099	0.106067	-18.6769	7.63e-78	1.66e-75
ENSG00000146192.15	FGD2	protein_coding	440.836	-1.96478	0.106207	-18.4996	2.08e-76	4.47e-74
ENSG00000132465.12	JCHAIN	protein_coding	4468.82	1.11945	0.061599	18.1732	8.42e-74	1.79e-71
ENSG00000167208.15	SNX20	protein_coding	269.56	-1.71172	0.0945059	-18.1123	2.55e-73	5.34e-71
ENSG00000066923.18	STAG3	protein_coding	384.422	-2.92286	0.161903	-18.0532	7.45e-73	1.54e-70
ENSG00000038210.14	PI4K2B	protein_coding	723.1	-1.17092	0.065177	-17.9653	3.64e-72	7.47e-70
ENSG00000184602.6	SNN	protein_coding	317.646	-1.77638	0.0990923	-17.9265	7.32e-72	1.48e-69
ENSG00000132109.10	TRIM21	protein_coding	177.758	-2.55114	0.142395	-17.916	8.85e-72	1.77e-69
ENSG00000035720.8	STAP1	protein_coding	496.091	-2.00499	0.112265	-17.8593	2.45e-71	4.84e-69
ENSG00000177398.18	UMODL1	protein_coding	285.89	3.30104	0.18564	17.782	9.75e-71	1.91e-68
ENSG00000133106.15	EPSTI1	protein_coding	536.946	-4.28209	0.241238	-17.7505	1.71e-70	3.31e-68
ENSG00000116852.15	KIF21B	protein_coding	1196.8	-1.182	0.0666016	-17.7473	1.81e-70	3.47e-68
ENSG00000056558.11	TRAF1	protein_coding	1611.77	-3.42085	0.193979	-17.6351	1.32e-69	2.51e-67
ENSG00000122643.22	NT5C3A	protein_coding	897.983	-3.17466	0.181288	-17.5117	1.17e-68	2.19e-66
ENSG00000101608.13	MYL12A	protein_coding	1037.08	-1.16936	0.0669538	-17.4651	2.64e-68	4.9e-66
ENSG00000121060.18	TRIM25	protein_coding	1710.39	-2.20335	0.126545	-17.4116	6.74e-68	1.24e-65
ENSG00000120539.15	MASTL	protein_coding	534.693	-1.33664	0.0769403	-17.3725	1.33e-67	2.42e-65
ENSG00000276070.5	CCL4L2	protein_coding	144.166	-3.83841	0.221521	-17.3275	2.91e-67	5.24e-65
ENSG00000213719.8	CLIC1	protein_coding	1665.23	-0.959749	0.0554318	-17.3141	3.68e-67	6.56e-65
ENSG00000268916.6	CSAG3	protein_coding	86.4916	-3.39186	0.196083	-17.2981	4.86e-67	8.57e-65
ENSG00000275993.3	SIK1B	protein_coding	261.054	-1.73961	0.101364	-17.162	5.11e-66	8.91e-64
ENSG00000166598.16	HSP90B1	protein_coding	3465.9	-0.850074	0.0496636	-17.1166	1.12e-65	1.93e-63
ENSG00000237412.7	PRSS56	protein_coding	5018.85	1.88822	0.111042	17.0045	7.6e-65	1.3e-62
ENSG00000185338.6	SOCS1	protein_coding	246.243	-1.70993	0.10122	-16.8931	5.05e-64	8.56e-62
ENSG00000160179.19	ABCG1	protein_coding	727.323	-1.00009	0.0593017	-16.8644	8.22e-64	1.38e-61
ENSG00000137628.18	DDX60	protein_coding	108.065	-6.41492	0.382593	-16.767	4.26e-63	7.08e-61
ENSG00000136514.3	RTP4	protein_coding	81.0792	-3.88559	0.232742	-16.6949	1.43e-62	2.35e-60
ENSG00000254087.8	LYN	protein_coding	1131.87	-2.38939	0.143264	-16.6782	1.89e-62	3.08e-60
ENSG00000122986.14	HVCN1	protein_coding	346.879	-1.69065	0.101534	-16.651	2.98e-62	4.81e-60
ENSG00000126353.3	CCR7	protein_coding	963.321	-1.95806	0.117773	-16.6257	4.54e-62	7.27e-60
ENSG00000183486.14	MX2	protein_coding	232.208	-5.43503	0.32712	-16.6148	5.45e-62	8.65e-60
ENSG00000226950.8	DANCR	lncRNA	2006.97	1.0028	0.0603675	16.6117	5.74e-62	9.03e-60
ENSG00000140464.20	PML	protein_coding	2224.4	-1.97717	0.119319	-16.5705	1.14e-61	1.78e-59
ENSG00000176533.13	GNG7	protein_coding	1549.28	1.46073	0.0883597	16.5316	2.17e-61	3.36e-59
ENSG00000100220.12	RTCB	protein_coding	1671.26	-0.994154	0.0601972	-16.515	2.86e-61	4.39e-59
ENSG00000158457.6	TSPAN33	protein_coding	540.301	-1.2951	0.0786538	-16.4658	6.46e-61	9.81e-59
ENSG00000143384.14	MCL1	protein_coding	3741.73	-0.683535	0.041516	-16.4644	6.61e-61	9.96e-59
ENSG00000157654.19	PALM2AKAP2	protein_coding	1162.37	-3.13876	0.194194	-16.163	9.2e-59	1.37e-56
ENSG00000100911.16	PSME2	protein_coding	1635.17	-0.940721	0.0583566	-16.1202	1.84e-58	2.72e-56
ENSG00000204264.12	PSMB8	protein_coding	1457.48	-0.919518	0.0570817	-16.1088	2.21e-58	3.25e-56
ENSG00000197943.10	PLCG2	protein_coding	5844.14	-0.751335	0.0468702	-16.0301	7.87e-58	1.14e-55
ENSG00000136997.21	MYC	protein_coding	5717.68	1.03927	0.064832	16.0302	7.86e-58	1.14e-55
ENSG00000136286.16	MYO1G	protein_coding	1265.71	-1.27183	0.0794544	-16.007	1.14e-57	1.64e-55
ENSG00000104951.16	IL4I1	protein_coding	809.427	-3.08568	0.192924	-15.9943	1.4e-57	1.99e-55
ENSG00000250264.1	AL669918.1	protein_coding	555.681	-1.50156	0.0943429	-15.9159	4.91e-57	6.93e-55
ENSG00000030582.18	GRN	protein_coding	1321.81	-1.22201	0.0768312	-15.9051	5.84e-57	8.17e-55
ENSG00000122862.5	SRGN	protein_coding	133.848	-2.83127	0.178335	-15.8761	9.27e-57	1.29e-54
ENSG00000108639.8	SYNGR2	protein_coding	2251.07	-0.922652	0.0585013	-15.7715	4.89e-56	6.73e-54
ENSG00000174500.13	GCSAM	protein_coding	4000.29	0.70302	0.0450412	15.6084	6.39e-55	8.72e-53
ENSG00000059378.13	PARP12	protein_coding	852.795	-1.49154	0.0962081	-15.5032	3.3e-54	4.47e-52
ENSG00000118513.19	MYB	protein_coding	3389.82	0.930047	0.0601947	15.4507	7.47e-54	1e-51
ENSG00000196776.17	CD47	protein_coding	1577.31	-0.991196	0.0642206	-15.4342	9.63e-54	1.29e-51
ENSG00000156299.13	TIAM1	protein_coding	1114.47	2.08523	0.135583	15.3797	2.24e-53	2.97e-51
ENSG00000135535.17	CD164	protein_coding	2073.37	-1.18244	0.0768892	-15.3785	2.28e-53	3e-51
ENSG00000196735.13	HLA-DQA1	protein_coding	1275.15	-1.11763	0.0731495	-15.2788	1.06e-52	1.38e-50
ENSG00000239713.9	APOBEC3G	protein_coding	498.868	-1.74357	0.114274	-15.2578	1.46e-52	1.89e-50
ENSG00000162704.16	ARPC5	protein_coding	1760.45	-0.894007	0.058655	-15.2418	1.87e-52	2.4e-50
ENSG00000211677.2	IGLC2	IG_C_gene	525.496	1.7307	0.113604	15.2346	2.08e-52	2.66e-50
ENSG00000105939.14	ZC3HAV1	protein_coding	876.439	-1.39851	0.0922498	-15.1601	6.5e-52	8.24e-50
ENSG00000206337.12	HCP5	lncRNA	398.498	-1.32479	0.0875075	-15.1391	8.94e-52	1.13e-49
ENSG00000227706.4	AL713998.1	lncRNA	3541.75	0.979161	0.0647708	15.1173	1.25e-51	1.56e-49
ENSG00000112343.11	TRIM38	protein_coding	581.243	-0.914974	0.0606527	-15.0855	2.02e-51	2.51e-49
ENSG00000164054.15	SHISA5	protein_coding	837.902	1.16878	0.0777983	15.0233	5.17e-51	6.37e-49
ENSG00000182054.10	IDH2	protein_coding	2370.68	-0.879817	0.0586194	-15.009	6.41e-51	7.85e-49
ENSG00000121966.7	CXCR4	protein_coding	2038.2	0.58063	0.0388451	14.9473	1.62e-50	1.97e-48
ENSG00000138035.15	PNPT1	protein_coding	1975.91	-1.68746	0.113103	-14.9197	2.45e-50	2.96e-48
ENSG00000173786.17	CNP	protein_coding	895.872	-1.53457	0.103025	-14.8951	3.54e-50	4.25e-48
ENSG00000152558.15	TMEM123	protein_coding	4626.32	-0.925656	0.062238	-14.8728	4.95e-50	5.89e-48
ENSG00000112308.13	C6orf62	protein_coding	1755.04	-0.877547	0.0593887	-14.7763	2.08e-49	2.46e-47
ENSG00000158470.5	B4GALT5	protein_coding	1799.33	-0.772114	0.0523272	-14.7555	2.84e-49	3.33e-47
ENSG00000135074.16	ADAM19	protein_coding	195.268	-1.7322	0.117724	-14.714	5.24e-49	6.11e-47
ENSG00000182179.13	UBA7	protein_coding	366.214	-2.42272	0.1652	-14.6654	1.07e-48	1.25e-46
ENSG00000134326.12	CMPK2	protein_coding	369.586	-6.69857	0.458131	-14.6215	2.05e-48	2.36e-46
ENSG00000102034.17	ELF4	protein_coding	688.574	-1.07571	0.0737831	-14.5794	3.8e-48	4.35e-46
ENSG00000136643.12	RPS6KC1	protein_coding	121.163	-2.46912	0.169593	-14.5591	5.11e-48	5.81e-46
ENSG00000241106.8	HLA-DOB	protein_coding	219.182	-1.84226	0.126726	-14.5373	7.03e-48	7.94e-46
ENSG00000107581.13	EIF3A	protein_coding	8145.91	0.417386	0.0287959	14.4946	1.31e-47	1.47e-45
ENSG00000100365.16	NCF4	protein_coding	85.069	-2.88119	0.199921	-14.4116	4.37e-47	4.88e-45
ENSG00000125354.24	SEPTIN6	protein_coding	3594.02	-0.585774	0.0409545	-14.303	2.09e-46	2.32e-44
ENSG00000216775.3	AL109918.1	transcribed_unprocessed_pseudogene	68.1081	-2.82724	0.197879	-14.2877	2.61e-46	2.87e-44
ENSG00000116691.11	MIIP	protein_coding	896.945	-1.08988	0.0764134	-14.263	3.72e-46	4.07e-44
ENSG00000160752.15	FDPS	protein_coding	2103.06	-0.81374	0.0570924	-14.253	4.29e-46	4.67e-44
ENSG00000107742.13	SPOCK2	protein_coding	1599.64	-1.49306	0.104997	-14.22	6.89e-46	7.44e-44
ENSG00000175097.8	RAG2	protein_coding	973.443	2.0816	0.146498	14.209	8.05e-46	8.65e-44
ENSG00000185880.13	TRIM69	protein_coding	795.266	-2.8077	0.197631	-14.2067	8.32e-46	8.89e-44
ENSG00000130775.16	THEMIS2	protein_coding	320.831	-2.21634	0.156044	-14.2033	8.74e-46	9.22e-44
ENSG00000122122.10	SASH3	protein_coding	1172.66	-0.877516	0.0617819	-14.2034	8.72e-46	9.22e-44
ENSG00000160683.5	CXCR5	protein_coding	1529.05	-0.787007	0.0554232	-14.2	9.17e-46	9.61e-44
ENSG00000137200.13	CMTR1	protein_coding	1372.35	-1.4502	0.102483	-14.1506	1.85e-45	1.93e-43
ENSG00000276085.1	CCL3L3	protein_coding	267.553	-4.22605	0.299725	-14.0997	3.81e-45	3.95e-43
ENSG00000136167.15	LCP1	protein_coding	33186.4	-0.582866	0.0413775	-14.0865	4.6e-45	4.74e-43
ENSG00000123737.13	EXOSC9	protein_coding	1033.56	-0.907122	0.0644458	-14.0758	5.35e-45	5.48e-43
ENSG00000211592.8	IGKC	IG_C_gene	26681.2	-0.44811	0.031851	-14.069	5.89e-45	6e-43
ENSG00000120899.18	PTK2B	protein_coding	2157.48	-1.44032	0.102402	-14.0653	6.2e-45	6.28e-43
ENSG00000162511.8	LAPTM5	protein_coding	8112.55	0.535924	0.0381243	14.0573	6.95e-45	7e-43
ENSG00000211772.11	TRBC2	TR_C_gene	495.718	1.73589	0.123702	14.0328	9.82e-45	9.83e-43
ENSG00000130813.18	SHFL	protein_coding	349.466	-1.89004	0.13508	-13.9921	1.74e-44	1.74e-42
ENSG00000206341.7	HLA-H	unprocessed_pseudogene	683.367	-1.41943	0.10154	-13.9791	2.09e-44	2.07e-42
ENSG00000276043.5	UHRF1	protein_coding	2853.39	0.867689	0.06231	13.9253	4.44e-44	4.37e-42
ENSG00000196126.11	HLA-DRB1	protein_coding	2799.74	-0.606958	0.0437389	-13.8768	8.75e-44	8.57e-42
ENSG00000066084.13	DIP2B	protein_coding	914.086	-0.958351	0.0694205	-13.805	2.38e-43	2.31e-41
ENSG00000131943.18	C19orf12	protein_coding	168.928	-2.15507	0.156329	-13.7855	3.12e-43	3.02e-41
ENSG00000106588.12	PSMA2	protein_coding	1322.84	-0.81963	0.0595532	-13.763	4.26e-43	4.1e-41
ENSG00000099194.6	SCD	protein_coding	6440.05	-0.613478	0.0446076	-13.7528	4.9e-43	4.69e-41
ENSG00000169679.15	BUB1	protein_coding	2583.91	-1.12552	0.0820832	-13.7119	8.62e-43	8.21e-41
ENSG00000135148.12	TRAFD1	protein_coding	710.407	-1.83683	0.13401	-13.7066	9.26e-43	8.78e-41
ENSG00000139697.14	SBNO1	protein_coding	1894.52	0.7943	0.0579737	13.701	1e-42	9.43e-41
ENSG00000178199.14	ZC3H12D	protein_coding	680.708	-1.48005	0.108381	-13.6561	1.86e-42	1.74e-40
ENSG00000213928.9	IRF9	protein_coding	216.067	-2.85928	0.20992	-13.6208	3.01e-42	2.81e-40
ENSG00000181192.12	DHTKD1	protein_coding	851.214	-1.01279	0.0745354	-13.588	4.72e-42	4.37e-40
ENSG00000136156.15	ITM2B	protein_coding	1373.13	-0.882499	0.0650108	-13.5746	5.66e-42	5.22e-40
ENSG00000204622.11	HLA-J	transcribed_unprocessed_pseudogene	245.625	-1.55965	0.115937	-13.4526	2.97e-41	2.73e-39
ENSG00000102962.5	CCL22	protein_coding	87.4873	-2.30902	0.172208	-13.4083	5.41e-41	4.94e-39
ENSG00000003402.20	CFLAR	protein_coding	1239.51	-2.90396	0.217065	-13.3783	8.1e-41	7.36e-39
ENSG00000215115.6	CXorf49	protein_coding	70.1076	-6.11947	0.457758	-13.3683	9.26e-41	8.37e-39
ENSG00000133935.7	ERG28	protein_coding	386.647	-1.25902	0.0943816	-13.3396	1.36e-40	1.22e-38
ENSG00000100979.15	PLTP	protein_coding	95.9637	-2.56801	0.193954	-13.2403	5.14e-40	4.59e-38
ENSG00000146859.6	TMEM140	protein_coding	59.4962	-3.40443	0.257157	-13.2387	5.24e-40	4.67e-38
ENSG00000101017.14	CD40	protein_coding	1584.46	-0.99976	0.0755333	-13.236	5.44e-40	4.81e-38
ENSG00000128203.7	ASPHD2	protein_coding	112.296	-1.94561	0.147306	-13.2079	7.9e-40	6.96e-38
ENSG00000137478.15	FCHSD2	protein_coding	1000.66	-1.80014	0.136518	-13.1861	1.06e-39	9.25e-38
ENSG00000145088.9	EAF2	protein_coding	191.079	-1.76474	0.133905	-13.179	1.16e-39	1.01e-37
ENSG00000029364.12	SLC39A9	protein_coding	2006.37	-1.05842	0.0804857	-13.1504	1.69e-39	1.47e-37
ENSG00000061337.15	LZTS1	protein_coding	855.621	1.09508	0.0833412	13.1398	1.95e-39	1.68e-37
ENSG00000137959.17	IFI44L	protein_coding	1066.14	-6.70949	0.510744	-13.1367	2.03e-39	1.74e-37
ENSG00000100368.14	CSF2RB	protein_coding	407.826	-1.17327	0.0896365	-13.0893	3.79e-39	3.24e-37
ENSG00000185650.10	ZFP36L1	protein_coding	2464.25	-1.03284	0.0789216	-13.0869	3.91e-39	3.33e-37
ENSG00000136573.14	BLK	protein_coding	1125.64	0.818704	0.0627567	13.0457	6.73e-39	5.7e-37
ENSG00000124126.14	PREX1	protein_coding	3147.2	-0.730502	0.056156	-13.0084	1.1e-38	9.24e-37
ENSG00000101190.13	TCFL5	protein_coding	772.458	-1.51118	0.116286	-12.9954	1.3e-38	1.09e-36
ENSG00000185432.12	METTL7A	protein_coding	1345.81	1.1273	0.0867671	12.9922	1.35e-38	1.13e-36
ENSG00000178685.14	PARP10	protein_coding	1272.62	-1.92803	0.148662	-12.9692	1.83e-38	1.52e-36
ENSG00000100304.13	TTLL12	protein_coding	2223.57	0.961855	0.0744394	12.9213	3.41e-38	2.82e-36
ENSG00000211945.2	IGHV1-18	IG_V_gene	937.546	1.2299	0.0954953	12.8792	5.89e-38	4.85e-36
ENSG00000213402.3	PTPRCAP	protein_coding	894.108	-0.937356	0.0728124	-12.8736	6.34e-38	5.2e-36
ENSG00000213689.14	TREX1	protein_coding	235.9	-2.37953	0.185179	-12.8499	8.61e-38	7e-36
ENSG00000123338.13	NCKAP1L	protein_coding	2219.71	-0.74334	0.0578482	-12.8498	8.62e-38	7e-36
ENSG00000152749.8	GPR180	protein_coding	1092.08	-0.947789	0.0737753	-12.847	8.94e-38	7.23e-36
ENSG00000237541.4	HLA-DQA2	protein_coding	819.191	-0.900068	0.0701017	-12.8395	9.86e-38	7.93e-36
ENSG00000245532.9	NEAT1	lncRNA	3919.3	-1.06503	0.0829818	-12.8345	1.05e-37	8.42e-36
ENSG00000137193.14	PIM1	protein_coding	1451.96	1.06298	0.0829078	12.8213	1.25e-37	9.94e-36
ENSG00000023445.16	BIRC3	protein_coding	5047.79	-0.705553	0.0550645	-12.8132	1.38e-37	1.1e-35
ENSG00000132530.17	XAF1	protein_coding	172.081	-5.45169	0.430001	-12.6783	7.8e-37	6.16e-35
ENSG00000090975.13	PITPNM2	protein_coding	1135.57	1.10841	0.0875394	12.6618	9.63e-37	7.57e-35
ENSG00000130589.16	HELZ2	protein_coding	625.576	-4.7353	0.374114	-12.6574	1.02e-36	7.98e-35
ENSG00000079459.13	FDFT1	protein_coding	4361.39	-0.661413	0.0522914	-12.6486	1.14e-36	8.88e-35
ENSG00000231925.12	TAPBP	protein_coding	3127.4	-0.742021	0.0588166	-12.6158	1.73e-36	1.34e-34
ENSG00000146281.6	PM20D2	protein_coding	1784.76	0.684287	0.0542773	12.6072	1.93e-36	1.49e-34
ENSG00000106785.15	TRIM14	protein_coding	1198.01	-1.30317	0.104406	-12.4817	9.4e-36	7.23e-34
ENSG00000172243.18	CLEC7A	protein_coding	45.9991	-4.14371	0.33329	-12.4327	1.74e-35	1.33e-33
ENSG00000242808.10	SOX2-OT	lncRNA	606.08	1.82952	0.147515	12.4023	2.54e-35	1.94e-33
ENSG00000041357.16	PSMA4	protein_coding	3320.24	-0.8194	0.0661833	-12.3808	3.32e-35	2.52e-33
ENSG00000241839.10	PLEKHO2	protein_coding	418.594	-0.863005	0.0697339	-12.3757	3.54e-35	2.68e-33
ENSG00000171467.16	ZNF318	protein_coding	1225.38	-0.975957	0.0789879	-12.3558	4.53e-35	3.41e-33
ENSG00000135902.10	CHRND	protein_coding	580.75	2.38145	0.192796	12.3521	4.74e-35	3.56e-33
ENSG00000180198.16	RCC1	protein_coding	4261.93	0.880281	0.0714348	12.3229	6.82e-35	5.09e-33
ENSG00000130592.17	LSP1	protein_coding	1162.08	-1.10112	0.0897431	-12.2697	1.32e-34	9.79e-33
ENSG00000168016.15	TRANK1	protein_coding	2236.18	-2.10276	0.17164	-12.251	1.66e-34	1.23e-32
ENSG00000117280.13	RAB29	protein_coding	314.001	-1.16799	0.09538	-12.2457	1.77e-34	1.31e-32
ENSG00000231389.7	HLA-DPA1	protein_coding	4880.06	-0.646985	0.05293	-12.2234	2.33e-34	1.71e-32
ENSG00000196954.14	CASP4	protein_coding	293.307	-1.33403	0.109381	-12.1962	3.25e-34	2.38e-32
ENSG00000169508.7	GPR183	protein_coding	359.742	-1.12552	0.0923573	-12.1866	3.66e-34	2.67e-32
ENSG00000152061.23	RABGAP1L	protein_coding	1297.01	-1.22714	0.101986	-12.0324	2.4e-33	1.74e-31
ENSG00000160932.11	LY6E	protein_coding	297.68	-1.97579	0.164918	-11.9804	4.5e-33	3.25e-31
ENSG00000111348.9	ARHGDIB	protein_coding	8946.63	-0.603675	0.0507541	-11.8941	1.27e-32	9.13e-31
ENSG00000167613.16	LAIR1	protein_coding	154.556	-2.32635	0.19567	-11.8891	1.35e-32	9.66e-31
ENSG00000113387.12	SUB1	protein_coding	1522.92	-0.588141	0.0495691	-11.8651	1.8e-32	1.28e-30
ENSG00000107554.17	DNMBP	protein_coding	1556.37	0.656508	0.0554301	11.8439	2.31e-32	1.64e-30
ENSG00000116701.15	NCF2	protein_coding	359.964	-2.29507	0.193824	-11.841	2.4e-32	1.7e-30
ENSG00000115758.13	ODC1	protein_coding	5279.18	0.698554	0.0591445	11.811	3.43e-32	2.41e-30
ENSG00000169871.13	TRIM56	protein_coding	1290.56	-1.6669	0.141372	-11.7909	4.35e-32	3.05e-30
ENSG00000101144.13	BMP7	protein_coding	1059.85	1.08838	0.0929251	11.7125	1.1e-31	7.69e-30
ENSG00000146425.11	DYNLT1	protein_coding	296.805	-1.38806	0.118694	-11.6945	1.36e-31	9.47e-30
ENSG00000111331.14	OAS3	protein_coding	63.2642	-3.5306	0.302897	-11.6561	2.14e-31	1.48e-29
ENSG00000211899.10	IGHM	IG_C_gene	2086.73	1.12811	0.0967865	11.6557	2.15e-31	1.48e-29
ENSG00000216490.4	IFI30	protein_coding	1345.95	-1.1884	0.102191	-11.6292	2.93e-31	2.02e-29
ENSG00000272325.2	NUDT3	protein_coding	1702.14	0.661363	0.0570035	11.6022	4.02e-31	2.75e-29
ENSG00000232434.2	AJM1	protein_coding	371.658	1.38046	0.119047	11.596	4.32e-31	2.95e-29
ENSG00000057704.13	TMCC3	protein_coding	90.4224	-6.90219	0.59568	-11.5871	4.79e-31	3.26e-29
ENSG00000171223.6	JUNB	protein_coding	930.797	-1.19119	0.10285	-11.5819	5.09e-31	3.45e-29
ENSG00000101160.15	CTSZ	protein_coding	589.036	-0.847571	0.0733324	-11.5579	6.73e-31	4.54e-29
ENSG00000184845.4	DRD1	protein_coding	338.976	2.45407	0.212655	11.5401	8.28e-31	5.57e-29
ENSG00000138166.6	DUSP5	protein_coding	93.7556	-2.7112	0.235658	-11.5048	1.25e-30	8.36e-29
ENSG00000125726.11	CD70	protein_coding	204.193	-1.47353	0.128317	-11.4836	1.6e-30	1.07e-28
ENSG00000152102.18	FAM168B	protein_coding	2326.19	0.655896	0.0572836	11.45	2.35e-30	1.56e-28
ENSG00000105402.8	NAPA	protein_coding	966.106	-0.974724	0.0851322	-11.4495	2.36e-30	1.57e-28
ENSG00000112149.10	CD83	protein_coding	1914.35	-0.591071	0.0516352	-11.447	2.43e-30	1.61e-28
ENSG00000076248.11	UNG	protein_coding	741.393	0.781429	0.0684003	11.4244	3.16e-30	2.08e-28
ENSG00000272398.6	CD24	protein_coding	1755.23	0.988469	0.086692	11.4021	4.08e-30	2.67e-28
ENSG00000253276.4	CCDC71L	protein_coding	218.528	-1.32363	0.116152	-11.3957	4.4e-30	2.87e-28
ENSG00000227507.3	LTB	protein_coding	750.383	-0.930057	0.0820363	-11.3371	8.59e-30	5.59e-28
ENSG00000101361.17	NOP56	protein_coding	8065.36	0.571892	0.0505921	11.304	1.25e-29	8.12e-28
ENSG00000204852.17	TCTN1	protein_coding	388.99	-2.40117	0.212511	-11.299	1.33e-29	8.57e-28
ENSG00000138756.19	BMP2K	protein_coding	1019.34	-1.36112	0.120669	-11.2798	1.65e-29	1.06e-27
ENSG00000178927.18	CYBC1	protein_coding	1603.4	-0.939671	0.0833992	-11.2671	1.91e-29	1.22e-27
ENSG00000170325.16	PRDM10	protein_coding	841.209	0.838529	0.0744309	11.2659	1.93e-29	1.24e-27
ENSG00000236901.6	MIR600HG	lncRNA	284.398	1.4204	0.126307	11.2457	2.43e-29	1.55e-27
ENSG00000287789.1	AL158136.1	lncRNA	78.3457	-7.19476	0.64037	-11.2353	2.74e-29	1.73e-27
ENSG00000196756.13	SNHG17	lncRNA	1798.73	0.769222	0.0684884	11.2314	2.86e-29	1.81e-27
ENSG00000188822.8	CNR2	protein_coding	200.925	-1.24123	0.110787	-11.2037	3.91e-29	2.46e-27
ENSG00000172936.16	MYD88	protein_coding	761.159	-1.65157	0.147482	-11.1985	4.15e-29	2.6e-27
ENSG00000138623.10	SEMA7A	protein_coding	56.1708	-3.24832	0.290362	-11.1871	4.71e-29	2.95e-27
ENSG00000183484.12	GPR132	protein_coding	96.8054	-2.33917	0.209243	-11.1792	5.16e-29	3.21e-27
ENSG00000013374.17	NUB1	protein_coding	1700.59	-1.37761	0.123266	-11.1759	5.35e-29	3.32e-27
ENSG00000177410.13	ZFAS1	lncRNA	1584.9	0.591529	0.053036	11.1534	6.9e-29	4.25e-27
ENSG00000132294.15	EFR3A	protein_coding	819.258	-1.1316	0.101458	-11.1534	6.89e-29	4.25e-27
ENSG00000196141.14	SPATS2L	protein_coding	94.0131	-5.35747	0.480681	-11.1456	7.52e-29	4.62e-27
ENSG00000151466.12	SCLT1	protein_coding	338.187	-0.998649	0.0896313	-11.1417	7.86e-29	4.81e-27
ENSG00000266976.3	AC079466.1	lncRNA	36.6377	-5.0207	0.451134	-11.1291	9.06e-29	5.52e-27
ENSG00000034510.6	TMSB10	protein_coding	1829.11	-0.895296	0.0808642	-11.0716	1.72e-28	1.05e-26
ENSG00000086712.13	TXLNG	protein_coding	1207.75	0.574846	0.0519937	11.0561	2.05e-28	1.24e-26
ENSG00000132256.19	TRIM5	protein_coding	298.925	-1.81867	0.164951	-11.0255	2.88e-28	1.74e-26
ENSG00000096092.6	TMEM14A	protein_coding	311.354	-0.956319	0.08676	-11.0226	2.97e-28	1.79e-26
ENSG00000213654.10	GPSM3	protein_coding	392.912	-0.892318	0.0812184	-10.9866	4.43e-28	2.66e-26
ENSG00000234745.13	HLA-B	protein_coding	10788.7	-0.8499	0.0777241	-10.9348	7.86e-28	4.69e-26
ENSG00000115306.16	SPTBN1	protein_coding	993.893	-0.998023	0.0912873	-10.9328	8.04e-28	4.78e-26
ENSG00000117859.19	OSBPL9	protein_coding	1802.34	-0.875719	0.0801881	-10.9208	9.17e-28	5.44e-26
ENSG00000100099.21	HPS4	protein_coding	4976.04	0.552868	0.0507134	10.9018	1.13e-27	6.68e-26
ENSG00000166508.18	MCM7	protein_coding	6267.62	0.42523	0.0392571	10.8319	2.43e-27	1.43e-25
ENSG00000085831.16	TTC39A	protein_coding	52.423	-3.57848	0.330966	-10.8122	3.01e-27	1.76e-25
ENSG00000067066.17	SP100	protein_coding	735.365	-1.94742	0.180108	-10.8125	3e-27	1.76e-25
ENSG00000100342.21	APOL1	protein_coding	61.41	-2.44957	0.226747	-10.8031	3.33e-27	1.94e-25
ENSG00000235750.10	KIAA0040	protein_coding	1250.46	-1.01376	0.0941705	-10.7652	5.03e-27	2.92e-25
ENSG00000127824.14	TUBA4A	protein_coding	2120.33	0.834976	0.0778094	10.7311	7.28e-27	4.22e-25
ENSG00000104970.11	KIR3DX1	transcribed_unprocessed_pseudogene	142.499	-1.97653	0.185222	-10.6711	1.39e-26	8.03e-25
ENSG00000204673.11	AKT1S1	protein_coding	684.948	-1.07989	0.101424	-10.6473	1.79e-26	1.03e-24
ENSG00000110057.8	UNC93B1	protein_coding	578.684	-1.95369	0.183868	-10.6255	2.27e-26	1.3e-24
ENSG00000198818.10	SFT2D1	protein_coding	655.745	-0.983819	0.093185	-10.5577	4.68e-26	2.68e-24
ENSG00000185028.4	LRRC14B	protein_coding	697.553	1.39534	0.132264	10.5496	5.1e-26	2.91e-24
ENSG00000115091.12	ACTR3	protein_coding	4491.22	-0.504832	0.0479392	-10.5307	6.24e-26	3.55e-24
ENSG00000124374.9	PAIP2B	protein_coding	527.14	0.804618	0.0765446	10.5118	7.63e-26	4.32e-24
ENSG00000153898.13	MCOLN2	protein_coding	467.135	-1.12772	0.107403	-10.4999	8.64e-26	4.88e-24
ENSG00000125826.21	RBCK1	protein_coding	1739.76	-1.03942	0.099027	-10.4963	8.98e-26	5.06e-24
ENSG00000163884.4	KLF15	protein_coding	441.101	1.14434	0.109083	10.4905	9.55e-26	5.36e-24
ENSG00000141682.12	PMAIP1	protein_coding	1427.52	-0.744284	0.0710559	-10.4746	1.13e-25	6.32e-24
ENSG00000135144.7	DTX1	protein_coding	4143.33	0.761413	0.072776	10.4624	1.29e-25	7.17e-24
ENSG00000178952.11	TUFM	protein_coding	4640.14	0.478845	0.0458231	10.4499	1.47e-25	8.16e-24
ENSG00000136634.7	IL10	protein_coding	65.8826	-4.20739	0.402836	-10.4444	1.55e-25	8.61e-24
ENSG00000100600.15	LGMN	protein_coding	575.637	-1.4132	0.135602	-10.4216	1.98e-25	1.09e-23
ENSG00000005249.13	PRKAR2B	protein_coding	5929.36	0.793955	0.0761821	10.4218	1.97e-25	1.09e-23
ENSG00000157456.8	CCNB2	protein_coding	1332.74	-0.516549	0.0495713	-10.4203	2e-25	1.1e-23
ENSG00000044574.9	HSPA5	protein_coding	4190.99	-0.474042	0.0455603	-10.4047	2.36e-25	1.29e-23
ENSG00000085449.15	WDFY1	protein_coding	728.6	-1.55564	0.149533	-10.4034	2.39e-25	1.31e-23
ENSG00000145103.15	ILDR1	protein_coding	90.3636	-1.64076	0.158061	-10.3806	3.04e-25	1.65e-23
ENSG00000115935.18	WIPF1	protein_coding	2698.87	-0.818367	0.0788827	-10.3745	3.24e-25	1.76e-23
ENSG00000119917.15	IFIT3	protein_coding	2087.47	-4.68616	0.451904	-10.3698	3.4e-25	1.84e-23
ENSG00000105851.11	PIK3CG	protein_coding	415.444	-1.56832	0.151576	-10.3467	4.33e-25	2.33e-23
ENSG00000104972.15	LILRB1	protein_coding	747.265	-1.12692	0.109138	-10.3257	5.39e-25	2.9e-23
ENSG00000111859.17	NEDD9	protein_coding	404.07	-1.28698	0.125132	-10.285	8.24e-25	4.41e-23
ENSG00000232629.9	HLA-DQB2	protein_coding	377.594	-1.022	0.0998163	-10.2389	1.33e-24	7.09e-23
ENSG00000239951.1	IGKV3-20	IG_V_gene	10333	-0.651155	0.0636553	-10.2294	1.46e-24	7.8e-23
ENSG00000198286.10	CARD11	protein_coding	956.614	-1.19921	0.117327	-10.2211	1.6e-24	8.47e-23
ENSG00000115919.15	KYNU	protein_coding	181.417	-1.5315	0.149969	-10.2121	1.75e-24	9.26e-23
ENSG00000100889.12	PCK2	protein_coding	618.139	-1.19275	0.117031	-10.1917	2.16e-24	1.14e-22
ENSG00000180353.11	HCLS1	protein_coding	3802.62	-0.574909	0.0564269	-10.1886	2.23e-24	1.17e-22
ENSG00000108518.8	PFN1	protein_coding	10627.9	-0.617958	0.0607736	-10.1682	2.75e-24	1.44e-22
ENSG00000065882.16	TBC1D1	protein_coding	5738.66	-0.69195	0.0681686	-10.1506	3.29e-24	1.72e-22
ENSG00000095015.6	MAP3K1	protein_coding	787.024	0.60444	0.0597579	10.1148	4.75e-24	2.48e-22
ENSG00000155307.19	SAMSN1	protein_coding	261.14	-1.35891	0.134519	-10.102	5.42e-24	2.81e-22
ENSG00000139193.4	CD27	protein_coding	314.301	-1.26262	0.125084	-10.0942	5.86e-24	3.04e-22
ENSG00000158623.14	COPG2	protein_coding	714.024	-0.699543	0.0693424	-10.0882	6.23e-24	3.22e-22
ENSG00000254838.5	GVINP1	transcribed_unprocessed_pseudogene	226.279	-0.96082	0.095258	-10.0865	6.34e-24	3.27e-22
ENSG00000106348.18	IMPDH1	protein_coding	1087.87	0.911532	0.0905	10.0722	7.33e-24	3.77e-22
ENSG00000095585.17	BLNK	protein_coding	434.646	-1.03949	0.103273	-10.0655	7.85e-24	4.02e-22
ENSG00000185963.14	BICD2	protein_coding	1277.34	0.609905	0.0606923	10.0491	9.27e-24	4.73e-22
ENSG00000165238.16	WNK2	protein_coding	2033.34	1.31775	0.131476	10.0227	1.21e-23	6.17e-22
ENSG00000124920.14	MYRF	protein_coding	256.219	-1.60138	0.159804	-10.0209	1.23e-23	6.27e-22
ENSG00000090104.12	RGS1	protein_coding	73.7561	-3.57504	0.357518	-9.99959	1.53e-23	7.75e-22
ENSG00000148158.17	SNX30	protein_coding	451.502	0.864127	0.0864823	9.99195	1.65e-23	8.35e-22
ENSG00000111344.11	RASAL1	protein_coding	1536.84	0.898576	0.0899785	9.98657	1.75e-23	8.79e-22
ENSG00000071564.17	TCF3	protein_coding	7978.3	0.586977	0.0588966	9.96623	2.14e-23	1.08e-21
ENSG00000113916.18	BCL6	protein_coding	1333.91	0.792155	0.0795021	9.96395	2.19e-23	1.1e-21
ENSG00000157470.12	FAM81A	protein_coding	1092.71	0.893226	0.0896595	9.96243	2.23e-23	1.11e-21
ENSG00000167460.17	TPM4	protein_coding	3865.31	-0.341243	0.0342686	-9.95788	2.33e-23	1.16e-21
ENSG00000173821.19	RNF213	protein_coding	2912.48	-3.84535	0.388403	-9.90042	4.15e-23	2.06e-21
ENSG00000152689.18	RASGRP3	protein_coding	809.086	-1.21875	0.123176	-9.89436	4.4e-23	2.18e-21
ENSG00000242574.9	HLA-DMB	protein_coding	949.419	-0.593482	0.0600674	-9.88027	5.07e-23	2.5e-21
ENSG00000169714.17	CNBP	protein_coding	8034.96	0.458741	0.046441	9.87794	5.19e-23	2.55e-21
ENSG00000088899.15	LZTS3	protein_coding	214.657	1.09133	0.11089	9.84157	7.45e-23	3.66e-21
ENSG00000145936.9	KCNMB1	protein_coding	40.9323	-2.60233	0.26449	-9.83904	7.64e-23	3.74e-21
ENSG00000183624.14	HMCES	protein_coding	5309.59	0.674903	0.0689472	9.78869	1.26e-22	6.15e-21
ENSG00000164236.12	ANKRD33B	protein_coding	203.743	-1.47237	0.150745	-9.76727	1.56e-22	7.57e-21
ENSG00000110324.11	IL10RA	protein_coding	451.484	-1.7896	0.183394	-9.75824	1.7e-22	8.26e-21
ENSG00000256262.1	USP30-AS1	lncRNA	77.5293	-2.03154	0.208334	-9.75136	1.82e-22	8.81e-21
ENSG00000111913.20	RIPOR2	protein_coding	2074.38	-1.1084	0.113744	-9.74465	1.94e-22	9.39e-21
ENSG00000128438.10	TBC1D27P	transcribed_unprocessed_pseudogene	304.61	2.08951	0.215021	9.71774	2.53e-22	1.22e-20
ENSG00000088325.16	TPX2	protein_coding	5110.56	-0.287358	0.029581	-9.71428	2.62e-22	1.26e-20
ENSG00000181577.16	C6orf223	lncRNA	328.138	-1.97606	0.203554	-9.70781	2.79e-22	1.34e-20
ENSG00000165724.6	ZMYND19	protein_coding	760.975	0.870205	0.0897052	9.70072	2.99e-22	1.43e-20
ENSG00000176788.9	BASP1	protein_coding	2082.59	-0.450521	0.0465095	-9.68664	3.44e-22	1.64e-20
ENSG00000147065.17	MSN	protein_coding	3786.65	-0.361894	0.0373822	-9.68093	3.63e-22	1.73e-20
ENSG00000139626.16	ITGB7	protein_coding	149.22	-3.04756	0.31497	-9.67572	3.82e-22	1.81e-20
ENSG00000139192.12	TAPBPL	protein_coding	150.984	-1.49587	0.154679	-9.67077	4.01e-22	1.9e-20
ENSG00000244165.2	P2RY11	protein_coding	266.54	1.09373	0.113185	9.66318	4.32e-22	2.04e-20
ENSG00000204267.16	TAP2	protein_coding	1867.65	-1.13388	0.117503	-9.64981	4.92e-22	2.31e-20
ENSG00000213413.2	PVRIG	protein_coding	645.998	-0.86064	0.0892004	-9.64839	4.99e-22	2.34e-20
ENSG00000116560.11	SFPQ	protein_coding	8736.6	0.423724	0.0439336	9.64464	5.18e-22	2.42e-20
ENSG00000255717.7	SNHG1	lncRNA	2959.33	0.607981	0.0631684	9.62476	6.29e-22	2.93e-20
ENSG00000158050.5	DUSP2	protein_coding	648.877	-0.928316	0.0965356	-9.6163	6.82e-22	3.17e-20
ENSG00000105369.10	CD79A	protein_coding	3814.51	-0.485954	0.0505515	-9.61305	7.04e-22	3.27e-20
ENSG00000186806.5	VSIG10L	protein_coding	78.6101	-2.00529	0.208652	-9.6107	7.21e-22	3.33e-20
ENSG00000189233.12	NUGGC	protein_coding	1498.14	0.91827	0.0958367	9.58161	9.55e-22	4.41e-20
ENSG00000197705.10	KLHL14	protein_coding	126.155	1.83445	0.191496	9.57958	9.74e-22	4.48e-20
ENSG00000265681.7	RPL17	protein_coding	10124.6	0.314165	0.0328003	9.5781	9.88e-22	4.54e-20
ENSG00000185739.13	SRL	protein_coding	567.419	1.16973	0.122318	9.56301	1.14e-21	5.23e-20
ENSG00000156675.16	RAB11FIP1	protein_coding	698.782	-1.23659	0.12943	-9.55412	1.25e-21	5.69e-20
ENSG00000172432.19	GTPBP2	protein_coding	709.614	-0.979593	0.102621	-9.54576	1.35e-21	6.15e-20
ENSG00000155660.11	PDIA4	protein_coding	1159.2	-0.707034	0.0742238	-9.5257	1.64e-21	7.44e-20
ENSG00000277632.2	CCL3	protein_coding	85.3909	-4.27994	0.450513	-9.50016	2.1e-21	9.49e-20
ENSG00000175970.11	UNC119B	protein_coding	1078.08	0.593713	0.0626006	9.48414	2.44e-21	1.1e-19
ENSG00000132646.11	PCNA	protein_coding	7665.27	0.449351	0.0474108	9.47782	2.6e-21	1.17e-19
ENSG00000179344.16	HLA-DQB1	protein_coding	1272.35	-1.08285	0.114557	-9.45243	3.31e-21	1.49e-19
ENSG00000234741.8	GAS5	lncRNA	4670.48	0.573628	0.0608138	9.43253	4e-21	1.79e-19
ENSG00000120280.6	TASL	protein_coding	329.291	-0.911872	0.0967059	-9.42933	4.13e-21	1.85e-19
ENSG00000108819.11	PPP1R9B	protein_coding	2896.8	-0.571611	0.0607086	-9.41565	4.7e-21	2.1e-19
ENSG00000163644.15	PPM1K	protein_coding	1190.57	-1.25732	0.133641	-9.40817	5.05e-21	2.25e-19
ENSG00000138795.10	LEF1	protein_coding	4604.17	0.852994	0.0907935	9.39487	5.73e-21	2.54e-19
ENSG00000258659.7	TRIM34	protein_coding	141.918	-1.74478	0.185826	-9.3893	6.04e-21	2.67e-19
ENSG00000177105.10	RHOG	protein_coding	544.904	-0.826907	0.0882009	-9.37526	6.9e-21	3.05e-19
ENSG00000134824.14	FADS2	protein_coding	1603.7	-0.920237	0.0981817	-9.3728	7.06e-21	3.11e-19
ENSG00000182870.13	GALNT9	protein_coding	97.716	1.88653	0.201534	9.36087	7.91e-21	3.48e-19
ENSG00000154237.13	LRRK1	protein_coding	1702.67	-0.806715	0.0862784	-9.35014	8.75e-21	3.84e-19
ENSG00000271503.6	CCL5	protein_coding	61.1856	-2.62927	0.281381	-9.34417	9.26e-21	4.05e-19
ENSG00000174010.9	KLHL15	protein_coding	430.193	0.663679	0.0710836	9.33659	9.95e-21	4.34e-19
ENSG00000105364.14	MRPL4	protein_coding	1422.33	0.741001	0.0793707	9.33595	1e-20	4.35e-19
ENSG00000185262.9	UBALD2	protein_coding	788.489	-1.14395	0.122618	-9.32933	1.07e-20	4.62e-19
ENSG00000205220.12	PSMB10	protein_coding	844.235	-0.898938	0.0965158	-9.31389	1.23e-20	5.34e-19
ENSG00000138796.17	HADH	protein_coding	2155.17	0.520442	0.0559413	9.30337	1.36e-20	5.88e-19
ENSG00000143344.16	RGL1	protein_coding	69.7797	-1.78302	0.191664	-9.30282	1.37e-20	5.89e-19
ENSG00000100298.16	APOBEC3H	protein_coding	37.1938	-2.84225	0.305871	-9.2923	1.51e-20	6.49e-19
ENSG00000187912.12	CLEC17A	protein_coding	205.465	-1.18601	0.12765	-9.29112	1.53e-20	6.55e-19
ENSG00000169248.13	CXCL11	protein_coding	53.6732	-6.74372	0.727504	-9.26966	1.87e-20	7.99e-19
ENSG00000198369.10	SPRED2	protein_coding	466.988	-1.25981	0.135951	-9.26663	1.92e-20	8.2e-19
ENSG00000132965.10	ALOX5AP	protein_coding	448.391	-0.659508	0.0713836	-9.23892	2.49e-20	1.06e-18
ENSG00000071575.11	TRIB2	protein_coding	655.511	-0.953441	0.103214	-9.23749	2.52e-20	1.07e-18
ENSG00000150991.15	UBC	protein_coding	8349.57	-0.544287	0.0589293	-9.23628	2.55e-20	1.08e-18
ENSG00000160796.18	NBEAL2	protein_coding	3857.68	-1.2162	0.132028	-9.21168	3.21e-20	1.36e-18
ENSG00000128284.19	APOL3	protein_coding	491.934	-2.42075	0.26321	-9.19705	3.68e-20	1.55e-18
ENSG00000116514.17	RNF19B	protein_coding	1078.87	-0.535971	0.0583324	-9.18823	3.99e-20	1.68e-18
ENSG00000163466.16	ARPC2	protein_coding	4587.26	-0.516376	0.0562189	-9.18509	4.11e-20	1.73e-18
ENSG00000074696.13	HACD3	protein_coding	1692.26	0.505827	0.0551234	9.17627	4.46e-20	1.87e-18
ENSG00000075624.17	ACTB	protein_coding	64366.1	-0.846235	0.0922729	-9.17101	4.69e-20	1.95e-18
ENSG00000182379.10	NXPH4	protein_coding	492.013	0.922812	0.10062	9.17126	4.68e-20	1.95e-18
ENSG00000063046.18	EIF4B	protein_coding	14151.3	0.443597	0.0484062	9.16405	5e-20	2.08e-18
ENSG00000143575.15	HAX1	protein_coding	817.248	-0.577935	0.0630841	-9.16135	5.13e-20	2.12e-18
ENSG00000049249.9	TNFRSF9	protein_coding	74.1368	-4.07604	0.44537	-9.15204	5.59e-20	2.31e-18
ENSG00000134057.15	CCNB1	protein_coding	1675.27	-0.455791	0.0498421	-9.14471	5.98e-20	2.47e-18
ENSG00000044090.11	CUL7	protein_coding	307.133	-0.817688	0.0895268	-9.13344	6.64e-20	2.73e-18
ENSG00000065150.21	IPO5	protein_coding	13458.1	0.300664	0.0329414	9.12726	7.03e-20	2.89e-18
ENSG00000182871.16	COL18A1	protein_coding	556.591	2.21075	0.242886	9.10202	8.87e-20	3.63e-18
ENSG00000156738.18	MS4A1	protein_coding	8202.47	-0.687925	0.0756234	-9.09672	9.31e-20	3.81e-18
ENSG00000176124.15	DLEU1	lncRNA	676.109	1.16403	0.128159	9.08271	1.06e-19	4.32e-18
ENSG00000131171.13	SH3BGRL	protein_coding	791.371	-0.74211	0.0818601	-9.06559	1.24e-19	5.04e-18
ENSG00000145779.8	TNFAIP8	protein_coding	943.884	-0.721289	0.0796509	-9.05562	1.36e-19	5.51e-18
ENSG00000172081.14	MOB3A	protein_coding	640.617	-1.18943	0.13181	-9.02381	1.82e-19	7.36e-18
ENSG00000120437.9	ACAT2	protein_coding	725.956	-0.621522	0.0688925	-9.02162	1.85e-19	7.49e-18
ENSG00000164938.14	TP53INP1	protein_coding	1288.94	0.682398	0.075688	9.01593	1.95e-19	7.87e-18
ENSG00000009954.11	BAZ1B	protein_coding	3380.18	0.435527	0.0483367	9.01028	2.06e-19	8.27e-18
ENSG00000233016.7	SNHG7	lncRNA	779.704	0.758758	0.0842192	9.00932	2.07e-19	8.32e-18
ENSG00000282851.2	BISPR	lncRNA	207.09	-1.75516	0.194897	-9.0056	2.14e-19	8.59e-18
ENSG00000115956.10	PLEK	protein_coding	971.438	-1.54941	0.172057	-9.00521	2.15e-19	8.6e-18
ENSG00000110987.9	BCL7A	protein_coding	1432.5	0.599448	0.0667438	8.98132	2.68e-19	1.07e-17
ENSG00000083454.22	P2RX5	protein_coding	486.519	0.887831	0.0989287	8.97446	2.85e-19	1.13e-17
ENSG00000173894.11	CBX2	protein_coding	895.758	0.723772	0.0806858	8.97026	2.96e-19	1.17e-17
ENSG00000124222.22	STX16	protein_coding	2020.7	-0.748164	0.0837116	-8.9374	3.98e-19	1.58e-17
ENSG00000143119.14	CD53	protein_coding	918.495	-1.08327	0.121236	-8.93518	4.07e-19	1.61e-17
ENSG00000147955.18	SIGMAR1	protein_coding	1437.16	0.576084	0.0645226	8.92842	4.32e-19	1.7e-17
ENSG00000128335.14	APOL2	protein_coding	315.437	-0.858978	0.0963088	-8.91899	4.71e-19	1.85e-17
ENSG00000244509.4	APOBEC3C	protein_coding	1042.84	-0.79879	0.0899986	-8.87559	6.96e-19	2.73e-17
ENSG00000163638.13	ADAMTS9	protein_coding	85.6108	2.59342	0.292455	8.86778	7.46e-19	2.92e-17
ENSG00000145990.11	GFOD1	protein_coding	2478.02	0.460838	0.0519797	8.86574	7.6e-19	2.97e-17
ENSG00000273272.2	U62317.3	lncRNA	25.2638	-5.01348	0.565994	-8.85783	8.16e-19	3.17e-17
ENSG00000166197.17	NOLC1	protein_coding	8035.35	0.543502	0.0613576	8.85794	8.15e-19	3.17e-17
ENSG00000087086.15	FTL	protein_coding	3123.07	0.507519	0.0573554	8.84866	8.86e-19	3.44e-17
ENSG00000125089.17	SH3TC1	protein_coding	728.843	1.9748	0.223241	8.84604	9.07e-19	3.51e-17
ENSG00000204642.14	HLA-F	protein_coding	223.938	-2.35801	0.266702	-8.84137	9.46e-19	3.65e-17
ENSG00000269404.7	SPIB	protein_coding	2296.95	-0.839735	0.0950374	-8.83583	9.94e-19	3.83e-17
ENSG00000133424.22	LARGE1	protein_coding	562.423	-0.801069	0.0907486	-8.82734	1.07e-18	4.12e-17
ENSG00000145016.16	RUBCN	protein_coding	2406.49	-1.11207	0.12604	-8.82317	1.11e-18	4.27e-17
ENSG00000177732.9	SOX12	protein_coding	1651.48	0.521956	0.0592277	8.81269	1.22e-18	4.68e-17
ENSG00000175857.8	GAPT	protein_coding	88.4815	-1.7185	0.195042	-8.8109	1.24e-18	4.75e-17
ENSG00000057757.10	PITHD1	protein_coding	1415.18	0.505324	0.0574923	8.78942	1.5e-18	5.73e-17
ENSG00000107404.20	DVL1	protein_coding	894.726	0.793374	0.0904043	8.77585	1.7e-18	6.46e-17
ENSG00000079931.15	MOXD1	protein_coding	15.6121	-4.28984	0.489038	-8.772	1.76e-18	6.67e-17
ENSG00000111252.11	SH2B3	protein_coding	606.885	-1.01955	0.116468	-8.75391	2.06e-18	7.81e-17
ENSG00000156136.10	DCK	protein_coding	1876.28	-0.900234	0.10284	-8.75372	2.06e-18	7.81e-17
ENSG00000099814.16	CEP170B	protein_coding	162.449	3.11252	0.357756	8.70013	3.32e-18	1.25e-16
ENSG00000015285.11	WAS	protein_coding	657.934	-0.810322	0.093661	-8.65165	5.08e-18	1.91e-16
ENSG00000072736.19	NFATC3	protein_coding	2264.8	-0.530326	0.0613011	-8.65117	5.1e-18	1.92e-16
ENSG00000059588.10	TARBP1	protein_coding	914.636	-0.791805	0.0915445	-8.6494	5.18e-18	1.94e-16
ENSG00000105963.15	ADAP1	protein_coding	23.5609	-4.20244	0.485974	-8.64747	5.27e-18	1.97e-16
ENSG00000198502.6	HLA-DRB5	protein_coding	1244.45	-0.64466	0.0745781	-8.6441	5.42e-18	2.02e-16
ENSG00000105835.13	NAMPT	protein_coding	1253.15	-0.573908	0.0663947	-8.64388	5.43e-18	2.02e-16
ENSG00000148429.14	USP6NL	protein_coding	782.995	-0.534309	0.0618925	-8.63286	5.98e-18	2.22e-16
ENSG00000225964.6	NRIR	lncRNA	22.1409	-5.51581	0.639284	-8.62811	6.24e-18	2.31e-16
ENSG00000072954.7	TMEM38A	protein_coding	382.34	0.996419	0.115631	8.6172	6.86e-18	2.54e-16
ENSG00000155363.18	MOV10	protein_coding	226.605	-3.48483	0.404771	-8.60939	7.35e-18	2.71e-16
ENSG00000078081.8	LAMP3	protein_coding	27.8755	-3.65819	0.42539	-8.59963	8e-18	2.94e-16
ENSG00000101220.18	C20orf27	protein_coding	1039.89	0.704443	0.0819125	8.59995	7.97e-18	2.94e-16
ENSG00000189319.14	FAM53B	protein_coding	1027.89	-0.589493	0.0686564	-8.58614	8.99e-18	3.3e-16
ENSG00000163428.4	LRRC58	protein_coding	2234.13	0.551894	0.0642825	8.58545	9.05e-18	3.31e-16
ENSG00000100226.16	GTPBP1	protein_coding	1486.63	-0.980816	0.114479	-8.56766	1.06e-17	3.86e-16
ENSG00000011258.16	MBTD1	protein_coding	1053	0.840527	0.0981091	8.56727	1.06e-17	3.87e-16
ENSG00000083799.18	CYLD	protein_coding	955.904	-1.09699	0.128247	-8.5537	1.19e-17	4.34e-16
ENSG00000102218.6	RP2	protein_coding	406.655	-0.692338	0.08106	-8.54106	1.33e-17	4.83e-16
ENSG00000112079.9	STK38	protein_coding	1046.61	0.541151	0.0634512	8.52862	1.48e-17	5.37e-16
ENSG00000155966.14	AFF2	protein_coding	1442	0.584574	0.0687544	8.50235	1.86e-17	6.72e-16
ENSG00000110031.13	LPXN	protein_coding	1410.1	-0.54327	0.0639293	-8.498	1.93e-17	6.97e-16
ENSG00000154451.14	GBP5	protein_coding	568.386	-6.83351	0.805046	-8.48835	2.1e-17	7.54e-16
ENSG00000105287.13	PRKD2	protein_coding	823.915	-1.80679	0.212856	-8.48835	2.1e-17	7.54e-16
ENSG00000128567.17	PODXL	protein_coding	1253.88	0.731957	0.0862764	8.48386	2.18e-17	7.82e-16
ENSG00000134909.18	ARHGAP32	protein_coding	386.347	0.729953	0.0860888	8.47907	2.27e-17	8.13e-16
ENSG00000168918.14	INPP5D	protein_coding	1092.55	-1.40981	0.166333	-8.47585	2.33e-17	8.34e-16
ENSG00000026103.22	FAS	protein_coding	55.1621	-3.10071	0.365883	-8.4746	2.36e-17	8.41e-16
ENSG00000243753.5	HLA-L	transcribed_unprocessed_pseudogene	135.293	-1.53607	0.181368	-8.46937	2.47e-17	8.78e-16
ENSG00000203875.13	SNHG5	lncRNA	638.902	0.736595	0.0869917	8.46741	2.51e-17	8.91e-16
ENSG00000167393.18	PPP2R3B	protein_coding	1011.43	1.13882	0.134878	8.44336	3.08e-17	1.09e-15
ENSG00000100403.12	ZC3H7B	protein_coding	2346.66	-0.343158	0.0406473	-8.44234	3.11e-17	1.1e-15
ENSG00000143297.19	FCRL5	protein_coding	63.6126	-1.43375	0.169929	-8.4373	3.25e-17	1.15e-15
ENSG00000167553.16	TUBA1C	protein_coding	3460.43	-0.463588	0.0549593	-8.43511	3.31e-17	1.17e-15
ENSG00000232956.9	SNHG15	lncRNA	751.976	0.643606	0.0763308	8.4318	3.4e-17	1.2e-15
ENSG00000270972.1	AC136475.7	lncRNA	53.068	-1.71426	0.20339	-8.42844	3.5e-17	1.23e-15
ENSG00000139725.8	RHOF	protein_coding	173.306	-1.50805	0.179076	-8.4213	3.72e-17	1.3e-15
ENSG00000138600.10	SPPL2A	protein_coding	621.884	-1.07085	0.127335	-8.40973	4.11e-17	1.44e-15
ENSG00000111679.17	PTPN6	protein_coding	255.862	-1.5489	0.184285	-8.40489	4.28e-17	1.49e-15
ENSG00000148229.13	POLE3	protein_coding	2468.08	0.471746	0.0563153	8.37687	5.44e-17	1.89e-15
ENSG00000114353.17	GNAI2	protein_coding	2070.38	-0.505484	0.0605521	-8.34792	6.95e-17	2.41e-15
ENSG00000182459.5	TEX19	protein_coding	47.1716	-2.10087	0.252117	-8.33292	7.89e-17	2.74e-15
ENSG00000101412.13	E2F1	protein_coding	3408.3	0.409352	0.0491837	8.32292	8.58e-17	2.97e-15
ENSG00000141434.12	MEP1B	protein_coding	17.501	-4.16228	0.500905	-8.30953	9.61e-17	3.32e-15
ENSG00000161692.18	DBF4B	protein_coding	365.72	-1.13853	0.137073	-8.30603	9.9e-17	3.41e-15
ENSG00000036257.13	CUL3	protein_coding	1671.4	0.756379	0.0911955	8.29404	1.09e-16	3.77e-15
ENSG00000106263.18	EIF3B	protein_coding	4992.8	0.462812	0.055806	8.29322	1.1e-16	3.79e-15
ENSG00000068028.17	RASSF1	protein_coding	392.731	0.826687	0.0997693	8.28599	1.17e-16	4.02e-15
ENSG00000243491.1	AC082651.3	lncRNA	81.5118	-1.64325	0.1984	-8.28252	1.21e-16	4.13e-15
ENSG00000100592.16	DAAM1	protein_coding	775.453	0.864947	0.104512	8.27602	1.27e-16	4.35e-15
ENSG00000101210.13	EEF1A2	protein_coding	34.6729	4.72247	0.570935	8.27147	1.32e-16	4.51e-15
ENSG00000100906.11	NFKBIA	protein_coding	2525	-0.479129	0.0579987	-8.26103	1.44e-16	4.91e-15
ENSG00000284713.1	SMIM38	protein_coding	50.9458	-2.09533	0.253667	-8.26015	1.45e-16	4.94e-15
ENSG00000106392.11	C1GALT1	protein_coding	380.446	-1.17938	0.142797	-8.25911	1.47e-16	4.97e-15
ENSG00000156127.8	BATF	protein_coding	32.3478	-2.2908	0.277409	-8.25786	1.48e-16	5.02e-15
ENSG00000113441.16	LNPEP	protein_coding	821.53	-0.977847	0.118439	-8.25614	1.5e-16	5.08e-15
ENSG00000100721.11	TCL1A	protein_coding	6090.93	0.605167	0.0733944	8.24542	1.65e-16	5.55e-15
ENSG00000160190.14	SLC37A1	protein_coding	374.346	-0.904365	0.109716	-8.24275	1.68e-16	5.66e-15
ENSG00000007944.15	MYLIP	protein_coding	347.631	-0.76575	0.0932469	-8.21206	2.17e-16	7.3e-15
ENSG00000089220.5	PEBP1	protein_coding	2149.69	0.531725	0.0648629	8.19768	2.45e-16	8.21e-15
ENSG00000128604.20	IRF5	protein_coding	75.483	-1.87362	0.228658	-8.19398	2.53e-16	8.45e-15
ENSG00000169575.5	VPREB1	protein_coding	231.531	2.11661	0.258364	8.19234	2.56e-16	8.55e-15
ENSG00000138071.14	ACTR2	protein_coding	6046.86	-0.401913	0.0490934	-8.18669	2.69e-16	8.94e-15
ENSG00000258441.1	LINC00641	lncRNA	151.327	1.38695	0.169439	8.1855	2.71e-16	9.02e-15
ENSG00000100077.15	GRK3	protein_coding	1241.4	-0.570629	0.0697246	-8.18405	2.74e-16	9.11e-15
ENSG00000134986.14	NREP	protein_coding	1746.67	0.634367	0.0777422	8.15989	3.35e-16	1.11e-14
ENSG00000163131.12	CTSS	protein_coding	684.78	-0.916927	0.112472	-8.15247	3.57e-16	1.18e-14
ENSG00000155849.16	ELMO1	protein_coding	1063.36	-0.873141	0.107253	-8.14092	3.92e-16	1.29e-14
ENSG00000048828.17	FAM120A	protein_coding	3462.17	0.42669	0.0524384	8.13697	4.05e-16	1.33e-14
ENSG00000154642.11	C21orf91	protein_coding	489.82	-1.12818	0.13867	-8.13571	4.1e-16	1.35e-14
ENSG00000178741.12	COX5A	protein_coding	2680.34	-0.449717	0.0553333	-8.12742	4.39e-16	1.44e-14
ENSG00000131378.14	RFTN1	protein_coding	3639.66	-0.401676	0.0494356	-8.12523	4.46e-16	1.46e-14
ENSG00000125484.12	GTF3C4	protein_coding	1928.33	0.480472	0.0591799	8.11884	4.71e-16	1.54e-14
ENSG00000143390.18	RFX5	protein_coding	3114.02	-0.477009	0.0587849	-8.11448	4.88e-16	1.59e-14
ENSG00000108179.14	PPIF	protein_coding	3124.62	0.525486	0.0648825	8.09904	5.54e-16	1.8e-14
ENSG00000112561.19	TFEB	protein_coding	741.151	-0.629391	0.0777438	-8.0957	5.69e-16	1.85e-14
ENSG00000239264.9	TXNDC5	protein_coding	741.777	0.539667	0.0666715	8.09442	5.75e-16	1.87e-14
ENSG00000137752.24	CASP1	protein_coding	334.401	-1.19654	0.147965	-8.08669	6.13e-16	1.99e-14
ENSG00000075336.12	TIMM21	protein_coding	272.543	0.895642	0.110826	8.08155	6.4e-16	2.07e-14
ENSG00000204366.4	ZBTB12	protein_coding	233.908	0.988001	0.122488	8.06607	7.26e-16	2.34e-14
ENSG00000092010.15	PSME1	protein_coding	1774.39	-0.531142	0.0658912	-8.06089	7.57e-16	2.44e-14
ENSG00000287542.1	HERC3	protein_coding	24.548	-20.7181	2.57131	-8.0574	7.79e-16	2.51e-14
ENSG00000135250.17	SRPK2	protein_coding	1099.72	1.67951	0.208724	8.04654	8.52e-16	2.73e-14
ENSG00000211675.2	IGLC1	IG_C_gene	416.429	1.42526	0.177311	8.03819	9.12e-16	2.92e-14
ENSG00000235823.3	OLMALINC	lncRNA	653.531	-0.867583	0.107933	-8.03815	9.12e-16	2.92e-14
ENSG00000155287.11	SLC25A28	protein_coding	282.824	-0.896951	0.111594	-8.03761	9.16e-16	2.92e-14
ENSG00000086061.16	DNAJA1	protein_coding	3165.43	-0.564194	0.0702133	-8.03543	9.32e-16	2.97e-14
ENSG00000186517.14	ARHGAP30	protein_coding	1444.16	-0.671554	0.0836407	-8.02904	9.82e-16	3.12e-14
ENSG00000128271.22	ADORA2A	protein_coding	572.679	-1.28503	0.16014	-8.02439	1.02e-15	3.24e-14
ENSG00000099942.13	CRKL	protein_coding	1783.57	0.418747	0.0521931	8.02304	1.03e-15	3.27e-14
ENSG00000198860.14	TSEN15	protein_coding	560.221	-0.615161	0.0767805	-8.01195	1.13e-15	3.57e-14
ENSG00000117298.16	ECE1	protein_coding	2094.69	-1.37204	0.17139	-8.00534	1.19e-15	3.76e-14
ENSG00000228789.8	HCG22	transcribed_unitary_pseudogene	45.5618	-2.0274	0.25353	-7.99667	1.28e-15	4.03e-14
ENSG00000107290.14	SETX	protein_coding	1794.09	-0.716549	0.0896901	-7.98916	1.36e-15	4.27e-14
ENSG00000234127.9	TRIM26	protein_coding	1327.02	-0.572062	0.0716542	-7.98365	1.42e-15	4.46e-14
ENSG00000154174.8	TOMM70	protein_coding	2832.29	0.373099	0.0467433	7.98187	1.44e-15	4.51e-14
ENSG00000164850.15	GPER1	protein_coding	545.648	1.0921	0.136818	7.98216	1.44e-15	4.51e-14
ENSG00000146112.12	PPP1R18	protein_coding	900.614	-0.786862	0.0986328	-7.97769	1.49e-15	4.66e-14
ENSG00000145687.16	SSBP2	protein_coding	1139.53	0.96546	0.121053	7.97549	1.52e-15	4.73e-14
ENSG00000198887.9	SMC5	protein_coding	1071.88	0.515632	0.064724	7.96663	1.63e-15	5.08e-14
ENSG00000102760.13	RGCC	protein_coding	446.44	1.53686	0.193089	7.95936	1.73e-15	5.37e-14
ENSG00000110944.9	IL23A	protein_coding	147.407	-1.18864	0.149562	-7.94743	1.9e-15	5.91e-14
ENSG00000077097.15	TOP2B	protein_coding	10215.8	0.746047	0.0940239	7.93466	2.11e-15	6.54e-14
ENSG00000132405.19	TBC1D14	protein_coding	1278.64	0.556787	0.0702067	7.93068	2.18e-15	6.74e-14
ENSG00000072864.16	NDE1	protein_coding	906.955	-0.747587	0.0943896	-7.92022	2.37e-15	7.32e-14
ENSG00000111602.12	TIMELESS	protein_coding	2426.19	-0.312703	0.0395157	-7.91337	2.51e-15	7.72e-14
ENSG00000165689.17	ENTR1	protein_coding	1181.87	0.660351	0.0835328	7.90529	2.67e-15	8.22e-14
ENSG00000072571.20	HMMR	protein_coding	999.858	-0.585038	0.0741595	-7.88891	3.05e-15	9.36e-14
ENSG00000167004.13	PDIA3	protein_coding	6239.67	-0.535088	0.0679271	-7.87739	3.34e-15	1.02e-13
ENSG00000138435.16	CHRNA1	protein_coding	13.9721	-4.83457	0.614416	-7.86856	3.59e-15	1.1e-13
ENSG00000259431.6	THTPA	protein_coding	136.426	-1.7979	0.228633	-7.86372	3.73e-15	1.14e-13
ENSG00000116698.21	SMG7	protein_coding	2727.59	-0.450986	0.057369	-7.86115	3.81e-15	1.16e-13
ENSG00000007312.13	CD79B	protein_coding	3984.14	0.588451	0.0749006	7.85642	3.95e-15	1.2e-13
ENSG00000184992.13	BRI3BP	protein_coding	1754.2	0.632852	0.0805698	7.85471	4.01e-15	1.22e-13
ENSG00000189046.11	ALKBH2	protein_coding	379.686	0.754204	0.0960459	7.85254	4.08e-15	1.24e-13
ENSG00000125863.20	MKKS	protein_coding	437.449	0.76386	0.0972769	7.85242	4.08e-15	1.24e-13
ENSG00000173559.15	NABP1	protein_coding	622.673	-0.84771	0.107998	-7.84928	4.18e-15	1.26e-13
ENSG00000082212.13	ME2	protein_coding	1648.78	-0.469591	0.0601167	-7.81132	5.66e-15	1.71e-13
ENSG00000164916.11	FOXK1	protein_coding	1637.58	0.538194	0.0689422	7.80645	5.88e-15	1.77e-13
ENSG00000159199.14	ATP5MC1	protein_coding	1329.05	0.609635	0.0782096	7.79488	6.45e-15	1.94e-13
ENSG00000261236.8	BOP1	protein_coding	2284	0.585569	0.0751309	7.79398	6.49e-15	1.95e-13
ENSG00000158773.14	USF1	protein_coding	517.113	-0.627331	0.0807563	-7.7682	7.96e-15	2.39e-13
ENSG00000143870.13	PDIA6	protein_coding	2454.25	-0.334328	0.0431312	-7.75141	9.09e-15	2.72e-13
ENSG00000211896.7	IGHG1	IG_C_gene	223.864	1.47573	0.190744	7.7367	1.02e-14	3.04e-13
ENSG00000197256.11	KANK2	protein_coding	1943.85	0.927791	0.119921	7.73668	1.02e-14	3.04e-13
ENSG00000165209.19	STRBP	protein_coding	2233.09	0.52075	0.0673576	7.73111	1.07e-14	3.17e-13
ENSG00000223865.11	HLA-DPB1	protein_coding	2017.47	-0.471055	0.0609522	-7.72827	1.09e-14	3.24e-13
ENSG00000174405.14	LIG4	protein_coding	2499.96	0.42634	0.0551673	7.72812	1.09e-14	3.24e-13
ENSG00000188404.10	SELL	protein_coding	55.0404	-2.91621	0.377488	-7.7253	1.12e-14	3.3e-13
ENSG00000176715.17	ACSF3	protein_coding	1842.48	0.717558	0.0930601	7.71069	1.25e-14	3.7e-13
ENSG00000104980.8	TIMM44	protein_coding	928.43	0.545646	0.0707853	7.70847	1.27e-14	3.76e-13
ENSG00000117318.9	ID3	protein_coding	2785.69	-0.599849	0.0779376	-7.69653	1.4e-14	4.12e-13
ENSG00000116221.15	MRPL37	protein_coding	3471.8	0.372681	0.0484352	7.69443	1.42e-14	4.18e-13
ENSG00000133313.15	CNDP2	protein_coding	989.803	-0.677108	0.0880334	-7.69149	1.45e-14	4.27e-13
ENSG00000163512.14	AZI2	protein_coding	273.939	-1.49322	0.194295	-7.68531	1.53e-14	4.47e-13
ENSG00000126602.11	TRAP1	protein_coding	5102.71	0.489607	0.0637106	7.68486	1.53e-14	4.48e-13
ENSG00000124767.7	GLO1	protein_coding	2004.05	0.414618	0.0542554	7.64198	2.14e-14	6.25e-13
ENSG00000154319.16	FAM167A	protein_coding	499.189	0.893527	0.116933	7.64133	2.15e-14	6.27e-13
ENSG00000126790.12	L3HYPDH	protein_coding	68.7899	-1.58342	0.207381	-7.63532	2.25e-14	6.56e-13
ENSG00000062598.18	ELMO2	protein_coding	975.727	-0.839452	0.109973	-7.63327	2.29e-14	6.65e-13
ENSG00000102743.15	SLC25A15	protein_coding	363.017	0.957641	0.12552	7.62936	2.36e-14	6.85e-13
ENSG00000204397.9	CARD16	transcribed_unprocessed_pseudogene	93.0369	-1.37243	0.180061	-7.62202	2.5e-14	7.24e-13
ENSG00000135002.12	RFK	protein_coding	1103.61	0.585393	0.0768194	7.62039	2.53e-14	7.32e-13
ENSG00000115053.17	NCL	protein_coding	23282.9	0.343519	0.0450831	7.61969	2.54e-14	7.35e-13
ENSG00000138413.14	IDH1	protein_coding	405.368	-0.85512	0.112264	-7.61707	2.59e-14	7.48e-13
ENSG00000196372.13	ASB13	protein_coding	662.206	1.16895	0.153561	7.61232	2.69e-14	7.75e-13
ENSG00000140379.9	BCL2A1	protein_coding	248.423	-2.30237	0.302547	-7.60995	2.74e-14	7.88e-13
ENSG00000165949.12	IFI27	protein_coding	234.917	-6.08434	0.799664	-7.60861	2.77e-14	7.95e-13
ENSG00000185482.8	STAC3	protein_coding	116.431	-1.11497	0.146677	-7.60155	2.93e-14	8.38e-13
ENSG00000147168.13	IL2RG	protein_coding	381.301	-1.22433	0.161158	-7.59705	3.03e-14	8.67e-13
ENSG00000139973.16	SYT16	protein_coding	12.9924	-4.33713	0.570998	-7.5957	3.06e-14	8.74e-13
ENSG00000205268.11	PDE7A	protein_coding	147.734	-1.46522	0.193382	-7.57681	3.54e-14	1.01e-12
ENSG00000145220.14	LYAR	protein_coding	870.056	0.558402	0.0736963	7.57707	3.53e-14	1.01e-12
ENSG00000215301.11	DDX3X	protein_coding	7581.3	0.567456	0.074922	7.57396	3.62e-14	1.03e-12
ENSG00000136754.18	ABI1	protein_coding	1201.77	-0.383905	0.0507406	-7.56603	3.85e-14	1.09e-12
ENSG00000287725.1	AP003071.5	protein_coding	81.0016	-1.95505	0.258472	-7.56388	3.91e-14	1.11e-12
ENSG00000134333.14	LDHA	protein_coding	9832.9	0.437316	0.0579821	7.54225	4.62e-14	1.31e-12
ENSG00000139180.11	NDUFA9	protein_coding	1037.7	-0.416287	0.0553152	-7.52573	5.24e-14	1.48e-12
ENSG00000243811.12	APOBEC3D	protein_coding	164.287	-1.18326	0.157271	-7.52367	5.33e-14	1.5e-12
ENSG00000232810.4	TNF	protein_coding	39.2355	-1.78742	0.23761	-7.52251	5.37e-14	1.51e-12
ENSG00000160013.9	PTGIR	protein_coding	11.173	-4.83934	0.643471	-7.52069	5.45e-14	1.53e-12
ENSG00000165507.9	DEPP1	protein_coding	214.014	-0.978549	0.130194	-7.51606	5.65e-14	1.58e-12
ENSG00000196843.17	ARID5A	protein_coding	251.47	-1.13197	0.150684	-7.51226	5.81e-14	1.63e-12
ENSG00000249859.12	PVT1	lncRNA	507.955	0.738557	0.0984188	7.50423	6.18e-14	1.73e-12
ENSG00000101868.13	POLA1	protein_coding	1306.07	0.436346	0.0581643	7.50196	6.29e-14	1.76e-12
ENSG00000149403.13	GRIK4	protein_coding	63.9495	-1.96965	0.262669	-7.49858	6.45e-14	1.8e-12
ENSG00000146278.11	PNRC1	protein_coding	494.972	0.67084	0.0894699	7.49794	6.48e-14	1.8e-12
ENSG00000229391.7	HLA-DRB6	transcribed_unprocessed_pseudogene	391.607	-0.715306	0.0954629	-7.49303	6.73e-14	1.87e-12
ENSG00000174013.8	FBXO45	protein_coding	940.864	0.479051	0.0639328	7.49304	6.73e-14	1.87e-12
ENSG00000012779.11	ALOX5	protein_coding	2010.22	-0.708369	0.0948559	-7.46784	8.15e-14	2.26e-12
ENSG00000123505.19	AMD1	protein_coding	2615.94	0.543933	0.0728583	7.46563	8.29e-14	2.29e-12
ENSG00000170385.10	SLC30A1	protein_coding	215.851	0.916451	0.123038	7.44852	9.44e-14	2.61e-12
ENSG00000080822.17	CLDND1	protein_coding	492.761	-0.886033	0.118979	-7.447	9.55e-14	2.63e-12
ENSG00000142784.16	WDTC1	protein_coding	1124.6	-0.477995	0.0641951	-7.44597	9.62e-14	2.65e-12
ENSG00000115307.17	AUP1	protein_coding	1263.98	0.531202	0.0713661	7.44334	9.82e-14	2.7e-12
ENSG00000052802.13	MSMO1	protein_coding	570.617	-1.11416	0.149735	-7.44086	1e-13	2.75e-12
ENSG00000145365.11	TIFA	protein_coding	1450.67	0.561128	0.0754579	7.4363	1.04e-13	2.84e-12
ENSG00000164091.12	WDR82	protein_coding	2623.19	0.389828	0.0524795	7.42818	1.1e-13	3.01e-12
ENSG00000143603.19	KCNN3	protein_coding	590.399	1.23019	0.165609	7.42833	1.1e-13	3.01e-12
ENSG00000164308.17	ERAP2	protein_coding	2655.97	-0.56256	0.0757718	-7.4244	1.13e-13	3.09e-12
ENSG00000137161.17	CNPY3	protein_coding	566.439	-0.604615	0.0814489	-7.42325	1.14e-13	3.11e-12
ENSG00000104320.14	NBN	protein_coding	1773.02	-0.940814	0.126929	-7.41214	1.24e-13	3.37e-12
ENSG00000109606.13	DHX15	protein_coding	4130.74	0.333907	0.0450483	7.4122	1.24e-13	3.37e-12
ENSG00000108960.9	MMD	protein_coding	333.55	-0.871131	0.117579	-7.4089	1.27e-13	3.45e-12
ENSG00000196182.11	STK40	protein_coding	1757.57	-0.650552	0.0878602	-7.4044	1.32e-13	3.57e-12
ENSG00000135932.11	CAB39	protein_coding	1560.51	0.417103	0.0563521	7.40172	1.34e-13	3.63e-12
ENSG00000162851.8	TFB2M	protein_coding	384.886	0.674709	0.0912577	7.39345	1.43e-13	3.86e-12
ENSG00000226674.11	TEX41	lncRNA	140.931	2.29806	0.311219	7.38405	1.54e-13	4.14e-12
ENSG00000130204.13	TOMM40	protein_coding	2180.19	0.524796	0.07118	7.3728	1.67e-13	4.49e-12
ENSG00000118308.15	IRAG2	protein_coding	5309.64	0.479031	0.0650017	7.36951	1.71e-13	4.6e-12
ENSG00000100024.15	UPB1	protein_coding	42.6271	-4.39339	0.597434	-7.35377	1.93e-13	5.17e-12
ENSG00000142864.15	SERBP1	protein_coding	17622.2	0.430782	0.0587433	7.3333	2.25e-13	6.01e-12
ENSG00000085832.17	EPS15	protein_coding	2112.66	-0.639272	0.0873206	-7.32097	2.46e-13	6.58e-12
ENSG00000134285.11	FKBP11	protein_coding	507.421	-0.671149	0.0917831	-7.31234	2.63e-13	7.01e-12
ENSG00000132359.15	RAP1GAP2	protein_coding	635.591	1.11054	0.152137	7.29963	2.89e-13	7.69e-12
ENSG00000278196.3	IGLV2-8	IG_V_gene	50.5655	2.23263	0.306389	7.28692	3.17e-13	8.44e-12
ENSG00000167930.17	FAM234A	protein_coding	538.467	-0.866844	0.119037	-7.28216	3.29e-13	8.73e-12
ENSG00000168610.16	STAT3	protein_coding	720.814	-1.13031	0.155384	-7.27426	3.48e-13	9.24e-12
ENSG00000144749.14	LRIG1	protein_coding	2192.17	0.715865	0.0984254	7.27317	3.51e-13	9.3e-12
ENSG00000070061.16	ELP1	protein_coding	2310.8	0.783242	0.107706	7.27203	3.54e-13	9.37e-12
ENSG00000130024.15	PHF10	protein_coding	816.086	0.494245	0.0679885	7.26953	3.61e-13	9.53e-12
ENSG00000137078.9	SIT1	protein_coding	571.077	-0.601492	0.0828567	-7.25942	3.89e-13	1.03e-11
ENSG00000163219.12	ARHGAP25	protein_coding	87.3944	-2.10899	0.290788	-7.25267	4.09e-13	1.08e-11
ENSG00000076053.12	RBM7	protein_coding	399.954	-0.788041	0.108786	-7.24398	4.36e-13	1.15e-11
ENSG00000106683.15	LIMK1	protein_coding	616.56	-0.614791	0.0849449	-7.23753	4.57e-13	1.2e-11
ENSG00000148840.11	PPRC1	protein_coding	2279.06	0.525363	0.0726149	7.23493	4.66e-13	1.22e-11
ENSG00000214212.9	C19orf38	protein_coding	50.5676	-1.61103	0.222813	-7.23043	4.81e-13	1.26e-11
ENSG00000214706.11	IFRD2	protein_coding	893.392	0.740373	0.102432	7.22794	4.9e-13	1.28e-11
ENSG00000266074.10	BAHCC1	protein_coding	430.206	2.00232	0.277522	7.215	5.39e-13	1.41e-11
ENSG00000069849.11	ATP1B3	protein_coding	2315.78	0.588308	0.0815757	7.2118	5.52e-13	1.44e-11
ENSG00000184293.7	CLECL1	protein_coding	304.422	-0.727154	0.101049	-7.19605	6.2e-13	1.61e-11
ENSG00000123595.8	RAB9A	protein_coding	260.413	-1.13781	0.158229	-7.19086	6.44e-13	1.67e-11
ENSG00000120438.12	TCP1	protein_coding	6011.31	0.334988	0.0465895	7.1902	6.47e-13	1.68e-11
ENSG00000065534.19	MYLK	protein_coding	474.253	3.63466	0.505519	7.18995	6.48e-13	1.68e-11
ENSG00000076513.17	ANKRD13A	protein_coding	2370.96	-0.488921	0.0680829	-7.18126	6.91e-13	1.79e-11
ENSG00000155313.15	USP25	protein_coding	561.732	-1.02156	0.142373	-7.17523	7.22e-13	1.86e-11
ENSG00000175130.7	MARCKSL1	protein_coding	3328.05	-0.382896	0.0533594	-7.1758	7.19e-13	1.86e-11
ENSG00000284753.2	EEF1AKMT4	protein_coding	468.407	0.715157	0.0996764	7.17478	7.24e-13	1.87e-11
ENSG00000211893.4	IGHG2	IG_C_gene	189.947	1.40906	0.196565	7.16841	7.59e-13	1.95e-11
ENSG00000169203.16	NPIPB12	protein_coding	1025.98	0.496172	0.0692259	7.16744	7.64e-13	1.96e-11
ENSG00000134186.12	PRPF38B	protein_coding	1860.52	0.527532	0.0736487	7.16282	7.9e-13	2.03e-11
ENSG00000102921.8	N4BP1	protein_coding	751.815	-1.40212	0.195918	-7.15667	8.27e-13	2.12e-11
ENSG00000122406.14	RPL5	protein_coding	13670.9	0.504628	0.0705293	7.15487	8.38e-13	2.14e-11
ENSG00000130726.12	TRIM28	protein_coding	8516.28	0.366795	0.0512692	7.1543	8.41e-13	2.15e-11
ENSG00000204516.10	MICB	protein_coding	420.656	-0.773479	0.108381	-7.13667	9.56e-13	2.44e-11
ENSG00000135316.19	SYNCRIP	protein_coding	6001.86	0.40981	0.0574314	7.13564	9.63e-13	2.45e-11
ENSG00000119900.9	OGFRL1	protein_coding	941.871	-0.535413	0.075095	-7.12981	1.01e-12	2.56e-11
ENSG00000135966.13	TGFBRAP1	protein_coding	865.417	0.581615	0.0816203	7.12586	1.03e-12	2.63e-11
ENSG00000175061.18	SNHG29	lncRNA	6027.48	0.337819	0.0474138	7.12492	1.04e-12	2.64e-11
ENSG00000117151.13	CTBS	protein_coding	129.525	-1.16762	0.164105	-7.11508	1.12e-12	2.83e-11
ENSG00000100426.7	ZBED4	protein_coding	1115.9	0.403764	0.0567938	7.1093	1.17e-12	2.95e-11
ENSG00000169245.6	CXCL10	protein_coding	2219.16	-3.23417	0.455176	-7.10532	1.2e-12	3.03e-11
ENSG00000211625.2	IGKV3D-20	IG_V_gene	142.936	-1.28239	0.180593	-7.10103	1.24e-12	3.12e-11
ENSG00000164086.10	DUSP7	protein_coding	191.085	0.943138	0.133072	7.08745	1.37e-12	3.44e-11
ENSG00000238241.2	CCR12P	transcribed_unprocessed_pseudogene	16.4019	-3.60474	0.509298	-7.07786	1.46e-12	3.68e-11
ENSG00000123473.16	STIL	protein_coding	1219.63	-0.600165	0.0848698	-7.0716	1.53e-12	3.84e-11
ENSG00000070831.17	CDC42	protein_coding	3187.92	-0.356765	0.0504787	-7.06764	1.58e-12	3.95e-11
ENSG00000145833.16	DDX46	protein_coding	2356.82	0.501244	0.0709286	7.06688	1.58e-12	3.97e-11
ENSG00000265206.5	AC004687.1	lncRNA	528.457	-0.87458	0.123793	-7.06484	1.61e-12	4.02e-11
ENSG00000279443.1	AL513497.1	TEC	41.2864	1.81562	0.257522	7.05034	1.78e-12	4.45e-11
ENSG00000197771.13	MCMBP	protein_coding	1670.58	0.321284	0.0456009	7.04556	1.85e-12	4.6e-11
ENSG00000131480.9	AOC2	protein_coding	61.065	1.37191	0.194761	7.04406	1.87e-12	4.65e-11
ENSG00000120705.13	ETF1	protein_coding	3250.4	0.327719	0.046551	7.03999	1.92e-12	4.78e-11
ENSG00000104738.18	MCM4	protein_coding	6365.74	0.62224	0.0884363	7.03602	1.98e-12	4.91e-11
ENSG00000106952.8	TNFSF8	protein_coding	767.395	0.575708	0.0818433	7.03428	2e-12	4.96e-11
ENSG00000154511.12	DIPK1A	protein_coding	250.994	-0.805722	0.114653	-7.02746	2.1e-12	5.21e-11
ENSG00000114805.18	PLCH1	protein_coding	216.104	1.35334	0.192659	7.02451	2.15e-12	5.31e-11
ENSG00000185875.13	THNSL1	protein_coding	64.4698	-1.41097	0.201052	-7.01791	2.25e-12	5.56e-11
ENSG00000124831.19	LRRFIP1	protein_coding	2995.77	-0.323743	0.0461394	-7.01663	2.27e-12	5.6e-11
ENSG00000138670.18	RASGEF1B	protein_coding	93.1363	-1.34236	0.191501	-7.00971	2.39e-12	5.88e-11
ENSG00000125901.6	MRPS26	protein_coding	1234.12	0.642781	0.0918124	7.00103	2.54e-12	6.24e-11
ENSG00000168924.15	LETM1	protein_coding	1990.61	0.483779	0.0691503	6.99605	2.63e-12	6.46e-11
ENSG00000204371.11	EHMT2	protein_coding	1378.3	0.592655	0.084745	6.99339	2.68e-12	6.58e-11
ENSG00000197324.9	LRP10	protein_coding	742.211	-0.771363	0.110395	-6.9873	2.8e-12	6.86e-11
ENSG00000166128.13	RAB8B	protein_coding	758.545	-0.810968	0.11615	-6.98209	2.91e-12	7.11e-11
ENSG00000258947.8	TUBB3	protein_coding	420.677	1.28538	0.184151	6.98003	2.95e-12	7.2e-11
ENSG00000151640.13	DPYSL4	protein_coding	17.4121	-4.79766	0.687617	-6.97723	3.01e-12	7.34e-11
ENSG00000157191.20	NECAP2	protein_coding	1226.04	-0.407734	0.0584694	-6.97345	3.09e-12	7.53e-11
ENSG00000115568.16	ZNF142	protein_coding	1002.6	0.495072	0.0710104	6.97182	3.13e-12	7.6e-11
ENSG00000074416.14	MGLL	protein_coding	127.187	-1.758	0.252253	-6.96921	3.19e-12	7.74e-11
ENSG00000135596.18	MICAL1	protein_coding	444.07	-1.39868	0.200867	-6.9632	3.33e-12	8.06e-11
ENSG00000023734.11	STRAP	protein_coding	2219.48	0.333177	0.0478631	6.96104	3.38e-12	8.18e-11
ENSG00000175550.8	DRAP1	protein_coding	439.935	-0.641904	0.0922708	-6.95674	3.48e-12	8.42e-11
ENSG00000106144.20	CASP2	protein_coding	1480.95	0.339955	0.0488716	6.95609	3.5e-12	8.44e-11
ENSG00000197451.12	HNRNPAB	protein_coding	4749.2	0.373908	0.0537958	6.95051	3.64e-12	8.77e-11
ENSG00000167578.18	RAB4B	protein_coding	184.897	-1.51176	0.217641	-6.94612	3.75e-12	9.04e-11
ENSG00000124508.17	BTN2A2	protein_coding	516.498	-0.974142	0.140283	-6.94412	3.81e-12	9.16e-11
ENSG00000007968.7	E2F2	protein_coding	3250.28	0.549262	0.0792085	6.93439	4.08e-12	9.79e-11
ENSG00000130429.15	ARPC1B	protein_coding	1454.51	-0.959813	0.138449	-6.93261	4.13e-12	9.9e-11
ENSG00000137968.16	SLC44A5	protein_coding	142.186	1.08321	0.156273	6.93148	4.16e-12	9.97e-11
ENSG00000123146.20	ADGRE5	protein_coding	512.8	-0.8053	0.11625	-6.92728	4.29e-12	1.02e-10
ENSG00000184922.14	FMNL1	protein_coding	1667.66	-0.615666	0.0888567	-6.92875	4.25e-12	1.02e-10
ENSG00000114013.16	CD86	protein_coding	737.17	-0.811614	0.117174	-6.92655	4.31e-12	1.03e-10
ENSG00000133328.4	PLAAT2	protein_coding	17.3059	-6.09221	0.879702	-6.92531	4.35e-12	1.04e-10
ENSG00000122140.11	MRPS2	protein_coding	1284.3	0.565063	0.0817142	6.91512	4.67e-12	1.11e-10
ENSG00000103522.16	IL21R	protein_coding	296.339	-1.45024	0.209777	-6.91321	4.74e-12	1.12e-10
ENSG00000224521.2	AC098483.1	lncRNA	10.9486	-5.39842	0.780876	-6.91328	4.74e-12	1.12e-10
ENSG00000145425.10	RPS3A	protein_coding	18423.2	0.349182	0.0506811	6.88978	5.59e-12	1.32e-10
ENSG00000133321.11	PLAAT4	protein_coding	38.3268	-1.53928	0.22366	-6.88221	5.89e-12	1.39e-10
ENSG00000100225.18	FBXO7	protein_coding	1147.67	-0.609691	0.0886084	-6.88073	5.95e-12	1.41e-10
ENSG00000125834.13	STK35	protein_coding	1522.79	0.354183	0.0515473	6.87102	6.37e-12	1.5e-10
ENSG00000109107.14	ALDOC	protein_coding	269.091	-1.12711	0.164197	-6.86438	6.68e-12	1.57e-10
ENSG00000160117.16	ANKLE1	protein_coding	831.619	0.570609	0.0831512	6.8623	6.78e-12	1.59e-10
ENSG00000100104.13	SRRD	protein_coding	2046.67	0.598051	0.0872216	6.85669	7.05e-12	1.66e-10
ENSG00000076003.5	MCM6	protein_coding	3057.32	0.553841	0.0809645	6.84054	7.89e-12	1.85e-10
ENSG00000144711.16	IQSEC1	protein_coding	1482.09	-0.531256	0.0776769	-6.8393	7.96e-12	1.86e-10
ENSG00000058804.12	NDC1	protein_coding	3988.57	0.452842	0.0662084	6.83964	7.94e-12	1.86e-10
ENSG00000005100.13	DHX33	protein_coding	1163.42	0.501148	0.0733192	6.83515	8.19e-12	1.91e-10
ENSG00000189067.14	LITAF	protein_coding	583.915	-0.86503	0.126606	-6.83244	8.35e-12	1.95e-10
ENSG00000187605.16	TET3	protein_coding	1274.46	0.442171	0.064781	6.82564	8.75e-12	2.04e-10
ENSG00000162694.14	EXTL2	protein_coding	121.854	-1.40545	0.206496	-6.80617	1e-11	2.33e-10
ENSG00000159388.6	BTG2	protein_coding	1464.22	0.388877	0.0571405	6.80563	1.01e-11	2.34e-10
ENSG00000146083.12	RNF44	protein_coding	1318.8	0.697353	0.102635	6.79451	1.09e-11	2.52e-10
ENSG00000012660.14	ELOVL5	protein_coding	1074.7	-0.465599	0.0686054	-6.78663	1.15e-11	2.66e-10
ENSG00000132466.19	ANKRD17	protein_coding	3347.98	0.378839	0.0558349	6.78498	1.16e-11	2.69e-10
ENSG00000121064.13	SCPEP1	protein_coding	404.424	-0.706552	0.104167	-6.78288	1.18e-11	2.72e-10
ENSG00000066294.15	CD84	protein_coding	204.063	-1.50979	0.222688	-6.77982	1.2e-11	2.78e-10
ENSG00000227630.4	LINC01132	lncRNA	30.9556	-2.49535	0.368094	-6.7791	1.21e-11	2.79e-10
ENSG00000160208.13	RRP1B	protein_coding	4266.65	0.265567	0.0392349	6.76865	1.3e-11	2.99e-10
ENSG00000133316.16	WDR74	protein_coding	1217.88	0.389167	0.0575565	6.76148	1.37e-11	3.14e-10
ENSG00000137312.15	FLOT1	protein_coding	714.53	-0.600648	0.0889698	-6.75114	1.47e-11	3.37e-10
ENSG00000074071.15	MRPS34	protein_coding	1371.57	0.600293	0.0890526	6.74089	1.57e-11	3.61e-10
ENSG00000170142.12	UBE2E1	protein_coding	2348.49	-0.42923	0.063766	-6.73133	1.68e-11	3.85e-10
ENSG00000146094.16	DOK3	protein_coding	3776.1	0.355345	0.0528746	6.72053	1.81e-11	4.14e-10
ENSG00000285417.1	BX571818.1	transcribed_unitary_pseudogene	43.2486	-1.87175	0.278965	-6.70962	1.95e-11	4.46e-10
ENSG00000140332.17	TLE3	protein_coding	1323.02	0.938079	0.139831	6.70866	1.96e-11	4.48e-10
ENSG00000171109.19	MFN1	protein_coding	1042.26	-1.02809	0.153369	-6.7034	2.04e-11	4.64e-10
ENSG00000135655.16	USP15	protein_coding	597.75	-0.703589	0.105065	-6.69668	2.13e-11	4.85e-10
ENSG00000116679.16	IVNS1ABP	protein_coding	1925.9	-0.429296	0.064139	-6.69321	2.18e-11	4.96e-10
ENSG00000099800.8	TIMM13	protein_coding	799.897	0.653408	0.097709	6.68729	2.27e-11	5.16e-10
ENSG00000161791.14	FMNL3	protein_coding	727.359	-0.479899	0.0718042	-6.68345	2.33e-11	5.29e-10
ENSG00000166482.12	MFAP4	protein_coding	93.5589	2.01751	0.30186	6.68361	2.33e-11	5.29e-10
ENSG00000151689.13	INPP1	protein_coding	28.6594	-3.24684	0.485987	-6.68092	2.37e-11	5.37e-10
ENSG00000134954.14	ETS1	protein_coding	6499.34	0.23851	0.0357094	6.6792	2.4e-11	5.43e-10
ENSG00000124702.18	KLHDC3	protein_coding	1026.49	0.390493	0.058546	6.66984	2.56e-11	5.78e-10
ENSG00000167173.19	C15orf39	protein_coding	1660.79	-0.651414	0.0978181	-6.65944	2.75e-11	6.19e-10
ENSG00000148335.15	NTMT1	protein_coding	463.583	0.664468	0.0998125	6.65716	2.79e-11	6.28e-10
ENSG00000143061.18	IGSF3	protein_coding	13.6281	-2.85116	0.428376	-6.65573	2.82e-11	6.34e-10
ENSG00000139083.11	ETV6	protein_coding	1391.79	-0.370423	0.0557096	-6.64918	2.95e-11	6.62e-10
ENSG00000089094.19	KDM2B	protein_coding	3115.09	-0.67757	0.102101	-6.63628	3.22e-11	7.21e-10
ENSG00000204304.12	PBX2	protein_coding	1187.18	-0.491269	0.0740366	-6.63549	3.23e-11	7.24e-10
ENSG00000185386.15	MAPK11	protein_coding	195.043	-0.866078	0.130545	-6.6343	3.26e-11	7.29e-10
ENSG00000086619.14	ERO1B	protein_coding	255.485	-1.75073	0.263944	-6.63296	3.29e-11	7.35e-10
ENSG00000078618.22	NRDC	protein_coding	2899.78	-0.66069	0.0996685	-6.62888	3.38e-11	7.54e-10
ENSG00000170445.16	HARS1	protein_coding	938.929	-0.378641	0.0571271	-6.62804	3.4e-11	7.58e-10
ENSG00000146072.6	TNFRSF21	protein_coding	771.72	0.498208	0.0751834	6.62658	3.44e-11	7.64e-10
ENSG00000170638.10	TRABD	protein_coding	1481.38	0.432776	0.0653234	6.62513	3.47e-11	7.71e-10
ENSG00000204387.14	SNHG32	lncRNA	1226.81	0.362177	0.0546763	6.62402	3.5e-11	7.76e-10
ENSG00000109046.15	WSB1	protein_coding	962.307	-0.608884	0.0919253	-6.62368	3.5e-11	7.77e-10
ENSG00000148730.7	EIF4EBP2	protein_coding	3161.37	0.278271	0.04202	6.62234	3.54e-11	7.83e-10
ENSG00000162607.13	USP1	protein_coding	3173.58	0.324691	0.0490702	6.61687	3.67e-11	8.11e-10
ENSG00000067225.19	PKM	protein_coding	29744	-0.348885	0.0527356	-6.61574	3.7e-11	8.16e-10
ENSG00000204256.14	BRD2	protein_coding	5746.61	0.271249	0.0410048	6.61505	3.71e-11	8.19e-10
ENSG00000112679.14	DUSP22	protein_coding	976.733	-0.806259	0.121987	-6.60938	3.86e-11	8.5e-10
ENSG00000174485.16	DENND4A	protein_coding	2963.05	-0.66214	0.100236	-6.60584	3.95e-11	8.69e-10
ENSG00000198833.7	UBE2J1	protein_coding	3323.26	0.346428	0.0524438	6.60571	3.96e-11	8.69e-10
ENSG00000186174.12	BCL9L	protein_coding	367.399	-1.22264	0.185206	-6.60154	4.07e-11	8.93e-10
ENSG00000115165.10	CYTIP	protein_coding	239.056	-1.08222	0.164073	-6.59599	4.22e-11	9.26e-10
ENSG00000065989.16	PDE4A	protein_coding	476.837	0.495941	0.0756319	6.5573	5.48e-11	1.2e-09
ENSG00000258616.5	LINC02303	lncRNA	145.582	2.29052	0.349359	6.55636	5.51e-11	1.21e-09
ENSG00000115750.17	TAF1B	protein_coding	412.484	-1.01196	0.154389	-6.55462	5.58e-11	1.22e-09
ENSG00000057252.13	SOAT1	protein_coding	551.649	-0.751553	0.114792	-6.54708	5.87e-11	1.28e-09
ENSG00000170145.5	SIK2	protein_coding	318.658	1.26783	0.193895	6.53875	6.2e-11	1.35e-09
ENSG00000272620.2	AFAP1-AS1	lncRNA	2658.4	0.316557	0.048418	6.53801	6.23e-11	1.36e-09
ENSG00000227591.5	HSD11B1-AS1	lncRNA	87.6905	-1.17591	0.179893	-6.53671	6.29e-11	1.37e-09
ENSG00000183092.16	BEGAIN	protein_coding	173.646	2.96068	0.45313	6.53384	6.41e-11	1.39e-09
ENSG00000172578.12	KLHL6	protein_coding	1802.56	-0.334061	0.0511404	-6.53223	6.48e-11	1.4e-09
ENSG00000157637.13	SLC38A10	protein_coding	565.985	-0.693294	0.106466	-6.51189	7.42e-11	1.61e-09
ENSG00000157873.18	TNFRSF14	protein_coding	88.5015	-1.72383	0.264795	-6.51007	7.51e-11	1.62e-09
ENSG00000227502.3	MROCKI	lncRNA	19.464	-2.56278	0.393735	-6.50889	7.57e-11	1.63e-09
ENSG00000044459.15	CNTLN	protein_coding	23.3716	-2.46624	0.37896	-6.50791	7.62e-11	1.64e-09
ENSG00000238755.3	LINC02006	lncRNA	148.531	0.922246	0.141736	6.50677	7.68e-11	1.65e-09
ENSG00000205436.7	EXOC3L4	protein_coding	51.0252	-1.49076	0.22944	-6.49737	8.17e-11	1.76e-09
ENSG00000197249.14	SERPINA1	protein_coding	143.838	-0.98165	0.15141	-6.4834	8.97e-11	1.93e-09
ENSG00000141837.22	CACNA1A	protein_coding	68.5065	-1.83826	0.283924	-6.4745	9.51e-11	2.04e-09
ENSG00000176624.12	MEX3C	protein_coding	1119.87	0.478243	0.0739085	6.47074	9.75e-11	2.09e-09
ENSG00000121057.13	AKAP1	protein_coding	833.563	0.639648	0.0989323	6.46552	1.01e-10	2.16e-09
ENSG00000198382.9	UVRAG	protein_coding	849.227	-0.508437	0.078695	-6.46086	1.04e-10	2.23e-09
ENSG00000171206.15	TRIM8	protein_coding	725.532	0.715522	0.110774	6.4593	1.05e-10	2.25e-09
ENSG00000109971.14	HSPA8	protein_coding	15946.9	-0.561494	0.0870118	-6.45308	1.1e-10	2.34e-09
ENSG00000171421.13	MRPL36	protein_coding	401.959	0.61609	0.0954818	6.45243	1.1e-10	2.35e-09
ENSG00000148180.21	GSN	protein_coding	61.684	-2.44579	0.379971	-6.43677	1.22e-10	2.6e-09
ENSG00000132361.18	CLUH	protein_coding	3751	0.753403	0.117088	6.43451	1.24e-10	2.63e-09
ENSG00000092964.18	DPYSL2	protein_coding	1091.99	-0.441952	0.068794	-6.42428	1.32e-10	2.81e-09
ENSG00000176049.16	JAKMIP2	protein_coding	194.771	-0.899596	0.140044	-6.42369	1.33e-10	2.82e-09
ENSG00000140948.13	ZCCHC14	protein_coding	418.045	0.997386	0.155494	6.4143	1.41e-10	3e-09
ENSG00000185862.7	EVI2B	protein_coding	700.101	-0.50735	0.0791883	-6.40688	1.49e-10	3.14e-09
ENSG00000061794.13	MRPS35	protein_coding	866.34	0.460691	0.0719412	6.40373	1.52e-10	3.2e-09
ENSG00000175063.17	UBE2C	protein_coding	1209.26	-0.41513	0.0648768	-6.39874	1.57e-10	3.3e-09
ENSG00000240505.9	TNFRSF13B	protein_coding	301.535	1.08452	0.169484	6.39893	1.56e-10	3.3e-09
ENSG00000171490.13	RSL1D1	protein_coding	4049.25	0.328813	0.0514056	6.39645	1.59e-10	3.34e-09
ENSG00000087269.16	NOP14	protein_coding	2450.55	0.387053	0.0605071	6.39682	1.59e-10	3.34e-09
ENSG00000100092.24	SH3BP1	protein_coding	653.529	-1.04047	0.16268	-6.39581	1.6e-10	3.35e-09
ENSG00000163932.15	PRKCD	protein_coding	1263.35	-0.422958	0.0661296	-6.3959	1.6e-10	3.35e-09
ENSG00000132475.10	H3-3B	protein_coding	4338.67	-0.414566	0.0648673	-6.39099	1.65e-10	3.45e-09
ENSG00000232124.3	AP001057.1	lncRNA	72.4086	-1.3088	0.204882	-6.38806	1.68e-10	3.52e-09
ENSG00000183569.18	SERHL2	protein_coding	287.202	-0.901308	0.141217	-6.38241	1.74e-10	3.64e-09
ENSG00000164045.12	CDC25A	protein_coding	1754.95	0.45495	0.0713132	6.3796	1.78e-10	3.71e-09
ENSG00000259820.1	AC083843.2	lncRNA	251.219	-1.10811	0.173734	-6.37819	1.79e-10	3.73e-09
ENSG00000112182.15	BACH2	protein_coding	4725.51	0.481341	0.0754649	6.37834	1.79e-10	3.73e-09
ENSG00000184730.11	APOBR	protein_coding	24.2092	-2.32348	0.364494	-6.37455	1.84e-10	3.81e-09
ENSG00000185090.15	MANEAL	protein_coding	791.221	0.575894	0.0903419	6.37461	1.83e-10	3.81e-09
ENSG00000260997.1	AC004847.1	lncRNA	111.987	-0.942336	0.147942	-6.36963	1.89e-10	3.93e-09
ENSG00000141664.10	ZCCHC2	protein_coding	414.511	-1.52739	0.240149	-6.3602	2.01e-10	4.18e-09
ENSG00000147434.9	CHRNA6	protein_coding	385.538	-0.809597	0.127685	-6.34058	2.29e-10	4.74e-09
ENSG00000237550.5	AC243919.1	transcribed_processed_pseudogene	6284.73	0.313811	0.0495745	6.33008	2.45e-10	5.06e-09
ENSG00000085117.12	CD82	protein_coding	818.969	-0.61625	0.0973517	-6.33014	2.45e-10	5.06e-09
ENSG00000169241.19	SLC50A1	protein_coding	439.452	-0.705003	0.111414	-6.32778	2.49e-10	5.13e-09
ENSG00000136068.15	FLNB	protein_coding	2031.63	-1.36855	0.216377	-6.32484	2.54e-10	5.22e-09
ENSG00000196664.5	TLR7	protein_coding	110.404	-2.45753	0.388931	-6.31867	2.64e-10	5.43e-09
ENSG00000105483.18	CARD8	protein_coding	704.72	-0.73306	0.116135	-6.31215	2.75e-10	5.66e-09
ENSG00000172349.17	IL16	protein_coding	514.512	-0.864566	0.137012	-6.31016	2.79e-10	5.72e-09
ENSG00000171435.14	KSR2	protein_coding	257.826	1.13975	0.180682	6.30806	2.83e-10	5.8e-09
ENSG00000213492.2	NT5C3AP1	transcribed_processed_pseudogene	16.7547	-3.02084	0.478964	-6.30703	2.84e-10	5.83e-09
ENSG00000109475.17	RPL34	protein_coding	4047.41	0.312287	0.0495266	6.30544	2.87e-10	5.88e-09
ENSG00000125835.19	SNRPB	protein_coding	4770.75	0.439231	0.0696949	6.30219	2.93e-10	6e-09
ENSG00000168883.20	USP39	protein_coding	1178.19	0.409968	0.0650617	6.30122	2.95e-10	6.03e-09
ENSG00000095002.15	MSH2	protein_coding	2824.73	0.315096	0.0500529	6.29527	3.07e-10	6.26e-09
ENSG00000276045.3	ORAI1	protein_coding	216.088	-0.650335	0.103348	-6.29268	3.12e-10	6.36e-09
ENSG00000166582.10	CENPV	protein_coding	737.101	0.794772	0.126323	6.29159	3.14e-10	6.39e-09
ENSG00000112294.14	ALDH5A1	protein_coding	4623.59	0.487631	0.0775726	6.28613	3.25e-10	6.62e-09
ENSG00000109689.19	STIM2	protein_coding	1470.2	-0.556192	0.0884923	-6.28521	3.27e-10	6.65e-09
ENSG00000104881.16	PPP1R13L	protein_coding	87.1969	1.59512	0.254165	6.2759	3.48e-10	7.05e-09
ENSG00000116001.17	TIA1	protein_coding	890.449	-0.662272	0.105579	-6.27273	3.55e-10	7.19e-09
ENSG00000117174.11	ZNHIT6	protein_coding	615.61	0.435421	0.0694647	6.26824	3.65e-10	7.39e-09
ENSG00000072694.21	FCGR2B	protein_coding	95.2796	-1.5186	0.242303	-6.26734	3.67e-10	7.42e-09
ENSG00000196981.4	WDR5B	protein_coding	141.309	-0.828799	0.132308	-6.26419	3.75e-10	7.56e-09
ENSG00000108175.18	ZMIZ1	protein_coding	169.408	1.13474	0.181215	6.26182	3.81e-10	7.67e-09
ENSG00000115232.14	ITGA4	protein_coding	767.67	-0.801776	0.128127	-6.25765	3.91e-10	7.87e-09
ENSG00000132744.8	ACY3	protein_coding	473.2	0.822853	0.131539	6.25556	3.96e-10	7.97e-09
ENSG00000164924.18	YWHAZ	protein_coding	8186.28	-0.217828	0.0348282	-6.25436	3.99e-10	8.02e-09
ENSG00000107798.18	LIPA	protein_coding	459.97	-0.612533	0.0980461	-6.24739	4.17e-10	8.38e-09
ENSG00000185433.10	LINC00158	lncRNA	270.075	-1.16979	0.187368	-6.24327	4.29e-10	8.59e-09
ENSG00000068400.13	GRIPAP1	protein_coding	892.319	-0.797347	0.12797	-6.23076	4.64e-10	9.29e-09
ENSG00000178162.8	FAR2P2	transcribed_unprocessed_pseudogene	201.393	1.17302	0.188265	6.2307	4.64e-10	9.29e-09
ENSG00000166226.13	CCT2	protein_coding	4312.19	0.225555	0.036214	6.22838	4.71e-10	9.41e-09
ENSG00000118900.15	UBN1	protein_coding	1383.44	0.632752	0.101594	6.22824	4.72e-10	9.41e-09
ENSG00000063244.13	U2AF2	protein_coding	4560.12	0.261349	0.041966	6.22763	4.74e-10	9.44e-09
ENSG00000119203.14	CPSF3	protein_coding	1278.76	-0.603304	0.0969132	-6.2252	4.81e-10	9.58e-09
ENSG00000169689.15	CENPX	protein_coding	385.309	0.789284	0.126817	6.2238	4.85e-10	9.65e-09
ENSG00000172366.20	MCRIP2	protein_coding	485.651	0.62422	0.100344	6.22079	4.95e-10	9.83e-09
ENSG00000041880.15	PARP3	protein_coding	76.9869	-1.33012	0.21404	-6.21433	5.15e-10	1.02e-08
ENSG00000066336.12	SPI1	protein_coding	647.495	0.599258	0.0964172	6.21527	5.12e-10	1.02e-08
ENSG00000272669.1	AL021707.6	lncRNA	39.7671	-1.48274	0.238721	-6.21118	5.26e-10	1.04e-08
ENSG00000162692.12	VCAM1	protein_coding	15.9804	-2.62731	0.423096	-6.20972	5.31e-10	1.05e-08
ENSG00000135452.10	TSPAN31	protein_coding	104.757	-1.75034	0.282046	-6.20589	5.44e-10	1.07e-08
ENSG00000060971.19	ACAA1	protein_coding	370.295	-0.661069	0.10652	-6.20602	5.43e-10	1.07e-08
ENSG00000138279.16	ANXA7	protein_coding	1055.43	-0.587668	0.0947389	-6.20303	5.54e-10	1.09e-08
ENSG00000109111.15	SUPT6H	protein_coding	2341.53	0.414268	0.0667964	6.20195	5.58e-10	1.1e-08
ENSG00000214797.3	AP002358.1	lncRNA	69.4989	-1.48549	0.239617	-6.19943	5.67e-10	1.11e-08
ENSG00000261221.4	ZNF865	protein_coding	308.237	-0.673832	0.108733	-6.19711	5.75e-10	1.13e-08
ENSG00000114978.18	MOB1A	protein_coding	3320.16	-0.414279	0.0668576	-6.19645	5.78e-10	1.13e-08
ENSG00000124256.15	ZBP1	protein_coding	28.0129	-4.10625	0.662902	-6.19436	5.85e-10	1.15e-08
ENSG00000112290.13	WASF1	protein_coding	567.871	0.620763	0.100246	6.1924	5.93e-10	1.16e-08
ENSG00000104783.14	KCNN4	protein_coding	227.686	-1.18387	0.191216	-6.19124	5.97e-10	1.17e-08
ENSG00000266173.7	STRADA	protein_coding	434.749	-0.853266	0.137899	-6.18762	6.11e-10	1.19e-08
ENSG00000177733.7	HNRNPA0	protein_coding	2916.27	0.438865	0.0709735	6.1835	6.27e-10	1.22e-08
ENSG00000166963.13	MAP1A	protein_coding	112.024	1.09346	0.176826	6.18382	6.26e-10	1.22e-08
ENSG00000054967.13	RELT	protein_coding	558.469	-0.800262	0.129484	-6.1804	6.39e-10	1.24e-08
ENSG00000181634.8	TNFSF15	protein_coding	18.5646	-2.55431	0.413462	-6.17786	6.5e-10	1.26e-08
ENSG00000103495.14	MAZ	protein_coding	4642.72	0.423147	0.0684894	6.17829	6.48e-10	1.26e-08
ENSG00000196497.17	IPO4	protein_coding	1735.56	0.450303	0.0728978	6.17718	6.53e-10	1.27e-08
ENSG00000174021.11	GNG5	protein_coding	659.074	-0.57318	0.0928578	-6.17267	6.71e-10	1.3e-08
ENSG00000112183.15	RBM24	protein_coding	150.602	1.26562	0.20507	6.17164	6.76e-10	1.31e-08
ENSG00000174004.6	NRROS	protein_coding	262.983	-0.667882	0.108254	-6.16956	6.85e-10	1.32e-08
ENSG00000155926.14	SLA	protein_coding	228.941	0.581561	0.0942688	6.16918	6.86e-10	1.33e-08
ENSG00000197785.14	ATAD3A	protein_coding	2921.74	0.661603	0.10729	6.16651	6.98e-10	1.35e-08
ENSG00000196526.10	AFAP1	protein_coding	18.7406	-4.98407	0.808457	-6.16491	7.05e-10	1.36e-08
ENSG00000173674.11	EIF1AX	protein_coding	1974.31	0.44118	0.0715918	6.16244	7.16e-10	1.38e-08
ENSG00000103528.17	SYT17	protein_coding	47.8029	-2.04851	0.332623	-6.15866	7.34e-10	1.41e-08
ENSG00000184007.22	PTP4A2	protein_coding	6419.9	0.397349	0.064565	6.15425	7.54e-10	1.45e-08
ENSG00000173193.15	PARP14	protein_coding	98.1825	-0.938739	0.152606	-6.15137	7.68e-10	1.47e-08
ENSG00000142657.21	PGD	protein_coding	3329.13	-0.406643	0.0661387	-6.14834	7.83e-10	1.5e-08
ENSG00000152484.14	USP12	protein_coding	977.25	-0.556666	0.0905916	-6.14479	8.01e-10	1.53e-08
ENSG00000141480.18	ARRB2	protein_coding	483.8	0.661395	0.107653	6.14376	8.06e-10	1.54e-08
ENSG00000115020.17	PIKFYVE	protein_coding	1053.66	-0.621723	0.101219	-6.14235	8.13e-10	1.55e-08
ENSG00000107929.15	LARP4B	protein_coding	1918.19	0.496184	0.0808056	6.14046	8.23e-10	1.57e-08
ENSG00000164211.13	STARD4	protein_coding	265.475	-1.1879	0.19361	-6.13552	8.49e-10	1.62e-08
ENSG00000164221.13	CCDC112	protein_coding	267.24	-1.09881	0.179148	-6.13354	8.59e-10	1.64e-08
ENSG00000247077.7	PGAM5	protein_coding	1705.45	0.380003	0.0619865	6.13041	8.77e-10	1.67e-08
ENSG00000100100.13	PIK3IP1	protein_coding	343.269	0.680075	0.111013	6.12606	9.01e-10	1.71e-08
ENSG00000166333.14	ILK	protein_coding	663.49	-0.407579	0.0665811	-6.12154	9.27e-10	1.76e-08
ENSG00000163162.9	RNF149	protein_coding	97.6385	-1.56139	0.255381	-6.11394	9.72e-10	1.84e-08
ENSG00000160216.21	AGPAT3	protein_coding	2016.15	-0.754354	0.123406	-6.11277	9.79e-10	1.86e-08
ENSG00000103485.19	QPRT	protein_coding	462.315	-0.563144	0.0922328	-6.10569	1.02e-09	1.94e-08
ENSG00000154978.13	VOPP1	protein_coding	2630.11	-0.273401	0.044787	-6.10446	1.03e-09	1.95e-08
ENSG00000144218.20	AFF3	protein_coding	868.171	0.718536	0.117701	6.10474	1.03e-09	1.95e-08
ENSG00000259529.2	AL136295.5	protein_coding	162.201	-1.27388	0.208819	-6.10043	1.06e-09	2e-08
ENSG00000011590.14	ZBTB32	protein_coding	630.178	-5.11857	0.839499	-6.09718	1.08e-09	2.03e-08
ENSG00000117016.10	RIMS3	protein_coding	2229.5	0.605056	0.0992805	6.0944	1.1e-09	2.07e-08
ENSG00000111801.16	BTN3A3	protein_coding	342.595	-0.971648	0.159493	-6.0921	1.11e-09	2.09e-08
ENSG00000111885.7	MAN1A1	protein_coding	1377.76	0.355867	0.0584123	6.09233	1.11e-09	2.09e-08
ENSG00000165269.13	AQP7	protein_coding	30.1676	-5.37468	0.882486	-6.09038	1.13e-09	2.11e-08
ENSG00000099875.16	MKNK2	protein_coding	3692.14	-0.516253	0.0847854	-6.08894	1.14e-09	2.13e-08
ENSG00000128272.16	ATF4	protein_coding	6994.1	0.266859	0.0438331	6.08807	1.14e-09	2.14e-08
ENSG00000133119.13	RFC3	protein_coding	1704.46	0.350601	0.0576231	6.08439	1.17e-09	2.19e-08
ENSG00000112339.15	HBS1L	protein_coding	2032.31	0.550851	0.0905507	6.08334	1.18e-09	2.2e-08
ENSG00000197043.14	ANXA6	protein_coding	764.123	-0.816284	0.134295	-6.07829	1.21e-09	2.27e-08
ENSG00000235173.7	HGH1	protein_coding	726.363	0.567402	0.0933552	6.07788	1.22e-09	2.27e-08
ENSG00000162377.6	COA7	protein_coding	1786.95	0.419355	0.0690261	6.07531	1.24e-09	2.31e-08
ENSG00000104825.17	NFKBIB	protein_coding	759.487	0.616205	0.101492	6.07147	1.27e-09	2.36e-08
ENSG00000012124.17	CD22	protein_coding	1778.8	-0.742913	0.122393	-6.06989	1.28e-09	2.38e-08
ENSG00000131149.19	GSE1	protein_coding	2935.25	0.430577	0.0709352	6.07	1.28e-09	2.38e-08
ENSG00000224294.1	PINCR	lncRNA	376.032	0.551854	0.0909279	6.06914	1.29e-09	2.39e-08
ENSG00000140853.16	NLRC5	protein_coding	710.896	-1.27335	0.209938	-6.06535	1.32e-09	2.44e-08
ENSG00000134419.15	RPS15A	protein_coding	5605.71	0.296031	0.0488347	6.06189	1.35e-09	2.49e-08
ENSG00000239672.8	NME1	protein_coding	2440.92	0.51452	0.0849666	6.05555	1.4e-09	2.59e-08
ENSG00000101846.8	STS	protein_coding	2351.07	0.266983	0.0441315	6.04972	1.45e-09	2.68e-08
ENSG00000163050.18	COQ8A	protein_coding	797.311	0.664979	0.110009	6.04479	1.5e-09	2.76e-08
ENSG00000170315.14	UBB	protein_coding	7512	-0.353004	0.0584076	-6.0438	1.51e-09	2.77e-08
ENSG00000117597.18	UTP25	protein_coding	646.946	0.488506	0.0808768	6.04012	1.54e-09	2.84e-08
ENSG00000153029.15	MR1	protein_coding	161.055	-1.14781	0.190117	-6.03741	1.57e-09	2.88e-08
ENSG00000171792.11	RHNO1	protein_coding	466.419	-0.521515	0.0864035	-6.03581	1.58e-09	2.91e-08
ENSG00000187522.16	HSPA14	protein_coding	501.063	0.538291	0.0891977	6.03481	1.59e-09	2.92e-08
ENSG00000188186.10	LAMTOR4	protein_coding	584.74	-0.644142	0.10675	-6.0341	1.6e-09	2.93e-08
ENSG00000101577.10	LPIN2	protein_coding	510.995	-1.75804	0.29155	-6.02997	1.64e-09	3e-08
ENSG00000139514.13	SLC7A1	protein_coding	2933.28	0.349849	0.05802	6.02981	1.64e-09	3e-08
ENSG00000116830.12	TTF2	protein_coding	807.026	-0.872283	0.144684	-6.0289	1.65e-09	3.02e-08
ENSG00000186501.15	TMEM222	protein_coding	509.491	0.490304	0.0813412	6.02774	1.66e-09	3.04e-08
ENSG00000156017.13	CARNMT1	protein_coding	596.299	0.664253	0.110255	6.02468	1.69e-09	3.09e-08
ENSG00000185305.11	ARL15	protein_coding	458.048	0.713351	0.118566	6.01647	1.78e-09	3.25e-08
ENSG00000049089.15	COL9A2	protein_coding	174.795	-0.839036	0.139493	-6.01488	1.8e-09	3.28e-08
ENSG00000257221.4	AC007569.1	lncRNA	57.5325	3.10206	0.515838	6.01363	1.81e-09	3.3e-08
ENSG00000163950.13	SLBP	protein_coding	1518.38	0.405955	0.0675411	6.01049	1.85e-09	3.36e-08
ENSG00000184990.13	SIVA1	protein_coding	1031.53	0.662441	0.110215	6.01047	1.85e-09	3.36e-08
ENSG00000130764.10	LRRC47	protein_coding	1709.92	0.54486	0.0906954	6.00758	1.88e-09	3.41e-08
ENSG00000107833.10	NPM3	protein_coding	735.873	0.724737	0.120675	6.00571	1.9e-09	3.45e-08
ENSG00000189077.11	TMEM120A	protein_coding	1651.57	-1.68773	0.281103	-6.00396	1.93e-09	3.48e-08
ENSG00000155052.14	CNTNAP5	protein_coding	48.4246	-1.3898	0.231502	-6.00341	1.93e-09	3.49e-08
ENSG00000090447.12	TFAP4	protein_coding	697.122	0.919584	0.153394	5.99493	2.04e-09	3.68e-08
ENSG00000154839.10	SKA1	protein_coding	461.015	-0.619615	0.103432	-5.99056	2.09e-09	3.77e-08
ENSG00000183496.6	MEX3B	protein_coding	139.911	0.849871	0.142069	5.98211	2.2e-09	3.97e-08
ENSG00000259994.1	AL353796.1	lncRNA	84.3343	1.12889	0.188842	5.97796	2.26e-09	4.07e-08
ENSG00000176101.12	SSNA1	protein_coding	1160.21	-0.507516	0.084901	-5.97774	2.26e-09	4.07e-08
ENSG00000172053.18	QARS1	protein_coding	4870.08	0.53722	0.0898756	5.97738	2.27e-09	4.07e-08
ENSG00000150593.18	PDCD4	protein_coding	1622.35	-0.490796	0.0821454	-5.97473	2.3e-09	4.14e-08
ENSG00000071054.16	MAP4K4	protein_coding	2754.49	-0.55629	0.0931767	-5.97027	2.37e-09	4.25e-08
ENSG00000186283.14	TOR3A	protein_coding	454.021	-0.549989	0.0921657	-5.96739	2.41e-09	4.32e-08
ENSG00000152785.8	BMP3	protein_coding	329.413	0.870533	0.145963	5.96405	2.46e-09	4.4e-08
ENSG00000101365.21	IDH3B	protein_coding	3279.98	0.3147	0.0527896	5.96139	2.5e-09	4.47e-08
ENSG00000170396.9	ZNF804A	protein_coding	277.583	-0.724176	0.121493	-5.96062	2.51e-09	4.49e-08
ENSG00000130309.11	COLGALT1	protein_coding	1318.49	0.950467	0.159502	5.95897	2.54e-09	4.53e-08
ENSG00000047644.19	WWC3	protein_coding	45.6052	-1.37256	0.230714	-5.9492	2.69e-09	4.79e-08
ENSG00000163683.12	SMIM14	protein_coding	1420.23	-0.546812	0.0919113	-5.94935	2.69e-09	4.79e-08
ENSG00000169683.8	LRRC45	protein_coding	514.314	0.766551	0.128851	5.94913	2.7e-09	4.79e-08
ENSG00000173660.12	UQCRH	protein_coding	1499.93	0.355663	0.0598248	5.94507	2.76e-09	4.91e-08
ENSG00000272888.7	CHASERR	lncRNA	757.548	0.394007	0.0662912	5.94358	2.79e-09	4.95e-08
ENSG00000272941.1	AC083862.1	lncRNA	12.6949	-2.90844	0.490225	-5.93287	2.98e-09	5.28e-08
ENSG00000165644.11	COMTD1	protein_coding	209.539	0.893896	0.15078	5.92849	3.06e-09	5.41e-08
ENSG00000105327.18	BBC3	protein_coding	166.463	0.868228	0.146601	5.92238	3.17e-09	5.61e-08
ENSG00000138709.19	LARP1B	protein_coding	353.367	0.642665	0.108541	5.92094	3.2e-09	5.66e-08
ENSG00000050344.9	NFE2L3	protein_coding	143.349	-1.25996	0.212922	-5.91746	3.27e-09	5.77e-08
ENSG00000144867.13	SRPRB	protein_coding	1092.85	0.427984	0.072388	5.91237	3.37e-09	5.95e-08
ENSG00000198930.13	CSAG1	protein_coding	8.12123	-3.32112	0.561787	-5.91171	3.39e-09	5.97e-08
ENSG00000157693.15	TMEM268	protein_coding	646.777	-0.72315	0.122466	-5.90491	3.53e-09	6.21e-08
ENSG00000143028.9	SYPL2	protein_coding	13.4494	-3.27381	0.554912	-5.89969	3.64e-09	6.4e-08
ENSG00000197265.9	GTF2E2	protein_coding	429.782	-0.796954	0.135123	-5.89797	3.68e-09	6.46e-08
ENSG00000112297.18	CRYBG1	protein_coding	1637.84	-0.512593	0.0869089	-5.89805	3.68e-09	6.46e-08
ENSG00000169718.18	DUS1L	protein_coding	1681.49	0.423775	0.0718605	5.89719	3.7e-09	6.48e-08
ENSG00000215251.4	FASTKD5	protein_coding	787.788	0.42946	0.0728699	5.89352	3.78e-09	6.62e-08
ENSG00000038427.16	VCAN	protein_coding	9.1196	-5.72231	0.971203	-5.89198	3.82e-09	6.67e-08
ENSG00000187239.17	FNBP1	protein_coding	1567.22	-0.519243	0.0881271	-5.89198	3.82e-09	6.67e-08
ENSG00000183726.11	TMEM50A	protein_coding	1029.32	-0.376223	0.0638632	-5.89108	3.84e-09	6.7e-08
ENSG00000113272.14	THG1L	protein_coding	552.663	-0.533228	0.0905425	-5.88926	3.88e-09	6.77e-08
ENSG00000130522.6	JUND	protein_coding	710.86	0.618952	0.10513	5.8875	3.92e-09	6.83e-08
ENSG00000018189.13	RUFY3	protein_coding	655.19	-0.757642	0.128701	-5.88684	3.94e-09	6.85e-08
ENSG00000102699.6	PARP4	protein_coding	1252.86	-0.413286	0.0702285	-5.88487	3.98e-09	6.93e-08
ENSG00000138801.9	PAPSS1	protein_coding	867.573	-0.604437	0.102723	-5.88415	4e-09	6.95e-08
ENSG00000138639.18	ARHGAP24	protein_coding	1490.08	0.475181	0.080761	5.88379	4.01e-09	6.96e-08
ENSG00000172159.16	FRMD3	protein_coding	45.832	-1.80104	0.306333	-5.87934	4.12e-09	7.14e-08
ENSG00000148303.17	RPL7A	protein_coding	17056.1	0.252471	0.0429414	5.87943	4.12e-09	7.14e-08
ENSG00000062194.16	GPBP1	protein_coding	1651.27	-0.380558	0.064828	-5.87026	4.35e-09	7.53e-08
ENSG00000077348.9	EXOSC5	protein_coding	465.86	0.591641	0.100821	5.86822	4.4e-09	7.62e-08
ENSG00000067064.12	IDI1	protein_coding	1192.16	-0.462552	0.0788429	-5.86675	4.44e-09	7.68e-08
ENSG00000277734.8	TRAC	TR_C_gene	21.416	-2.05596	0.35097	-5.85794	4.69e-09	8.08e-08
ENSG00000144354.14	CDCA7	protein_coding	1893.2	0.322585	0.0550662	5.85813	4.68e-09	8.08e-08
ENSG00000241258.7	CRCP	protein_coding	662.274	0.56492	0.0965197	5.8529	4.83e-09	8.32e-08
ENSG00000163564.15	PYHIN1	protein_coding	79.7374	-1.14663	0.195921	-5.8525	4.84e-09	8.33e-08
ENSG00000196092.14	PAX5	protein_coding	5958.07	-0.71612	0.12238	-5.8516	4.87e-09	8.37e-08
ENSG00000177971.8	IMP3	protein_coding	1119.2	0.430838	0.0736761	5.84773	4.98e-09	8.56e-08
ENSG00000181619.11	GPR135	protein_coding	24.573	-1.9364	0.33135	-5.84398	5.1e-09	8.74e-08
ENSG00000160803.8	UBQLN4	protein_coding	706.041	0.5312	0.0909049	5.84347	5.11e-09	8.76e-08
ENSG00000051108.15	HERPUD1	protein_coding	1294.16	-0.801279	0.137138	-5.84286	5.13e-09	8.79e-08
ENSG00000214160.10	ALG3	protein_coding	967.107	0.579399	0.099167	5.84266	5.14e-09	8.79e-08
ENSG00000145414.9	NAF1	protein_coding	407.791	0.494785	0.0847038	5.84135	5.18e-09	8.85e-08
ENSG00000118816.11	CCNI	protein_coding	3504.34	-0.399478	0.0684316	-5.83763	5.29e-09	9.04e-08
ENSG00000141385.10	AFG3L2	protein_coding	1835.2	0.495704	0.0849411	5.83585	5.35e-09	9.13e-08
ENSG00000142945.13	KIF2C	protein_coding	2168.35	-0.459106	0.0786957	-5.83394	5.41e-09	9.22e-08
ENSG00000174738.13	NR1D2	protein_coding	809.592	0.622957	0.106791	5.83341	5.43e-09	9.25e-08
ENSG00000170515.14	PA2G4	protein_coding	5958.6	0.335341	0.057513	5.8307	5.52e-09	9.38e-08
ENSG00000168564.6	CDKN2AIP	protein_coding	553.267	0.672141	0.115278	5.83063	5.52e-09	9.38e-08
ENSG00000079385.23	CEACAM1	protein_coding	20.6202	-3.79412	0.65076	-5.83029	5.53e-09	9.39e-08
ENSG00000064102.15	INTS13	protein_coding	1207.84	0.615989	0.105665	5.82965	5.55e-09	9.42e-08
ENSG00000101109.12	STK4	protein_coding	3565.13	-0.454914	0.0780827	-5.82605	5.68e-09	9.62e-08
ENSG00000196502.12	SULT1A1	protein_coding	312.059	0.903614	0.155194	5.82249	5.8e-09	9.81e-08
ENSG00000205302.7	SNX2	protein_coding	1219.96	-1.01732	0.174734	-5.82208	5.81e-09	9.83e-08
ENSG00000134575.13	ACP2	protein_coding	118.501	-0.904847	0.155726	-5.8105	6.23e-09	1.05e-07
ENSG00000125538.12	IL1B	protein_coding	163.297	-1.05513	0.181625	-5.80939	6.27e-09	1.06e-07
ENSG00000112996.11	MRPS30	protein_coding	897.279	0.485333	0.083559	5.80827	6.31e-09	1.06e-07
ENSG00000222036.8	POTEM	protein_coding	33.8181	-1.66993	0.287559	-5.80724	6.35e-09	1.07e-07
ENSG00000126067.12	PSMB2	protein_coding	3408.02	-0.340329	0.0586991	-5.79785	6.72e-09	1.13e-07
ENSG00000126524.10	SBDS	protein_coding	848.189	0.436455	0.0752769	5.79798	6.71e-09	1.13e-07
ENSG00000151575.14	TEX9	protein_coding	392.71	-0.70527	0.121738	-5.79335	6.9e-09	1.16e-07
ENSG00000167536.14	DHRS13	protein_coding	303.021	0.751161	0.129661	5.79327	6.9e-09	1.16e-07
ENSG00000154743.19	TSEN2	protein_coding	366.203	0.618792	0.106856	5.79092	7e-09	1.17e-07
ENSG00000160113.6	NR2F6	protein_coding	444.023	0.641382	0.110771	5.79015	7.03e-09	1.18e-07
ENSG00000163171.8	CDC42EP3	protein_coding	177.379	-1.19477	0.206435	-5.78766	7.14e-09	1.19e-07
ENSG00000129680.16	MAP7D3	protein_coding	233.312	0.728285	0.125809	5.78883	7.09e-09	1.19e-07
ENSG00000272841.1	MAP3K4-AS1	lncRNA	240.901	-0.747718	0.129391	-5.77874	7.53e-09	1.26e-07
ENSG00000170175.11	CHRNB1	protein_coding	114.441	-0.917588	0.158835	-5.77699	7.6e-09	1.27e-07
ENSG00000198646.14	NCOA6	protein_coding	1786.41	0.274639	0.0475721	5.77312	7.78e-09	1.3e-07
ENSG00000178502.6	KLHL11	protein_coding	441.436	0.49807	0.0863116	5.7706	7.9e-09	1.32e-07
ENSG00000161057.13	PSMC2	protein_coding	1041.51	-0.382177	0.066265	-5.76741	8.05e-09	1.34e-07
ENSG00000136279.21	DBNL	protein_coding	1664.91	-0.735039	0.127467	-5.7665	8.09e-09	1.35e-07
ENSG00000035141.8	FAM136A	protein_coding	1681.2	0.355835	0.0617167	5.76562	8.14e-09	1.35e-07
ENSG00000130713.16	EXOSC2	protein_coding	1225.5	0.398755	0.069162	5.76551	8.14e-09	1.35e-07
ENSG00000124422.12	USP22	protein_coding	5117.02	0.548276	0.0951846	5.76014	8.4e-09	1.39e-07
ENSG00000144579.8	CTDSP1	protein_coding	1147.41	0.51436	0.0893216	5.75852	8.49e-09	1.41e-07
ENSG00000088766.12	CRLS1	protein_coding	832.214	0.449016	0.0779992	5.75667	8.58e-09	1.42e-07
ENSG00000116120.11	FARSB	protein_coding	1511.16	0.364202	0.0633878	5.74561	9.16e-09	1.51e-07
ENSG00000260267.1	AC026471.1	lncRNA	60.7134	-1.34503	0.234159	-5.74409	9.24e-09	1.53e-07
ENSG00000204713.11	TRIM27	protein_coding	1632.96	0.402782	0.0702394	5.73442	9.78e-09	1.61e-07
ENSG00000169136.12	ATF5	protein_coding	7383.67	-0.256409	0.0447543	-5.72925	1.01e-08	1.66e-07
ENSG00000188157.15	AGRN	protein_coding	648.682	-1.27581	0.222804	-5.72614	1.03e-08	1.69e-07
ENSG00000157184.7	CPT2	protein_coding	533.631	-0.425416	0.0743448	-5.7222	1.05e-08	1.73e-07
ENSG00000132970.14	WASF3	protein_coding	270.039	0.877359	0.153317	5.72252	1.05e-08	1.73e-07
ENSG00000160075.12	SSU72	protein_coding	1970.47	0.307444	0.0537422	5.72072	1.06e-08	1.74e-07
ENSG00000124164.16	VAPB	protein_coding	1217.92	0.543502	0.0950511	5.718	1.08e-08	1.77e-07
ENSG00000270127.2	AC027020.2	lncRNA	32.1629	1.93575	0.338973	5.71064	1.13e-08	1.84e-07
ENSG00000211679.2	IGLC3	IG_C_gene	111.893	1.40148	0.245437	5.71013	1.13e-08	1.85e-07
ENSG00000183605.17	SFXN4	protein_coding	529.321	0.455493	0.0798113	5.70713	1.15e-08	1.88e-07
ENSG00000135116.9	HRK	protein_coding	780.458	0.543089	0.0952027	5.70455	1.17e-08	1.91e-07
ENSG00000170915.9	PAQR8	protein_coding	122.605	-1.46853	0.257693	-5.69876	1.21e-08	1.97e-07
ENSG00000121579.13	NAA50	protein_coding	6109.23	0.246279	0.0432543	5.69375	1.24e-08	2.03e-07
ENSG00000165168.8	CYBB	protein_coding	67.6791	-1.61266	0.283299	-5.69244	1.25e-08	2.04e-07
ENSG00000198176.13	TFDP1	protein_coding	12141.9	0.259356	0.0455775	5.69044	1.27e-08	2.06e-07
ENSG00000141569.12	TRIM65	protein_coding	742.218	0.667938	0.117407	5.68909	1.28e-08	2.08e-07
ENSG00000116649.10	SRM	protein_coding	3341.73	0.513093	0.090232	5.68638	1.3e-08	2.11e-07
ENSG00000109255.11	NMU	protein_coding	118.555	1.0409	0.183085	5.68536	1.31e-08	2.12e-07
ENSG00000163376.11	KBTBD8	protein_coding	765.713	-0.685138	0.120526	-5.68455	1.31e-08	2.13e-07
ENSG00000198919.13	DZIP3	protein_coding	849.338	-0.69962	0.123094	-5.6836	1.32e-08	2.14e-07
ENSG00000173207.13	CKS1B	protein_coding	902.297	-0.449217	0.0790756	-5.68086	1.34e-08	2.17e-07
ENSG00000160439.16	RDH13	protein_coding	412.201	0.66092	0.1164	5.67799	1.36e-08	2.21e-07
ENSG00000135956.9	TMEM127	protein_coding	390.362	-0.852858	0.150257	-5.67599	1.38e-08	2.23e-07
ENSG00000155438.12	NIFK	protein_coding	1399.19	0.445603	0.0785321	5.67414	1.39e-08	2.25e-07
ENSG00000072786.13	STK10	protein_coding	935.905	-0.952193	0.168061	-5.66575	1.46e-08	2.36e-07
ENSG00000110042.8	DTX4	protein_coding	871.591	-0.893679	0.15784	-5.66192	1.5e-08	2.41e-07
ENSG00000168268.11	NT5DC2	protein_coding	1017.23	0.894624	0.158072	5.65959	1.52e-08	2.44e-07
ENSG00000105675.9	ATP4A	protein_coding	10.1889	-4.95849	0.876362	-5.65804	1.53e-08	2.46e-07
ENSG00000132670.20	PTPRA	protein_coding	1279.42	-0.426828	0.0754315	-5.65848	1.53e-08	2.46e-07
ENSG00000164078.13	MST1R	protein_coding	109.851	-3.49521	0.61868	-5.64945	1.61e-08	2.59e-07
ENSG00000142207.7	URB1	protein_coding	1490.38	0.354437	0.0627576	5.64772	1.63e-08	2.61e-07
ENSG00000165194.15	PCDH19	protein_coding	6.83192	-8.08107	1.43121	-5.64633	1.64e-08	2.63e-07
ENSG00000043514.17	TRIT1	protein_coding	647.767	0.685262	0.1215	5.64	1.7e-08	2.72e-07
ENSG00000185753.13	CXorf38	protein_coding	500.376	-0.418476	0.0742062	-5.63936	1.71e-08	2.73e-07
ENSG00000230043.1	TMSB4XP6	processed_pseudogene	102.496	-1.29425	0.229559	-5.638	1.72e-08	2.75e-07
ENSG00000231533.2	AL391840.1	lncRNA	9.37807	-3.27665	0.581375	-5.63603	1.74e-08	2.78e-07
ENSG00000184709.7	LRRC26	protein_coding	60.5635	-1.34388	0.238571	-5.63306	1.77e-08	2.83e-07
ENSG00000227671.4	ZNF731P	transcribed_unprocessed_pseudogene	338.811	-0.867398	0.154033	-5.63123	1.79e-08	2.85e-07
ENSG00000170604.5	IRF2BP1	protein_coding	408.721	0.629475	0.111785	5.6311	1.79e-08	2.85e-07
ENSG00000066651.20	TRMT11	protein_coding	212.879	-0.880452	0.156504	-5.62574	1.85e-08	2.94e-07
ENSG00000211460.12	TSN	protein_coding	2597.25	0.300641	0.0534449	5.62525	1.85e-08	2.95e-07
ENSG00000111328.7	CDK2AP1	protein_coding	898.853	0.4549	0.0809199	5.6216	1.89e-08	3.01e-07
ENSG00000173163.10	COMMD1	protein_coding	189.599	-0.836564	0.149015	-5.61396	1.98e-08	3.14e-07
ENSG00000094804.12	CDC6	protein_coding	1201.58	0.419545	0.0747631	5.61165	2e-08	3.18e-07
ENSG00000110455.14	ACCS	protein_coding	373.288	-1.06078	0.189329	-5.60284	2.11e-08	3.34e-07
ENSG00000101350.8	KIF3B	protein_coding	1300.71	-0.320981	0.0573474	-5.59714	2.18e-08	3.45e-07
ENSG00000128266.9	GNAZ	protein_coding	350.397	1.04835	0.187323	5.59651	2.19e-08	3.46e-07
ENSG00000088832.18	FKBP1A	protein_coding	6385.32	0.309914	0.0553941	5.59471	2.21e-08	3.49e-07
ENSG00000197448.14	GSTK1	protein_coding	588.916	-0.462291	0.0827114	-5.58921	2.28e-08	3.6e-07
ENSG00000265491.5	RNF115	protein_coding	550.205	-0.443955	0.0794342	-5.58896	2.28e-08	3.6e-07
ENSG00000128815.19	WDFY4	protein_coding	2281.55	-0.330458	0.05917	-5.5849	2.34e-08	3.69e-07
ENSG00000103653.16	CSK	protein_coding	5286.66	-0.399262	0.0715252	-5.58211	2.38e-08	3.74e-07
ENSG00000262155.2	LINC02175	lncRNA	33.0237	-1.6725	0.299837	-5.57805	2.43e-08	3.83e-07
ENSG00000198799.12	LRIG2	protein_coding	491.308	0.776924	0.139324	5.57639	2.46e-08	3.86e-07
ENSG00000049239.13	H6PD	protein_coding	425.764	-0.575266	0.103216	-5.5734	2.5e-08	3.92e-07
ENSG00000133641.18	C12orf29	protein_coding	300.421	0.791894	0.142093	5.57307	2.5e-08	3.93e-07
ENSG00000158526.8	TSR2	protein_coding	516.147	0.428173	0.0769541	5.56401	2.64e-08	4.13e-07
ENSG00000278129.2	ZNF8	protein_coding	227.685	0.587292	0.10555	5.56413	2.63e-08	4.13e-07
ENSG00000213585.11	VDAC1	protein_coding	9257.91	0.284061	0.0510616	5.5631	2.65e-08	4.15e-07
ENSG00000047932.14	GOPC	protein_coding	2427.18	-0.353759	0.0635967	-5.56253	2.66e-08	4.16e-07
ENSG00000283259.1	AC242022.1	lncRNA	9.62448	-2.69115	0.483862	-5.56182	2.67e-08	4.17e-07
ENSG00000168813.17	ZNF507	protein_coding	793.455	0.404133	0.0727021	5.55875	2.72e-08	4.24e-07
ENSG00000182240.16	BACE2	protein_coding	424.036	-0.83063	0.149657	-5.55024	2.85e-08	4.45e-07
ENSG00000168675.19	LDLRAD4	protein_coding	151.992	3.50733	0.632202	5.5478	2.89e-08	4.51e-07
ENSG00000184381.20	PLA2G6	protein_coding	239.047	-1.06273	0.191584	-5.54709	2.9e-08	4.52e-07
ENSG00000167220.12	HDHD2	protein_coding	429.625	-0.737639	0.133154	-5.53974	3.03e-08	4.71e-07
ENSG00000116497.18	S100PBP	protein_coding	979.086	-1.01938	0.184057	-5.53837	3.05e-08	4.74e-07
ENSG00000101447.15	FAM83D	protein_coding	523.047	-0.408948	0.0738373	-5.5385	3.05e-08	4.74e-07
ENSG00000083168.11	KAT6A	protein_coding	1344.09	0.551095	0.0995325	5.53683	3.08e-08	4.78e-07
ENSG00000211673.2	IGLV3-1	IG_V_gene	124.942	0.995429	0.17984	5.53507	3.11e-08	4.82e-07
ENSG00000111405.9	ENDOU	protein_coding	10.2991	-3.24426	0.586189	-5.53449	3.12e-08	4.83e-07
ENSG00000169660.17	HEXD	protein_coding	537.827	-0.611885	0.110564	-5.53422	3.13e-08	4.84e-07
ENSG00000267535.2	LINC00868	lncRNA	95.1678	0.985732	0.178161	5.53281	3.15e-08	4.87e-07
ENSG00000006625.18	GGCT	protein_coding	717.855	0.477263	0.0863452	5.52738	3.25e-08	5.02e-07
ENSG00000141867.19	BRD4	protein_coding	2466.53	0.301909	0.0546509	5.52432	3.31e-08	5.1e-07
ENSG00000121380.12	BCL2L14	protein_coding	22.9826	-3.71365	0.673274	-5.5158	3.47e-08	5.35e-07
ENSG00000101596.16	SMCHD1	protein_coding	2561.68	-0.611295	0.110829	-5.51566	3.47e-08	5.35e-07
ENSG00000100294.13	MCAT	protein_coding	438.806	0.558076	0.101224	5.51328	3.52e-08	5.42e-07
ENSG00000118655.7	DCLRE1B	protein_coding	379.871	0.499359	0.0907643	5.50172	3.76e-08	5.78e-07
ENSG00000100290.3	BIK	protein_coding	232.8	0.693788	0.126101	5.50184	3.76e-08	5.78e-07
ENSG00000144815.16	NXPE3	protein_coding	985.906	-0.454573	0.0826863	-5.49756	3.85e-08	5.91e-07
ENSG00000154719.14	MRPL39	protein_coding	739.18	-0.409868	0.0745652	-5.49678	3.87e-08	5.93e-07
ENSG00000138814.17	PPP3CA	protein_coding	1216.55	0.69264	0.126007	5.49684	3.87e-08	5.93e-07
ENSG00000091317.8	CMTM6	protein_coding	835.357	-0.372742	0.0678593	-5.49287	3.95e-08	6.05e-07
ENSG00000108828.16	VAT1	protein_coding	323.408	0.91429	0.166566	5.48905	4.04e-08	6.18e-07
ENSG00000169635.10	HIC2	protein_coding	364.073	0.547994	0.0998549	5.4879	4.07e-08	6.22e-07
ENSG00000101146.13	RAE1	protein_coding	1091.88	0.551224	0.100466	5.48666	4.1e-08	6.25e-07
ENSG00000126003.7	PLAGL2	protein_coding	2235.18	-0.307651	0.0561215	-5.48188	4.21e-08	6.42e-07
ENSG00000250337.7	PURPL	lncRNA	252.836	0.817531	0.149171	5.48051	4.24e-08	6.46e-07
ENSG00000275302.2	CCL4	protein_coding	18.8891	-3.84889	0.702708	-5.47723	4.32e-08	6.57e-07
ENSG00000133818.14	RRAS2	protein_coding	492.276	0.48833	0.0891512	5.47755	4.31e-08	6.57e-07
ENSG00000143549.21	TPM3	protein_coding	4070.11	-0.419324	0.0765796	-5.47566	4.36e-08	6.63e-07
ENSG00000128394.17	APOBEC3F	protein_coding	165.219	-1.49528	0.273195	-5.47331	4.42e-08	6.71e-07
ENSG00000157350.13	ST3GAL2	protein_coding	651.519	-0.74051	0.135393	-5.46935	4.52e-08	6.86e-07
ENSG00000085721.13	RRN3	protein_coding	1107.42	0.375393	0.0686568	5.46767	4.56e-08	6.91e-07
ENSG00000113580.15	NR3C1	protein_coding	1220.24	-0.802694	0.146875	-5.46516	4.62e-08	7.01e-07
ENSG00000107949.17	BCCIP	protein_coding	1267.32	0.35818	0.0656224	5.4582	4.81e-08	7.28e-07
ENSG00000130826.18	DKC1	protein_coding	2977.63	0.39157	0.0717731	5.45566	4.88e-08	7.37e-07
ENSG00000122034.17	GTF3A	protein_coding	2663	0.442218	0.0810539	5.45585	4.87e-08	7.37e-07
ENSG00000143851.15	PTPN7	protein_coding	937.949	0.479082	0.0878698	5.45219	4.98e-08	7.51e-07
ENSG00000185885.17	IFITM1	protein_coding	109.543	-6.38994	1.17214	-5.45151	4.99e-08	7.53e-07
ENSG00000117475.14	BLZF1	protein_coding	230.474	-0.989904	0.181759	-5.44624	5.14e-08	7.75e-07
ENSG00000121210.16	TMEM131L	protein_coding	4187.23	0.393001	0.0721682	5.44562	5.16e-08	7.78e-07
ENSG00000184207.9	PGP	protein_coding	371.494	0.520525	0.095724	5.43776	5.4e-08	8.11e-07
ENSG00000167767.14	KRT80	protein_coding	97.3616	1.48849	0.273727	5.43789	5.39e-08	8.11e-07
ENSG00000284846.1	AL355981.1	lncRNA	26.9597	-2.00974	0.369682	-5.43641	5.44e-08	8.16e-07
ENSG00000204991.11	SPIRE2	protein_coding	144.161	0.88374	0.16256	5.43639	5.44e-08	8.16e-07
ENSG00000129250.12	KIF1C	protein_coding	1111.96	-0.565519	0.104141	-5.4303	5.63e-08	8.44e-07
ENSG00000137265.15	IRF4	protein_coding	1194.3	-2.76986	0.510488	-5.42591	5.77e-08	8.64e-07
ENSG00000110700.7	RPS13	protein_coding	5428.17	0.216269	0.0398784	5.42322	5.85e-08	8.76e-07
ENSG00000137944.18	KYAT3	protein_coding	367.441	-0.515315	0.0950336	-5.42245	5.88e-08	8.79e-07
ENSG00000107951.15	MTPAP	protein_coding	865.757	0.540075	0.0996338	5.4206	5.94e-08	8.88e-07
ENSG00000167491.17	GATAD2A	protein_coding	2717.08	0.497624	0.091906	5.41449	6.15e-08	9.18e-07
ENSG00000104969.11	SGTA	protein_coding	2108.01	0.485721	0.0897326	5.41298	6.2e-08	9.25e-07
ENSG00000042493.16	CAPG	protein_coding	98.9155	-1.51446	0.279817	-5.41234	6.22e-08	9.27e-07
ENSG00000130921.9	C12orf65	protein_coding	458.403	0.415092	0.0767025	5.41171	6.24e-08	9.3e-07
ENSG00000119614.3	VSX2	protein_coding	8.06244	-4.56347	0.843372	-5.41098	6.27e-08	9.33e-07
ENSG00000117395.13	EBNA1BP2	protein_coding	1365.07	0.371041	0.0686003	5.40874	6.35e-08	9.44e-07
ENSG00000129084.18	PSMA1	protein_coding	1448.09	-0.312625	0.0578256	-5.40634	6.43e-08	9.56e-07
ENSG00000136450.13	SRSF1	protein_coding	7419.48	0.290439	0.0537569	5.40282	6.56e-08	9.74e-07
ENSG00000196531.14	NACA	protein_coding	6477.03	0.307327	0.056893	5.40184	6.6e-08	9.78e-07
ENSG00000165506.15	DNAAF2	protein_coding	327.825	0.527947	0.0978077	5.39781	6.75e-08	1e-06
ENSG00000135624.16	CCT7	protein_coding	6340.44	0.306835	0.056891	5.39338	6.91e-08	1.02e-06
ENSG00000104946.13	TBC1D17	protein_coding	465.416	0.830096	0.153926	5.39284	6.94e-08	1.03e-06
ENSG00000197191.6	CYSRT1	protein_coding	32.7732	-1.74549	0.323914	-5.38876	7.09e-08	1.05e-06
ENSG00000115594.12	IL1R1	protein_coding	178.194	-1.66851	0.309755	-5.38654	7.18e-08	1.06e-06
ENSG00000157593.19	SLC35B2	protein_coding	222.95	0.544436	0.101078	5.3863	7.19e-08	1.06e-06
ENSG00000099901.17	RANBP1	protein_coding	3118.88	0.335926	0.0624364	5.3803	7.44e-08	1.1e-06
ENSG00000110651.12	CD81	protein_coding	2284.04	0.416032	0.0773482	5.37869	7.5e-08	1.11e-06
ENSG00000124614.16	RPS10	protein_coding	8043.59	0.298644	0.0555417	5.37693	7.58e-08	1.12e-06
ENSG00000236833.1	AC024560.1	lncRNA	60.1106	1.40146	0.260845	5.37277	7.75e-08	1.14e-06
ENSG00000008323.15	PLEKHG6	protein_coding	8.18552	-3.81337	0.709961	-5.37125	7.82e-08	1.15e-06
ENSG00000105202.9	FBL	protein_coding	3895.05	0.420461	0.0782736	5.37169	7.8e-08	1.15e-06
ENSG00000112096.19	SOD2	protein_coding	1108.92	0.464536	0.086521	5.36905	7.92e-08	1.16e-06
ENSG00000163938.17	GNL3	protein_coding	3261.18	0.374894	0.0698579	5.36652	8.03e-08	1.18e-06
ENSG00000124429.18	POF1B	protein_coding	255.41	-0.568244	0.105934	-5.36412	8.13e-08	1.19e-06
ENSG00000111237.19	VPS29	protein_coding	602.754	-0.432604	0.0806661	-5.3629	8.19e-08	1.2e-06
ENSG00000231756.1	AL449983.1	lncRNA	20.9689	-1.83033	0.341549	-5.35892	8.37e-08	1.22e-06
ENSG00000136699.20	SMPD4	protein_coding	2307.79	0.452364	0.084456	5.35621	8.5e-08	1.24e-06
ENSG00000168405.17	CMAHP	transcribed_unitary_pseudogene	290.697	-0.574706	0.107359	-5.35315	8.64e-08	1.26e-06
ENSG00000167996.16	FTH1	protein_coding	3572.28	-0.303547	0.0567009	-5.35347	8.63e-08	1.26e-06
ENSG00000185049.16	NELFA	protein_coding	820.803	0.582514	0.108819	5.35306	8.65e-08	1.26e-06
ENSG00000136718.10	IMP4	protein_coding	5490.16	0.498378	0.0931385	5.35093	8.75e-08	1.27e-06
ENSG00000242086.8	MUC20-OT1	lncRNA	624.641	0.5124	0.0958048	5.34837	8.87e-08	1.29e-06
ENSG00000136720.7	HS6ST1	protein_coding	349.68	0.551278	0.103081	5.34801	8.89e-08	1.29e-06
ENSG00000268001.1	CARD8-AS1	lncRNA	125.557	-0.717938	0.134264	-5.34722	8.93e-08	1.3e-06
ENSG00000166716.10	ZNF592	protein_coding	1357.85	0.253469	0.047432	5.34383	9.1e-08	1.32e-06
ENSG00000060491.17	OGFR	protein_coding	1024.31	-0.640738	0.119921	-5.34302	9.14e-08	1.33e-06
ENSG00000011451.21	WIZ	protein_coding	780.817	0.455297	0.0852157	5.34287	9.15e-08	1.33e-06
ENSG00000143486.16	EIF2D	protein_coding	1010.07	-0.595055	0.111443	-5.33953	9.32e-08	1.35e-06
ENSG00000224478.3	AL356417.1	lncRNA	28.8018	-1.6504	0.309079	-5.33973	9.31e-08	1.35e-06
ENSG00000187713.7	TMEM203	protein_coding	540.994	-0.35961	0.0673842	-5.3367	9.47e-08	1.37e-06
ENSG00000185436.12	IFNLR1	protein_coding	468.94	-0.594698	0.111557	-5.33091	9.77e-08	1.41e-06
ENSG00000196313.11	POM121	protein_coding	2104.36	0.258914	0.0485713	5.33059	9.79e-08	1.41e-06
ENSG00000114480.13	GBE1	protein_coding	1991.39	0.411586	0.0772037	5.33116	9.76e-08	1.41e-06
ENSG00000116237.16	ICMT	protein_coding	2231.26	0.351507	0.065988	5.32683	9.99e-08	1.44e-06
ENSG00000213923.13	CSNK1E	protein_coding	1103.77	0.365504	0.0686447	5.32457	1.01e-07	1.46e-06
ENSG00000124181.14	PLCG1	protein_coding	3203.96	0.379911	0.0713706	5.32308	1.02e-07	1.47e-06
ENSG00000125485.17	DDX31	protein_coding	587.568	0.445064	0.0836579	5.32004	1.04e-07	1.49e-06
ENSG00000153933.10	DGKE	protein_coding	142.849	-2.03243	0.382368	-5.31537	1.06e-07	1.53e-06
ENSG00000174123.11	TLR10	protein_coding	1356.2	-0.552443	0.103974	-5.3133	1.08e-07	1.54e-06
ENSG00000158517.15	NCF1	protein_coding	92.2384	-1.59371	0.300196	-5.30889	1.1e-07	1.58e-06
ENSG00000274020.4	LINC01138	lncRNA	84.9348	-0.895566	0.168681	-5.30922	1.1e-07	1.58e-06
ENSG00000130332.15	LSM7	protein_coding	566.849	0.470121	0.0886431	5.30353	1.14e-07	1.63e-06
ENSG00000103769.10	RAB11A	protein_coding	2988.7	-0.25047	0.047269	-5.29882	1.17e-07	1.67e-06
ENSG00000122565.19	CBX3	protein_coding	4535.02	0.306284	0.0578014	5.2989	1.17e-07	1.67e-06
ENSG00000182307.14	C8orf33	protein_coding	1684.17	0.53197	0.100527	5.29182	1.21e-07	1.73e-06
ENSG00000138617.16	PARP16	protein_coding	252.681	0.608262	0.11496	5.29108	1.22e-07	1.73e-06
ENSG00000277511.1	AC116407.2	lncRNA	8.39816	-3.58743	0.678161	-5.28995	1.22e-07	1.74e-06
ENSG00000187621.15	TCL6	lncRNA	391.033	0.809604	0.153118	5.28744	1.24e-07	1.77e-06
ENSG00000287265.1	AL365272.1	lncRNA	15.2072	-1.97338	0.373376	-5.28523	1.26e-07	1.79e-06
ENSG00000162408.11	NOL9	protein_coding	2920.05	0.374675	0.0709038	5.28427	1.26e-07	1.79e-06
ENSG00000110108.10	TMEM109	protein_coding	667.047	-0.399869	0.0757136	-5.28134	1.28e-07	1.82e-06
ENSG00000254986.7	DPP3	protein_coding	828.979	-0.561302	0.10655	-5.26798	1.38e-07	1.96e-06
ENSG00000092051.17	JPH4	protein_coding	16.691	-2.04214	0.387815	-5.26577	1.4e-07	1.98e-06
ENSG00000166024.14	R3HCC1L	protein_coding	751.001	0.478285	0.0908566	5.26418	1.41e-07	2e-06
ENSG00000254030.1	IGLC5	IG_C_pseudogene	72.9707	1.41653	0.269142	5.26314	1.42e-07	2.01e-06
ENSG00000137154.13	RPS6	protein_coding	21470.2	0.207836	0.0395051	5.26099	1.43e-07	2.03e-06
ENSG00000288587.1	AL645933.3	lncRNA	30.0477	-1.66263	0.316283	-5.25676	1.47e-07	2.07e-06
ENSG00000148834.13	GSTO1	protein_coding	318.95	0.623887	0.118671	5.2573	1.46e-07	2.07e-06
ENSG00000101057.16	MYBL2	protein_coding	6905.3	0.330902	0.062961	5.25567	1.47e-07	2.08e-06
ENSG00000173933.21	RBM4	protein_coding	1465.18	0.291028	0.0553953	5.25365	1.49e-07	2.1e-06
ENSG00000288632.1	AC133555.6	lncRNA	157.192	1.03559	0.197152	5.25272	1.5e-07	2.11e-06
ENSG00000279348.1	AC012513.3	TEC	100.309	1.11076	0.211506	5.25168	1.51e-07	2.12e-06
ENSG00000198885.10	ITPRIPL1	protein_coding	383.492	0.586119	0.111613	5.25137	1.51e-07	2.12e-06
ENSG00000186716.21	BCR	protein_coding	1575.29	0.777196	0.147981	5.25201	1.5e-07	2.12e-06
ENSG00000110768.12	GTF2H1	protein_coding	767.114	0.346965	0.0660789	5.25077	1.51e-07	2.13e-06
ENSG00000031003.10	FAM13B	protein_coding	549.833	0.548109	0.1045	5.24508	1.56e-07	2.19e-06
ENSG00000224220.1	DTNB-AS1	lncRNA	7.02965	-3.5574	0.678755	-5.24107	1.6e-07	2.24e-06
ENSG00000170836.12	PPM1D	protein_coding	340.12	0.828075	0.158041	5.23961	1.61e-07	2.26e-06
ENSG00000224389.9	C4B	protein_coding	36.7636	-5.47715	1.04569	-5.23782	1.62e-07	2.28e-06
ENSG00000095370.20	SH2D3C	protein_coding	232.275	-0.798455	0.152511	-5.2354	1.65e-07	2.3e-06
ENSG00000163006.12	CCDC138	protein_coding	357.311	0.773129	0.147768	5.23203	1.68e-07	2.34e-06
ENSG00000185585.20	OLFML2A	protein_coding	41.4347	-1.27791	0.244276	-5.23142	1.68e-07	2.35e-06
ENSG00000243927.6	MRPS6	protein_coding	493.748	0.490038	0.0937415	5.22755	1.72e-07	2.4e-06
ENSG00000196405.13	EVL	protein_coding	107.14	-2.24084	0.428793	-5.22594	1.73e-07	2.42e-06
ENSG00000104936.19	DMPK	protein_coding	272.385	1.28983	0.246838	5.22541	1.74e-07	2.42e-06
ENSG00000096746.18	HNRNPH3	protein_coding	2842.35	0.305713	0.0585174	5.22431	1.75e-07	2.43e-06
ENSG00000082074.19	FYB1	protein_coding	236.319	-1.18776	0.227392	-5.22342	1.76e-07	2.44e-06
ENSG00000177455.15	CD19	protein_coding	1298.8	-0.336058	0.0643326	-5.22377	1.75e-07	2.44e-06
ENSG00000139718.11	SETD1B	protein_coding	796.182	0.368115	0.0704796	5.223	1.76e-07	2.45e-06
ENSG00000102871.16	TRADD	protein_coding	57.0358	-1.4834	0.284152	-5.22045	1.78e-07	2.48e-06
ENSG00000196937.11	FAM3C	protein_coding	594.791	-0.724332	0.138956	-5.21267	1.86e-07	2.58e-06
ENSG00000137842.7	TMEM62	protein_coding	249.89	-1.03027	0.197719	-5.21076	1.88e-07	2.61e-06
ENSG00000115687.14	PASK	protein_coding	935.788	-0.727454	0.139634	-5.20973	1.89e-07	2.62e-06
ENSG00000115839.18	RAB3GAP1	protein_coding	1391.91	-0.250634	0.0481333	-5.20709	1.92e-07	2.66e-06
ENSG00000179021.10	C3orf38	protein_coding	304.276	-0.606529	0.116517	-5.20549	1.93e-07	2.67e-06
ENSG00000196154.12	S100A4	protein_coding	161.329	0.834244	0.160259	5.20559	1.93e-07	2.67e-06
ENSG00000084774.14	CAD	protein_coding	4331.82	0.462575	0.0888984	5.20342	1.96e-07	2.7e-06
ENSG00000173436.15	MICOS10	protein_coding	1143.87	0.508027	0.097863	5.19121	2.09e-07	2.88e-06
ENSG00000161405.17	IKZF3	protein_coding	3451.07	0.339077	0.0653309	5.19015	2.1e-07	2.89e-06
ENSG00000148843.15	PDCD11	protein_coding	2454.01	0.374023	0.0720604	5.19041	2.1e-07	2.89e-06
ENSG00000111912.20	NCOA7	protein_coding	571.239	-0.777517	0.149841	-5.18895	2.11e-07	2.91e-06
ENSG00000172716.16	SLFN11	protein_coding	40.9062	-2.23217	0.430266	-5.18789	2.13e-07	2.93e-06
ENSG00000102178.13	UBL4A	protein_coding	677.946	0.582643	0.11244	5.1818	2.2e-07	3.02e-06
ENSG00000136874.11	STX17	protein_coding	789.25	-1.10046	0.212513	-5.17831	2.24e-07	3.08e-06
ENSG00000094631.21	HDAC6	protein_coding	656.563	-1.09539	0.211647	-5.17554	2.27e-07	3.12e-06
ENSG00000155890.4	TRIM42	protein_coding	82.6759	0.91151	0.176173	5.17395	2.29e-07	3.14e-06
ENSG00000164970.15	FAM219A	protein_coding	42.074	-1.30325	0.252016	-5.17131	2.32e-07	3.19e-06
ENSG00000134594.5	RAB33A	protein_coding	82.7938	-0.856981	0.16576	-5.17002	2.34e-07	3.2e-06
ENSG00000137814.12	HAUS2	protein_coding	1206.36	0.472412	0.0913929	5.16903	2.35e-07	3.22e-06
ENSG00000178035.13	IMPDH2	protein_coding	3014.39	0.280963	0.0543929	5.16544	2.4e-07	3.28e-06
ENSG00000099864.18	PALM	protein_coding	34.5104	-1.57697	0.305362	-5.16428	2.41e-07	3.3e-06
ENSG00000079691.18	CARMIL1	protein_coding	218.181	-0.582014	0.112767	-5.16121	2.45e-07	3.35e-06
ENSG00000091073.19	DTX2	protein_coding	280.556	-0.960914	0.186363	-5.15613	2.52e-07	3.44e-06
ENSG00000185404.17	SP140L	protein_coding	265.327	-1.43295	0.278088	-5.15284	2.57e-07	3.5e-06
ENSG00000105647.19	PIK3R2	protein_coding	626.815	1.25045	0.242948	5.14696	2.65e-07	3.61e-06
ENSG00000172197.11	MBOAT1	protein_coding	20.6055	-1.95061	0.3793	-5.14264	2.71e-07	3.69e-06
ENSG00000211892.4	IGHG4	IG_C_gene	337.694	0.975688	0.189731	5.14248	2.71e-07	3.69e-06
ENSG00000160050.16	CCDC28B	protein_coding	1014.99	-0.604725	0.117676	-5.13889	2.76e-07	3.75e-06
ENSG00000152117.17	SMPD4BP	transcribed_processed_pseudogene	319.967	0.552093	0.107437	5.13876	2.77e-07	3.75e-06
ENSG00000246792.3	AC106038.1	lncRNA	13.3398	3.21381	0.625478	5.13816	2.77e-07	3.76e-06
ENSG00000134291.12	TMEM106C	protein_coding	1383.79	0.375775	0.0731337	5.13819	2.77e-07	3.76e-06
ENSG00000155629.15	PIK3AP1	protein_coding	2705.15	-0.551332	0.107391	-5.1339	2.84e-07	3.84e-06
ENSG00000112578.10	BYSL	protein_coding	931.888	0.397836	0.0775037	5.13313	2.85e-07	3.86e-06
ENSG00000224051.7	CPTP	protein_coding	713.387	0.472144	0.0920653	5.12836	2.92e-07	3.95e-06
ENSG00000179091.5	CYC1	protein_coding	3429.62	0.315005	0.0614575	5.12558	2.97e-07	4.01e-06
ENSG00000170846.17	AC093323.1	protein_coding	177.679	0.739271	0.144332	5.12202	3.02e-07	4.08e-06
ENSG00000163584.18	RPL22L1	protein_coding	341.142	0.48801	0.0953807	5.11645	3.11e-07	4.2e-06
ENSG00000141524.17	TMC6	protein_coding	599.79	-1.14788	0.224541	-5.1121	3.19e-07	4.3e-06
ENSG00000185838.14	GNB1L	protein_coding	157.448	0.893472	0.174799	5.11141	3.2e-07	4.31e-06
ENSG00000088448.14	ANKRD10	protein_coding	2195.77	-1.10891	0.217027	-5.10953	3.23e-07	4.35e-06
ENSG00000088298.13	EDEM2	protein_coding	331.958	-0.433626	0.084871	-5.10923	3.23e-07	4.35e-06
ENSG00000141076.18	UTP4	protein_coding	1356.16	0.320133	0.0626562	5.10936	3.23e-07	4.35e-06
ENSG00000162298.19	SYVN1	protein_coding	2817.41	0.329811	0.0645915	5.10611	3.29e-07	4.41e-06
ENSG00000198746.13	GPATCH3	protein_coding	312.162	0.690521	0.135226	5.10642	3.28e-07	4.41e-06
ENSG00000134061.5	CD180	protein_coding	475.212	-1.17734	0.230709	-5.10313	3.34e-07	4.48e-06
ENSG00000082438.18	COBLL1	protein_coding	639.295	-0.540264	0.105941	-5.09967	3.4e-07	4.56e-06
ENSG00000188191.15	PRKAR1B	protein_coding	826.535	0.703742	0.1381	5.09589	3.47e-07	4.65e-06
ENSG00000130177.16	CDC16	protein_coding	2091.69	-0.312978	0.0614296	-5.0949	3.49e-07	4.67e-06
ENSG00000141543.12	EIF4A3	protein_coding	1989.54	0.423745	0.0831776	5.09445	3.5e-07	4.68e-06
ENSG00000260804.3	LINC01963	lncRNA	169.605	0.862231	0.16948	5.08752	3.63e-07	4.85e-06
ENSG00000148296.7	SURF6	protein_coding	1257.28	0.553689	0.108956	5.08175	3.74e-07	4.99e-06
ENSG00000250988.7	SNHG21	lncRNA	104.334	1.00253	0.197435	5.07779	3.82e-07	5.09e-06
ENSG00000100280.17	AP1B1	protein_coding	2553.82	-0.354603	0.0698353	-5.07771	3.82e-07	5.09e-06
ENSG00000126351.13	THRA	protein_coding	144.823	1.02945	0.202842	5.07512	3.87e-07	5.16e-06
ENSG00000139405.16	RITA1	protein_coding	947.702	0.518653	0.102262	5.07182	3.94e-07	5.24e-06
ENSG00000197380.11	DACT3	protein_coding	68.2663	-1.16143	0.229143	-5.06861	4.01e-07	5.33e-06
ENSG00000211669.3	IGLV3-10	IG_V_gene	45.035	1.55098	0.306204	5.06519	4.08e-07	5.42e-06
ENSG00000107937.19	GTPBP4	protein_coding	2326.87	0.38119	0.0752611	5.06491	4.09e-07	5.43e-06
ENSG00000077585.14	GPR137B	protein_coding	112.385	-0.84858	0.167807	-5.05687	4.26e-07	5.65e-06
ENSG00000132153.15	DHX30	protein_coding	2310.29	0.278655	0.0551529	5.05242	4.36e-07	5.78e-06
ENSG00000169228.14	RAB24	protein_coding	121.389	-0.986074	0.195256	-5.05017	4.41e-07	5.85e-06
ENSG00000168631.13	MUCL3	protein_coding	16.3605	-1.88062	0.372539	-5.04811	4.46e-07	5.91e-06
ENSG00000116704.8	SLC35D1	protein_coding	605.38	0.398461	0.0789444	5.04736	4.48e-07	5.92e-06
ENSG00000205476.9	CCDC85C	protein_coding	2001.21	0.455102	0.0901616	5.04762	4.47e-07	5.92e-06
ENSG00000100577.19	GSTZ1	protein_coding	365.561	-0.537574	0.106536	-5.04593	4.51e-07	5.96e-06
ENSG00000140564.13	FURIN	protein_coding	127.307	0.998641	0.197969	5.04442	4.55e-07	6e-06
ENSG00000203930.12	LINC00632	lncRNA	200.418	0.859436	0.170452	5.04211	4.6e-07	6.07e-06
ENSG00000065328.17	MCM10	protein_coding	736.383	0.673769	0.133642	5.04158	4.62e-07	6.09e-06
ENSG00000160818.17	GPATCH4	protein_coding	1247.24	0.503645	0.0999463	5.03916	4.68e-07	6.16e-06
ENSG00000108963.19	DPH1	protein_coding	671.968	0.5609	0.111478	5.03148	4.87e-07	6.4e-06
ENSG00000155792.10	DEPTOR	protein_coding	208.696	1.09909	0.218436	5.03165	4.86e-07	6.4e-06
ENSG00000275895.7	U2AF1L5	protein_coding	1480.21	0.558684	0.111093	5.02899	4.93e-07	6.48e-06
ENSG00000197872.11	CYRIA	protein_coding	52.078	-2.48828	0.494926	-5.02757	4.97e-07	6.52e-06
ENSG00000213339.9	QTRT1	protein_coding	664.334	0.433476	0.0862406	5.02635	5e-07	6.56e-06
ENSG00000173542.9	MOB1B	protein_coding	531.268	-0.743169	0.147902	-5.02475	5.04e-07	6.61e-06
ENSG00000113273.17	ARSB	protein_coding	167.551	-1.26268	0.251312	-5.02436	5.05e-07	6.62e-06
ENSG00000104805.16	NUCB1	protein_coding	548.867	-0.807495	0.160729	-5.02395	5.06e-07	6.63e-06
ENSG00000133884.10	DPF2	protein_coding	962.447	0.387964	0.0772437	5.02259	5.1e-07	6.67e-06
ENSG00000134109.11	EDEM1	protein_coding	2548.87	-0.774539	0.154273	-5.02058	5.15e-07	6.73e-06
ENSG00000167962.14	ZNF598	protein_coding	1679.08	0.362601	0.0722423	5.01924	5.19e-07	6.78e-06
ENSG00000182481.10	KPNA2	protein_coding	3310.55	-0.388839	0.0774811	-5.0185	5.21e-07	6.79e-06
ENSG00000149089.13	APIP	protein_coding	640	-0.374497	0.0746231	-5.01851	5.21e-07	6.79e-06
ENSG00000135414.10	GDF11	protein_coding	524.615	-0.534917	0.106641	-5.01605	5.27e-07	6.87e-06
ENSG00000128191.16	DGCR8	protein_coding	613.207	0.597499	0.119119	5.01598	5.28e-07	6.87e-06
ENSG00000135924.16	DNAJB2	protein_coding	547.298	0.649779	0.129546	5.0158	5.28e-07	6.87e-06
ENSG00000110851.12	PRDM4	protein_coding	530.357	-0.877255	0.174977	-5.01355	5.34e-07	6.94e-06
ENSG00000100796.18	PPP4R3A	protein_coding	3072.77	0.421101	0.0839922	5.01357	5.34e-07	6.94e-06
ENSG00000169891.18	REPS2	protein_coding	12.7498	-3.40024	0.678788	-5.00928	5.46e-07	7.09e-06
ENSG00000102317.18	RBM3	protein_coding	2394.62	-0.400384	0.0799717	-5.00657	5.54e-07	7.19e-06
ENSG00000198952.8	SMG5	protein_coding	2519.77	0.224882	0.044969	5.00082	5.71e-07	7.4e-06
ENSG00000104880.19	ARHGEF18	protein_coding	1908.1	0.784906	0.156952	5.00093	5.71e-07	7.4e-06
ENSG00000188483.8	IER5L	protein_coding	106.3	1.0171	0.203429	4.99979	5.74e-07	7.43e-06
ENSG00000170293.9	CMTM8	protein_coding	155.333	0.982308	0.196829	4.99066	6.02e-07	7.78e-06
ENSG00000204261.9	PSMB8-AS1	lncRNA	183.917	-0.653273	0.130953	-4.98862	6.08e-07	7.86e-06
ENSG00000135392.19	DNAJC14	protein_coding	378.451	-0.511529	0.102549	-4.98813	6.1e-07	7.87e-06
ENSG00000137692.12	DCUN1D5	protein_coding	852.849	0.441931	0.0885942	4.98826	6.09e-07	7.87e-06
ENSG00000139350.12	NEDD1	protein_coding	948.931	-0.770436	0.154661	-4.98147	6.31e-07	8.14e-06
ENSG00000260303.1	AC108206.1	lncRNA	18.2822	-1.65905	0.333093	-4.98072	6.33e-07	8.17e-06
ENSG00000109881.17	CCDC34	protein_coding	225.946	0.677854	0.136222	4.9761	6.49e-07	8.36e-06
ENSG00000110442.12	COMMD9	protein_coding	333.875	0.591418	0.11904	4.96825	6.76e-07	8.7e-06
ENSG00000160602.14	NEK8	protein_coding	365.411	-0.532159	0.107138	-4.96706	6.8e-07	8.74e-06
ENSG00000078237.7	TIGAR	protein_coding	362.846	-0.920819	0.185449	-4.96534	6.86e-07	8.81e-06
ENSG00000125249.7	RAP2A	protein_coding	1253.29	-0.341666	0.0688351	-4.96354	6.92e-07	8.89e-06
ENSG00000196187.12	TMEM63A	protein_coding	184.83	-1.19021	0.239926	-4.96075	7.02e-07	9.01e-06
ENSG00000263753.8	LINC00667	lncRNA	204.01	-0.705257	0.142238	-4.95828	7.11e-07	9.12e-06
ENSG00000161179.14	YDJC	protein_coding	569.904	0.420513	0.084822	4.9576	7.14e-07	9.14e-06
ENSG00000161091.13	MFSD12	protein_coding	523.534	0.507939	0.102459	4.9575	7.14e-07	9.14e-06
ENSG00000138439.12	FAM117B	protein_coding	383.706	0.483002	0.0975904	4.94928	7.45e-07	9.53e-06
ENSG00000076554.15	TPD52	protein_coding	3690.26	0.473548	0.0956945	4.94854	7.48e-07	9.56e-06
ENSG00000125166.13	GOT2	protein_coding	3111.51	0.343315	0.0694378	4.94421	7.65e-07	9.77e-06
ENSG00000118007.13	STAG1	protein_coding	1562.23	0.262392	0.0530916	4.94225	7.72e-07	9.86e-06
ENSG00000163918.12	RFC4	protein_coding	1438.63	0.333671	0.0675697	4.93817	7.89e-07	1.01e-05
ENSG00000147804.10	SLC39A4	protein_coding	235.548	0.582946	0.118092	4.93636	7.96e-07	1.01e-05
ENSG00000099783.12	HNRNPM	protein_coding	5467.9	0.34322	0.0695508	4.93482	8.02e-07	1.02e-05
ENSG00000106692.15	FKTN	protein_coding	207.962	-1.21741	0.246869	-4.93141	8.16e-07	1.04e-05
ENSG00000111684.11	LPCAT3	protein_coding	287.022	-0.682388	0.138467	-4.92815	8.3e-07	1.06e-05
ENSG00000143013.13	LMO4	protein_coding	1205.72	0.310676	0.0630453	4.92782	8.32e-07	1.06e-05
ENSG00000121753.13	ADGRB2	protein_coding	2199.98	0.5288	0.107324	4.92711	8.35e-07	1.06e-05
ENSG00000064886.14	CHI3L2	protein_coding	33.555	-2.25284	0.457432	-4.92497	8.44e-07	1.07e-05
ENSG00000108784.10	NAGLU	protein_coding	273.401	-0.79117	0.16067	-4.9242	8.47e-07	1.07e-05
ENSG00000104635.15	SLC39A14	protein_coding	434.189	0.873012	0.177474	4.9191	8.69e-07	1.1e-05
ENSG00000121797.10	CCRL2	protein_coding	25.1975	-1.74888	0.355671	-4.91714	8.78e-07	1.11e-05
ENSG00000137054.16	POLR1E	protein_coding	684.314	0.32496	0.0661164	4.91497	8.88e-07	1.12e-05
ENSG00000256663.1	AC112777.1	processed_pseudogene	194.574	0.941452	0.191654	4.91226	9e-07	1.14e-05
ENSG00000267568.6	AC016168.2	lncRNA	48.4348	2.09573	0.426799	4.91034	9.09e-07	1.15e-05
ENSG00000267534.4	S1PR2	protein_coding	440.734	0.547084	0.111614	4.90157	9.51e-07	1.2e-05
ENSG00000166166.13	TRMT61A	protein_coding	522.647	0.558913	0.114037	4.90114	9.53e-07	1.2e-05
ENSG00000129675.16	ARHGEF6	protein_coding	52.0698	-1.10211	0.224966	-4.89902	9.63e-07	1.21e-05
ENSG00000245937.8	LINC01184	lncRNA	267.888	0.668608	0.136493	4.89847	9.66e-07	1.22e-05
ENSG00000143476.18	DTL	protein_coding	1103.9	0.565384	0.115469	4.89641	9.76e-07	1.23e-05
ENSG00000176946.12	THAP4	protein_coding	463.501	0.511661	0.104574	4.89283	9.94e-07	1.25e-05
ENSG00000142235.12	LMTK3	protein_coding	53.9711	-1.06658	0.21823	-4.8874	1.02e-06	1.28e-05
ENSG00000137101.13	CD72	protein_coding	214.028	-0.739156	0.151228	-4.88768	1.02e-06	1.28e-05
ENSG00000162437.14	RAVER2	protein_coding	323.036	0.508043	0.103953	4.88725	1.02e-06	1.28e-05
ENSG00000151470.13	C4orf33	protein_coding	104.58	-1.87679	0.384115	-4.88602	1.03e-06	1.29e-05
ENSG00000102974.16	CTCF	protein_coding	1894.3	0.25104	0.0514179	4.88235	1.05e-06	1.31e-05
ENSG00000144029.12	MRPS5	protein_coding	897.414	0.318121	0.0651379	4.88381	1.04e-06	1.31e-05
ENSG00000234663.7	LINC01934	lncRNA	51.4014	-4.05632	0.8311	-4.88066	1.06e-06	1.32e-05
ENSG00000147604.14	RPL7	protein_coding	16163.1	0.234951	0.0481261	4.88199	1.05e-06	1.32e-05
ENSG00000181126.13	HLA-V	transcribed_unprocessed_pseudogene	27.4358	-1.95575	0.400795	-4.87969	1.06e-06	1.33e-05
ENSG00000211672.2	IGLV4-3	IG_V_gene	20.8281	1.96517	0.40279	4.8789	1.07e-06	1.33e-05
ENSG00000102753.10	KPNA3	protein_coding	2017.95	0.256797	0.0526393	4.87842	1.07e-06	1.33e-05
ENSG00000083896.13	YTHDC1	protein_coding	1563.81	0.558418	0.114425	4.88021	1.06e-06	1.33e-05
ENSG00000089157.16	RPLP0	protein_coding	28327.5	0.229824	0.0471513	4.87418	1.09e-06	1.36e-05
ENSG00000206561.14	COLQ	protein_coding	19.9442	2.3337	0.47883	4.87375	1.09e-06	1.36e-05
ENSG00000168282.6	MGAT2	protein_coding	912.161	-0.317949	0.0652416	-4.8734	1.1e-06	1.37e-05
ENSG00000130475.14	FCHO1	protein_coding	820.772	0.736804	0.151206	4.87286	1.1e-06	1.37e-05
ENSG00000160188.10	RSPH1	protein_coding	26.5998	-1.66191	0.341331	-4.8689	1.12e-06	1.4e-05
ENSG00000159128.15	IFNGR2	protein_coding	533.041	-0.409227	0.0840603	-4.86826	1.13e-06	1.4e-05
ENSG00000107551.21	RASSF4	protein_coding	131.001	-1.8368	0.377444	-4.86643	1.14e-06	1.41e-05
ENSG00000129048.7	ACKR4	protein_coding	54.3257	-1.4512	0.298215	-4.86628	1.14e-06	1.41e-05
ENSG00000167483.19	NIBAN3	protein_coding	1012.42	-0.504194	0.103598	-4.86681	1.13e-06	1.41e-05
ENSG00000123352.18	SPATS2	protein_coding	561.146	-1.10931	0.228258	-4.85988	1.17e-06	1.45e-05
ENSG00000133069.17	TMCC2	protein_coding	122.893	1.19175	0.245223	4.85985	1.17e-06	1.45e-05
ENSG00000269693.1	AC010422.6	protein_coding	69.3138	-1.53825	0.316707	-4.85701	1.19e-06	1.47e-05
ENSG00000111642.16	CHD4	protein_coding	7530.55	0.549885	0.113187	4.8582	1.18e-06	1.47e-05
ENSG00000147010.18	SH3KBP1	protein_coding	1134.37	-0.596119	0.122746	-4.85652	1.19e-06	1.48e-05
ENSG00000160007.19	ARHGAP35	protein_coding	2032.04	0.411193	0.0846813	4.85577	1.2e-06	1.48e-05
ENSG00000114503.11	NCBP2	protein_coding	1978.53	0.325365	0.0670355	4.85362	1.21e-06	1.49e-05
ENSG00000186767.7	SPIN4	protein_coding	409.119	0.433182	0.0892379	4.85424	1.21e-06	1.49e-05
ENSG00000113851.15	CRBN	protein_coding	267.633	0.56179	0.11575	4.85346	1.21e-06	1.49e-05
ENSG00000114166.8	KAT2B	protein_coding	262.082	-0.748381	0.154371	-4.84794	1.25e-06	1.54e-05
ENSG00000102081.15	FMR1	protein_coding	820.597	-0.406512	0.0839841	-4.84034	1.3e-06	1.59e-05
ENSG00000055163.20	CYFIP2	protein_coding	3111.4	-0.507568	0.104906	-4.83833	1.31e-06	1.61e-05
ENSG00000164619.10	BMPER	protein_coding	229.711	1.02718	0.212328	4.83771	1.31e-06	1.61e-05
ENSG00000188807.13	TMEM201	protein_coding	1845.76	0.372384	0.0770142	4.83527	1.33e-06	1.63e-05
ENSG00000196584.3	XRCC2	protein_coding	663.726	0.405493	0.0838688	4.83484	1.33e-06	1.63e-05
ENSG00000103381.12	CPPED1	protein_coding	290.045	0.581221	0.120198	4.83553	1.33e-06	1.63e-05
ENSG00000130164.14	LDLR	protein_coding	709.529	-1.01118	0.209183	-4.83394	1.34e-06	1.64e-05
ENSG00000115825.11	PRKD3	protein_coding	1275.23	-0.539962	0.11169	-4.83447	1.33e-06	1.64e-05
ENSG00000090889.12	KIF4A	protein_coding	703.983	-0.43471	0.0899491	-4.83284	1.35e-06	1.65e-05
ENSG00000181472.5	ZBTB2	protein_coding	544.923	0.387833	0.0802562	4.83243	1.35e-06	1.65e-05
ENSG00000159363.19	ATP13A2	protein_coding	522.628	0.65415	0.135352	4.83294	1.35e-06	1.65e-05
ENSG00000174327.7	SLC16A13	protein_coding	42.5152	-1.28401	0.265773	-4.83123	1.36e-06	1.66e-05
ENSG00000129657.16	SEC14L1	protein_coding	4412.26	0.254181	0.0526251	4.83005	1.37e-06	1.67e-05
ENSG00000234442.4	BX276092.5	transcribed_unprocessed_pseudogene	15.5883	-9.16153	1.89823	-4.82636	1.39e-06	1.7e-05
ENSG00000280206.1	AC026401.3	lncRNA	122.204	-0.917433	0.190126	-4.82538	1.4e-06	1.7e-05
ENSG00000135446.17	CDK4	protein_coding	2207.32	0.347047	0.0719237	4.82521	1.4e-06	1.7e-05
ENSG00000081237.20	PTPRC	protein_coding	2109.89	-0.908114	0.188246	-4.82409	1.41e-06	1.71e-05
ENSG00000229807.12	XIST	lncRNA	7.3491	4.73998	0.982527	4.82428	1.41e-06	1.71e-05
ENSG00000007314.12	SCN4A	protein_coding	117.332	1.25511	0.260207	4.82352	1.41e-06	1.71e-05
ENSG00000076924.12	XAB2	protein_coding	1026	0.342153	0.070975	4.82075	1.43e-06	1.74e-05
ENSG00000175309.15	PHYKPL	protein_coding	364.404	-0.693311	0.143954	-4.81619	1.46e-06	1.78e-05
ENSG00000103723.17	AP3B2	protein_coding	41.389	2.28371	0.474191	4.81601	1.46e-06	1.78e-05
ENSG00000106803.10	SEC61B	protein_coding	679.846	-0.381245	0.0791954	-4.81398	1.48e-06	1.79e-05
ENSG00000168303.9	MPLKIP	protein_coding	283.318	0.480442	0.0998539	4.81146	1.5e-06	1.81e-05
ENSG00000170540.15	ARL6IP1	protein_coding	1788.55	-0.304531	0.0633139	-4.80985	1.51e-06	1.83e-05
ENSG00000111364.16	DDX55	protein_coding	1184.55	0.375552	0.0780901	4.80921	1.52e-06	1.83e-05
ENSG00000129460.16	NGDN	protein_coding	479.33	0.382488	0.0795678	4.80708	1.53e-06	1.85e-05
ENSG00000165660.8	ABRAXAS2	protein_coding	478.942	0.364017	0.0757499	4.80551	1.54e-06	1.86e-05
ENSG00000163931.16	TKT	protein_coding	4683.4	0.331851	0.0691129	4.80158	1.57e-06	1.9e-05
ENSG00000254968.7	LINC02763	lncRNA	78.0139	-0.897678	0.187088	-4.79815	1.6e-06	1.93e-05
ENSG00000173898.14	SPTBN2	protein_coding	116.337	2.26203	0.472179	4.79061	1.66e-06	2e-05
ENSG00000091490.11	SEL1L3	protein_coding	1120.71	-0.36623	0.0764555	-4.7901	1.67e-06	2.01e-05
ENSG00000254979.5	AP000781.2	protein_coding	27.1155	1.636	0.341566	4.78968	1.67e-06	2.01e-05
ENSG00000100918.13	REC8	protein_coding	42.6747	-2.4423	0.509979	-4.78902	1.68e-06	2.02e-05
ENSG00000007923.16	DNAJC11	protein_coding	2698.04	0.694094	0.145004	4.78672	1.7e-06	2.04e-05
ENSG00000166833.22	NAV2	protein_coding	287.505	1.34886	0.281847	4.7858	1.7e-06	2.05e-05
ENSG00000256525.8	POLG2	protein_coding	343.362	0.665783	0.139242	4.7815	1.74e-06	2.09e-05
ENSG00000279145.2	AC011912.1	lncRNA	41.1661	1.33899	0.280169	4.7792	1.76e-06	2.11e-05
ENSG00000026950.17	BTN3A1	protein_coding	419.83	-0.634694	0.13282	-4.77859	1.77e-06	2.12e-05
ENSG00000008710.20	PKD1	protein_coding	1669.05	0.580436	0.121614	4.77276	1.82e-06	2.18e-05
ENSG00000197536.11	IRF1-AS1	lncRNA	70.6935	-1.20175	0.251863	-4.77144	1.83e-06	2.19e-05
ENSG00000204856.12	FAM216A	protein_coding	824.299	0.354662	0.074351	4.77011	1.84e-06	2.2e-05
ENSG00000167114.13	SLC27A4	protein_coding	353.455	0.434245	0.0910758	4.76796	1.86e-06	2.22e-05
ENSG00000120690.16	ELF1	protein_coding	3198.39	-0.286332	0.0600669	-4.76689	1.87e-06	2.24e-05
ENSG00000160326.14	SLC2A6	protein_coding	329.423	-0.647699	0.135917	-4.76541	1.88e-06	2.25e-05
ENSG00000205837.7	LINC00487	lncRNA	45.5889	-1.71726	0.3604	-4.76486	1.89e-06	2.25e-05
ENSG00000179958.10	DCTPP1	protein_coding	981.992	0.49976	0.104887	4.76473	1.89e-06	2.25e-05
ENSG00000102978.13	POLR2C	protein_coding	835.186	0.320705	0.0673326	4.76299	1.91e-06	2.27e-05
ENSG00000117407.17	ARTN	protein_coding	10.2229	3.69287	0.7753	4.76315	1.91e-06	2.27e-05
ENSG00000169972.12	PUSL1	protein_coding	383.06	0.540726	0.113784	4.75221	2.01e-06	2.39e-05
ENSG00000107566.14	ERLIN1	protein_coding	476.767	0.468194	0.0985308	4.75175	2.02e-06	2.4e-05
ENSG00000149781.13	FERMT3	protein_coding	926.734	-0.562998	0.118537	-4.74954	2.04e-06	2.42e-05
ENSG00000153561.13	RMND5A	protein_coding	1971.96	0.386772	0.0814374	4.74931	2.04e-06	2.42e-05
ENSG00000123329.20	ARHGAP9	protein_coding	223.364	-1.26016	0.265477	-4.74677	2.07e-06	2.45e-05
ENSG00000125304.10	TM9SF2	protein_coding	2015.5	-0.347345	0.0731668	-4.74731	2.06e-06	2.45e-05
ENSG00000177370.5	TIMM22	protein_coding	387.451	0.490279	0.103278	4.74717	2.06e-06	2.45e-05
ENSG00000280128.1	AL662795.2	TEC	88.1524	0.875904	0.184598	4.74494	2.09e-06	2.47e-05
ENSG00000147416.11	ATP6V1B2	protein_coding	1068.13	0.440011	0.0927696	4.74305	2.11e-06	2.49e-05
ENSG00000133731.10	IMPA1	protein_coding	456.947	-0.380915	0.0803437	-4.74107	2.13e-06	2.51e-05
ENSG00000237989.1	LINC01679	lncRNA	60.341	-0.981571	0.207144	-4.73859	2.15e-06	2.54e-05
ENSG00000214946.14	TBC1D26	protein_coding	16.3945	4.13363	0.87225	4.73904	2.15e-06	2.54e-05
ENSG00000169752.17	NRG4	protein_coding	259.635	-1.53539	0.324088	-4.73757	2.16e-06	2.55e-05
ENSG00000165410.15	CFL2	protein_coding	340.273	0.741559	0.156522	4.73773	2.16e-06	2.55e-05
ENSG00000165288.11	BRWD3	protein_coding	640.198	-0.699652	0.147858	-4.73193	2.22e-06	2.62e-05
ENSG00000165304.8	MELK	protein_coding	632.663	-0.361289	0.0763633	-4.73119	2.23e-06	2.63e-05
ENSG00000186566.13	GPATCH8	protein_coding	1460.21	0.510514	0.108085	4.72328	2.32e-06	2.73e-05
ENSG00000130684.14	ZNF337	protein_coding	480.187	0.433316	0.0917871	4.72088	2.35e-06	2.76e-05
ENSG00000158711.14	ELK4	protein_coding	981.08	-0.555776	0.117824	-4.71699	2.39e-06	2.81e-05
ENSG00000143315.8	PIGM	protein_coding	189.462	-0.643578	0.13645	-4.71658	2.4e-06	2.82e-05
ENSG00000124357.13	NAGK	protein_coding	354.215	-1.20645	0.256041	-4.71195	2.45e-06	2.88e-05
ENSG00000110446.12	SLC15A3	protein_coding	25.8726	-1.53005	0.324806	-4.71066	2.47e-06	2.89e-05
ENSG00000100949.15	RABGGTA	protein_coding	308.377	-0.525585	0.111568	-4.71088	2.47e-06	2.89e-05
ENSG00000228672.4	PROB1	protein_coding	133.467	0.79816	0.169566	4.70707	2.51e-06	2.94e-05
ENSG00000166897.16	ELFN2	protein_coding	22.6073	2.38316	0.506395	4.70613	2.52e-06	2.96e-05
ENSG00000128050.9	PAICS	protein_coding	9145.58	0.231842	0.0492859	4.70402	2.55e-06	2.98e-05
ENSG00000130193.8	THEM6	protein_coding	446.566	0.481027	0.102266	4.70366	2.56e-06	2.99e-05
ENSG00000244342.5	LINC00698	lncRNA	47.0207	2.74569	0.584175	4.70012	2.6e-06	3.04e-05
ENSG00000188846.14	RPL14	protein_coding	10880.1	0.2226	0.0473761	4.69858	2.62e-06	3.06e-05
ENSG00000166925.9	TSC22D4	protein_coding	741.542	-0.408447	0.0869707	-4.69637	2.65e-06	3.09e-05
ENSG00000141425.18	RPRD1A	protein_coding	1407.7	0.278769	0.0593645	4.69588	2.65e-06	3.1e-05
ENSG00000131196.18	NFATC1	protein_coding	424.214	0.519778	0.110757	4.69295	2.69e-06	3.14e-05
ENSG00000151164.19	RAD9B	protein_coding	35.9603	-1.59273	0.339475	-4.69175	2.71e-06	3.15e-05
ENSG00000228794.10	LINC01128	lncRNA	466.252	0.742211	0.158215	4.69116	2.72e-06	3.16e-05
ENSG00000073754.6	CD5L	protein_coding	24.5563	-1.94004	0.413725	-4.6892	2.74e-06	3.19e-05
ENSG00000206053.13	JPT2	protein_coding	2122.58	0.421561	0.0898984	4.68931	2.74e-06	3.19e-05
ENSG00000155719.18	OTOA	protein_coding	118.455	-1.48678	0.317196	-4.68728	2.77e-06	3.22e-05
ENSG00000070423.18	RNF126	protein_coding	984.133	0.397484	0.0848072	4.68691	2.77e-06	3.22e-05
ENSG00000132382.15	MYBBP1A	protein_coding	3680.77	0.377883	0.0807076	4.68213	2.84e-06	3.29e-05
ENSG00000247315.4	ZCCHC3	protein_coding	1062.59	0.277063	0.0592292	4.67782	2.9e-06	3.36e-05
ENSG00000140030.6	GPR65	protein_coding	73.9642	-0.885246	0.189285	-4.67678	2.91e-06	3.38e-05
ENSG00000100060.18	MFNG	protein_coding	1856.09	0.369738	0.0790778	4.67563	2.93e-06	3.39e-05
ENSG00000203650.9	LINC01285	lncRNA	13.2609	-1.9751	0.422604	-4.67364	2.96e-06	3.42e-05
ENSG00000205323.9	SARNP	protein_coding	457.742	0.45541	0.0974428	4.67361	2.96e-06	3.42e-05
ENSG00000138768.15	USO1	protein_coding	1136.98	-0.582964	0.124814	-4.67068	3e-06	3.47e-05
ENSG00000215483.11	LINC00598	lncRNA	127.454	1.02317	0.219106	4.66977	3.02e-06	3.48e-05
ENSG00000128973.13	CLN6	protein_coding	940.384	-0.473215	0.101367	-4.66832	3.04e-06	3.5e-05
ENSG00000185437.14	SH3BGR	protein_coding	33.3606	2.7915	0.597996	4.66808	3.04e-06	3.51e-05
ENSG00000130313.7	PGLS	protein_coding	617.385	-0.345889	0.074167	-4.66364	3.11e-06	3.58e-05
ENSG00000204257.15	HLA-DMA	protein_coding	1234	-0.311829	0.0668626	-4.66373	3.11e-06	3.58e-05
ENSG00000090520.12	DNAJB11	protein_coding	1032.97	-0.338265	0.0725447	-4.66284	3.12e-06	3.59e-05
ENSG00000176845.13	METRNL	protein_coding	93.7032	1.64664	0.353206	4.662	3.13e-06	3.6e-05
ENSG00000149639.15	SOGA1	protein_coding	809.942	0.535841	0.115134	4.65405	3.25e-06	3.74e-05
ENSG00000144229.12	THSD7B	protein_coding	61.5783	-0.981698	0.211054	-4.65142	3.3e-06	3.78e-05
ENSG00000146232.17	NFKBIE	protein_coding	1007.23	-0.945419	0.203253	-4.65143	3.3e-06	3.78e-05
ENSG00000085365.18	SCAMP1	protein_coding	626.627	0.482092	0.103665	4.65047	3.31e-06	3.8e-05
ENSG00000174371.17	EXO1	protein_coding	815.985	0.493628	0.106156	4.65003	3.32e-06	3.8e-05
ENSG00000169855.20	ROBO1	protein_coding	726.244	-1.14845	0.247205	-4.64573	3.39e-06	3.88e-05
ENSG00000168884.15	TNIP2	protein_coding	235.819	-0.60788	0.130912	-4.64342	3.43e-06	3.92e-05
ENSG00000079134.12	THOC1	protein_coding	608.588	0.379444	0.0817188	4.64329	3.43e-06	3.92e-05
ENSG00000074800.16	ENO1	protein_coding	37537	0.263514	0.0567637	4.64231	3.45e-06	3.94e-05
ENSG00000132185.18	FCRLA	protein_coding	2251.55	-0.23989	0.0516796	-4.64186	3.45e-06	3.95e-05
ENSG00000164440.15	TXLNB	protein_coding	176.926	-0.612042	0.131882	-4.64084	3.47e-06	3.96e-05
ENSG00000211829.9	TRDC	TR_C_gene	4.51953	-5.3849	1.16035	-4.64077	3.47e-06	3.96e-05
ENSG00000061938.20	TNK2	protein_coding	2247.26	-0.838091	0.180647	-4.63939	3.49e-06	3.99e-05
ENSG00000257242.8	LINC01619	lncRNA	338.158	-0.508019	0.109527	-4.63831	3.51e-06	4e-05
ENSG00000163013.12	FBXO41	protein_coding	1491.35	0.317995	0.0685577	4.63835	3.51e-06	4e-05
ENSG00000104899.8	AMH	protein_coding	375.629	0.794563	0.171342	4.63729	3.53e-06	4.02e-05
ENSG00000249534.2	LINC01258	lncRNA	7.17609	-4.15456	0.896062	-4.63647	3.54e-06	4.03e-05
ENSG00000169032.10	MAP2K1	protein_coding	1970.53	0.212537	0.0458802	4.63244	3.61e-06	4.11e-05
ENSG00000124193.16	SRSF6	protein_coding	4641.19	0.189077	0.0408242	4.6315	3.63e-06	4.12e-05
ENSG00000123983.15	ACSL3	protein_coding	798.225	-1.06291	0.229508	-4.63125	3.63e-06	4.13e-05
ENSG00000143621.17	ILF2	protein_coding	3868.35	0.219422	0.0474083	4.62836	3.69e-06	4.18e-05
ENSG00000182224.12	CYB5D1	protein_coding	420.316	0.405678	0.0876678	4.62744	3.7e-06	4.2e-05
ENSG00000286322.1	AL356218.2	lncRNA	9.15463	-3.73831	0.808046	-4.62636	3.72e-06	4.21e-05
ENSG00000158089.15	GALNT14	protein_coding	463.12	0.653762	0.141302	4.62671	3.72e-06	4.21e-05
ENSG00000153574.9	RPIA	protein_coding	821.882	0.349817	0.0756249	4.62568	3.73e-06	4.22e-05
ENSG00000105926.16	MPP6	protein_coding	702.568	0.607598	0.131351	4.62575	3.73e-06	4.22e-05
ENSG00000104907.13	TRMT1	protein_coding	896.912	0.774322	0.167458	4.62398	3.76e-06	4.25e-05
ENSG00000141456.16	PELP1	protein_coding	2406.24	0.491358	0.106333	4.62092	3.82e-06	4.32e-05
ENSG00000143772.9	ITPKB	protein_coding	1027.43	-0.325498	0.0704541	-4.62001	3.84e-06	4.33e-05
ENSG00000182774.13	RPS17	protein_coding	12679.6	0.252481	0.0546815	4.61731	3.89e-06	4.39e-05
ENSG00000103202.13	NME4	protein_coding	271.977	0.561649	0.121763	4.61263	3.98e-06	4.48e-05
ENSG00000198252.12	STYX	protein_coding	352.337	-0.454557	0.098552	-4.61236	3.98e-06	4.49e-05
ENSG00000114796.16	KLHL24	protein_coding	772.409	0.96484	0.209322	4.60935	4.04e-06	4.55e-05
ENSG00000108064.11	TFAM	protein_coding	1702.43	0.335646	0.0728385	4.60808	4.06e-06	4.57e-05
ENSG00000198700.10	IPO9	protein_coding	2097.89	-0.313642	0.0680681	-4.60777	4.07e-06	4.58e-05
ENSG00000004487.17	KDM1A	protein_coding	2502	0.389929	0.0847163	4.60277	4.17e-06	4.69e-05
ENSG00000248738.6	AC037441.1	lncRNA	47.9263	2.5739	0.559574	4.59974	4.23e-06	4.75e-05
ENSG00000183337.18	BCOR	protein_coding	1536.6	0.350561	0.076238	4.59825	4.26e-06	4.78e-05
ENSG00000173950.16	XXYLT1	protein_coding	788.809	0.657539	0.143075	4.59575	4.31e-06	4.84e-05
ENSG00000103342.13	GSPT1	protein_coding	3653.73	0.280871	0.0611577	4.59258	4.38e-06	4.91e-05
ENSG00000120341.18	SEC16B	protein_coding	21.4805	-3.20195	0.698132	-4.58646	4.51e-06	5.05e-05
ENSG00000230615.7	AL139220.2	lncRNA	28.0298	3.06638	0.668867	4.58444	4.55e-06	5.1e-05
ENSG00000120802.14	TMPO	protein_coding	5656.11	-0.319954	0.0699024	-4.57716	4.71e-06	5.27e-05
ENSG00000180182.11	MED14	protein_coding	1206.93	-0.793085	0.173353	-4.57496	4.76e-06	5.32e-05
ENSG00000134313.16	KIDINS220	protein_coding	859.86	0.427843	0.0935193	4.57491	4.76e-06	5.32e-05
ENSG00000197471.12	SPN	protein_coding	109.283	-1.12089	0.245043	-4.57428	4.78e-06	5.34e-05
ENSG00000176623.12	RMDN1	protein_coding	536.62	-0.493245	0.107876	-4.57234	4.82e-06	5.38e-05
ENSG00000230149.2	AL021707.3	lncRNA	24.992	-1.53459	0.335711	-4.57118	4.85e-06	5.41e-05
ENSG00000128626.12	MRPS12	protein_coding	485.672	0.411539	0.0900262	4.57132	4.85e-06	5.41e-05
ENSG00000167977.9	KCTD5	protein_coding	531.679	0.460832	0.100971	4.56401	5.02e-06	5.59e-05
ENSG00000188211.9	NCR3LG1	protein_coding	157.589	0.754706	0.165357	4.5641	5.02e-06	5.59e-05
ENSG00000171608.16	PIK3CD	protein_coding	4263.17	-0.341124	0.0748055	-4.56014	5.11e-06	5.69e-05
ENSG00000101266.19	CSNK2A1	protein_coding	5097.8	0.245848	0.0539497	4.55699	5.19e-06	5.77e-05
ENSG00000171316.12	CHD7	protein_coding	2679.49	0.962422	0.211218	4.55654	5.2e-06	5.78e-05
ENSG00000186660.15	ZFP91	protein_coding	2303.53	0.20532	0.0450804	4.55452	5.25e-06	5.82e-05
ENSG00000117425.14	PTCH2	protein_coding	22.0449	1.66998	0.366629	4.55497	5.24e-06	5.82e-05
ENSG00000187955.12	COL14A1	protein_coding	44.0853	2.17533	0.477606	4.55464	5.25e-06	5.82e-05
ENSG00000171103.11	TRMT61B	protein_coding	236.974	0.592703	0.13022	4.55156	5.33e-06	5.9e-05
ENSG00000262587.2	AC133552.2	transcribed_unprocessed_pseudogene	7.88321	-3.23519	0.711006	-4.55016	5.36e-06	5.93e-05
ENSG00000156170.13	NDUFAF6	protein_coding	399.227	0.41348	0.0908648	4.5505	5.35e-06	5.93e-05
ENSG00000117009.12	KMO	protein_coding	53.5355	-1.73666	0.381893	-4.54751	5.43e-06	6e-05
ENSG00000139370.12	SLC15A4	protein_coding	257.041	-0.786076	0.172861	-4.54746	5.43e-06	6e-05
ENSG00000089022.14	MAPKAPK5	protein_coding	676.265	0.441879	0.097239	4.54425	5.51e-06	6.09e-05
ENSG00000120509.11	PDZD11	protein_coding	197.842	-0.604322	0.133009	-4.54346	5.53e-06	6.11e-05
ENSG00000136141.15	LRCH1	protein_coding	666.523	-0.539947	0.118849	-4.54312	5.54e-06	6.12e-05
ENSG00000173198.6	CYSLTR1	protein_coding	110.65	-0.909383	0.200362	-4.53869	5.66e-06	6.24e-05
ENSG00000095209.12	TMEM38B	protein_coding	439.409	0.550948	0.121394	4.53852	5.67e-06	6.24e-05
ENSG00000149428.19	HYOU1	protein_coding	2554.83	-0.42963	0.0946748	-4.53795	5.68e-06	6.26e-05
ENSG00000100029.18	PES1	protein_coding	1857.87	0.331509	0.0730616	4.53739	5.7e-06	6.27e-05
ENSG00000181418.8	DDN	protein_coding	110.311	0.924637	0.203964	4.53333	5.81e-06	6.39e-05
ENSG00000166428.14	PLD4	protein_coding	308.821	1.48803	0.328365	4.53164	5.85e-06	6.43e-05
ENSG00000168395.16	ING5	protein_coding	756.247	0.589909	0.130207	4.53055	5.88e-06	6.46e-05
ENSG00000151490.15	PTPRO	protein_coding	21.8198	-2.74173	0.60564	-4.52701	5.98e-06	6.56e-05
ENSG00000130731.16	METTL26	protein_coding	494.123	0.445647	0.098439	4.52714	5.98e-06	6.56e-05
ENSG00000139146.14	SINHCAF	protein_coding	2490.61	-0.309629	0.0684171	-4.52561	6.02e-06	6.6e-05
ENSG00000182512.5	GLRX5	protein_coding	1390.27	0.307209	0.0678905	4.52507	6.04e-06	6.62e-05
ENSG00000138078.16	PREPL	protein_coding	1208.12	0.420802	0.0930468	4.52248	6.11e-06	6.69e-05
ENSG00000169499.15	PLEKHA2	protein_coding	2128.68	-0.432667	0.0956778	-4.52212	6.12e-06	6.7e-05
ENSG00000131797.12	CLUHP3	transcribed_unprocessed_pseudogene	326.68	-0.465975	0.103157	-4.51715	6.27e-06	6.86e-05
ENSG00000165732.13	DDX21	protein_coding	6946.2	0.221493	0.0490442	4.51619	6.3e-06	6.88e-05
ENSG00000134775.15	FHOD3	protein_coding	164.201	1.29599	0.28706	4.51468	6.34e-06	6.93e-05
ENSG00000158290.19	CUL4B	protein_coding	990.643	-0.416422	0.0924341	-4.50507	6.64e-06	7.24e-05
ENSG00000135723.14	FHOD1	protein_coding	84.8527	-2.26609	0.503036	-4.50483	6.64e-06	7.25e-05
ENSG00000153404.14	PLEKHG4B	protein_coding	803.189	0.406435	0.0902676	4.50256	6.71e-06	7.32e-05
ENSG00000184428.13	TOP1MT	protein_coding	675.78	0.448983	0.0997213	4.50237	6.72e-06	7.32e-05
ENSG00000136933.17	RABEPK	protein_coding	288.908	0.587596	0.130563	4.50049	6.78e-06	7.38e-05
ENSG00000105409.19	ATP1A3	protein_coding	1828.86	0.724476	0.160977	4.5005	6.78e-06	7.38e-05
ENSG00000130725.8	UBE2M	protein_coding	1183.85	0.294978	0.0655631	4.49915	6.82e-06	7.42e-05
ENSG00000143751.10	SDE2	protein_coding	592.701	0.335295	0.0745621	4.49685	6.9e-06	7.5e-05
ENSG00000103064.15	SLC7A6	protein_coding	1598.32	0.540681	0.120241	4.49665	6.9e-06	7.5e-05
ENSG00000105643.10	ARRDC2	protein_coding	227.491	0.679673	0.151169	4.4961	6.92e-06	7.51e-05
ENSG00000070669.17	ASNS	protein_coding	1904.75	-0.268229	0.0596637	-4.49568	6.93e-06	7.52e-05
ENSG00000125691.14	RPL23	protein_coding	8283.3	0.335281	0.0745871	4.49516	6.95e-06	7.54e-05
ENSG00000131469.15	RPL27	protein_coding	5641.57	0.251045	0.0558617	4.49404	6.99e-06	7.57e-05
ENSG00000170348.9	TMED10	protein_coding	2784.59	-0.350329	0.077958	-4.49382	7e-06	7.58e-05
ENSG00000110955.9	ATP5F1B	protein_coding	11510.5	0.251534	0.0559811	4.4932	7.02e-06	7.59e-05
ENSG00000170855.4	TRIAP1	protein_coding	398.386	0.443128	0.0986472	4.49204	7.05e-06	7.63e-05
ENSG00000185122.11	HSF1	protein_coding	2203.69	0.380775	0.0847893	4.49084	7.09e-06	7.67e-05
ENSG00000167550.11	RHEBL1	protein_coding	46.5887	-1.04618	0.233116	-4.4878	7.2e-06	7.77e-05
ENSG00000204439.4	C6orf47	protein_coding	132.387	-0.633086	0.141199	-4.48364	7.34e-06	7.92e-05
ENSG00000171425.10	ZNF581	protein_coding	474.862	0.425655	0.0949602	4.48245	7.38e-06	7.96e-05
ENSG00000160959.8	LRRC14	protein_coding	1184.4	0.513678	0.114593	4.48264	7.37e-06	7.96e-05
ENSG00000129515.20	SNX6	protein_coding	798.89	-0.48787	0.108859	-4.48165	7.41e-06	7.98e-05
ENSG00000106701.13	FSD1L	protein_coding	154.622	-1.34978	0.30122	-4.48106	7.43e-06	7.99e-05
ENSG00000112759.19	SLC29A1	protein_coding	1394.94	0.508039	0.113365	4.48144	7.41e-06	7.99e-05
ENSG00000128872.10	TMOD2	protein_coding	141.535	-0.809819	0.180735	-4.4807	7.44e-06	8e-05
ENSG00000110107.9	PRPF19	protein_coding	3482.15	0.264758	0.0591019	4.47969	7.48e-06	8.04e-05
ENSG00000081791.9	DELE1	protein_coding	827.594	-0.311231	0.0694983	-4.47826	7.53e-06	8.09e-05
ENSG00000130772.14	MED18	protein_coding	362.123	-0.521105	0.116444	-4.47515	7.64e-06	8.2e-05
ENSG00000257838.5	OTOAP1	transcribed_unprocessed_pseudogene	40.3506	-1.28143	0.286364	-4.47484	7.65e-06	8.21e-05
ENSG00000066422.5	ZBTB11	protein_coding	1008.72	0.335682	0.0750561	4.47241	7.73e-06	8.29e-05
ENSG00000183508.5	TENT5C	protein_coding	253.667	0.446019	0.0997317	4.47218	7.74e-06	8.3e-05
ENSG00000244731.8	C4A	protein_coding	48.1034	-3.93474	0.880733	-4.46758	7.91e-06	8.47e-05
ENSG00000117682.17	DHDDS	protein_coding	671.465	-0.417406	0.0934556	-4.46635	7.96e-06	8.52e-05
ENSG00000153944.12	MSI2	protein_coding	3838.04	0.800292	0.17919	4.46616	7.96e-06	8.52e-05
ENSG00000130511.16	SSBP4	protein_coding	524.55	1.32452	0.296571	4.46611	7.97e-06	8.52e-05
ENSG00000187510.10	PLEKHG7	protein_coding	10.4345	-2.65795	0.595191	-4.46571	7.98e-06	8.53e-05
ENSG00000010404.18	IDS	protein_coding	853.472	-0.395813	0.0886491	-4.46494	8.01e-06	8.55e-05
ENSG00000283930.1	PLD5P1	protein_coding	50.9332	-1.1446	0.256376	-4.46453	8.02e-06	8.56e-05
ENSG00000164327.13	RICTOR	protein_coding	522.39	-0.566901	0.126989	-4.46416	8.04e-06	8.57e-05
ENSG00000173226.17	IQCB1	protein_coding	1509.53	-0.249018	0.0557885	-4.46362	8.06e-06	8.59e-05
ENSG00000196628.20	TCF4	protein_coding	3115.04	-2.23746	0.501481	-4.46171	8.13e-06	8.66e-05
ENSG00000108671.11	PSMD11	protein_coding	1412.2	-0.345337	0.0774543	-4.4586	8.25e-06	8.78e-05
ENSG00000111752.11	PHC1	protein_coding	788.849	-0.522449	0.11721	-4.45737	8.3e-06	8.83e-05
ENSG00000122188.13	LAX1	protein_coding	87.9618	-0.861129	0.193268	-4.45562	8.37e-06	8.9e-05
ENSG00000229474.7	PATL2	protein_coding	36.6577	-1.7701	0.397676	-4.45111	8.54e-06	9.07e-05
ENSG00000227345.9	PARG	protein_coding	763.464	0.337867	0.0759024	4.45133	8.53e-06	9.07e-05
ENSG00000249621.1	AC113349.1	lncRNA	76.8925	0.89877	0.201978	4.44985	8.59e-06	9.12e-05
ENSG00000171161.13	ZNF672	protein_coding	665.879	-0.757617	0.170357	-4.44722	8.7e-06	9.22e-05
ENSG00000179041.4	RRS1	protein_coding	714.219	0.340167	0.0764871	4.44738	8.69e-06	9.22e-05
ENSG00000185483.12	ROR1	protein_coding	846.576	0.662204	0.148973	4.44514	8.78e-06	9.31e-05
ENSG00000118454.13	ANKRD13C	protein_coding	640.031	0.413328	0.0930083	4.44399	8.83e-06	9.35e-05
ENSG00000131873.7	CHSY1	protein_coding	510.688	-1.00424	0.226043	-4.44268	8.88e-06	9.4e-05
ENSG00000143727.16	ACP1	protein_coding	1314.04	0.252351	0.0568089	4.44211	8.91e-06	9.42e-05
ENSG00000229152.2	ANKRD10-IT1	lncRNA	122.214	-0.926507	0.208634	-4.44082	8.96e-06	9.47e-05
ENSG00000102226.10	USP11	protein_coding	1380.09	-0.315966	0.0711478	-4.44098	8.95e-06	9.47e-05
ENSG00000176454.14	LPCAT4	protein_coding	639.411	0.664447	0.149631	4.44056	8.97e-06	9.47e-05
ENSG00000151806.14	GUF1	protein_coding	1102.35	0.437352	0.0984982	4.4402	8.99e-06	9.48e-05
ENSG00000171863.15	RPS7	protein_coding	9217.3	0.194759	0.0438686	4.43961	9.01e-06	9.5e-05
ENSG00000239219.2	AC008040.1	lncRNA	10.8649	-2.95511	0.665947	-4.43746	9.1e-06	9.59e-05
ENSG00000105732.13	ZNF574	protein_coding	453.48	0.32267	0.0727339	4.4363	9.15e-06	9.64e-05
ENSG00000196850.6	PPTC7	protein_coding	1383.04	0.28737	0.0648082	4.43416	9.24e-06	9.73e-05
ENSG00000198648.11	STK39	protein_coding	525.809	0.41752	0.0941943	4.43254	9.31e-06	9.8e-05
ENSG00000251442.6	LINC01094	lncRNA	6.96312	-3.43034	0.774291	-4.43029	9.41e-06	9.89e-05
ENSG00000177556.12	ATOX1	protein_coding	185.671	-0.641342	0.144868	-4.42707	9.55e-06	0.00010037
ENSG00000151150.22	ANK3	protein_coding	18.7854	-2.26038	0.510959	-4.42379	9.7e-06	0.000101844
ENSG00000181274.7	FRAT2	protein_coding	106.83	0.675452	0.15271	4.42309	9.73e-06	0.000102114
ENSG00000166794.6	PPIB	protein_coding	1894.26	-0.361245	0.0816931	-4.42198	9.78e-06	0.000102578
ENSG00000072121.17	ZFYVE26	protein_coding	641.019	-1.5065	0.340706	-4.42169	9.79e-06	0.000102656
ENSG00000182324.7	KCNJ14	protein_coding	48.6216	0.884888	0.20014	4.42134	9.81e-06	0.0001027
ENSG00000138030.13	KHK	protein_coding	134.261	0.935088	0.21149	4.42142	9.81e-06	0.0001027
ENSG00000125657.5	TNFSF9	protein_coding	227.492	-0.517472	0.117067	-4.4203	9.86e-06	0.000103135
ENSG00000120963.12	ZNF706	protein_coding	624.236	-0.401403	0.0908919	-4.41627	1e-05	0.000105012
ENSG00000124356.16	STAMBP	protein_coding	670.033	-0.347716	0.0787418	-4.4159	1.01e-05	0.000105132
ENSG00000196878.15	LAMB3	protein_coding	145.097	-1.2469	0.282615	-4.41201	1.02e-05	0.000106977
ENSG00000213178.3	RPL22P1	processed_pseudogene	1996.27	0.335932	0.0761517	4.41135	1.03e-05	0.00010724
ENSG00000086730.17	LAT2	protein_coding	103.88	-1.37245	0.311284	-4.40899	1.04e-05	0.000108349
ENSG00000120709.11	FAM53C	protein_coding	774.673	0.326413	0.0740557	4.40766	1.04e-05	0.00010895
ENSG00000087074.8	PPP1R15A	protein_coding	353.148	0.467094	0.105983	4.40725	1.05e-05	0.000109093
ENSG00000160285.15	LSS	protein_coding	1756.88	-0.739348	0.167833	-4.40527	1.06e-05	0.000110029
ENSG00000095787.24	WAC	protein_coding	2461.54	0.282298	0.0640911	4.40463	1.06e-05	0.000110291
ENSG00000136144.12	RCBTB1	protein_coding	1208.44	0.314601	0.0714425	4.40356	1.06e-05	0.000110769
ENSG00000089009.16	RPL6	protein_coding	15752.6	0.311437	0.070731	4.40311	1.07e-05	0.000110934
ENSG00000126787.13	DLGAP5	protein_coding	938.333	-0.309607	0.0703465	-4.40117	1.08e-05	0.000111866
ENSG00000176903.5	PNMA1	protein_coding	246.106	0.500644	0.113808	4.39903	1.09e-05	0.000112907
ENSG00000111669.15	TPI1	protein_coding	5122.79	0.263753	0.0600054	4.39549	1.11e-05	0.000114698
ENSG00000285976.2	AL135905.2	protein_coding	850.892	0.416733	0.0948554	4.39335	1.12e-05	0.000115763
ENSG00000138180.16	CEP55	protein_coding	700.685	-0.30948	0.0704624	-4.39213	1.12e-05	0.000116347
ENSG00000121281.13	ADCY7	protein_coding	677.775	-0.733848	0.167109	-4.39144	1.13e-05	0.000116584
ENSG00000255328.1	AC136475.5	lncRNA	10.397	-2.67692	0.609578	-4.39143	1.13e-05	0.000116584
ENSG00000084676.15	NCOA1	protein_coding	368.686	0.65459	0.149099	4.39029	1.13e-05	0.000117127
ENSG00000170312.16	CDK1	protein_coding	1937.03	-0.594107	0.135334	-4.38994	1.13e-05	0.000117248
ENSG00000198924.8	DCLRE1A	protein_coding	445.162	-0.395672	0.0901692	-4.38811	1.14e-05	0.000118172
ENSG00000097033.14	SH3GLB1	protein_coding	622.095	-0.367393	0.083785	-4.38495	1.16e-05	0.000119827
ENSG00000175792.12	RUVBL1	protein_coding	2485.02	0.285124	0.0650496	4.38319	1.17e-05	0.000120731
ENSG00000177989.13	ODF3B	protein_coding	5.38505	-3.72229	0.849462	-4.38194	1.18e-05	0.000121157
ENSG00000238197.6	PAXBP1-AS1	lncRNA	31.5852	-1.31798	0.300772	-4.38201	1.18e-05	0.000121157
ENSG00000073111.14	MCM2	protein_coding	6784.95	0.332235	0.0758142	4.38222	1.17e-05	0.000121157
ENSG00000257727.6	CNPY2	protein_coding	503.925	0.410713	0.0937292	4.38191	1.18e-05	0.000121157
ENSG00000138495.7	COX17	protein_coding	436.36	-0.424006	0.0967861	-4.38086	1.18e-05	0.00012167
ENSG00000125827.9	TMX4	protein_coding	1139.35	0.494505	0.112906	4.3798	1.19e-05	0.000122193
ENSG00000100614.18	PPM1A	protein_coding	1203.17	-0.410405	0.093742	-4.37803	1.2e-05	0.000123119
ENSG00000159202.18	UBE2Z	protein_coding	1244.56	-0.556863	0.127257	-4.37588	1.21e-05	0.000124264
ENSG00000136271.11	DDX56	protein_coding	1535.16	0.490012	0.112089	4.37166	1.23e-05	0.00012662
ENSG00000069998.12	HDHD5	protein_coding	617.432	0.349208	0.0799808	4.36614	1.26e-05	0.000129781
ENSG00000076108.12	BAZ2A	protein_coding	3766.93	-0.644663	0.147761	-4.36287	1.28e-05	0.00013166
ENSG00000073536.18	NLE1	protein_coding	876.749	0.502045	0.115129	4.36073	1.3e-05	0.000132877
ENSG00000196668.4	LINC00173	lncRNA	19.9828	-1.81168	0.415485	-4.36039	1.3e-05	0.000133006
ENSG00000129667.13	RHBDF2	protein_coding	359.796	-0.789237	0.181116	-4.35762	1.31e-05	0.000134622
ENSG00000112367.12	FIG4	protein_coding	299.506	-0.650482	0.149304	-4.35677	1.32e-05	0.000135071
ENSG00000065978.19	YBX1	protein_coding	22354.8	0.262354	0.0602343	4.35556	1.33e-05	0.00013574
ENSG00000235366.2	LINC01055	lncRNA	5.85564	-6.94678	1.59507	-4.35515	1.33e-05	0.000135915
ENSG00000136436.15	CALCOCO2	protein_coding	233.731	-0.651311	0.149571	-4.35453	1.33e-05	0.000136139
ENSG00000145604.17	SKP2	protein_coding	1103.99	0.349594	0.0802808	4.35464	1.33e-05	0.000136139
ENSG00000143933.19	CALM2	protein_coding	4342.81	0.190852	0.0438313	4.35424	1.34e-05	0.000136243
ENSG00000157483.9	MYO1E	protein_coding	862.588	0.321667	0.0738817	4.35381	1.34e-05	0.000136434
ENSG00000127838.14	PNKD	protein_coding	344.855	0.690891	0.158701	4.35341	1.34e-05	0.000136603
ENSG00000143570.19	SLC39A1	protein_coding	699.178	-0.299861	0.0688827	-4.35321	1.34e-05	0.00013665
ENSG00000225899.8	FRG2B	protein_coding	37.2305	2.0933	0.480952	4.35241	1.35e-05	0.000137067
ENSG00000100596.7	SPTLC2	protein_coding	945.349	-0.95417	0.219261	-4.35176	1.35e-05	0.000137396
ENSG00000070761.8	CFAP20	protein_coding	431.467	0.665184	0.152872	4.35124	1.35e-05	0.000137646
ENSG00000102241.12	HTATSF1	protein_coding	1026.72	0.34787	0.0799744	4.34976	1.36e-05	0.000138492
ENSG00000089639.11	GMIP	protein_coding	822.407	-0.574231	0.132024	-4.34944	1.36e-05	0.000138619
ENSG00000169668.11	BCRP2	transcribed_unprocessed_pseudogene	28.8541	1.74868	0.402093	4.34895	1.37e-05	0.000138847
ENSG00000023516.9	AKAP11	protein_coding	960.989	-0.390543	0.0898362	-4.34728	1.38e-05	0.000139826
ENSG00000002919.15	SNX11	protein_coding	894.791	-0.534557	0.123047	-4.34434	1.4e-05	0.000141631
ENSG00000173456.5	RNF26	protein_coding	750.148	-0.303652	0.0699044	-4.34382	1.4e-05	0.000141768
ENSG00000153879.9	CEBPG	protein_coding	812.612	0.24753	0.0569853	4.34375	1.4e-05	0.000141768
ENSG00000172336.5	POP7	protein_coding	431.264	0.46471	0.106978	4.34396	1.4e-05	0.000141768
ENSG00000105221.18	AKT2	protein_coding	1862.22	-0.825161	0.190009	-4.34275	1.41e-05	0.000142335
ENSG00000133216.17	EPHB2	protein_coding	9.59872	-2.83981	0.654115	-4.34146	1.42e-05	0.000143091
ENSG00000198909.8	MAP3K3	protein_coding	397.917	0.519646	0.119728	4.34022	1.42e-05	0.000143819
ENSG00000215908.10	CROCCP2	transcribed_unprocessed_pseudogene	373.918	0.391734	0.0902598	4.34007	1.42e-05	0.000143835
ENSG00000173221.14	GLRX	protein_coding	501.34	-0.36137	0.0832676	-4.33986	1.43e-05	0.00014388
ENSG00000164663.14	USP49	protein_coding	1022.06	0.508036	0.117066	4.33975	1.43e-05	0.00014388
ENSG00000127804.13	METTL16	protein_coding	1160.9	0.403414	0.0929621	4.33955	1.43e-05	0.000143924
ENSG00000134242.16	PTPN22	protein_coding	119.149	-0.886268	0.204285	-4.33839	1.44e-05	0.000144542
ENSG00000122687.19	MRM2	protein_coding	624.636	0.402027	0.0926679	4.33836	1.44e-05	0.000144542
ENSG00000173801.17	JUP	protein_coding	162.066	-0.67716	0.15613	-4.33716	1.44e-05	0.000145137
ENSG00000086102.19	NFX1	protein_coding	1205.38	0.235927	0.0543977	4.33708	1.44e-05	0.000145137
ENSG00000143321.19	HDGF	protein_coding	4665.38	0.287408	0.0662675	4.33709	1.44e-05	0.000145137
ENSG00000063587.15	ZNF275	protein_coding	746.166	0.332649	0.0767164	4.33609	1.45e-05	0.000145697
ENSG00000145391.14	SETD7	protein_coding	2078.41	0.362574	0.0836198	4.33598	1.45e-05	0.000145697
ENSG00000102572.15	STK24	protein_coding	3945.24	-0.400335	0.0923409	-4.33541	1.45e-05	0.000145997
ENSG00000144488.15	ESPNL	protein_coding	30.6778	-1.32702	0.306111	-4.33509	1.46e-05	0.000146126
ENSG00000063127.16	SLC6A16	protein_coding	42.7181	-1.52516	0.351853	-4.33465	1.46e-05	0.00014625
ENSG00000102879.16	CORO1A	protein_coding	3206.8	-0.433406	0.0999859	-4.33467	1.46e-05	0.00014625
ENSG00000100299.18	ARSA	protein_coding	179.125	-0.729608	0.168376	-4.33321	1.47e-05	0.000147123
ENSG00000163811.12	WDR43	protein_coding	2185.32	0.510385	0.117807	4.33238	1.48e-05	0.000147601
ENSG00000213246.7	SUPT4H1	protein_coding	510.681	0.460969	0.106423	4.33149	1.48e-05	0.000148111
ENSG00000138246.17	DNAJC13	protein_coding	1322.53	-0.44185	0.102017	-4.33116	1.48e-05	0.000148252
ENSG00000114784.4	EIF1B	protein_coding	483.246	0.409762	0.0946635	4.32862	1.5e-05	0.000149886
ENSG00000071626.17	DAZAP1	protein_coding	2975.63	0.311771	0.072033	4.32816	1.5e-05	0.00015011
ENSG00000198814.13	GK	protein_coding	273.807	-0.529389	0.122341	-4.32717	1.51e-05	0.000150618
ENSG00000198728.11	LDB1	protein_coding	1048.35	0.28044	0.0648084	4.32722	1.51e-05	0.000150618
ENSG00000132357.14	CARD6	protein_coding	28.0099	-1.36016	0.314366	-4.32669	1.51e-05	0.000150861
ENSG00000163346.17	PBXIP1	protein_coding	732.992	-0.406912	0.0941078	-4.32389	1.53e-05	0.000152627
ENSG00000169750.9	RAC3	protein_coding	76.2206	1.24229	0.287308	4.32388	1.53e-05	0.000152627
ENSG00000140905.11	GCSH	protein_coding	470.743	0.975501	0.225633	4.3234	1.54e-05	0.000152869
ENSG00000174125.8	TLR1	protein_coding	124.736	-0.888215	0.205452	-4.32322	1.54e-05	0.00015291
ENSG00000263731.1	AC145207.5	lncRNA	158.813	0.709456	0.164158	4.3218	1.55e-05	0.000153813
ENSG00000123136.15	DDX39A	protein_coding	2569.96	0.279403	0.0646873	4.31929	1.57e-05	0.000155485
ENSG00000146433.9	TMEM181	protein_coding	323.477	0.427836	0.0990815	4.31802	1.57e-05	0.000156289
ENSG00000260528.5	FAM157C	lncRNA	69.0683	-1.97619	0.457891	-4.31586	1.59e-05	0.00015774
ENSG00000163125.15	RPRD2	protein_coding	1076.32	0.28548	0.0661662	4.31459	1.6e-05	0.000158558
ENSG00000127022.16	CANX	protein_coding	7532.81	-0.425637	0.0986662	-4.3139	1.6e-05	0.000158962
ENSG00000120949.15	TNFRSF8	protein_coding	150.931	-0.90562	0.20995	-4.31351	1.61e-05	0.000159096
ENSG00000008853.17	RHOBTB2	protein_coding	1318.25	0.574723	0.133239	4.31347	1.61e-05	0.000159096
ENSG00000263235.1	AC006111.2	lncRNA	33.4239	1.39773	0.324061	4.31317	1.61e-05	0.000159226
ENSG00000280893.1	AC009133.6	protein_coding	329.004	0.608176	0.141112	4.30989	1.63e-05	0.000161515
ENSG00000288559.1	AC016394.2	lncRNA	54.0818	1.03674	0.240583	4.30929	1.64e-05	0.000161863
ENSG00000100335.15	MIEF1	protein_coding	1951.65	0.345855	0.080285	4.30785	1.65e-05	0.000162828
ENSG00000175305.18	CCNE2	protein_coding	568.503	0.691863	0.160619	4.30749	1.65e-05	0.000163003
ENSG00000179115.11	FARSA	protein_coding	2429.93	0.262956	0.0610498	4.30724	1.65e-05	0.000163093
ENSG00000180448.11	ARHGAP45	protein_coding	2371.99	-0.687135	0.159561	-4.30641	1.66e-05	0.000163612
ENSG00000173621.9	LRFN4	protein_coding	286.158	1.50605	0.34985	4.30483	1.67e-05	0.00016469
ENSG00000156875.14	MFSD14A	protein_coding	607.736	-0.41304	0.095975	-4.30362	1.68e-05	0.00016541
ENSG00000249948.6	GBA3	polymorphic_pseudogene	198.905	0.711149	0.165241	4.3037	1.68e-05	0.00016541
ENSG00000145284.12	SCD5	protein_coding	324.775	0.405969	0.0943582	4.30243	1.69e-05	0.00016621
ENSG00000180901.11	KCTD2	protein_coding	428.038	0.364903	0.0848256	4.3018	1.69e-05	0.000166586
ENSG00000266923.1	AC063949.2	lncRNA	5.27705	-5.5702	1.29509	-4.30102	1.7e-05	0.000167083
ENSG00000111229.16	ARPC3	protein_coding	1885.54	-0.384269	0.0894244	-4.29714	1.73e-05	0.000169941
ENSG00000174365.20	SNHG11	lncRNA	389.025	0.508886	0.11846	4.29584	1.74e-05	0.00017084
ENSG00000147155.11	EBP	protein_coding	493.164	-0.400095	0.0931727	-4.29412	1.75e-05	0.000171892
ENSG00000234072.1	AC074117.1	lncRNA	306.573	0.649149	0.151172	4.29411	1.75e-05	0.000171892
ENSG00000134686.18	PHC2	protein_coding	813.739	0.339286	0.07901	4.29422	1.75e-05	0.000171892
ENSG00000103222.20	ABCC1	protein_coding	2356.17	0.470958	0.109697	4.29325	1.76e-05	0.000172466
ENSG00000198146.4	ZNF770	protein_coding	2504.32	0.541436	0.126153	4.29192	1.77e-05	0.000173406
ENSG00000237515.9	SHISA9	protein_coding	684.869	0.569735	0.132898	4.28702	1.81e-05	0.000177174
ENSG00000177565.18	TBL1XR1	protein_coding	4957.35	0.853747	0.199255	4.28471	1.83e-05	0.000178929
ENSG00000144381.18	HSPD1	protein_coding	15644.5	0.215628	0.0503282	4.28445	1.83e-05	0.00017904
ENSG00000048462.11	TNFRSF17	protein_coding	50.4944	-1.12156	0.261831	-4.28353	1.84e-05	0.000179678
ENSG00000143761.16	ARF1	protein_coding	3445	-0.669809	0.15646	-4.28101	1.86e-05	0.000181523
ENSG00000164687.11	FABP5	protein_coding	1840.38	0.326093	0.0761706	4.28109	1.86e-05	0.000181523
ENSG00000077150.20	NFKB2	protein_coding	3691.91	-0.833819	0.194884	-4.27855	1.88e-05	0.000183439
ENSG00000099622.14	CIRBP	protein_coding	1807.37	0.357062	0.083509	4.27573	1.91e-05	0.000185673
ENSG00000100567.13	PSMA3	protein_coding	1248.17	-0.411174	0.0961805	-4.27503	1.91e-05	0.00018616
ENSG00000166888.12	STAT6	protein_coding	3010.88	-0.314681	0.0736779	-4.27104	1.95e-05	0.00018936
ENSG00000105220.17	GPI	protein_coding	5228.84	0.282178	0.0660686	4.27098	1.95e-05	0.00018936
ENSG00000095906.17	NUBP2	protein_coding	530.945	0.50599	0.118511	4.26954	1.96e-05	0.000190481
ENSG00000067167.8	TRAM1	protein_coding	1732.32	-0.422553	0.0989813	-4.26902	1.96e-05	0.000190822
ENSG00000268686.2	AC010643.1	lncRNA	75.771	-0.859449	0.201374	-4.26793	1.97e-05	0.000191649
ENSG00000225077.3	LINC00337	lncRNA	57.6129	-1.07465	0.25183	-4.26737	1.98e-05	0.000192029
ENSG00000170265.12	ZNF282	protein_coding	624.126	0.417521	0.0978864	4.26536	2e-05	0.000193654
ENSG00000184716.13	SERINC4	protein_coding	33.0569	-1.258	0.294976	-4.26475	2e-05	0.00019408
ENSG00000196470.12	SIAH1	protein_coding	239.643	0.50706	0.118998	4.26107	2.03e-05	0.000197196
ENSG00000081320.11	STK17B	protein_coding	1740.87	-0.304686	0.0715179	-4.26028	2.04e-05	0.000197785
ENSG00000132842.14	AP3B1	protein_coding	853.478	-0.405032	0.0951339	-4.25749	2.07e-05	0.000200156
ENSG00000184640.20	SEPTIN9	protein_coding	4209.65	0.341875	0.0803056	4.25718	2.07e-05	0.000200329
ENSG00000163682.17	RPL9	protein_coding	5943.75	0.287741	0.0675957	4.2568	2.07e-05	0.000200556
ENSG00000235162.9	C12orf75	protein_coding	279.097	-0.60499	0.142161	-4.25567	2.08e-05	0.00020134
ENSG00000224032.7	EPB41L4A-AS1	lncRNA	478.142	0.809623	0.190251	4.25556	2.09e-05	0.00020134
ENSG00000170291.15	ELP5	protein_coding	596.753	0.416727	0.0979211	4.25574	2.08e-05	0.00020134
ENSG00000129566.13	TEP1	protein_coding	403.386	-1.27794	0.300334	-4.25506	2.09e-05	0.000201569
ENSG00000176438.12	SYNE3	protein_coding	87.2889	-0.991334	0.232977	-4.25506	2.09e-05	0.000201569
ENSG00000213420.8	GPC2	protein_coding	213.971	-0.898574	0.21119	-4.25481	2.09e-05	0.000201683
ENSG00000260342.2	AC138811.2	protein_coding	477.657	-0.717494	0.168654	-4.25424	2.1e-05	0.000202086
ENSG00000141968.8	VAV1	protein_coding	499.731	-0.562436	0.132227	-4.25357	2.1e-05	0.000202576
ENSG00000023318.8	ERP44	protein_coding	490.849	-0.466702	0.109723	-4.25345	2.1e-05	0.000202576
ENSG00000083520.15	DIS3	protein_coding	2711.51	0.253424	0.0596302	4.24993	2.14e-05	0.000205677
ENSG00000177595.18	PIDD1	protein_coding	587.021	0.448156	0.105454	4.24976	2.14e-05	0.000205726
ENSG00000131584.19	ACAP3	protein_coding	1057.76	0.85029	0.200158	4.24809	2.16e-05	0.000207146
ENSG00000274070.2	CASTOR2	protein_coding	202.993	1.35555	0.31916	4.24722	2.16e-05	0.000207838
ENSG00000106927.12	AMBP	protein_coding	13.8341	-2.17895	0.513525	-4.24313	2.2e-05	0.000211433
ENSG00000144674.16	GOLGA4	protein_coding	576.126	-0.546602	0.128818	-4.2432	2.2e-05	0.000211433
ENSG00000187997.11	C17orf99	protein_coding	16.9933	-2.66248	0.62759	-4.24239	2.21e-05	0.000212015
ENSG00000169371.14	SNUPN	protein_coding	605.09	-0.367177	0.0865525	-4.24225	2.21e-05	0.000212039
ENSG00000163597.15	SNHG16	lncRNA	2131.95	0.27357	0.0645235	4.23985	2.24e-05	0.000214081
ENSG00000205978.6	NYNRIN	protein_coding	283.77	1.51179	0.356563	4.2399	2.24e-05	0.000214081
ENSG00000114127.11	XRN1	protein_coding	999.038	-1.20294	0.283776	-4.23906	2.24e-05	0.000214721
ENSG00000223547.10	ZNF844	protein_coding	49.6574	1.56494	0.369186	4.2389	2.25e-05	0.000214756
ENSG00000269937.1	AC093525.7	lncRNA	43.0178	1.16639	0.275209	4.23822	2.25e-05	0.000215296
ENSG00000286473.1	AC133485.7	lncRNA	196.059	0.823312	0.194404	4.23505	2.28e-05	0.000218231
ENSG00000115271.11	GCA	protein_coding	409.913	-0.560824	0.132502	-4.23256	2.31e-05	0.00022055
ENSG00000176884.16	GRIN1	protein_coding	43.2306	-2.71676	0.64224	-4.23013	2.34e-05	0.000222824
ENSG00000005007.13	UPF1	protein_coding	3349.02	0.456501	0.107922	4.22993	2.34e-05	0.000222895
ENSG00000164163.11	ABCE1	protein_coding	3287.99	0.290626	0.0687148	4.22945	2.34e-05	0.000223258
ENSG00000108840.15	HDAC5	protein_coding	451.635	0.553463	0.130993	4.22512	2.39e-05	0.000227466
ENSG00000133247.14	KMT5C	protein_coding	176.61	0.664104	0.157191	4.22483	2.39e-05	0.000227641
ENSG00000101474.12	APMAP	protein_coding	920.155	0.248408	0.0588219	4.22306	2.41e-05	0.00022926
ENSG00000176022.7	B3GALT6	protein_coding	831.229	0.365739	0.0866068	4.22299	2.41e-05	0.00022926
ENSG00000117226.12	GBP3	protein_coding	39.2544	-1.62899	0.385985	-4.22035	2.44e-05	0.000231742
ENSG00000160014.17	CALM3	protein_coding	3880.54	-0.315441	0.0747434	-4.22032	2.44e-05	0.000231742
ENSG00000178966.17	RMI1	protein_coding	647.512	0.364289	0.0863411	4.21919	2.45e-05	0.000232782
ENSG00000135643.5	KCNMB4	protein_coding	373.556	0.874675	0.207318	4.219	2.45e-05	0.000232847
ENSG00000143401.15	ANP32E	protein_coding	4081.77	-0.30096	0.0713473	-4.21824	2.46e-05	0.000233508
ENSG00000225648.5	SBDSP1	transcribed_unprocessed_pseudogene	225.134	0.455931	0.108114	4.21713	2.47e-05	0.000234534
ENSG00000135763.10	URB2	protein_coding	845.074	0.282703	0.067044	4.21668	2.48e-05	0.000234875
ENSG00000162600.12	OMA1	protein_coding	458.768	-0.629322	0.149303	-4.21507	2.5e-05	0.00023634
ENSG00000124562.10	SNRPC	protein_coding	1212.12	0.276973	0.0657108	4.21504	2.5e-05	0.00023634
ENSG00000144837.9	PLA1A	protein_coding	8.17644	-2.50976	0.595674	-4.21331	2.52e-05	0.000237914
ENSG00000173465.8	ZNRD2	protein_coding	304.649	0.610623	0.144928	4.21329	2.52e-05	0.000237914
ENSG00000205755.12	CRLF2	protein_coding	99.0712	-0.717347	0.170285	-4.21264	2.52e-05	0.000238343
ENSG00000099821.14	POLRMT	protein_coding	1342.79	0.57986	0.137651	4.21252	2.53e-05	0.000238343
ENSG00000132004.13	FBXW9	protein_coding	122.333	0.629983	0.149543	4.21271	2.52e-05	0.000238343
ENSG00000146285.14	SCML4	protein_coding	101.11	-0.9277	0.220282	-4.21143	2.54e-05	0.000239374
ENSG00000135829.17	DHX9	protein_coding	5321.95	0.346862	0.0824116	4.2089	2.57e-05	0.00024194
ENSG00000109929.10	SC5D	protein_coding	501.247	-1.14546	0.272246	-4.20745	2.58e-05	0.000243241
ENSG00000115241.11	PPM1G	protein_coding	3057.22	0.216499	0.0514558	4.20747	2.58e-05	0.000243241
ENSG00000099817.12	POLR2E	protein_coding	1790.69	0.342601	0.0814375	4.20692	2.59e-05	0.000243678
ENSG00000125885.13	MCM8	protein_coding	2956.06	-0.195979	0.0465949	-4.20601	2.6e-05	0.000244527
ENSG00000109103.12	UNC119	protein_coding	72.0914	-1.98256	0.471406	-4.20563	2.6e-05	0.000244813
ENSG00000114354.15	TFG	protein_coding	1108.83	-0.266741	0.0634295	-4.20531	2.61e-05	0.000245028
ENSG00000171219.9	CDC42BPG	protein_coding	188.812	0.793963	0.188897	4.20315	2.63e-05	0.000247245
ENSG00000100416.15	TRMU	protein_coding	655.094	0.522495	0.124327	4.20258	2.64e-05	0.000247735
ENSG00000198026.8	ZNF335	protein_coding	769.294	0.332612	0.0791638	4.20157	2.65e-05	0.000248712
ENSG00000187555.16	USP7	protein_coding	5933.26	0.617708	0.147023	4.20144	2.65e-05	0.000248723
ENSG00000167085.13	PHB	protein_coding	2415.56	0.325386	0.0774631	4.20053	2.66e-05	0.000249595
ENSG00000184384.14	MAML2	protein_coding	8.69413	-1.89334	0.450767	-4.20025	2.67e-05	0.000249767
ENSG00000184988.8	TMEM106A	protein_coding	44.8652	-1.24629	0.296803	-4.19907	2.68e-05	0.00025081
ENSG00000165175.16	MID1IP1	protein_coding	587.712	0.367606	0.0875435	4.19912	2.68e-05	0.00025081
ENSG00000163534.15	FCRL1	protein_coding	99.1583	-1.35883	0.323698	-4.19783	2.69e-05	0.000252048
ENSG00000171291.8	ZNF439	protein_coding	198.567	0.539699	0.128575	4.19753	2.7e-05	0.000252243
ENSG00000111530.13	CAND1	protein_coding	3733.83	-0.303913	0.0724113	-4.19704	2.7e-05	0.000252664
ENSG00000011332.20	DPF1	protein_coding	98.809	1.23054	0.293215	4.19672	2.71e-05	0.000252887
ENSG00000130640.14	TUBGCP2	protein_coding	889.305	0.301819	0.0719317	4.19591	2.72e-05	0.000253653
ENSG00000089048.15	ESF1	protein_coding	1051.83	0.267785	0.0638265	4.19551	2.72e-05	0.000253965
ENSG00000177548.13	RABEP2	protein_coding	344.375	-0.487733	0.11631	-4.19339	2.75e-05	0.000256215
ENSG00000157734.14	SNX22	protein_coding	574.57	0.454118	0.108297	4.19326	2.75e-05	0.00025623
ENSG00000083635.8	NUFIP1	protein_coding	321.512	0.375824	0.0896466	4.19229	2.76e-05	0.000257197
ENSG00000130935.10	NOL11	protein_coding	1557.78	0.355823	0.084913	4.19044	2.78e-05	0.000259159
ENSG00000020633.19	RUNX3	protein_coding	1704.73	-0.577378	0.137924	-4.18621	2.84e-05	0.000263898
ENSG00000260261.2	AC124944.2	transcribed_unprocessed_pseudogene	275.56	-1.99819	0.477404	-4.18553	2.85e-05	0.000264487
ENSG00000273015.2	AC008124.1	lncRNA	308.353	0.41495	0.0991408	4.18546	2.85e-05	0.000264487
ENSG00000186417.14	GLDN	protein_coding	11.4096	-2.19665	0.524943	-4.18454	2.86e-05	0.000265419
ENSG00000129226.14	CD68	protein_coding	15.5331	-4.80138	1.14751	-4.18417	2.86e-05	0.000265722
ENSG00000106682.16	EIF4H	protein_coding	5354.42	0.185072	0.0442351	4.18383	2.87e-05	0.000265907
ENSG00000162231.14	NXF1	protein_coding	912.115	0.603363	0.144215	4.18377	2.87e-05	0.000265907
ENSG00000165943.5	MOAP1	protein_coding	697.358	0.34528	0.0825533	4.18251	2.88e-05	0.000267181
ENSG00000117528.14	ABCD3	protein_coding	570.557	0.466545	0.111548	4.18244	2.88e-05	0.000267181
ENSG00000228824.7	MIR4500HG	lncRNA	59.173	-0.871296	0.208385	-4.18118	2.9e-05	0.000268526
ENSG00000101493.11	ZNF516	protein_coding	258.262	1.73779	0.415644	4.18095	2.9e-05	0.000268663
ENSG00000141391.14	PRELID3A	protein_coding	224.238	0.549871	0.131524	4.18077	2.91e-05	0.00026873
ENSG00000233766.7	CAVIN2-AS1	lncRNA	14.0927	-2.20802	0.528315	-4.17935	2.92e-05	0.00027027
ENSG00000160223.17	ICOSLG	protein_coding	795.712	-0.35086	0.0839731	-4.17825	2.94e-05	0.00027144
ENSG00000126005.17	MMP24OS	protein_coding	241.97	-0.518526	0.124183	-4.17551	2.97e-05	0.000274582
ENSG00000123297.20	TSFM	protein_coding	601.588	0.397584	0.0952236	4.17526	2.98e-05	0.000274737
ENSG00000114757.19	PEX5L	protein_coding	6.43996	-4.74546	1.1367	-4.17475	2.98e-05	0.000275214
ENSG00000231607.13	DLEU2	lncRNA	977.659	-0.389933	0.0934321	-4.17344	3e-05	0.000276662
ENSG00000130749.10	ZC3H4	protein_coding	1648.73	-0.299907	0.071871	-4.17286	3.01e-05	0.000277221
ENSG00000140836.17	ZFHX3	protein_coding	1106.56	0.714932	0.171419	4.17067	3.04e-05	0.000279752
ENSG00000082269.17	FAM135A	protein_coding	312.812	-0.555659	0.133256	-4.16985	3.05e-05	0.000280608
ENSG00000204839.9	MROH6	protein_coding	170.98	0.995406	0.23881	4.16819	3.07e-05	0.000282518
ENSG00000167747.15	C19orf48	transcribed_unitary_pseudogene	1967.81	0.323853	0.0777203	4.16691	3.09e-05	0.000283811
ENSG00000005812.11	FBXL3	protein_coding	962.076	0.243327	0.0583946	4.16696	3.09e-05	0.000283811
ENSG00000198663.17	C6orf89	protein_coding	837.942	-0.390278	0.0936739	-4.16635	3.1e-05	0.000284361
ENSG00000100632.11	ERH	protein_coding	2477.07	-0.296754	0.0712435	-4.16534	3.11e-05	0.000285465
ENSG00000185651.15	UBE2L3	protein_coding	1722.51	0.280187	0.0672777	4.16464	3.12e-05	0.000286197
ENSG00000106305.10	AIMP2	protein_coding	888.035	0.341049	0.0819645	4.16093	3.17e-05	0.000290737
ENSG00000165997.5	ARL5B	protein_coding	946.473	-0.33949	0.0816148	-4.15967	3.19e-05	0.000292194
ENSG00000188783.6	PRELP	protein_coding	30.0086	1.72533	0.414834	4.15908	3.2e-05	0.000292798
ENSG00000113328.19	CCNG1	protein_coding	963.405	-0.360843	0.0868056	-4.15691	3.23e-05	0.00029544
ENSG00000117713.20	ARID1A	protein_coding	4500.83	0.396009	0.0953456	4.15341	3.28e-05	0.000299842
ENSG00000264345.2	LINC01894	lncRNA	5.48625	-4.72066	1.13665	-4.15314	3.28e-05	0.000300035
ENSG00000063241.8	ISOC2	protein_coding	593.483	-0.328866	0.0791899	-4.15287	3.28e-05	0.000300228
ENSG00000197150.13	ABCB8	protein_coding	507.544	-0.493544	0.118862	-4.15225	3.29e-05	0.000300892
ENSG00000103550.14	KNOP1	protein_coding	736.917	-0.42024	0.101216	-4.1519	3.3e-05	0.000301192
ENSG00000106404.14	CLDN15	protein_coding	178.527	0.619684	0.149276	4.15128	3.31e-05	0.000301863
ENSG00000178385.15	PLEKHM3	protein_coding	115.857	0.649252	0.156484	4.149	3.34e-05	0.000304565
ENSG00000136295.15	TTYH3	protein_coding	106.578	1.38821	0.334581	4.14909	3.34e-05	0.000304565
ENSG00000103257.9	SLC7A5	protein_coding	4242.31	0.364692	0.0879457	4.14678	3.37e-05	0.000307212
ENSG00000181588.16	MEX3D	protein_coding	150.061	0.689253	0.166214	4.14678	3.37e-05	0.000307212
ENSG00000153044.10	CENPH	protein_coding	552.473	-0.472932	0.114143	-4.14334	3.42e-05	0.0003117
ENSG00000186818.12	LILRB4	protein_coding	4.64761	-5.05843	1.22113	-4.14242	3.44e-05	0.000312797
ENSG00000185863.8	TMEM210	protein_coding	15.273	-1.73167	0.418212	-4.14066	3.46e-05	0.000315042
ENSG00000166211.8	SPIC	protein_coding	15.7059	-1.50276	0.363065	-4.1391	3.49e-05	0.000317023
ENSG00000090316.16	MAEA	protein_coding	1041.45	0.415193	0.10032	4.13868	3.49e-05	0.000317445
ENSG00000100425.18	BRD1	protein_coding	575.465	0.325423	0.07865	4.13761	3.51e-05	0.000318754
ENSG00000264112.1	AC015813.1	lncRNA	403.426	0.762072	0.184209	4.13699	3.52e-05	0.000319231
ENSG00000271646.1	IRF2-DT	lncRNA	39.3066	-1.10013	0.265924	-4.137	3.52e-05	0.000319231
ENSG00000148459.16	PDSS1	protein_coding	305.701	0.518983	0.125452	4.13692	3.52e-05	0.000319231
ENSG00000010256.11	UQCRC1	protein_coding	2232.28	0.294196	0.0711554	4.13455	3.56e-05	0.000322368
ENSG00000156011.17	PSD3	protein_coding	309.243	-1.03232	0.249845	-4.13183	3.6e-05	0.000325882
ENSG00000141858.12	SAMD1	protein_coding	1484.58	0.431057	0.104324	4.13193	3.6e-05	0.000325882
ENSG00000198804.2	MT-CO1	protein_coding	68274.8	-0.7081	0.171508	-4.12866	3.65e-05	0.000330227
ENSG00000048740.18	CELF2	protein_coding	9.6271	-2.21407	0.536407	-4.12759	3.67e-05	0.000331604
ENSG00000112029.10	FBXO5	protein_coding	787.409	0.286072	0.0693282	4.12634	3.69e-05	0.000333231
ENSG00000101442.10	ACTR5	protein_coding	458.964	0.320457	0.0776882	4.1249	3.71e-05	0.000335149
ENSG00000198851.10	CD3E	protein_coding	41.0509	-1.09718	0.266011	-4.12455	3.71e-05	0.000335321
ENSG00000084207.18	GSTP1	protein_coding	3863.44	-0.302297	0.0732904	-4.12464	3.71e-05	0.000335321
ENSG00000145911.6	N4BP3	protein_coding	890.644	0.365253	0.0885809	4.12338	3.73e-05	0.000336862
ENSG00000112651.12	MRPL2	protein_coding	601.442	0.462618	0.112198	4.12323	3.74e-05	0.000336913
ENSG00000272886.6	DCP1A	protein_coding	829.976	-0.459613	0.111476	-4.12298	3.74e-05	0.000337098
ENSG00000114942.14	EEF1B2	protein_coding	5887.85	0.217678	0.0528007	4.12264	3.75e-05	0.000337422
ENSG00000279207.1	AC015813.6	TEC	209.123	0.594458	0.144204	4.12234	3.75e-05	0.000337696
ENSG00000240356.6	RPL23AP7	transcribed_processed_pseudogene	109.615	1.04333	0.253123	4.12184	3.76e-05	0.000338249
ENSG00000130203.10	APOE	protein_coding	11.3465	2.13874	0.51891	4.12161	3.76e-05	0.000338421
ENSG00000117000.9	RLF	protein_coding	911.115	0.214253	0.0519936	4.12075	3.78e-05	0.000339511
ENSG00000171681.12	ATF7IP	protein_coding	1826.81	-0.68426	0.166061	-4.12053	3.78e-05	0.000339604
ENSG00000223496.3	EXOSC6	protein_coding	829.036	0.290854	0.0705879	4.12045	3.78e-05	0.000339604
ENSG00000101367.9	MAPRE1	protein_coding	8687.47	-0.131141	0.0318592	-4.11628	3.85e-05	0.00034563
ENSG00000266086.3	AC015813.2	protein_coding	80.2535	1.22122	0.296867	4.1137	3.89e-05	0.000349346
ENSG00000167083.7	GNGT2	protein_coding	45.6037	-1.14951	0.279566	-4.11176	3.93e-05	0.000352112
ENSG00000135931.18	ARMC9	protein_coding	22.5259	2.83195	0.689081	4.10975	3.96e-05	0.000355012
ENSG00000092470.12	WDR76	protein_coding	1670.45	0.328407	0.0799225	4.10907	3.97e-05	0.000355879
ENSG00000134283.18	PPHLN1	protein_coding	994.455	0.293447	0.0714439	4.10738	4e-05	0.000358307
ENSG00000078070.13	MCCC1	protein_coding	2170.45	-0.199635	0.0486071	-4.10712	4.01e-05	0.000358522
ENSG00000127980.16	PEX1	protein_coding	631.955	0.622391	0.15161	4.1052	4.04e-05	0.000361336
ENSG00000178623.12	GPR35	protein_coding	14.2316	2.03461	0.495676	4.10473	4.05e-05	0.000361893
ENSG00000228590.2	MIR4432HG	lncRNA	22.8826	-1.50948	0.36779	-4.10418	4.06e-05	0.000362559
ENSG00000179632.10	MAF1	protein_coding	1103.24	0.382096	0.0931422	4.10229	4.09e-05	0.000365351
ENSG00000162772.17	ATF3	protein_coding	5.06905	-4.73346	1.15393	-4.10202	4.1e-05	0.000365591
ENSG00000104522.16	GFUS	protein_coding	644.275	0.478457	0.116684	4.10045	4.12e-05	0.000367895
ENSG00000107521.20	HPS1	protein_coding	527.243	-0.409351	0.0998974	-4.09772	4.17e-05	0.000372079
ENSG00000170054.16	SERPINA9	protein_coding	4.90715	3.54159	0.864349	4.09741	4.18e-05	0.000372198
ENSG00000283178.1	BX119927.1	unprocessed_pseudogene	4.40119	-6.24505	1.5241	-4.09752	4.18e-05	0.000372198
ENSG00000198931.11	APRT	protein_coding	1097.45	0.278524	0.0680138	4.09511	4.22e-05	0.000375713
ENSG00000120279.6	MYCT1	protein_coding	53.0997	1.75154	0.427972	4.09265	4.26e-05	0.000379534
ENSG00000269526.1	ERVV-1	protein_coding	11.968	-1.84748	0.451521	-4.09167	4.28e-05	0.000380948
ENSG00000117448.14	AKR1A1	protein_coding	1313.35	-0.613536	0.149953	-4.09153	4.29e-05	0.000380992
ENSG00000143543.15	JTB	protein_coding	1096.95	0.291383	0.0712369	4.09034	4.31e-05	0.000382761
ENSG00000128309.17	MPST	protein_coding	584.395	0.422559	0.103323	4.08968	4.32e-05	0.000383659
ENSG00000090861.17	AARS1	protein_coding	2792.44	-0.224297	0.0548857	-4.08662	4.38e-05	0.000388552
ENSG00000177302.15	TOP3A	protein_coding	1640.4	0.523276	0.12807	4.08585	4.39e-05	0.000389651
ENSG00000160255.18	ITGB2	protein_coding	87.8335	-0.758384	0.185776	-4.08225	4.46e-05	0.000395532
ENSG00000107263.18	RAPGEF1	protein_coding	5495.88	0.299805	0.0734457	4.08199	4.47e-05	0.000395775
ENSG00000172264.17	MACROD2	protein_coding	159.554	-1.03891	0.254577	-4.08092	4.49e-05	0.000397412
ENSG00000107968.10	MAP3K8	protein_coding	167.746	-0.865875	0.212207	-4.08033	4.5e-05	0.000398212
ENSG00000128573.26	FOXP2	protein_coding	11.314	-8.61536	2.11172	-4.07979	4.51e-05	0.00039877
ENSG00000172927.8	MYEOV	protein_coding	192.736	-1.87374	0.459275	-4.07977	4.51e-05	0.00039877
ENSG00000011260.14	UTP18	protein_coding	1056.87	0.29406	0.0720829	4.07947	4.51e-05	0.000399091
ENSG00000198879.12	SFMBT2	protein_coding	366.375	-0.377884	0.0926344	-4.0793	4.52e-05	0.000399177
ENSG00000258303.1	AC012464.2	lncRNA	11.205	2.88178	0.70701	4.07601	4.58e-05	0.000404671
ENSG00000130244.12	FAM98C	protein_coding	181.209	0.981808	0.240885	4.07584	4.58e-05	0.00040476
ENSG00000102119.11	EMD	protein_coding	567.395	0.362073	0.0889312	4.07138	4.67e-05	0.000412377
ENSG00000278705.1	H4C2	protein_coding	56.4989	0.910176	0.22363	4.07	4.7e-05	0.000414615
[truncated: 58,234 more rows]
