# Supplementary material for: Characterization of target gene regulation by the two Epstein-Barr virus oncogene LMP1 domains essential for B-cell transformation
Source: mBio. 2023 Nov 27;14(6):e02338-23. doi: 10.1128/mbio.02338-23 (PMC10746160; doi:10.1128/mbio.02338-23)
Supplement: Table S3 — Log2 fold changes of gene expression in EBV-negative Akata B cells expressing TES2m versus WT LMP1 for 24 hours. [file mbio.02338-23-s0004.xlsx]

## Sheet: Akata LMP1 TES2m vs Uninduced
Table S3: Log2 Fold Change of Gene Expression in Induced LMP1 TES2m versus Induced WT in EBV-negative Akata B-cells, Related to Figure 5, 6, S4-5,S8-9
GENEID	SYMBOL	GENEBIOTYPE	baseMean	log2FoldChange	lfcSE	stat	pvalue	padj
ENSG00000111335.14	OAS2	protein_coding	4029.05	-2.29993	0.0516377	-44.5397	0	0
ENSG00000121858.11	TNFSF10	protein_coding	379.502	-3.65072	0.111589	-32.7157	9.36e-235	7.05e-231
ENSG00000126709.16	IFI6	protein_coding	1210.39	-3.1833	0.104352	-30.5055	2.2e-204	1.11e-200
ENSG00000124201.15	ZNFX1	protein_coding	1441.36	-1.53067	0.0551729	-27.7431	2.11e-169	7.96e-166
ENSG00000135114.13	OASL	protein_coding	222.035	-3.08586	0.114671	-26.9107	1.65e-159	4.97e-156
ENSG00000163565.19	IFI16	protein_coding	3455.77	-1.46972	0.057393	-25.608	1.24e-144	3.12e-141
ENSG00000089127.15	OAS1	protein_coding	800.429	-2.46983	0.100661	-24.5361	6.08e-133	1.31e-129
ENSG00000138496.16	PARP9	protein_coding	927.332	-1.28893	0.052646	-24.483	2.24e-132	4.23e-129
ENSG00000205413.8	SAMD9	protein_coding	999.003	-2.10809	0.0874033	-24.1191	1.58e-128	2.64e-125
ENSG00000170340.11	B3GNT2	protein_coding	325.227	-2.01116	0.0839879	-23.9459	1.02e-126	1.54e-123
ENSG00000115267.9	IFIH1	protein_coding	1809.03	-1.71284	0.0729473	-23.4805	6.45e-122	8.84e-119
ENSG00000187608.10	ISG15	protein_coding	2392.98	-3.0888	0.131596	-23.4719	7.9e-122	9.93e-119
ENSG00000132274.16	TRIM22	protein_coding	1162.52	-2.4353	0.104907	-23.2139	3.29e-119	3.82e-116
ENSG00000156587.16	UBE2L6	protein_coding	1665.44	-1.60316	0.0720242	-22.2586	9.3e-110	1e-106
ENSG00000130066.16	SAT1	protein_coding	389.576	-2.56628	0.116065	-22.1106	2.5e-108	2.51e-105
ENSG00000131401.11	NAPSB	transcribed_unprocessed_pseudogene	405.993	-2.50254	0.114396	-21.8762	4.38e-106	4.13e-103
ENSG00000211897.9	IGHG3	IG_C_gene	11654.2	1.32723	0.0614686	21.592	2.14e-103	1.89e-100
ENSG00000149218.5	ENDOD1	protein_coding	439.818	-1.67519	0.0776702	-21.568	3.59e-103	3e-100
ENSG00000107201.11	DDX58	protein_coding	595.537	-3.22596	0.156065	-20.6707	6.36e-95	5.05e-92
ENSG00000138755.6	CXCL9	protein_coding	131.893	-3.66362	0.180481	-20.2992	1.31e-91	9.85e-89
ENSG00000226979.9	LTA	protein_coding	269.487	-1.79905	0.0891241	-20.1859	1.3e-90	9.35e-88
ENSG00000221963.6	APOL6	protein_coding	1452.34	-1.22594	0.0621024	-19.7406	9.66e-87	6.62e-84
ENSG00000166710.21	B2M	protein_coding	14717.6	-0.711247	0.0364985	-19.487	1.41e-84	9.27e-82
ENSG00000163568.15	AIM2	protein_coding	477.55	-1.77313	0.0919816	-19.277	8.38e-83	5.26e-80
ENSG00000002549.13	LAP3	protein_coding	1618.49	-1.25702	0.0658612	-19.0859	3.3e-81	1.99e-78
ENSG00000143384.14	MCL1	protein_coding	3741.73	-0.789288	0.0417937	-18.8853	1.51e-79	8.73e-77
ENSG00000185745.10	IFIT1	protein_coding	1844	-3.70037	0.196954	-18.788	9.47e-79	5.29e-76
ENSG00000117228.11	GBP1	protein_coding	1099.43	-1.80848	0.0963003	-18.7796	1.11e-78	5.97e-76
ENSG00000135899.19	SP110	protein_coding	1374.04	-1.53102	0.0824679	-18.565	6.17e-77	3.21e-74
ENSG00000196684.12	HSH2D	protein_coding	1185.71	-1.07156	0.0582602	-18.3927	1.5e-75	7.56e-73
ENSG00000079263.19	SP140	protein_coding	897.482	-1.42308	0.0773945	-18.3874	1.66e-75	8.06e-73
ENSG00000276070.5	CCL4L2	protein_coding	144.166	-4.15479	0.226204	-18.3674	2.4e-75	1.13e-72
ENSG00000128322.7	IGLL1	protein_coding	2284.54	1.21232	0.0660351	18.3587	2.81e-75	1.29e-72
ENSG00000237412.7	PRSS56	protein_coding	5018.85	2.02998	0.110929	18.2998	8.3e-75	3.68e-72
ENSG00000119922.11	IFIT2	protein_coding	1271.1	-3.50074	0.19284	-18.1536	1.2e-73	5.18e-71
ENSG00000204592.9	HLA-E	protein_coding	2014.15	-1.00931	0.0572443	-17.6316	1.41e-69	5.9e-67
ENSG00000103966.11	EHD4	protein_coding	1997.47	-0.849734	0.0485088	-17.5171	1.06e-68	4.32e-66
ENSG00000115415.20	STAT1	protein_coding	5224.81	-2.31536	0.132775	-17.4382	4.23e-68	1.68e-65
ENSG00000163840.10	DTX3L	protein_coding	1515.65	-1.06091	0.0612091	-17.3326	2.67e-67	1.03e-64
ENSG00000172183.16	ISG20	protein_coding	1146.32	-2.75959	0.159642	-17.2861	5.99e-67	2.26e-64
ENSG00000140968.11	IRF8	protein_coding	2102.27	-1.40517	0.0843767	-16.6536	2.85e-62	1.05e-59
ENSG00000127325.19	BEST3	protein_coding	1656.35	2.00353	0.120403	16.6402	3.56e-62	1.28e-59
ENSG00000107447.8	DNTT	protein_coding	991.217	1.69563	0.102241	16.5847	9e-62	3.16e-59
ENSG00000103994.18	ZNF106	protein_coding	7238.79	0.939025	0.0567379	16.5502	1.6e-61	5.47e-59
ENSG00000112149.10	CD83	protein_coding	1914.35	-0.859864	0.0521229	-16.4968	3.87e-61	1.3e-58
ENSG00000125148.7	MT2A	protein_coding	273.248	-1.98404	0.121367	-16.3475	4.53e-60	1.49e-57
ENSG00000160683.5	CXCR5	protein_coding	1529.05	-0.907677	0.0557803	-16.2723	1.55e-59	4.98e-57
ENSG00000168394.12	TAP1	protein_coding	1735.14	-1.0086	0.0621863	-16.2189	3.71e-59	1.16e-56
ENSG00000101347.10	SAMHD1	protein_coding	3013.48	-1.49964	0.0934996	-16.039	6.82e-58	2.1e-55
ENSG00000140105.18	WARS1	protein_coding	4768.52	-0.901203	0.0562864	-16.011	1.07e-57	3.23e-55
ENSG00000123737.13	EXOSC9	protein_coding	1033.56	-1.02764	0.065045	-15.7989	3.17e-56	9.36e-54
ENSG00000211772.11	TRBC2	TR_C_gene	495.718	1.94121	0.122891	15.7962	3.3e-56	9.58e-54
ENSG00000112343.11	TRIM38	protein_coding	581.243	-0.968367	0.0613433	-15.786	3.88e-56	1.1e-53
ENSG00000160710.18	ADAR	protein_coding	8290.38	-0.824857	0.0522784	-15.7782	4.4e-56	1.23e-53
ENSG00000146192.15	FGD2	protein_coding	440.836	-1.65993	0.105351	-15.7562	6.23e-56	1.71e-53
ENSG00000122643.22	NT5C3A	protein_coding	897.983	-2.84177	0.180723	-15.7245	1.03e-55	2.77e-53
ENSG00000100220.12	RTCB	protein_coding	1671.26	-0.936261	0.0600272	-15.5973	7.6e-55	2.01e-52
ENSG00000120539.15	MASTL	protein_coding	534.693	-1.1931	0.0767264	-15.5501	1.59e-54	4.13e-52
ENSG00000158470.5	B4GALT5	protein_coding	1799.33	-0.81056	0.0525773	-15.4166	1.27e-53	3.24e-51
ENSG00000086065.14	CHMP5	protein_coding	603.802	-1.28947	0.0846532	-15.2324	2.16e-52	5.42e-50
ENSG00000004468.13	CD38	protein_coding	3914.78	-1.42936	0.0941306	-15.1848	4.46e-52	1.1e-49
ENSG00000206503.13	HLA-A	protein_coding	4785.53	-0.816298	0.0539115	-15.1415	8.63e-52	2.1e-49
ENSG00000136147.18	PHF11	protein_coding	362.644	-1.66669	0.111701	-14.9211	2.4e-50	5.75e-48
ENSG00000196549.13	MME	protein_coding	11330.9	0.782649	0.0524609	14.9187	2.49e-50	5.87e-48
ENSG00000211945.2	IGHV1-18	IG_V_gene	937.546	1.40522	0.0949832	14.7944	1.59e-49	3.7e-47
ENSG00000108771.13	DHX58	protein_coding	235.062	-1.95001	0.13184	-14.7907	1.68e-49	3.84e-47
ENSG00000134321.13	RSAD2	protein_coding	877.013	-4.16939	0.289396	-14.4072	4.66e-47	1.05e-44
ENSG00000185650.10	ZFP36L1	protein_coding	2464.25	-1.13866	0.0791181	-14.3918	5.82e-47	1.29e-44
ENSG00000189233.12	NUGGC	protein_coding	1498.14	1.34956	0.0951116	14.1893	1.07e-45	2.33e-43
ENSG00000175097.8	RAG2	protein_coding	973.443	2.08999	0.147327	14.1861	1.12e-45	2.41e-43
ENSG00000170581.14	STAT2	protein_coding	1117.93	-2.16707	0.153856	-14.085	4.69e-45	9.97e-43
ENSG00000168961.17	LGALS9	protein_coding	449.988	-2.59167	0.185237	-13.9911	1.77e-44	3.7e-42
ENSG00000117091.10	CD48	protein_coding	280.132	-1.29676	0.0933865	-13.886	7.71e-44	1.59e-41
ENSG00000141682.12	PMAIP1	protein_coding	1427.52	-0.982049	0.0714633	-13.742	5.69e-43	1.16e-40
ENSG00000068079.8	IFI35	protein_coding	257.913	-2.57552	0.188898	-13.6344	2.5e-42	5.02e-40
ENSG00000132109.10	TRIM21	protein_coding	177.758	-1.82359	0.134625	-13.5458	8.39e-42	1.67e-39
ENSG00000177409.12	SAMD9L	protein_coding	1272.89	-3.23038	0.238643	-13.5365	9.53e-42	1.87e-39
ENSG00000108679.13	LGALS3BP	protein_coding	1991.19	-0.986036	0.0731846	-13.4733	2.25e-41	4.34e-39
ENSG00000136514.3	RTP4	protein_coding	81.0792	-2.70251	0.201755	-13.395	6.47e-41	1.23e-38
ENSG00000185507.21	IRF7	protein_coding	299.243	-2.37872	0.177644	-13.3904	6.88e-41	1.3e-38
ENSG00000197629.6	MPEG1	protein_coding	308.449	-1.27061	0.0970216	-13.0962	3.46e-39	6.45e-37
ENSG00000176533.13	GNG7	protein_coding	1549.28	1.17117	0.089596	13.0716	4.78e-39	8.79e-37
ENSG00000276085.1	CCL3L3	protein_coding	267.553	-3.87067	0.296544	-13.0526	6.14e-39	1.12e-36
ENSG00000166349.10	RAG1	protein_coding	1601.49	1.63063	0.125305	13.0133	1.03e-38	1.85e-36
ENSG00000185739.13	SRL	protein_coding	567.419	1.56236	0.120565	12.9587	2.1e-38	3.72e-36
ENSG00000196776.17	CD47	protein_coding	1577.31	-0.823328	0.0637884	-12.9072	4.1e-38	7.19e-36
ENSG00000130303.14	BST2	protein_coding	971.558	-1.19469	0.0929127	-12.8582	7.73e-38	1.34e-35
ENSG00000204525.17	HLA-C	protein_coding	4609.65	-0.752616	0.0588651	-12.7854	1.98e-37	3.39e-35
ENSG00000035720.8	STAP1	protein_coding	496.091	-1.39397	0.109395	-12.7425	3.43e-37	5.81e-35
ENSG00000066084.13	DIP2B	protein_coding	914.086	-0.876919	0.0691054	-12.6896	6.75e-37	1.13e-34
ENSG00000130813.18	SHFL	protein_coding	349.466	-1.68158	0.13255	-12.6864	7.04e-37	1.17e-34
ENSG00000038210.14	PI4K2B	protein_coding	723.1	-0.808746	0.0637692	-12.6824	7.4e-37	1.21e-34
ENSG00000242808.10	SOX2-OT	lncRNA	606.08	1.86648	0.148027	12.6091	1.88e-36	3.05e-34
ENSG00000135902.10	CHRND	protein_coding	580.75	2.41275	0.192448	12.5372	4.67e-36	7.5e-34
ENSG00000135074.16	ADAM19	protein_coding	195.268	-1.40134	0.11354	-12.3423	5.36e-35	8.51e-33
ENSG00000240065.8	PSMB9	protein_coding	1083.84	-0.7754	0.0630016	-12.3076	8.24e-35	1.29e-32
ENSG00000169435.14	RASSF6	protein_coding	2751.04	1.0015	0.0817961	12.2438	1.81e-34	2.82e-32
ENSG00000061337.15	LZTS1	protein_coding	855.621	1.02767	0.0839766	12.2375	1.96e-34	3.01e-32
ENSG00000137628.18	DDX60	protein_coding	108.065	-3.76638	0.308806	-12.1966	3.24e-34	4.94e-32
ENSG00000077420.16	APBB1IP	protein_coding	2567.13	0.558436	0.0459001	12.1663	4.7e-34	7.08e-32
ENSG00000111331.14	OAS3	protein_coding	63.2642	-3.72637	0.307049	-12.1361	6.8e-34	1.02e-31
ENSG00000138035.15	PNPT1	protein_coding	1975.91	-1.36596	0.112955	-12.093	1.15e-33	1.7e-31
ENSG00000183486.14	MX2	protein_coding	232.208	-3.60954	0.300273	-12.0209	2.76e-33	4.04e-31
ENSG00000090975.13	PITPNM2	protein_coding	1135.57	1.05504	0.0879406	11.9972	3.68e-33	5.33e-31
ENSG00000055332.19	EIF2AK2	protein_coding	2221.8	-1.64599	0.138106	-11.9183	9.5e-33	1.36e-30
ENSG00000275993.3	SIK1B	protein_coding	261.054	-1.13312	0.0954512	-11.8712	1.67e-32	2.38e-30
ENSG00000211677.2	IGLC2	IG_C_gene	525.496	1.36817	0.115707	11.8244	2.92e-32	4.11e-30
ENSG00000102096.9	PIM2	protein_coding	1608.54	-0.497337	0.0420757	-11.82	3.08e-32	4.29e-30
ENSG00000135535.17	CD164	protein_coding	2073.37	-0.898187	0.0765464	-11.7339	8.54e-32	1.18e-29
ENSG00000140464.20	PML	protein_coding	2224.4	-1.38459	0.118794	-11.6554	2.15e-31	2.93e-29
ENSG00000173786.17	CNP	protein_coding	895.872	-1.19149	0.102227	-11.6553	2.16e-31	2.93e-29
ENSG00000047932.14	GOPC	protein_coding	2427.18	-0.745339	0.0640059	-11.6448	2.44e-31	3.28e-29
ENSG00000146425.11	DYNLT1	protein_coding	296.805	-1.38516	0.119049	-11.6352	2.73e-31	3.64e-29
ENSG00000135148.12	TRAFD1	protein_coding	710.407	-1.55183	0.13374	-11.6033	3.96e-31	5.24e-29
ENSG00000112183.15	RBM24	protein_coding	150.602	2.23331	0.197482	11.309	1.18e-29	1.55e-27
ENSG00000121060.18	TRIM25	protein_coding	1710.39	-1.4186	0.125813	-11.2754	1.74e-29	2.26e-27
ENSG00000184845.4	DRD1	protein_coding	338.976	2.39315	0.213827	11.192	4.46e-29	5.75e-27
ENSG00000178199.14	ZC3H12D	protein_coding	680.708	-1.18297	0.107035	-11.0521	2.14e-28	2.74e-26
ENSG00000157654.19	PALM2AKAP2	protein_coding	1162.37	-2.12204	0.192837	-11.0043	3.64e-28	4.62e-26
ENSG00000136156.15	ITM2B	protein_coding	1373.13	-0.706516	0.0645989	-10.937	7.67e-28	9.64e-26
ENSG00000059378.13	PARP12	protein_coding	852.795	-1.03706	0.0950879	-10.9063	1.08e-27	1.34e-25
ENSG00000126353.3	CCR7	protein_coding	963.321	-1.26876	0.116418	-10.8983	1.17e-27	1.45e-25
ENSG00000250264.1	AL669918.1	protein_coding	555.681	-1.00386	0.0923182	-10.8739	1.54e-27	1.88e-25
ENSG00000125726.11	CD70	protein_coding	204.193	-1.3897	0.128357	-10.8268	2.57e-27	3.12e-25
ENSG00000266976.3	AC079466.1	lncRNA	36.6377	-4.66019	0.433068	-10.7609	5.27e-27	6.35e-25
ENSG00000146859.6	TMEM140	protein_coding	59.4962	-2.5524	0.237692	-10.7383	6.73e-27	8.05e-25
ENSG00000101160.15	CTSZ	protein_coding	589.036	-0.775755	0.0729419	-10.6352	2.04e-26	2.43e-24
ENSG00000152558.15	TMEM123	protein_coding	4626.32	-0.660144	0.0620969	-10.6309	2.14e-26	2.52e-24
ENSG00000145088.9	EAF2	protein_coding	191.079	-1.35239	0.128343	-10.5373	5.81e-26	6.79e-24
ENSG00000013374.17	NUB1	protein_coding	1700.59	-1.28894	0.123155	-10.4659	1.24e-25	1.44e-23
ENSG00000095596.12	CYP26A1	protein_coding	365.956	1.45161	0.13899	10.444	1.56e-25	1.8e-23
ENSG00000132530.17	XAF1	protein_coding	172.081	-4.16201	0.399627	-10.4147	2.12e-25	2.42e-23
ENSG00000104972.15	LILRB1	protein_coding	747.265	-1.13848	0.109319	-10.4143	2.13e-25	2.42e-23
ENSG00000138166.6	DUSP5	protein_coding	93.7556	-2.41743	0.233032	-10.3738	3.26e-25	3.67e-23
ENSG00000112308.13	C6orf62	protein_coding	1755.04	-0.612639	0.0591003	-10.3661	3.54e-25	3.95e-23
ENSG00000102034.17	ELF4	protein_coding	688.574	-0.749751	0.072434	-10.3508	4.15e-25	4.6e-23
ENSG00000276043.5	UHRF1	protein_coding	2853.39	0.645746	0.0627788	10.286	8.15e-25	8.97e-23
ENSG00000128335.14	APOL2	protein_coding	315.437	-0.977266	0.0954958	-10.2336	1.4e-24	1.53e-22
ENSG00000106588.12	PSMA2	protein_coding	1322.84	-0.604672	0.0591108	-10.2295	1.46e-24	1.59e-22
ENSG00000145990.11	GFOD1	protein_coding	2478.02	0.534056	0.0525054	10.1715	2.66e-24	2.86e-22
ENSG00000164054.15	SHISA5	protein_coding	837.902	0.806124	0.0792929	10.1664	2.8e-24	2.99e-22
ENSG00000120690.16	ELF1	protein_coding	3198.39	-0.614996	0.0605906	-10.15	3.31e-24	3.52e-22
ENSG00000152749.8	GPR180	protein_coding	1092.08	-0.741665	0.0733	-10.1182	4.59e-24	4.84e-22
ENSG00000182179.13	UBA7	protein_coding	366.214	-1.6177	0.160765	-10.0625	8.09e-24	8.47e-22
ENSG00000162511.8	LAPTM5	protein_coding	8112.55	0.383085	0.0383027	10.0015	1.5e-23	1.56e-21
ENSG00000205542.11	TMSB4X	protein_coding	7549.86	-0.40031	0.0400532	-9.99445	1.61e-23	1.66e-21
ENSG00000215115.6	CXorf49	protein_coding	70.1076	-2.67237	0.26872	-9.94481	2.66e-23	2.73e-21
ENSG00000121594.12	CD80	protein_coding	876.577	-0.64222	0.0646153	-9.93914	2.81e-23	2.87e-21
ENSG00000029364.12	SLC39A9	protein_coding	2006.37	-0.79443	0.0801321	-9.91401	3.62e-23	3.66e-21
ENSG00000143297.19	FCRL5	protein_coding	63.6126	-1.7312	0.175146	-9.88433	4.87e-23	4.89e-21
ENSG00000160179.19	ABCG1	protein_coding	727.323	-0.561125	0.0568002	-9.87892	5.14e-23	5.13e-21
ENSG00000160932.11	LY6E	protein_coding	297.68	-1.59431	0.161695	-9.86004	6.2e-23	6.15e-21
ENSG00000170325.16	PRDM10	protein_coding	841.209	0.742845	0.0753995	9.85212	6.71e-23	6.61e-21
ENSG00000124772.12	CPNE5	protein_coding	696.333	-1.01581	0.103148	-9.84813	6.98e-23	6.84e-21
ENSG00000204673.11	AKT1S1	protein_coding	684.948	-0.994515	0.10142	-9.80587	1.06e-22	1.03e-20
ENSG00000216490.4	IFI30	protein_coding	1345.95	-0.993554	0.101921	-9.74824	1.88e-22	1.81e-20
ENSG00000104894.12	CD37	protein_coding	2733.7	-0.478079	0.049142	-9.72852	2.28e-22	2.19e-20
ENSG00000174500.13	GCSAM	protein_coding	4000.29	0.443463	0.0456653	9.71116	2.7e-22	2.58e-20
ENSG00000138670.18	RASGEF1B	protein_coding	93.1363	-1.95565	0.201473	-9.70673	2.82e-22	2.68e-20
ENSG00000253276.4	CCDC71L	protein_coding	218.528	-1.11096	0.114598	-9.69438	3.19e-22	3e-20
ENSG00000275896.6	PRSS2	protein_coding	38.4937	2.70178	0.278817	9.69014	3.32e-22	3.11e-20
ENSG00000063046.18	EIF4B	protein_coding	14151.3	0.467355	0.0484415	9.64781	5.02e-22	4.67e-20
ENSG00000067066.17	SP100	protein_coding	735.365	-1.72398	0.1789	-9.63658	5.6e-22	5.18e-20
ENSG00000136286.16	MYO1G	protein_coding	1265.71	-0.75496	0.0784317	-9.6257	6.23e-22	5.73e-20
ENSG00000241839.10	PLEKHO2	protein_coding	418.594	-0.658616	0.0684456	-9.62247	6.43e-22	5.87e-20
ENSG00000105402.8	NAPA	protein_coding	966.106	-0.818344	0.0850732	-9.6193	6.63e-22	6.02e-20
ENSG00000213719.8	CLIC1	protein_coding	1665.23	-0.521021	0.0544698	-9.56532	1.12e-21	1.01e-19
ENSG00000110400.11	NECTIN1	protein_coding	948.143	0.845371	0.0886918	9.53156	1.55e-21	1.39e-19
ENSG00000128203.7	ASPHD2	protein_coding	112.296	-1.318	0.138792	-9.49625	2.18e-21	1.94e-19
ENSG00000171223.6	JUNB	protein_coding	930.797	-0.973919	0.10259	-9.49331	2.24e-21	1.99e-19
ENSG00000005249.13	PRKAR2B	protein_coding	5929.36	0.723162	0.0763355	9.47346	2.71e-21	2.39e-19
ENSG00000235750.10	KIAA0040	protein_coding	1250.46	-0.890639	0.0940332	-9.47154	2.76e-21	2.42e-19
ENSG00000111859.17	NEDD9	protein_coding	404.07	-1.15945	0.122715	-9.44826	3.45e-21	3e-19
ENSG00000085449.15	WDFY1	protein_coding	728.6	-1.3893	0.148797	-9.33689	9.92e-21	8.6e-19
ENSG00000178685.14	PARP10	protein_coding	1272.62	-1.38037	0.14791	-9.33246	1.03e-20	8.91e-19
ENSG00000213402.3	PTPRCAP	protein_coding	894.108	-0.671689	0.0721069	-9.31518	1.22e-20	1.04e-18
ENSG00000105835.13	NAMPT	protein_coding	1253.15	-0.61775	0.0668246	-9.24435	2.37e-20	2.02e-18
ENSG00000162654.9	GBP4	protein_coding	1044.6	-2.26101	0.245167	-9.22231	2.91e-20	2.46e-18
ENSG00000139697.14	SBNO1	protein_coding	1894.52	0.539229	0.0585552	9.20891	3.29e-20	2.78e-18
ENSG00000134326.12	CMPK2	protein_coding	369.586	-3.89996	0.424023	-9.1975	3.66e-20	3.07e-18
ENSG00000136643.12	RPS6KC1	protein_coding	121.163	-1.44509	0.157629	-9.16762	4.84e-20	4.03e-18
ENSG00000266074.10	BAHCC1	protein_coding	430.206	2.52569	0.275535	9.16651	4.89e-20	4.05e-18
ENSG00000110057.8	UNC93B1	protein_coding	578.684	-1.67108	0.182333	-9.16498	4.96e-20	4.08e-18
ENSG00000132182.12	NUP210	protein_coding	9346.01	0.427883	0.0468149	9.13989	6.25e-20	5.12e-18
ENSG00000135655.16	USP15	protein_coding	597.75	-0.969175	0.106077	-9.13656	6.45e-20	5.25e-18
ENSG00000213689.14	TREX1	protein_coding	235.9	-1.64835	0.180657	-9.12418	7.23e-20	5.86e-18
ENSG00000163884.4	KLF15	protein_coding	441.101	1.00004	0.109772	9.11014	8.23e-20	6.63e-18
ENSG00000172936.16	MYD88	protein_coding	761.159	-1.33637	0.146888	-9.0979	9.21e-20	7.39e-18
ENSG00000066923.18	STAG3	protein_coding	384.422	-1.42433	0.156592	-9.09581	9.39e-20	7.49e-18
ENSG00000105939.14	ZC3HAV1	protein_coding	876.439	-0.827034	0.0909526	-9.09303	9.63e-20	7.64e-18
ENSG00000156127.8	BATF	protein_coding	32.3478	-2.58319	0.284728	-9.07246	1.16e-19	9.19e-18
ENSG00000146072.6	TNFRSF21	protein_coding	771.72	0.675568	0.0745223	9.06531	1.24e-19	9.76e-18
ENSG00000254087.8	LYN	protein_coding	1131.87	-1.28008	0.141599	-9.04022	1.56e-19	1.22e-17
ENSG00000137965.11	IFI44	protein_coding	1068.07	-2.38148	0.265075	-8.98416	2.61e-19	2.03e-17
ENSG00000213585.11	VDAC1	protein_coding	9257.91	0.457006	0.0509162	8.97565	2.82e-19	2.18e-17
ENSG00000105369.10	CD79A	protein_coding	3814.51	-0.453524	0.0505711	-8.96806	3.02e-19	2.32e-17
ENSG00000198382.9	UVRAG	protein_coding	849.227	-0.713873	0.0796228	-8.96568	3.08e-19	2.36e-17
ENSG00000141434.12	MEP1B	protein_coding	17.501	-4.31281	0.484362	-8.9041	5.38e-19	4.1e-17
ENSG00000120280.6	TASL	protein_coding	329.291	-0.859439	0.0967565	-8.88249	6.54e-19	4.95e-17
ENSG00000204264.12	PSMB8	protein_coding	1457.48	-0.496291	0.056065	-8.85207	8.59e-19	6.48e-17
ENSG00000185028.4	LRRC14B	protein_coding	697.553	1.17556	0.133464	8.80806	1.27e-18	9.55e-17
ENSG00000117859.19	OSBPL9	protein_coding	1802.34	-0.698601	0.0795835	-8.77822	1.66e-18	1.24e-16
ENSG00000160190.14	SLC37A1	protein_coding	374.346	-0.963929	0.11014	-8.75183	2.1e-18	1.56e-16
ENSG00000071575.11	TRIB2	protein_coding	655.511	-0.898535	0.102908	-8.73147	2.51e-18	1.86e-16
ENSG00000114013.16	CD86	protein_coding	737.17	-1.03171	0.118325	-8.71931	2.8e-18	2.06e-16
ENSG00000116514.17	RNF19B	protein_coding	1078.87	-0.507611	0.0584384	-8.68627	3.75e-18	2.74e-16
ENSG00000115935.18	WIPF1	protein_coding	2698.87	-0.681346	0.0784948	-8.68015	3.95e-18	2.88e-16
ENSG00000100721.11	TCL1A	protein_coding	6090.93	0.636475	0.0733906	8.67244	4.23e-18	3.07e-16
ENSG00000145103.15	ILDR1	protein_coding	90.3636	-1.33721	0.154474	-8.65653	4.86e-18	3.51e-16
ENSG00000268916.6	CSAG3	protein_coding	86.4916	-1.40942	0.162836	-8.65546	4.91e-18	3.53e-16
ENSG00000272398.6	CD24	protein_coding	1755.23	0.754474	0.0871935	8.65287	5.02e-18	3.59e-16
ENSG00000155287.11	SLC25A28	protein_coding	282.824	-0.962903	0.111733	-8.61786	6.82e-18	4.85e-16
ENSG00000113580.15	NR3C1	protein_coding	1220.24	-1.26919	0.147399	-8.61057	7.27e-18	5.15e-16
ENSG00000239713.9	APOBEC3G	protein_coding	498.868	-0.960543	0.111671	-8.60155	7.86e-18	5.54e-16
ENSG00000136754.18	ABI1	protein_coding	1201.77	-0.438384	0.0511117	-8.57699	9.74e-18	6.83e-16
ENSG00000101608.13	MYL12A	protein_coding	1037.08	-0.557809	0.065047	-8.57548	9.87e-18	6.89e-16
ENSG00000110777.12	POU2AF1	protein_coding	4273.34	0.799308	0.0933076	8.56637	1.07e-17	7.42e-16
ENSG00000133106.15	EPSTI1	protein_coding	536.946	-1.98501	0.232458	-8.5392	1.35e-17	9.35e-16
ENSG00000231925.12	TAPBP	protein_coding	3127.4	-0.499443	0.0585713	-8.5271	1.5e-17	1.03e-15
ENSG00000236901.6	MIR600HG	lncRNA	284.398	1.10284	0.129441	8.52	1.6e-17	1.09e-15
ENSG00000095585.17	BLNK	protein_coding	434.646	-0.886001	0.104067	-8.51377	1.68e-17	1.15e-15
ENSG00000115758.13	ODC1	protein_coding	5279.18	0.505421	0.059376	8.51221	1.71e-17	1.16e-15
ENSG00000197818.12	SLC9A8	protein_coding	552.631	-0.575898	0.0679459	-8.47583	2.33e-17	1.57e-15
ENSG00000100911.16	PSME2	protein_coding	1635.17	-0.487443	0.0575095	-8.47587	2.33e-17	1.57e-15
ENSG00000137200.13	CMTR1	protein_coding	1372.35	-0.859633	0.10168	-8.4543	2.81e-17	1.88e-15
ENSG00000116698.21	SMG7	protein_coding	2727.59	-0.486692	0.05762	-8.44657	3e-17	2e-15
ENSG00000111344.11	RASAL1	protein_coding	1536.84	0.761388	0.0902533	8.43613	3.28e-17	2.18e-15
ENSG00000041357.16	PSMA4	protein_coding	3320.24	-0.554928	0.0659593	-8.41319	3.99e-17	2.64e-15
ENSG00000124222.22	STX16	protein_coding	2020.7	-0.702018	0.0834586	-8.41157	4.05e-17	2.66e-15
ENSG00000138796.17	HADH	protein_coding	2155.17	0.467284	0.0561294	8.32512	8.42e-17	5.52e-15
ENSG00000100979.15	PLTP	protein_coding	95.9637	-1.45582	0.174905	-8.3235	8.54e-17	5.58e-15
ENSG00000232810.4	TNF	protein_coding	39.2355	-2.02532	0.243677	-8.31146	9.45e-17	6.14e-15
ENSG00000156299.13	TIAM1	protein_coding	1114.47	1.13359	0.136447	8.30794	9.74e-17	6.3e-15
ENSG00000185262.9	UBALD2	protein_coding	788.489	-1.02165	0.122984	-8.30721	9.8e-17	6.31e-15
ENSG00000169871.13	TRIM56	protein_coding	1290.56	-1.16609	0.141074	-8.26581	1.39e-16	8.9e-15
ENSG00000100600.15	LGMN	protein_coding	575.637	-1.10823	0.134605	-8.23316	1.82e-16	1.16e-14
ENSG00000226950.8	DANCR	lncRNA	2006.97	0.506906	0.0616174	8.22666	1.93e-16	1.22e-14
ENSG00000153898.13	MCOLN2	protein_coding	467.135	-0.878397	0.10683	-8.22235	2e-16	1.26e-14
ENSG00000104312.8	RIPK2	protein_coding	484.336	-0.718996	0.0874652	-8.22037	2.03e-16	1.28e-14
ENSG00000184992.13	BRI3BP	protein_coding	1754.2	0.661823	0.0806812	8.20295	2.35e-16	1.47e-14
ENSG00000185880.13	TRIM69	protein_coding	795.266	-1.59156	0.194407	-8.18672	2.68e-16	1.68e-14
ENSG00000177398.18	UMODL1	protein_coding	285.89	1.58429	0.194106	8.16197	3.3e-16	2.05e-14
ENSG00000100365.16	NCF4	protein_coding	85.069	-1.3596	0.166915	-8.14545	3.78e-16	2.34e-14
ENSG00000181192.12	DHTKD1	protein_coding	851.214	-0.595488	0.0732466	-8.12991	4.3e-16	2.66e-14
ENSG00000153989.8	NUS1	protein_coding	2766.81	-0.514864	0.0634447	-8.11516	4.85e-16	2.99e-14
ENSG00000234127.9	TRIM26	protein_coding	1327.02	-0.578636	0.0717174	-8.06828	7.13e-16	4.37e-14
ENSG00000183726.11	TMEM50A	protein_coding	1029.32	-0.517562	0.0644387	-8.03185	9.6e-16	5.86e-14
ENSG00000128438.10	TBC1D27P	transcribed_unprocessed_pseudogene	304.61	1.75579	0.218703	8.02817	9.89e-16	6.02e-14
ENSG00000272325.2	NUDT3	protein_coding	1702.14	0.462106	0.0577089	8.00753	1.17e-15	7.09e-14
ENSG00000138435.16	CHRNA1	protein_coding	13.9721	-3.94529	0.493111	-8.00081	1.24e-15	7.46e-14
ENSG00000167208.15	SNX20	protein_coding	269.56	-0.69144	0.0867485	-7.97063	1.58e-15	9.48e-14
ENSG00000145016.16	RUBCN	protein_coding	2406.49	-1.00382	0.125999	-7.9669	1.63e-15	9.74e-14
ENSG00000173894.11	CBX2	protein_coding	895.758	0.644003	0.0811983	7.93124	2.17e-15	1.29e-13
ENSG00000180628.15	PCGF5	protein_coding	1630.58	-0.424903	0.0537441	-7.90605	2.66e-15	1.58e-13
ENSG00000128340.15	RAC2	protein_coding	1910.68	-0.443542	0.0562244	-7.88878	3.05e-15	1.8e-13
ENSG00000115165.10	CYTIP	protein_coding	239.056	-1.32289	0.167735	-7.88679	3.1e-15	1.83e-13
ENSG00000134954.14	ETS1	protein_coding	6499.34	0.281124	0.0357537	7.86279	3.76e-15	2.2e-13
ENSG00000277632.2	CCL3	protein_coding	85.3909	-3.45757	0.441076	-7.83893	4.54e-15	2.66e-13
ENSG00000227507.3	LTB	protein_coding	750.383	-0.632624	0.0811431	-7.79639	6.37e-15	3.71e-13
ENSG00000119042.17	SATB2	protein_coding	1104.14	0.593893	0.0762313	7.79067	6.67e-15	3.87e-13
ENSG00000198604.11	BAZ1A	protein_coding	1789.93	-0.387494	0.0500256	-7.7459	9.49e-15	5.48e-13
ENSG00000107290.14	SETX	protein_coding	1794.09	-0.695161	0.0897686	-7.74391	9.64e-15	5.55e-13
ENSG00000148730.7	EIF4EBP2	protein_coding	3161.37	0.325362	0.0420425	7.73889	1e-14	5.75e-13
ENSG00000139180.11	NDUFA9	protein_coding	1037.7	-0.430057	0.0556166	-7.73252	1.05e-14	6.02e-13
ENSG00000113441.16	LNPEP	protein_coding	821.53	-0.914741	0.118431	-7.72385	1.13e-14	6.42e-13
ENSG00000162704.16	ARPC5	protein_coding	1760.45	-0.445489	0.0577156	-7.71869	1.18e-14	6.66e-13
ENSG00000124767.7	GLO1	protein_coding	2004.05	0.418879	0.0543949	7.7007	1.35e-14	7.64e-13
ENSG00000146112.12	PPP1R18	protein_coding	900.614	-0.75866	0.0986066	-7.6938	1.43e-14	8.04e-13
ENSG00000079931.15	MOXD1	protein_coding	15.6121	-3.02961	0.394111	-7.68719	1.5e-14	8.43e-13
ENSG00000100342.21	APOL1	protein_coding	61.41	-1.57751	0.205269	-7.68508	1.53e-14	8.54e-13
ENSG00000138623.10	SEMA7A	protein_coding	56.1708	-2.0865	0.271974	-7.67168	1.7e-14	9.45e-13
ENSG00000204622.11	HLA-J	transcribed_unprocessed_pseudogene	245.625	-0.849355	0.111104	-7.6447	2.09e-14	1.16e-12
ENSG00000087074.8	PPP1R15A	protein_coding	353.148	-0.846889	0.110838	-7.64079	2.16e-14	1.19e-12
ENSG00000169248.13	CXCL11	protein_coding	53.6732	-5.02189	0.658001	-7.63204	2.31e-14	1.27e-12
ENSG00000185433.10	LINC00158	lncRNA	270.075	-1.43588	0.188343	-7.62377	2.46e-14	1.34e-12
ENSG00000122986.14	HVCN1	protein_coding	346.879	-0.742641	0.0973996	-7.62468	2.45e-14	1.34e-12
ENSG00000019582.16	CD74	protein_coding	29192.4	-0.254572	0.0333911	-7.62393	2.46e-14	1.34e-12
ENSG00000107554.17	DNMBP	protein_coding	1556.37	0.428427	0.0562335	7.61871	2.56e-14	1.39e-12
ENSG00000116062.17	MSH6	protein_coding	4795	0.370908	0.048757	7.60729	2.8e-14	1.51e-12
ENSG00000241106.8	HLA-DOB	protein_coding	219.182	-0.904276	0.118934	-7.60318	2.89e-14	1.56e-12
ENSG00000114805.18	PLCH1	protein_coding	216.104	1.47629	0.19452	7.58941	3.21e-14	1.72e-12
ENSG00000102760.13	RGCC	protein_coding	446.44	1.47805	0.195258	7.56972	3.74e-14	2e-12
ENSG00000196372.13	ASB13	protein_coding	662.206	1.15895	0.153643	7.54314	4.59e-14	2.44e-12
ENSG00000133935.7	ERG28	protein_coding	386.647	-0.679987	0.0904463	-7.51813	5.56e-14	2.95e-12
ENSG00000104951.16	IL4I1	protein_coding	809.427	-1.42745	0.19021	-7.50459	6.16e-14	3.26e-12
ENSG00000131943.18	C19orf12	protein_coding	168.928	-1.11092	0.148133	-7.49951	6.41e-14	3.38e-12
ENSG00000132405.19	TBC1D14	protein_coding	1278.64	0.527409	0.0703867	7.49301	6.73e-14	3.54e-12
ENSG00000163131.12	CTSS	protein_coding	684.78	-0.84339	0.112571	-7.49206	6.78e-14	3.55e-12
ENSG00000204256.14	BRD2	protein_coding	5746.61	-0.310016	0.0415113	-7.46824	8.13e-14	4.24e-12
ENSG00000169575.5	VPREB1	protein_coding	231.531	1.94811	0.261923	7.43771	1.02e-13	5.33e-12
ENSG00000169032.10	MAP2K1	protein_coding	1970.53	0.340063	0.0457606	7.43136	1.07e-13	5.57e-12
ENSG00000100304.13	TTLL12	protein_coding	2223.57	0.558019	0.075096	7.43074	1.08e-13	5.58e-12
ENSG00000254709.8	IGLL5	protein_coding	4038.3	0.708679	0.0953907	7.42923	1.09e-13	5.62e-12
ENSG00000102218.6	RP2	protein_coding	406.655	-0.599495	0.0808257	-7.41714	1.2e-13	6.14e-12
ENSG00000131378.14	RFTN1	protein_coding	3639.66	-0.3661	0.0494611	-7.40177	1.34e-13	6.87e-12
ENSG00000117016.10	RIMS3	protein_coding	2229.5	0.73373	0.0991679	7.39886	1.37e-13	7e-12
ENSG00000196954.14	CASP4	protein_coding	293.307	-0.782374	0.106012	-7.38005	1.58e-13	8.03e-12
ENSG00000197746.14	PSAP	protein_coding	10338.1	0.45852	0.062282	7.36199	1.81e-13	9.17e-12
ENSG00000115839.18	RAB3GAP1	protein_coding	1391.91	-0.356779	0.0485823	-7.3438	2.08e-13	1.05e-11
ENSG00000100099.21	HPS4	protein_coding	4976.04	0.373377	0.0508972	7.33591	2.2e-13	1.11e-11
ENSG00000125245.14	GPR18	protein_coding	578.947	-0.597934	0.0815552	-7.33165	2.27e-13	1.14e-11
ENSG00000101846.8	STS	protein_coding	2351.07	0.322695	0.0441289	7.31256	2.62e-13	1.31e-11
ENSG00000156232.7	WHAMM	protein_coding	659.832	-0.81877	0.112225	-7.29579	2.97e-13	1.48e-11
ENSG00000151466.12	SCLT1	protein_coding	338.187	-0.638281	0.0875143	-7.29344	3.02e-13	1.5e-11
ENSG00000117280.13	RAB29	protein_coding	314.001	-0.667948	0.091598	-7.29216	3.05e-13	1.51e-11
ENSG00000179218.15	CALR	protein_coding	5472.15	-0.307292	0.0421645	-7.28793	3.15e-13	1.55e-11
ENSG00000126790.12	L3HYPDH	protein_coding	68.7899	-1.48859	0.205182	-7.255	4.02e-13	1.97e-11
ENSG00000234745.13	HLA-B	protein_coding	10788.7	-0.562577	0.077616	-7.2482	4.22e-13	2.07e-11
ENSG00000204287.14	HLA-DRA	protein_coding	12258.2	-0.274296	0.0380126	-7.21592	5.36e-13	2.61e-11
ENSG00000271503.6	CCL5	protein_coding	61.1856	-1.92622	0.267181	-7.20941	5.62e-13	2.73e-11
ENSG00000163638.13	ADAMTS9	protein_coding	85.6108	2.11846	0.294019	7.20517	5.8e-13	2.81e-11
ENSG00000115306.16	SPTBN1	protein_coding	993.893	-0.65417	0.0908054	-7.20408	5.84e-13	2.82e-11
ENSG00000092201.10	SUPT16H	protein_coding	7421.52	0.257197	0.0356995	7.2045	5.83e-13	2.82e-11
ENSG00000115919.15	KYNU	protein_coding	181.417	-1.05807	0.147089	-7.19336	6.32e-13	3.04e-11
ENSG00000165238.16	WNK2	protein_coding	2033.34	0.949986	0.132153	7.1885	6.55e-13	3.14e-11
ENSG00000167767.14	KRT80	protein_coding	97.3616	1.9216	0.268316	7.16171	7.97e-13	3.8e-11
ENSG00000057704.13	TMCC3	protein_coding	90.4224	-3.73784	0.522182	-7.15811	8.18e-13	3.89e-11
ENSG00000188822.8	CNR2	protein_coding	200.925	-0.75902	0.106143	-7.15089	8.62e-13	4.09e-11
ENSG00000259431.6	THTPA	protein_coding	136.426	-1.60843	0.225886	-7.12052	1.08e-12	5.08e-11
ENSG00000106785.15	TRIM14	protein_coding	1198.01	-0.732776	0.103034	-7.11198	1.14e-12	5.39e-11
ENSG00000155966.14	AFF2	protein_coding	1442	0.490802	0.0692007	7.09244	1.32e-12	6.19e-11
ENSG00000137478.15	FCHSD2	protein_coding	1000.66	-0.958275	0.135282	-7.08356	1.4e-12	6.58e-11
ENSG00000158773.14	USF1	protein_coding	517.113	-0.570786	0.080622	-7.07979	1.44e-12	6.72e-11
ENSG00000096746.18	HNRNPH3	protein_coding	2842.35	0.414302	0.0585161	7.08013	1.44e-12	6.72e-11
ENSG00000143344.16	RGL1	protein_coding	69.7797	-1.29834	0.183486	-7.07593	1.48e-12	6.89e-11
ENSG00000124920.14	MYRF	protein_coding	256.219	-1.10962	0.156895	-7.07239	1.52e-12	7.04e-11
ENSG00000168016.15	TRANK1	protein_coding	2236.18	-1.20882	0.171048	-7.0671	1.58e-12	7.3e-11
ENSG00000239264.9	TXNDC5	protein_coding	741.777	0.475887	0.0673728	7.0635	1.62e-12	7.46e-11
ENSG00000213928.9	IRF9	protein_coding	216.067	-1.41318	0.200316	-7.05474	1.73e-12	7.93e-11
ENSG00000138795.10	LEF1	protein_coding	4604.17	0.641766	0.090982	7.05377	1.74e-12	7.96e-11
ENSG00000110651.12	CD81	protein_coding	2284.04	0.542937	0.077101	7.04189	1.9e-12	8.64e-11
ENSG00000145687.16	SSBP2	protein_coding	1139.53	0.853163	0.121317	7.0325	2.03e-12	9.21e-11
ENSG00000196141.14	SPATS2L	protein_coding	94.0131	-3.19155	0.454102	-7.02828	2.09e-12	9.45e-11
ENSG00000125089.17	SH3TC1	protein_coding	728.843	1.58428	0.22542	7.02813	2.09e-12	9.45e-11
ENSG00000196735.13	HLA-DQA1	protein_coding	1275.15	-0.507711	0.0723548	-7.01695	2.27e-12	1.02e-10
ENSG00000171467.16	ZNF318	protein_coding	1225.38	-0.548996	0.0784314	-6.9997	2.57e-12	1.15e-10
ENSG00000109255.11	NMU	protein_coding	118.555	1.26373	0.180583	6.99809	2.59e-12	1.16e-10
ENSG00000130589.16	HELZ2	protein_coding	625.576	-2.58416	0.369434	-6.99493	2.65e-12	1.18e-10
ENSG00000125826.21	RBCK1	protein_coding	1739.76	-0.689199	0.0987159	-6.98164	2.92e-12	1.3e-10
ENSG00000139193.4	CD27	protein_coding	314.301	-0.837297	0.12	-6.97746	3.01e-12	1.33e-10
ENSG00000178162.8	FAR2P2	transcribed_unprocessed_pseudogene	201.393	1.33037	0.19088	6.96963	3.18e-12	1.41e-10
ENSG00000197324.9	LRP10	protein_coding	742.211	-0.771212	0.110845	-6.95759	3.46e-12	1.53e-10
ENSG00000134986.14	NREP	protein_coding	1746.67	0.544611	0.0783199	6.95367	3.56e-12	1.56e-10
ENSG00000213654.10	GPSM3	protein_coding	392.912	-0.549106	0.0789765	-6.95278	3.58e-12	1.57e-10
ENSG00000211896.7	IGHG1	IG_C_gene	223.864	1.33819	0.192717	6.94378	3.82e-12	1.67e-10
ENSG00000163512.14	AZI2	protein_coding	273.939	-1.3292	0.191981	-6.92358	4.4e-12	1.92e-10
ENSG00000197249.14	SERPINA1	protein_coding	143.838	-1.04713	0.151266	-6.92247	4.44e-12	1.93e-10
ENSG00000156675.16	RAB11FIP1	protein_coding	698.782	-0.892112	0.129013	-6.91491	4.68e-12	2.03e-10
ENSG00000163644.15	PPM1K	protein_coding	1190.57	-0.922286	0.133446	-6.91131	4.8e-12	2.07e-10
ENSG00000109332.20	UBE2D3	protein_coding	3754.66	-0.465305	0.0676298	-6.88018	5.98e-12	2.58e-10
ENSG00000071564.17	TCF3	protein_coding	7978.3	0.405851	0.0590691	6.87078	6.39e-12	2.74e-10
ENSG00000125657.5	TNFSF9	protein_coding	227.492	-0.821521	0.119589	-6.86954	6.44e-12	2.76e-10
ENSG00000152061.23	RABGAP1L	protein_coding	1297.01	-0.697051	0.101592	-6.86127	6.83e-12	2.92e-10
ENSG00000156136.10	DCK	protein_coding	1876.28	-0.70433	0.102688	-6.85892	6.94e-12	2.96e-10
ENSG00000101361.17	NOP56	protein_coding	8065.36	0.348131	0.0508139	6.85109	7.33e-12	3.11e-10
ENSG00000069493.15	CLEC2D	protein_coding	1147.54	-0.646517	0.0944414	-6.84569	7.61e-12	3.22e-10
ENSG00000183624.14	HMCES	protein_coding	5309.59	0.473959	0.06927	6.8422	7.8e-12	3.29e-10
ENSG00000165724.6	ZMYND19	protein_coding	760.975	0.622868	0.0910599	6.8402	7.91e-12	3.33e-10
ENSG00000177732.9	SOX12	protein_coding	1651.48	0.408297	0.0597025	6.83887	7.98e-12	3.35e-10
ENSG00000172243.18	CLEC7A	protein_coding	45.9991	-1.80291	0.263687	-6.83733	8.07e-12	3.38e-10
ENSG00000196664.5	TLR7	protein_coding	110.404	-2.67131	0.391325	-6.82634	8.71e-12	3.64e-10
ENSG00000100225.18	FBXO7	protein_coding	1147.67	-0.604918	0.0887592	-6.81527	9.41e-12	3.92e-10
ENSG00000265681.7	RPL17	protein_coding	10124.6	0.223992	0.0328689	6.81469	9.45e-12	3.92e-10
ENSG00000132475.10	H3-3B	protein_coding	4338.67	-0.441956	0.0649087	-6.80888	9.84e-12	4.07e-10
ENSG00000178741.12	COX5A	protein_coding	2680.34	-0.376221	0.0553208	-6.8007	1.04e-11	4.3e-10
ENSG00000103202.13	NME4	protein_coding	271.977	0.8161	0.120058	6.79756	1.06e-11	4.38e-10
ENSG00000132383.12	RPA1	protein_coding	3648.66	0.281809	0.0415251	6.78649	1.15e-11	4.72e-10
ENSG00000124256.15	ZBP1	protein_coding	28.0129	-4.49766	0.663804	-6.77559	1.24e-11	5.08e-10
ENSG00000101017.14	CD40	protein_coding	1584.46	-0.507379	0.0749689	-6.76786	1.31e-11	5.34e-10
ENSG00000154642.11	C21orf91	protein_coding	489.82	-0.936244	0.138755	-6.74746	1.5e-11	6.13e-10
ENSG00000126602.11	TRAP1	protein_coding	5102.71	0.429458	0.0638269	6.72849	1.71e-11	6.97e-10
ENSG00000134333.14	LDHA	protein_coding	9832.9	0.390285	0.0580362	6.72485	1.76e-11	7.12e-10
ENSG00000272620.2	AFAP1-AS1	lncRNA	2658.4	0.326001	0.0485261	6.71807	1.84e-11	7.44e-10
ENSG00000062194.16	GPBP1	protein_coding	1651.27	-0.436291	0.065039	-6.70814	1.97e-11	7.93e-10
ENSG00000198176.13	TFDP1	protein_coding	12141.9	0.305966	0.045611	6.70815	1.97e-11	7.93e-10
ENSG00000132465.12	JCHAIN	protein_coding	4468.82	0.425472	0.0634407	6.7066	1.99e-11	7.99e-10
ENSG00000178952.11	TUFM	protein_coding	4640.14	0.308533	0.0460812	6.69541	2.15e-11	8.6e-10
ENSG00000104970.11	KIR3DX1	transcribed_unprocessed_pseudogene	142.499	-1.15734	0.173158	-6.68372	2.33e-11	9.29e-10
ENSG00000278196.3	IGLV2-8	IG_V_gene	50.5655	2.06651	0.30947	6.6776	2.43e-11	9.66e-10
ENSG00000133119.13	RFC3	protein_coding	1704.46	0.385457	0.0577296	6.67693	2.44e-11	9.68e-10
ENSG00000146281.6	PM20D2	protein_coding	1784.76	0.367332	0.0553322	6.63865	3.17e-11	1.25e-09
ENSG00000056558.11	TRAF1	protein_coding	1611.77	-1.27451	0.192146	-6.63304	3.29e-11	1.3e-09
ENSG00000176715.17	ACSF3	protein_coding	1842.48	0.616988	0.0932457	6.61679	3.67e-11	1.45e-09
ENSG00000165168.8	CYBB	protein_coding	67.6791	-1.86724	0.282483	-6.61011	3.84e-11	1.51e-09
ENSG00000139626.16	ITGB7	protein_coding	149.22	-2.02112	0.305873	-6.60771	3.9e-11	1.53e-09
ENSG00000171552.14	BCL2L1	protein_coding	6611.25	-0.318862	0.0482825	-6.60411	4e-11	1.56e-09
ENSG00000213443.2	NPM1P7	processed_pseudogene	161.541	-0.870593	0.131861	-6.60237	4.05e-11	1.58e-09
ENSG00000272886.6	DCP1A	protein_coding	829.976	-0.739471	0.112515	-6.57219	4.96e-11	1.93e-09
ENSG00000048828.17	FAM120A	protein_coding	3462.17	0.345656	0.0526286	6.56784	5.11e-11	1.98e-09
ENSG00000076053.12	RBM7	protein_coding	399.954	-0.714956	0.108932	-6.56331	5.26e-11	2.03e-09
ENSG00000104320.14	NBN	protein_coding	1773.02	-0.831775	0.126739	-6.5629	5.28e-11	2.04e-09
ENSG00000166411.14	IDH3A	protein_coding	1474.68	-0.903748	0.137822	-6.55737	5.48e-11	2.11e-09
ENSG00000131171.13	SH3BGRL	protein_coding	791.371	-0.531516	0.0810799	-6.55546	5.55e-11	2.13e-09
ENSG00000065150.21	IPO5	protein_coding	13458.1	0.216206	0.0330156	6.5486	5.81e-11	2.22e-09
ENSG00000126003.7	PLAGL2	protein_coding	2235.18	-0.36772	0.0563355	-6.52732	6.7e-11	2.56e-09
ENSG00000128266.9	GNAZ	protein_coding	350.397	1.22526	0.187846	6.5227	6.91e-11	2.63e-09
ENSG00000151640.13	DPYSL4	protein_coding	17.4121	-3.93077	0.603373	-6.51466	7.29e-11	2.77e-09
ENSG00000121380.12	BCL2L14	protein_coding	22.9826	-4.58539	0.704732	-6.50658	7.69e-11	2.91e-09
ENSG00000166482.12	MFAP4	protein_coding	93.5589	1.97025	0.303376	6.4944	8.34e-11	3.15e-09
ENSG00000171435.14	KSR2	protein_coding	257.826	1.17738	0.181648	6.48166	9.07e-11	3.42e-09
ENSG00000101350.8	KIF3B	protein_coding	1300.71	-0.374052	0.0577233	-6.48009	9.17e-11	3.45e-09
ENSG00000100226.16	GTPBP1	protein_coding	1486.63	-0.739958	0.114324	-6.47249	9.64e-11	3.62e-09
ENSG00000128016.7	ZFP36	protein_coding	205.884	-0.776937	0.120061	-6.47117	9.72e-11	3.64e-09
ENSG00000015285.11	WAS	protein_coding	657.934	-0.60219	0.0931407	-6.46538	1.01e-10	3.77e-09
ENSG00000196937.11	FAM3C	protein_coding	594.791	-0.901682	0.140019	-6.4397	1.2e-10	4.45e-09
ENSG00000167393.18	PPP2R3B	protein_coding	1011.43	0.871619	0.135351	6.4397	1.2e-10	4.45e-09
ENSG00000155629.15	PIK3AP1	protein_coding	2705.15	-0.692028	0.107593	-6.43188	1.26e-10	4.67e-09
ENSG00000122122.10	SASH3	protein_coding	1172.66	-0.387336	0.0602817	-6.42543	1.31e-10	4.86e-09
ENSG00000234353.2	AP000346.2	transcribed_unprocessed_pseudogene	40.6105	2.2554	0.351359	6.41907	1.37e-10	5.06e-09
ENSG00000170445.16	HARS1	protein_coding	938.929	-0.367999	0.0574035	-6.41074	1.45e-10	5.33e-09
ENSG00000165209.19	STRBP	protein_coding	2233.09	0.432707	0.0675208	6.40849	1.47e-10	5.39e-09
ENSG00000185305.11	ARL15	protein_coding	458.048	0.759607	0.118627	6.4033	1.52e-10	5.55e-09
ENSG00000164850.15	GPER1	protein_coding	545.648	0.89184	0.139278	6.40332	1.52e-10	5.55e-09
ENSG00000128050.9	PAICS	protein_coding	9145.58	0.315575	0.0493101	6.3998	1.56e-10	5.67e-09
ENSG00000088832.18	FKBP1A	protein_coding	6385.32	0.354598	0.0554179	6.39861	1.57e-10	5.7e-09
ENSG00000270972.1	AC136475.7	lncRNA	53.068	-1.24151	0.194124	-6.39544	1.6e-10	5.8e-09
ENSG00000144218.20	AFF3	protein_coding	868.171	0.751935	0.117843	6.38082	1.76e-10	6.37e-09
ENSG00000089220.5	PEBP1	protein_coding	2149.69	0.41599	0.0653488	6.36569	1.94e-10	7.01e-09
ENSG00000030582.18	GRN	protein_coding	1321.81	-0.47901	0.0753153	-6.36006	2.02e-10	7.26e-09
ENSG00000189067.14	LITAF	protein_coding	583.915	-0.804335	0.12648	-6.35937	2.03e-10	7.27e-09
ENSG00000206341.7	HLA-H	unprocessed_pseudogene	683.367	-0.633116	0.0995655	-6.35879	2.03e-10	7.28e-09
ENSG00000173193.15	PARP14	protein_coding	98.1825	-0.969737	0.153226	-6.32879	2.47e-10	8.83e-09
ENSG00000117298.16	ECE1	protein_coding	2094.69	-1.08332	0.171264	-6.32544	2.53e-10	9e-09
ENSG00000161791.14	FMNL3	protein_coding	727.359	-0.456613	0.0723561	-6.31064	2.78e-10	9.88e-09
ENSG00000237541.4	HLA-DQA2	protein_coding	819.191	-0.435225	0.0690194	-6.30583	2.87e-10	1.02e-08
ENSG00000196227.11	FAM217B	protein_coding	495.931	1.12948	0.179252	6.30109	2.96e-10	1.05e-08
ENSG00000102962.5	CCL22	protein_coding	87.4873	-0.981706	0.15588	-6.29782	3.02e-10	1.07e-08
ENSG00000148841.17	ITPRIP	protein_coding	401.464	-0.535932	0.0851795	-6.29179	3.14e-10	1.11e-08
ENSG00000108639.8	SYNGR2	protein_coding	2251.07	-0.362952	0.0578287	-6.27633	3.47e-10	1.22e-08
ENSG00000132256.19	TRIM5	protein_coding	298.925	-1.01763	0.162394	-6.2664	3.69e-10	1.3e-08
ENSG00000204366.4	ZBTB12	protein_coding	233.908	0.78391	0.12514	6.26429	3.75e-10	1.31e-08
ENSG00000086061.16	DNAJA1	protein_coding	3165.43	-0.437829	0.0701338	-6.24278	4.3e-10	1.5e-08
ENSG00000111913.20	RIPOR2	protein_coding	2074.38	-0.703185	0.113334	-6.20453	5.49e-10	1.91e-08
ENSG00000136997.21	MYC	protein_coding	5717.68	0.404702	0.0654122	6.18695	6.13e-10	2.13e-08
ENSG00000145833.16	DDX46	protein_coding	2356.82	0.440018	0.0713378	6.16809	6.91e-10	2.4e-08
ENSG00000101220.18	C20orf27	protein_coding	1039.89	0.509645	0.0827317	6.16021	7.26e-10	2.51e-08
ENSG00000257221.4	AC007569.1	lncRNA	57.5325	3.18076	0.516383	6.15968	7.29e-10	2.52e-08
ENSG00000176788.9	BASP1	protein_coding	2082.59	-0.285036	0.0463043	-6.1557	7.47e-10	2.57e-08
ENSG00000172432.19	GTPBP2	protein_coding	709.614	-0.62558	0.101681	-6.15237	7.63e-10	2.62e-08
ENSG00000107140.16	TESK1	protein_coding	420.165	-0.715947	0.116442	-6.14851	7.82e-10	2.68e-08
ENSG00000152518.8	ZFP36L2	protein_coding	813.734	-0.377543	0.0614485	-6.14406	8.04e-10	2.75e-08
ENSG00000162694.14	EXTL2	protein_coding	121.854	-1.26611	0.206312	-6.13685	8.42e-10	2.87e-08
ENSG00000169962.5	TAS1R3	protein_coding	238.645	0.991246	0.161525	6.13678	8.42e-10	2.87e-08
ENSG00000105851.11	PIK3CG	protein_coding	415.444	-0.912699	0.148785	-6.13437	8.55e-10	2.9e-08
ENSG00000156738.18	MS4A1	protein_coding	8202.47	-0.463344	0.0755955	-6.12926	8.83e-10	2.99e-08
ENSG00000119917.15	IFIT3	protein_coding	2087.47	-2.75382	0.450503	-6.11278	9.79e-10	3.31e-08
ENSG00000101596.16	SMCHD1	protein_coding	2561.68	-0.678009	0.110932	-6.11195	9.84e-10	3.32e-08
ENSG00000272841.1	MAP3K4-AS1	lncRNA	240.901	-0.792739	0.129806	-6.10711	1.01e-09	3.41e-08
ENSG00000205220.12	PSMB10	protein_coding	844.235	-0.585918	0.0960159	-6.1023	1.05e-09	3.51e-08
ENSG00000225964.6	NRIR	lncRNA	22.1409	-3.28821	0.540204	-6.08699	1.15e-09	3.86e-08
ENSG00000144381.18	HSPD1	protein_coding	15644.5	0.30596	0.0503207	6.0802	1.2e-09	4.01e-08
ENSG00000105287.13	PRKD2	protein_coding	823.915	-1.29061	0.212324	-6.07846	1.21e-09	4.05e-08
ENSG00000132294.15	EFR3A	protein_coding	819.258	-0.608746	0.100212	-6.0746	1.24e-09	4.14e-08
ENSG00000114480.13	GBE1	protein_coding	1991.39	0.46914	0.0772559	6.07255	1.26e-09	4.18e-08
ENSG00000205476.9	CCDC85C	protein_coding	2001.21	0.545719	0.0899845	6.06459	1.32e-09	4.38e-08
ENSG00000134291.12	TMEM106C	protein_coding	1383.79	0.444123	0.0732381	6.0641	1.33e-09	4.39e-08
ENSG00000143603.19	KCNN3	protein_coding	590.399	1.02297	0.168951	6.05487	1.41e-09	4.64e-08
ENSG00000112561.19	TFEB	protein_coding	741.151	-0.468483	0.0774604	-6.04803	1.47e-09	4.83e-08
ENSG00000129680.16	MAP7D3	protein_coding	233.312	0.768687	0.127263	6.04016	1.54e-09	5.06e-08
ENSG00000130775.16	THEMIS2	protein_coding	320.831	-0.903186	0.149556	-6.0391	1.55e-09	5.08e-08
ENSG00000101109.12	STK4	protein_coding	3565.13	-0.471352	0.0780979	-6.03539	1.59e-09	5.19e-08
ENSG00000111405.9	ENDOU	protein_coding	10.2991	-3.93514	0.652426	-6.03155	1.62e-09	5.3e-08
ENSG00000067704.10	IARS2	protein_coding	1553.99	0.276899	0.0460785	6.00928	1.86e-09	6.07e-08
ENSG00000100749.9	VRK1	protein_coding	1839.56	0.598693	0.0996513	6.00788	1.88e-09	6.11e-08
ENSG00000147955.18	SIGMAR1	protein_coding	1437.16	0.39104	0.0653007	5.9883	2.12e-09	6.88e-08
ENSG00000184428.13	TOP1MT	protein_coding	675.78	0.598997	0.100157	5.98056	2.22e-09	7.2e-08
ENSG00000162063.13	CCNF	protein_coding	1264.47	0.317085	0.053114	5.9699	2.37e-09	7.67e-08
ENSG00000100368.14	CSF2RB	protein_coding	407.826	-0.511281	0.0856824	-5.96717	2.41e-09	7.78e-08
ENSG00000167173.19	C15orf39	protein_coding	1660.79	-0.583221	0.0977733	-5.96504	2.45e-09	7.86e-08
ENSG00000211893.4	IGHG2	IG_C_gene	189.947	1.18655	0.199334	5.95259	2.64e-09	8.47e-08
ENSG00000124702.18	KLHDC3	protein_coding	1026.49	0.351075	0.0589827	5.95217	2.65e-09	8.47e-08
ENSG00000158457.6	TSPAN33	protein_coding	540.301	-0.446272	0.0750055	-5.94986	2.68e-09	8.57e-08
ENSG00000161692.18	DBF4B	protein_coding	365.72	-0.808991	0.136075	-5.9452	2.76e-09	8.8e-08
ENSG00000216775.3	AL109918.1	transcribed_unprocessed_pseudogene	68.1081	-0.91613	0.154347	-5.93552	2.93e-09	9.32e-08
ENSG00000095209.12	TMEM38B	protein_coding	439.409	0.724698	0.122184	5.93119	3.01e-09	9.55e-08
ENSG00000258727.1	AL135999.1	lncRNA	61.8734	-1.34415	0.226717	-5.92876	3.05e-09	9.67e-08
ENSG00000254838.5	GVINP1	transcribed_unprocessed_pseudogene	226.279	-0.551008	0.0930835	-5.9195	3.23e-09	1.02e-07
ENSG00000145779.8	TNFAIP8	protein_coding	943.884	-0.467418	0.0790535	-5.91269	3.37e-09	1.06e-07
ENSG00000117632.23	STMN1	protein_coding	6632.66	0.285357	0.0482816	5.91026	3.42e-09	1.08e-07
ENSG00000100426.7	ZBED4	protein_coding	1115.9	0.338117	0.057274	5.90349	3.56e-09	1.12e-07
ENSG00000204388.7	HSPA1B	protein_coding	884.091	-0.663477	0.112567	-5.89406	3.77e-09	1.18e-07
ENSG00000178927.18	CYBC1	protein_coding	1603.4	-0.484385	0.0823517	-5.88191	4.06e-09	1.27e-07
ENSG00000128567.17	PODXL	protein_coding	1253.88	0.508871	0.086664	5.87177	4.31e-09	1.35e-07
ENSG00000104765.16	BNIP3L	protein_coding	618.995	0.501589	0.085468	5.86874	4.39e-09	1.37e-07
ENSG00000132359.15	RAP1GAP2	protein_coding	635.591	0.893569	0.153207	5.83244	5.46e-09	1.7e-07
ENSG00000187514.17	PTMA	protein_coding	24255.2	0.306428	0.0525733	5.82858	5.59e-09	1.73e-07
ENSG00000155363.18	MOV10	protein_coding	226.605	-2.33262	0.400524	-5.82393	5.75e-09	1.78e-07
ENSG00000002919.15	SNX11	protein_coding	894.791	-0.717374	0.123338	-5.81633	6.02e-09	1.86e-07
ENSG00000213492.2	NT5C3AP1	transcribed_processed_pseudogene	16.7547	-2.70784	0.465769	-5.81369	6.11e-09	1.88e-07
ENSG00000165949.12	IFI27	protein_coding	234.917	-4.61335	0.794697	-5.80517	6.43e-09	1.98e-07
ENSG00000141664.10	ZCCHC2	protein_coding	414.511	-1.39513	0.240476	-5.80153	6.57e-09	2.02e-07
ENSG00000173821.19	RNF213	protein_coding	2912.48	-2.24911	0.387932	-5.79771	6.72e-09	2.06e-07
ENSG00000272669.1	AL021707.6	lncRNA	39.7671	-1.37273	0.237045	-5.79101	7e-09	2.14e-07
ENSG00000164691.18	TAGAP	protein_coding	849.944	-0.434474	0.0750587	-5.78846	7.1e-09	2.17e-07
ENSG00000182670.13	TTC3	protein_coding	1448.72	0.722497	0.125608	5.75201	8.82e-09	2.69e-07
ENSG00000183092.16	BEGAIN	protein_coding	173.646	2.61524	0.45476	5.75081	8.88e-09	2.7e-07
ENSG00000171109.19	MFN1	protein_coding	1042.26	-0.880373	0.153238	-5.74514	9.18e-09	2.79e-07
ENSG00000155307.19	SAMSN1	protein_coding	261.14	-0.758246	0.132092	-5.74027	9.45e-09	2.86e-07
ENSG00000134575.13	ACP2	protein_coding	118.501	-0.896944	0.156426	-5.73399	9.81e-09	2.96e-07
ENSG00000177105.10	RHOG	protein_coding	544.904	-0.499294	0.0871724	-5.72765	1.02e-08	3.07e-07
ENSG00000157470.12	FAM81A	protein_coding	1092.71	0.523607	0.0915017	5.72237	1.05e-08	3.16e-07
ENSG00000143119.14	CD53	protein_coding	918.495	-0.689287	0.120591	-5.71592	1.09e-08	3.28e-07
ENSG00000189403.15	HMGB1	protein_coding	9872.65	0.284982	0.0500024	5.69938	1.2e-08	3.6e-07
ENSG00000158050.5	DUSP2	protein_coding	648.877	-0.545278	0.0957329	-5.69583	1.23e-08	3.67e-07
ENSG00000099814.16	CEP170B	protein_coding	162.449	2.10404	0.369632	5.69227	1.25e-08	3.74e-07
ENSG00000151575.14	TEX9	protein_coding	392.71	-0.693696	0.121876	-5.69183	1.26e-08	3.75e-07
ENSG00000196154.12	S100A4	protein_coding	161.329	0.906378	0.159328	5.68875	1.28e-08	3.81e-07
ENSG00000248738.6	AC037441.1	lncRNA	47.9263	3.09277	0.543773	5.68762	1.29e-08	3.82e-07
ENSG00000231533.2	AL391840.1	lncRNA	9.37807	-3.27619	0.576404	-5.68383	1.32e-08	3.9e-07
ENSG00000265491.5	RNF115	protein_coding	550.205	-0.45318	0.0797469	-5.68273	1.33e-08	3.92e-07
ENSG00000080822.17	CLDND1	protein_coding	492.761	-0.673261	0.118526	-5.68026	1.34e-08	3.97e-07
ENSG00000133639.6	BTG1	protein_coding	870.596	-0.694427	0.122282	-5.6789	1.36e-08	3.98e-07
ENSG00000172731.14	LRRC20	protein_coding	300.892	0.657495	0.115775	5.67907	1.35e-08	3.98e-07
ENSG00000178035.13	IMPDH2	protein_coding	3014.39	0.308848	0.0544304	5.67417	1.39e-08	4.09e-07
ENSG00000101190.13	TCFL5	protein_coding	772.458	-0.650376	0.114825	-5.66409	1.48e-08	4.33e-07
ENSG00000034510.6	TMSB10	protein_coding	1829.11	-0.45393	0.0801613	-5.66271	1.49e-08	4.35e-07
ENSG00000119801.13	YPEL5	protein_coding	386.116	-0.650758	0.114996	-5.65899	1.52e-08	4.44e-07
ENSG00000100906.11	NFKBIA	protein_coding	2525	-0.328155	0.0580078	-5.65708	1.54e-08	4.48e-07
ENSG00000044574.9	HSPA5	protein_coding	4190.99	-0.255537	0.0452553	-5.64656	1.64e-08	4.76e-07
ENSG00000165997.5	ARL5B	protein_coding	946.473	-0.463223	0.0820863	-5.64312	1.67e-08	4.84e-07
ENSG00000103495.14	MAZ	protein_coding	4642.72	0.386858	0.0686004	5.6393	1.71e-08	4.94e-07
ENSG00000117475.14	BLZF1	protein_coding	230.474	-1.03052	0.18305	-5.62975	1.8e-08	5.21e-07
ENSG00000116701.15	NCF2	protein_coding	359.964	-1.07426	0.190888	-5.6277	1.83e-08	5.27e-07
ENSG00000143570.19	SLC39A1	protein_coding	699.178	-0.390792	0.0694924	-5.62353	1.87e-08	5.38e-07
ENSG00000175857.8	GAPT	protein_coding	88.4815	-1.0475	0.186812	-5.60723	2.06e-08	5.9e-07
ENSG00000145425.10	RPS3A	protein_coding	18423.2	0.284103	0.0507125	5.60223	2.12e-08	6.07e-07
ENSG00000137752.24	CASP1	protein_coding	334.401	-0.820801	0.14671	-5.59473	2.21e-08	6.32e-07
ENSG00000125166.13	GOT2	protein_coding	3111.51	0.388694	0.0695254	5.59068	2.26e-08	6.46e-07
ENSG00000101265.16	RASSF2	protein_coding	2760.48	0.219971	0.0394232	5.57972	2.41e-08	6.84e-07
ENSG00000164938.14	TP53INP1	protein_coding	1288.94	0.425412	0.0762358	5.58021	2.4e-08	6.84e-07
ENSG00000156017.13	CARNMT1	protein_coding	596.299	0.617366	0.110636	5.58017	2.4e-08	6.84e-07
ENSG00000186517.14	ARHGAP30	protein_coding	1444.16	-0.463494	0.0831434	-5.57464	2.48e-08	7.03e-07
ENSG00000206337.12	HCP5	lncRNA	398.498	-0.460158	0.0825788	-5.57235	2.51e-08	7.11e-07
ENSG00000128284.19	APOL3	protein_coding	491.934	-1.45573	0.261458	-5.56774	2.58e-08	7.28e-07
ENSG00000139192.12	TAPBPL	protein_coding	150.984	-0.826485	0.148446	-5.56757	2.58e-08	7.28e-07
ENSG00000203930.12	LINC00632	lncRNA	200.418	0.945797	0.169905	5.56662	2.6e-08	7.31e-07
ENSG00000211460.12	TSN	protein_coding	2597.25	0.298385	0.0536452	5.5622	2.66e-08	7.48e-07
ENSG00000102921.8	N4BP1	protein_coding	751.815	-1.08623	0.195539	-5.55505	2.78e-08	7.78e-07
ENSG00000144749.14	LRIG1	protein_coding	2192.17	0.547816	0.0986721	5.55189	2.83e-08	7.91e-07
ENSG00000167634.12	NLRP7	protein_coding	355.72	0.601504	0.108423	5.54775	2.89e-08	8.08e-07
ENSG00000092964.18	DPYSL2	protein_coding	1091.99	0.366451	0.0661746	5.53763	3.07e-08	8.55e-07
ENSG00000101057.16	MYBL2	protein_coding	6905.3	0.348743	0.062985	5.53692	3.08e-08	8.56e-07
ENSG00000204371.11	EHMT2	protein_coding	1378.3	0.469879	0.0850081	5.52746	3.25e-08	9.02e-07
ENSG00000144488.15	ESPNL	protein_coding	30.6778	-1.73609	0.31456	-5.51912	3.41e-08	9.43e-07
ENSG00000243491.1	AC082651.3	lncRNA	81.5118	-0.993524	0.180016	-5.51909	3.41e-08	9.43e-07
ENSG00000155926.14	SLA	protein_coding	228.941	-0.558973	0.101326	-5.51659	3.46e-08	9.55e-07
ENSG00000103522.16	IL21R	protein_coding	296.339	-1.15413	0.209443	-5.51048	3.58e-08	9.87e-07
ENSG00000079385.23	CEACAM1	protein_coding	20.6202	-3.43726	0.623878	-5.50951	3.6e-08	9.9e-07
ENSG00000110987.9	BCL7A	protein_coding	1432.5	0.371401	0.0675162	5.50091	3.78e-08	1.04e-06
ENSG00000125901.6	MRPS26	protein_coding	1234.12	0.507451	0.0922733	5.49944	3.81e-08	1.04e-06
ENSG00000136141.15	LRCH1	protein_coding	666.523	-0.651562	0.118499	-5.49847	3.83e-08	1.05e-06
ENSG00000107581.13	EIF3A	protein_coding	8145.91	0.159844	0.0290871	5.49535	3.9e-08	1.06e-06
ENSG00000099901.17	RANBP1	protein_coding	3118.88	0.343494	0.0624984	5.49605	3.88e-08	1.06e-06
ENSG00000163931.16	TKT	protein_coding	4683.4	0.379784	0.0691347	5.49339	3.94e-08	1.07e-06
ENSG00000245532.9	NEAT1	lncRNA	3919.3	-0.453151	0.0825182	-5.49153	3.98e-08	1.08e-06
ENSG00000198833.7	UBE2J1	protein_coding	3323.26	0.289589	0.0527402	5.49085	4e-08	1.08e-06
ENSG00000141837.22	CACNA1A	protein_coding	68.5065	-1.52935	0.278621	-5.489	4.04e-08	1.09e-06
ENSG00000145604.17	SKP2	protein_coding	1103.99	0.441456	0.0804335	5.48846	4.05e-08	1.1e-06
ENSG00000137842.7	TMEM62	protein_coding	249.89	-1.08331	0.19756	-5.48344	4.17e-08	1.13e-06
ENSG00000150593.18	PDCD4	protein_coding	1622.35	-0.450465	0.0822639	-5.47585	4.35e-08	1.17e-06
ENSG00000111328.7	CDK2AP1	protein_coding	898.853	0.445335	0.0814709	5.46618	4.6e-08	1.24e-06
ENSG00000128604.20	IRF5	protein_coding	75.483	-1.2067	0.221016	-5.45976	4.77e-08	1.28e-06
ENSG00000256262.1	USP30-AS1	lncRNA	77.5293	-1.02395	0.187656	-5.45652	4.86e-08	1.3e-06
ENSG00000083799.18	CYLD	protein_coding	955.904	-0.696809	0.127763	-5.45393	4.93e-08	1.32e-06
ENSG00000204397.9	CARD16	transcribed_unprocessed_pseudogene	93.0369	-0.965105	0.177007	-5.45237	4.97e-08	1.33e-06
ENSG00000163257.11	DCAF16	protein_coding	1334.01	0.419594	0.0771274	5.44028	5.32e-08	1.42e-06
ENSG00000137449.17	CPEB2	protein_coding	46.0525	-1.37959	0.254043	-5.43053	5.62e-08	1.49e-06
ENSG00000189046.11	ALKBH2	protein_coding	379.686	0.534722	0.0985991	5.42319	5.85e-08	1.55e-06
ENSG00000123338.13	NCKAP1L	protein_coding	2219.71	-0.310509	0.0572614	-5.42266	5.87e-08	1.56e-06
ENSG00000060491.17	OGFR	protein_coding	1024.31	-0.650208	0.120009	-5.41798	6.03e-08	1.59e-06
ENSG00000101412.13	E2F1	protein_coding	3408.3	0.267901	0.0494793	5.41441	6.15e-08	1.62e-06
ENSG00000105726.17	ATP13A1	protein_coding	855.837	-0.681349	0.125899	-5.41188	6.24e-08	1.64e-06
ENSG00000185338.6	SOCS1	protein_coding	246.243	-0.493758	0.0912468	-5.41124	6.26e-08	1.65e-06
ENSG00000204267.16	TAP2	protein_coding	1867.65	-0.632756	0.117118	-5.40274	6.56e-08	1.72e-06
ENSG00000260997.1	AC004847.1	lncRNA	111.987	-0.79241	0.1467	-5.40155	6.61e-08	1.73e-06
ENSG00000160888.7	IER2	protein_coding	758.11	-0.621465	0.115117	-5.39857	6.72e-08	1.76e-06
ENSG00000163659.13	TIPARP	protein_coding	219.613	-0.809676	0.150024	-5.39697	6.78e-08	1.77e-06
ENSG00000269404.7	SPIB	protein_coding	2296.95	-0.512716	0.0950099	-5.39644	6.8e-08	1.77e-06
ENSG00000139973.16	SYT16	protein_coding	12.9924	-2.83757	0.526218	-5.39239	6.95e-08	1.81e-06
ENSG00000185432.12	METTL7A	protein_coding	1345.81	0.478703	0.0888211	5.38951	7.06e-08	1.84e-06
ENSG00000123473.16	STIL	protein_coding	1219.63	-0.456433	0.0847142	-5.38791	7.13e-08	1.85e-06
ENSG00000160602.14	NEK8	protein_coding	365.411	-0.58153	0.107963	-5.3864	7.19e-08	1.86e-06
ENSG00000049249.9	TNFRSF9	protein_coding	74.1368	-2.19225	0.407487	-5.37992	7.45e-08	1.92e-06
ENSG00000140835.10	CHST4	protein_coding	174.545	0.730468	0.135773	5.38009	7.45e-08	1.92e-06
ENSG00000110852.5	CLEC2B	protein_coding	67.1359	-1.38223	0.256943	-5.37952	7.47e-08	1.93e-06
ENSG00000138600.10	SPPL2A	protein_coding	621.884	-0.683042	0.127019	-5.37748	7.55e-08	1.94e-06
ENSG00000109046.15	WSB1	protein_coding	962.307	-0.490684	0.0913017	-5.37431	7.69e-08	1.97e-06
ENSG00000168268.11	NT5DC2	protein_coding	1017.23	0.850273	0.158299	5.37131	7.82e-08	2e-06
ENSG00000226674.11	TEX41	lncRNA	140.931	1.7072	0.317944	5.36949	7.9e-08	2.02e-06
ENSG00000102743.15	SLC25A15	protein_coding	363.017	0.679066	0.126474	5.36922	7.91e-08	2.02e-06
ENSG00000116731.22	PRDM2	protein_coding	8319.72	0.296699	0.0553221	5.36312	8.18e-08	2.09e-06
ENSG00000140497.16	SCAMP2	protein_coding	847.374	-0.504337	0.094086	-5.36038	8.3e-08	2.12e-06
ENSG00000100592.16	DAAM1	protein_coding	775.453	0.564576	0.105371	5.35798	8.42e-08	2.14e-06
ENSG00000106829.20	TLE4	protein_coding	483.271	-0.659546	0.123137	-5.35621	8.5e-08	2.16e-06
ENSG00000196092.14	PAX5	protein_coding	5958.07	-0.655148	0.122367	-5.35397	8.6e-08	2.17e-06
ENSG00000110108.10	TMEM109	protein_coding	667.047	-0.407173	0.0760353	-5.35506	8.55e-08	2.17e-06
ENSG00000100104.13	SRRD	protein_coding	2046.67	0.46827	0.0874598	5.35412	8.6e-08	2.17e-06
ENSG00000163564.15	PYHIN1	protein_coding	79.7374	-1.05739	0.197579	-5.35173	8.71e-08	2.2e-06
ENSG00000169689.15	CENPX	protein_coding	385.309	0.68271	0.12759	5.35079	8.76e-08	2.2e-06
ENSG00000272941.1	AC083862.1	lncRNA	12.6949	-2.53145	0.474117	-5.3393	9.33e-08	2.34e-06
ENSG00000144655.15	CSRNP1	protein_coding	173.552	-0.702594	0.131778	-5.33167	9.73e-08	2.44e-06
ENSG00000100298.16	APOBEC3H	protein_coding	37.1938	-1.47089	0.27622	-5.32507	1.01e-07	2.53e-06
ENSG00000111252.11	SH2B3	protein_coding	606.885	-0.612595	0.115284	-5.31378	1.07e-07	2.69e-06
ENSG00000157890.17	MEGF11	protein_coding	60.8505	1.79727	0.338458	5.31017	1.1e-07	2.73e-06
ENSG00000281398.4	SNHG4	lncRNA	1728.59	0.458347	0.0864614	5.30117	1.15e-07	2.87e-06
ENSG00000184207.9	PGP	protein_coding	371.494	0.509661	0.0961578	5.30026	1.16e-07	2.88e-06
ENSG00000106591.4	MRPL32	protein_coding	458.701	-0.422051	0.0796404	-5.29946	1.16e-07	2.89e-06
ENSG00000100060.18	MFNG	protein_coding	1856.09	0.420225	0.0793296	5.2972	1.18e-07	2.92e-06
ENSG00000148429.14	USP6NL	protein_coding	782.995	-0.326136	0.0616087	-5.29366	1.2e-07	2.97e-06
ENSG00000135966.13	TGFBRAP1	protein_coding	865.417	0.435541	0.0823023	5.29196	1.21e-07	2.99e-06
ENSG00000110848.8	CD69	protein_coding	78.348	-0.935021	0.176805	-5.28844	1.23e-07	3.04e-06
ENSG00000106392.11	C1GALT1	protein_coding	380.446	-0.746639	0.141538	-5.27519	1.33e-07	3.27e-06
ENSG00000116954.8	RRAGC	protein_coding	528.045	-0.54078	0.102588	-5.27135	1.35e-07	3.33e-06
ENSG00000069849.11	ATP1B3	protein_coding	2315.78	0.432098	0.0819689	5.27148	1.35e-07	3.33e-06
ENSG00000255819.7	KLRC4-KLRK1	protein_coding	28.6605	-3.36429	0.639392	-5.26171	1.43e-07	3.5e-06
ENSG00000164109.14	MAD2L1	protein_coding	1097.6	0.346187	0.0659508	5.24917	1.53e-07	3.74e-06
ENSG00000196126.11	HLA-DRB1	protein_coding	2799.74	-0.226939	0.0432703	-5.24468	1.57e-07	3.83e-06
ENSG00000163041.13	H3-3A	protein_coding	4960.78	0.320787	0.0612039	5.24128	1.59e-07	3.89e-06
ENSG00000135426.16	TESPA1	protein_coding	610.029	-0.75572	0.144263	-5.23848	1.62e-07	3.94e-06
ENSG00000112079.9	STK38	protein_coding	1046.61	0.337675	0.0644977	5.23546	1.65e-07	4e-06
ENSG00000163376.11	KBTBD8	protein_coding	765.713	-0.634924	0.121366	-5.23149	1.68e-07	4.08e-06
ENSG00000089063.15	TMEM230	protein_coding	2138.91	0.277447	0.0530492	5.22999	1.7e-07	4.11e-06
ENSG00000181026.15	AEN	protein_coding	1181.31	-0.434078	0.0830344	-5.22769	1.72e-07	4.15e-06
ENSG00000122406.14	RPL5	protein_coding	13670.9	0.368748	0.0705533	5.22651	1.73e-07	4.17e-06
ENSG00000136444.10	RSAD1	protein_coding	309.655	0.590389	0.113124	5.21896	1.8e-07	4.34e-06
ENSG00000155313.15	USP25	protein_coding	561.732	-0.740201	0.141963	-5.21404	1.85e-07	4.44e-06
ENSG00000246792.3	AC106038.1	lncRNA	13.3398	3.17006	0.607957	5.21429	1.85e-07	4.44e-06
ENSG00000068120.15	COASY	protein_coding	1311.58	-0.419879	0.0806936	-5.20337	1.96e-07	4.7e-06
ENSG00000099864.18	PALM	protein_coding	34.5104	-1.60134	0.308112	-5.19727	2.02e-07	4.84e-06
ENSG00000180353.11	HCLS1	protein_coding	3802.62	-0.292265	0.0562308	-5.1976	2.02e-07	4.84e-06
ENSG00000116497.18	S100PBP	protein_coding	979.086	-0.957348	0.184262	-5.19559	2.04e-07	4.88e-06
ENSG00000263528.8	IKBKE	protein_coding	596.542	-0.582842	0.112311	-5.18951	2.11e-07	5.03e-06
ENSG00000186806.5	VSIG10L	protein_coding	78.6101	-0.975201	0.188541	-5.17235	2.31e-07	5.51e-06
ENSG00000004487.17	KDM1A	protein_coding	2502	0.438296	0.0847499	5.17164	2.32e-07	5.52e-06
ENSG00000144229.12	THSD7B	protein_coding	61.5783	-1.11128	0.214982	-5.16916	2.35e-07	5.58e-06
ENSG00000265972.6	TXNIP	protein_coding	225.315	-0.957456	0.185358	-5.16543	2.4e-07	5.69e-06
ENSG00000155366.17	RHOC	protein_coding	63.3432	1.51563	0.293474	5.16446	2.41e-07	5.71e-06
ENSG00000163219.12	ARHGAP25	protein_coding	87.3944	-1.47014	0.284909	-5.16005	2.47e-07	5.83e-06
ENSG00000185947.15	ZNF267	protein_coding	784.863	-0.652181	0.126412	-5.15916	2.48e-07	5.85e-06
ENSG00000073605.18	GSDMB	protein_coding	224.73	-0.823767	0.159692	-5.15847	2.49e-07	5.87e-06
ENSG00000240505.9	TNFRSF13B	protein_coding	301.535	0.884896	0.171609	5.15646	2.52e-07	5.92e-06
ENSG00000124374.9	PAIP2B	protein_coding	527.14	0.410176	0.0796479	5.14987	2.61e-07	6.12e-06
ENSG00000132357.14	CARD6	protein_coding	28.0099	-1.65005	0.320542	-5.14768	2.64e-07	6.18e-06
ENSG00000213923.13	CSNK1E	protein_coding	1103.77	0.355923	0.0691673	5.14584	2.66e-07	6.24e-06
ENSG00000132646.11	PCNA	protein_coding	7665.27	0.244758	0.0475726	5.14494	2.68e-07	6.26e-06
ENSG00000033627.17	ATP6V0A1	protein_coding	178.49	-0.868636	0.168852	-5.14435	2.68e-07	6.27e-06
ENSG00000101474.12	APMAP	protein_coding	920.155	0.302428	0.0588522	5.13877	2.77e-07	6.45e-06
ENSG00000122862.5	SRGN	protein_coding	133.848	-0.819539	0.159681	-5.13236	2.86e-07	6.66e-06
ENSG00000112182.15	BACH2	protein_coding	4725.51	0.387826	0.0756525	5.12641	2.95e-07	6.86e-06
ENSG00000110324.11	IL10RA	protein_coding	451.484	-0.931876	0.181856	-5.12425	2.99e-07	6.93e-06
ENSG00000145220.14	LYAR	protein_coding	870.056	0.382004	0.0745802	5.12206	3.02e-07	7e-06
ENSG00000169245.6	CXCL10	protein_coding	2219.16	-2.32575	0.454934	-5.11228	3.18e-07	7.36e-06
ENSG00000204516.10	MICB	protein_coding	420.656	-0.550757	0.107861	-5.10616	3.29e-07	7.59e-06
ENSG00000187109.15	NAP1L1	protein_coding	12207.7	0.276104	0.0540881	5.10471	3.31e-07	7.64e-06
ENSG00000154237.13	LRRK1	protein_coding	1702.67	-0.436179	0.0855587	-5.09801	3.43e-07	7.9e-06
ENSG00000175073.8	VCPIP1	protein_coding	559.923	-0.334668	0.0656596	-5.09702	3.45e-07	7.93e-06
ENSG00000089094.19	KDM2B	protein_coding	3115.09	-0.520061	0.102065	-5.09539	3.48e-07	7.99e-06
ENSG00000258659.7	TRIM34	protein_coding	141.918	-0.906845	0.178096	-5.0919	3.54e-07	8.12e-06
ENSG00000137959.17	IFI44L	protein_coding	1066.14	-2.53525	0.498006	-5.0908	3.57e-07	8.16e-06
ENSG00000137312.15	FLOT1	protein_coding	714.53	-0.450998	0.0885991	-5.09033	3.57e-07	8.16e-06
ENSG00000125779.23	PANK2	protein_coding	1362.11	-0.399332	0.078453	-5.09008	3.58e-07	8.16e-06
ENSG00000005812.11	FBXL3	protein_coding	962.076	-0.307876	0.0605236	-5.08689	3.64e-07	8.29e-06
ENSG00000141384.13	TAF4B	protein_coding	557.154	-0.416316	0.0818696	-5.08511	3.67e-07	8.36e-06
ENSG00000156875.14	MFSD14A	protein_coding	607.736	-0.489688	0.096498	-5.07459	3.88e-07	8.82e-06
ENSG00000125731.13	SH2D3A	protein_coding	221.314	-0.682564	0.134713	-5.06682	4.05e-07	9.17e-06
ENSG00000180198.16	RCC1	protein_coding	4261.93	0.363639	0.0718332	5.06227	4.14e-07	9.38e-06
ENSG00000135931.18	ARMC9	protein_coding	22.5259	3.475	0.686674	5.06063	4.18e-07	9.45e-06
ENSG00000150991.15	UBC	protein_coding	8349.57	-0.297612	0.0588336	-5.05855	4.22e-07	9.54e-06
ENSG00000097021.20	ACOT7	protein_coding	1261.63	0.360791	0.0713945	5.05348	4.34e-07	9.78e-06
ENSG00000109265.14	CRACD	protein_coding	167.726	1.03181	0.204195	5.05305	4.35e-07	9.79e-06
ENSG00000127481.15	UBR4	protein_coding	6413.28	-0.357745	0.070877	-5.04741	4.48e-07	1e-05
ENSG00000120438.12	TCP1	protein_coding	6011.31	0.23589	0.0467289	5.04805	4.46e-07	1e-05
ENSG00000099860.9	GADD45B	protein_coding	874.507	-1.14412	0.226984	-5.04053	4.64e-07	1.04e-05
ENSG00000179021.10	C3orf38	protein_coding	304.276	-0.58769	0.116673	-5.03707	4.73e-07	1.06e-05
ENSG00000090520.12	DNAJB11	protein_coding	1032.97	-0.367562	0.0729768	-5.0367	4.74e-07	1.06e-05
ENSG00000111732.11	AICDA	protein_coding	66.5518	-2.03377	0.403995	-5.03415	4.8e-07	1.07e-05
ENSG00000079462.8	PAFAH1B3	protein_coding	334.117	0.696847	0.138406	5.0348	4.78e-07	1.07e-05
ENSG00000181619.11	GPR135	protein_coding	24.573	-1.60159	0.318438	-5.02953	4.92e-07	1.09e-05
ENSG00000144674.16	GOLGA4	protein_coding	576.126	-0.650068	0.129255	-5.02935	4.92e-07	1.09e-05
ENSG00000159173.19	TNNI1	protein_coding	1569.49	0.407911	0.0813319	5.01539	5.29e-07	1.17e-05
ENSG00000159199.14	ATP5MC1	protein_coding	1329.05	0.394273	0.0786723	5.01159	5.4e-07	1.19e-05
ENSG00000169683.8	LRRC45	protein_coding	514.314	0.650311	0.12976	5.01164	5.4e-07	1.19e-05
ENSG00000166925.9	TSC22D4	protein_coding	741.542	-0.437708	0.0874445	-5.00555	5.57e-07	1.23e-05
ENSG00000188783.6	PRELP	protein_coding	30.0086	2.04478	0.408731	5.00274	5.65e-07	1.25e-05
ENSG00000105220.17	GPI	protein_coding	5228.84	0.330639	0.0661366	4.99933	5.75e-07	1.27e-05
ENSG00000196843.17	ARID5A	protein_coding	251.47	-0.742174	0.148591	-4.99474	5.89e-07	1.29e-05
ENSG00000243811.12	APOBEC3D	protein_coding	164.287	-0.770012	0.154246	-4.99211	5.97e-07	1.31e-05
ENSG00000072736.19	NFATC3	protein_coding	2264.8	-0.304961	0.0610842	-4.99246	5.96e-07	1.31e-05
ENSG00000139514.13	SLC7A1	protein_coding	2933.28	0.290392	0.0581898	4.99042	6.02e-07	1.32e-05
ENSG00000182871.16	COL18A1	protein_coding	556.591	1.23196	0.246926	4.98918	6.06e-07	1.33e-05
ENSG00000060762.19	MPC1	protein_coding	410.352	0.413342	0.0829969	4.98021	6.35e-07	1.39e-05
ENSG00000196502.12	SULT1A1	protein_coding	312.059	0.77105	0.155144	4.96989	6.7e-07	1.46e-05
ENSG00000138814.17	PPP3CA	protein_coding	1216.55	0.628193	0.126444	4.96816	6.76e-07	1.47e-05
ENSG00000175550.8	DRAP1	protein_coding	439.935	-0.452767	0.0911716	-4.96609	6.83e-07	1.48e-05
ENSG00000182512.5	GLRX5	protein_coding	1390.27	0.337574	0.0679792	4.96584	6.84e-07	1.48e-05
ENSG00000102241.12	HTATSF1	protein_coding	1026.72	0.397801	0.0801625	4.96244	6.96e-07	1.51e-05
ENSG00000205269.6	TMEM170B	protein_coding	354.914	0.492624	0.0993363	4.95915	7.08e-07	1.53e-05
ENSG00000116679.16	IVNS1ABP	protein_coding	1925.9	-0.317387	0.0640465	-4.95558	7.21e-07	1.56e-05
ENSG00000204856.12	FAM216A	protein_coding	824.299	0.368405	0.0744544	4.94807	7.5e-07	1.62e-05
ENSG00000132744.8	ACY3	protein_coding	473.2	0.661423	0.133715	4.94651	7.56e-07	1.63e-05
ENSG00000134686.18	PHC2	protein_coding	813.739	0.390166	0.0790439	4.93607	7.97e-07	1.71e-05
ENSG00000138821.13	SLC39A8	protein_coding	887.72	0.412978	0.0837165	4.93305	8.1e-07	1.74e-05
ENSG00000088305.18	DNMT3B	protein_coding	416.817	0.428939	0.0869501	4.93316	8.09e-07	1.74e-05
ENSG00000105963.15	ADAP1	protein_coding	23.5609	-2.02727	0.411148	-4.93074	8.19e-07	1.75e-05
ENSG00000012660.14	ELOVL5	protein_coding	1074.7	-0.336178	0.0681765	-4.931	8.18e-07	1.75e-05
ENSG00000177483.12	RBM44	protein_coding	39.2686	-1.73242	0.351428	-4.92966	8.24e-07	1.76e-05
ENSG00000166902.5	MRPL16	protein_coding	1895.94	0.283223	0.057602	4.9169	8.79e-07	1.87e-05
ENSG00000104738.18	MCM4	protein_coding	6365.74	0.435723	0.0886151	4.91703	8.79e-07	1.87e-05
ENSG00000110446.12	SLC15A3	protein_coding	25.8726	-1.65095	0.335907	-4.91491	8.88e-07	1.89e-05
ENSG00000105483.18	CARD8	protein_coding	704.72	-0.568733	0.115732	-4.91422	8.91e-07	1.89e-05
ENSG00000068400.13	GRIPAP1	protein_coding	892.319	-0.626621	0.127689	-4.90739	9.23e-07	1.96e-05
ENSG00000175782.11	SLC35E3	protein_coding	673.102	0.555122	0.113249	4.90177	9.5e-07	2.01e-05
ENSG00000114127.11	XRN1	protein_coding	999.038	-1.39076	0.283788	-4.90071	9.55e-07	2.02e-05
ENSG00000049246.14	PER3	protein_coding	168.047	1.1409	0.233052	4.89546	9.81e-07	2.07e-05
ENSG00000138771.16	SHROOM3	protein_coding	139.293	1.38709	0.28352	4.89237	9.96e-07	2.1e-05
ENSG00000135974.10	C2orf49	protein_coding	405.344	-0.578701	0.11839	-4.88807	1.02e-06	2.14e-05
ENSG00000140157.16	NIPA2	protein_coding	2089.81	-0.264617	0.0541294	-4.88861	1.02e-06	2.14e-05
ENSG00000237372.4	UNQ6494	lncRNA	48.35	1.1416	0.233656	4.8858	1.03e-06	2.16e-05
ENSG00000164484.12	TMEM200A	protein_coding	65.4626	-1.14953	0.235327	-4.88482	1.04e-06	2.17e-05
ENSG00000067082.15	KLF6	protein_coding	491.92	-0.703162	0.144408	-4.86927	1.12e-06	2.35e-05
ENSG00000147905.18	ZCCHC7	protein_coding	2609.49	-0.285169	0.0585866	-4.86748	1.13e-06	2.36e-05
ENSG00000136448.13	NMT1	protein_coding	2030.45	-0.290325	0.05969	-4.86387	1.15e-06	2.4e-05
ENSG00000119969.15	HELLS	protein_coding	1795.39	0.397772	0.0818025	4.86259	1.16e-06	2.42e-05
ENSG00000198369.10	SPRED2	protein_coding	466.988	-0.653449	0.134425	-4.86106	1.17e-06	2.43e-05
ENSG00000273272.2	U62317.3	lncRNA	25.2638	-2.07164	0.42636	-4.8589	1.18e-06	2.46e-05
ENSG00000187621.15	TCL6	lncRNA	391.033	0.75234	0.154894	4.85713	1.19e-06	2.47e-05
ENSG00000172159.16	FRMD3	protein_coding	45.832	-1.457	0.300178	-4.8538	1.21e-06	2.51e-05
ENSG00000224478.3	AL356417.1	lncRNA	28.8018	-1.45437	0.299627	-4.85394	1.21e-06	2.51e-05
ENSG00000132952.12	USPL1	protein_coding	511.487	-0.519088	0.106976	-4.85237	1.22e-06	2.52e-05
ENSG00000119844.15	AFTPH	protein_coding	727.789	-0.373329	0.0769308	-4.85278	1.22e-06	2.52e-05
ENSG00000205302.7	SNX2	protein_coding	1219.96	-0.847136	0.174691	-4.84935	1.24e-06	2.56e-05
ENSG00000177455.15	CD19	protein_coding	1298.8	-0.311716	0.0643017	-4.84771	1.25e-06	2.57e-05
ENSG00000092758.18	COL9A3	protein_coding	101.519	-0.84359	0.174108	-4.84522	1.26e-06	2.6e-05
ENSG00000165138.18	ANKS6	protein_coding	402.99	0.75718	0.156298	4.84447	1.27e-06	2.61e-05
ENSG00000198160.15	MIER1	protein_coding	1260.89	-0.313875	0.0648088	-4.84309	1.28e-06	2.62e-05
ENSG00000072954.7	TMEM38A	protein_coding	382.34	0.578666	0.119477	4.84331	1.28e-06	2.62e-05
ENSG00000130684.14	ZNF337	protein_coding	480.187	0.44622	0.0922712	4.83596	1.33e-06	2.71e-05
ENSG00000183117.19	CSMD1	protein_coding	54.2175	1.97789	0.409013	4.83576	1.33e-06	2.71e-05
ENSG00000108424.11	KPNB1	protein_coding	9898.14	-0.261226	0.0540495	-4.83309	1.34e-06	2.74e-05
ENSG00000105364.14	MRPL4	protein_coding	1422.33	0.388585	0.0804302	4.83133	1.36e-06	2.76e-05
ENSG00000111912.20	NCOA7	protein_coding	571.239	-0.727154	0.150571	-4.82932	1.37e-06	2.78e-05
ENSG00000185862.7	EVI2B	protein_coding	700.101	-0.379853	0.0786561	-4.82928	1.37e-06	2.78e-05
ENSG00000157500.12	APPL1	protein_coding	1158.21	0.386777	0.0801057	4.82832	1.38e-06	2.79e-05
ENSG00000198286.10	CARD11	protein_coding	956.614	-0.560703	0.116187	-4.82585	1.39e-06	2.82e-05
ENSG00000101144.13	BMP7	protein_coding	1059.85	0.460762	0.0954663	4.82644	1.39e-06	2.82e-05
ENSG00000100647.8	SUSD6	protein_coding	727.066	-0.458899	0.0951258	-4.82413	1.41e-06	2.84e-05
ENSG00000167700.9	MFSD3	protein_coding	345.19	0.518884	0.107574	4.82352	1.41e-06	2.85e-05
ENSG00000099219.14	ERMP1	protein_coding	409.921	0.44984	0.0933254	4.82013	1.43e-06	2.89e-05
ENSG00000112294.14	ALDH5A1	protein_coding	4623.59	0.374994	0.0778091	4.81941	1.44e-06	2.9e-05
ENSG00000185963.14	BICD2	protein_coding	1277.34	0.298487	0.0620663	4.80916	1.52e-06	3.05e-05
ENSG00000114166.8	KAT2B	protein_coding	262.082	-0.735275	0.153185	-4.79991	1.59e-06	3.17e-05
ENSG00000122257.20	RBBP6	protein_coding	2026.97	-0.54056	0.112606	-4.80047	1.58e-06	3.17e-05
ENSG00000239672.8	NME1	protein_coding	2440.92	0.409008	0.0852153	4.79971	1.59e-06	3.17e-05
ENSG00000136982.6	DSCC1	protein_coding	317.412	0.451035	0.0939631	4.80013	1.59e-06	3.17e-05
ENSG00000232434.2	AJM1	protein_coding	371.658	0.6074	0.126533	4.80034	1.58e-06	3.17e-05
ENSG00000176890.16	TYMS	protein_coding	3560.96	0.214864	0.0448607	4.78958	1.67e-06	3.33e-05
ENSG00000198887.9	SMC5	protein_coding	1071.88	0.315128	0.06586	4.78482	1.71e-06	3.41e-05
ENSG00000197872.11	CYRIA	protein_coding	52.078	-2.33661	0.488802	-4.78028	1.75e-06	3.48e-05
ENSG00000105409.19	ATP1A3	protein_coding	1828.86	0.768597	0.161106	4.77075	1.84e-06	3.65e-05
ENSG00000211669.3	IGLV3-10	IG_V_gene	45.035	1.47081	0.308606	4.76597	1.88e-06	3.72e-05
ENSG00000102699.6	PARP4	protein_coding	1252.86	-0.334348	0.0701596	-4.76554	1.88e-06	3.72e-05
ENSG00000182054.10	IDH2	protein_coding	2370.68	-0.273482	0.0573763	-4.76646	1.87e-06	3.72e-05
ENSG00000128309.17	MPST	protein_coding	584.395	0.492458	0.103321	4.76627	1.88e-06	3.72e-05
ENSG00000183048.12	SLC25A10	protein_coding	297.73	0.710563	0.149311	4.75894	1.95e-06	3.84e-05
ENSG00000038427.16	VCAN	protein_coding	9.1196	-3.93026	0.826425	-4.75573	1.98e-06	3.89e-05
ENSG00000170515.14	PA2G4	protein_coding	5958.6	0.274243	0.0576634	4.75593	1.98e-06	3.89e-05
ENSG00000164221.13	CCDC112	protein_coding	267.24	-0.848013	0.17843	-4.75263	2.01e-06	3.95e-05
ENSG00000174021.11	GNG5	protein_coding	659.074	-0.438062	0.0921781	-4.75234	2.01e-06	3.95e-05
ENSG00000169660.17	HEXD	protein_coding	537.827	-0.522374	0.110035	-4.74735	2.06e-06	4.04e-05
ENSG00000162616.9	DNAJB4	protein_coding	246.165	-0.579206	0.12203	-4.74644	2.07e-06	4.05e-05
ENSG00000168389.18	MFSD2A	protein_coding	436.049	-0.571842	0.120501	-4.74553	2.08e-06	4.06e-05
ENSG00000211892.4	IGHG4	IG_C_gene	337.694	0.904087	0.190506	4.74571	2.08e-06	4.06e-05
ENSG00000103653.16	CSK	protein_coding	5286.66	-0.338949	0.0714945	-4.74091	2.13e-06	4.15e-05
ENSG00000141569.12	TRIM65	protein_coding	742.218	0.558638	0.117853	4.74014	2.14e-06	4.16e-05
ENSG00000241945.8	PWP2	protein_coding	1248.47	0.313531	0.0661546	4.73936	2.14e-06	4.17e-05
ENSG00000154719.14	MRPL39	protein_coding	739.18	-0.353171	0.0745323	-4.73849	2.15e-06	4.18e-05
ENSG00000163428.4	LRRC58	protein_coding	2234.13	0.306776	0.0647519	4.73771	2.16e-06	4.19e-05
ENSG00000242588.6	AC108010.1	lncRNA	138.349	-0.816616	0.172463	-4.73503	2.19e-06	4.25e-05
ENSG00000118513.19	MYB	protein_coding	3389.82	0.287758	0.0607781	4.73457	2.2e-06	4.25e-05
ENSG00000136560.14	TANK	protein_coding	459.547	-0.477129	0.100825	-4.73225	2.22e-06	4.29e-05
ENSG00000238755.3	LINC02006	lncRNA	148.531	0.690727	0.14608	4.72842	2.26e-06	4.37e-05
ENSG00000146826.17	MAP11	protein_coding	320.809	-0.723766	0.15316	-4.72557	2.29e-06	4.42e-05
ENSG00000145555.15	MYO10	protein_coding	69.8883	0.940587	0.199084	4.72457	2.31e-06	4.44e-05
ENSG00000175567.11	UCP2	protein_coding	4939.91	0.273657	0.0579378	4.72329	2.32e-06	4.46e-05
ENSG00000187912.12	CLEC17A	protein_coding	205.465	-0.580638	0.122958	-4.72225	2.33e-06	4.48e-05
ENSG00000132965.10	ALOX5AP	protein_coding	448.391	-0.325821	0.0690113	-4.72127	2.34e-06	4.49e-05
ENSG00000197256.11	KANK2	protein_coding	1943.85	0.569045	0.120525	4.72137	2.34e-06	4.49e-05
ENSG00000140905.11	GCSH	protein_coding	470.743	1.06337	0.225304	4.71971	2.36e-06	4.52e-05
ENSG00000077097.15	TOP2B	protein_coding	10215.8	0.443895	0.0940851	4.71801	2.38e-06	4.55e-05
ENSG00000136450.13	SRSF1	protein_coding	7419.48	0.253728	0.0538086	4.71538	2.41e-06	4.61e-05
ENSG00000166938.13	DIS3L	protein_coding	1809.54	0.884454	0.187602	4.71451	2.42e-06	4.62e-05
ENSG00000185482.8	STAC3	protein_coding	116.431	-0.653016	0.138672	-4.70907	2.49e-06	4.74e-05
ENSG00000133424.22	LARGE1	protein_coding	562.423	-0.417964	0.0888522	-4.70404	2.55e-06	4.85e-05
ENSG00000117450.15	PRDX1	protein_coding	7561.4	0.295576	0.0629401	4.69615	2.65e-06	5.03e-05
ENSG00000177733.7	HNRNPA0	protein_coding	2916.27	0.334206	0.0711756	4.69552	2.66e-06	5.04e-05
ENSG00000136720.7	HS6ST1	protein_coding	349.68	0.488648	0.104079	4.69499	2.67e-06	5.05e-05
ENSG00000153147.6	SMARCA5	protein_coding	4748.71	-0.288235	0.061441	-4.69126	2.72e-06	5.14e-05
ENSG00000136573.14	BLK	protein_coding	1125.64	0.303991	0.0649937	4.67724	2.91e-06	5.49e-05
ENSG00000115053.17	NCL	protein_coding	23282.9	0.210902	0.0451305	4.67317	2.97e-06	5.6e-05
ENSG00000082438.18	COBLL1	protein_coding	639.295	-0.49623	0.106205	-4.67237	2.98e-06	5.61e-05
ENSG00000142185.16	TRPM2	protein_coding	144.757	1.55932	0.333746	4.67218	2.98e-06	5.61e-05
ENSG00000130024.15	PHF10	protein_coding	816.086	0.322428	0.0690268	4.67105	3e-06	5.63e-05
ENSG00000165194.15	PCDH19	protein_coding	6.83192	-4.8344	1.03522	-4.66994	3.01e-06	5.66e-05
ENSG00000232629.9	HLA-DQB2	protein_coding	377.594	-0.453055	0.0972915	-4.65667	3.21e-06	6.03e-05
ENSG00000138246.17	DNAJC13	protein_coding	1322.53	-0.475263	0.10213	-4.65353	3.26e-06	6.11e-05
ENSG00000095203.15	EPB41L4B	protein_coding	56.1604	1.25841	0.270619	4.65011	3.32e-06	6.21e-05
ENSG00000136167.15	LCP1	protein_coding	33186.4	-0.192185	0.0413392	-4.64897	3.34e-06	6.23e-05
ENSG00000086712.13	TXLNG	protein_coding	1207.75	0.248545	0.0534893	4.64664	3.37e-06	6.3e-05
ENSG00000168918.14	INPP5D	protein_coding	1092.55	-0.770157	0.165769	-4.64598	3.38e-06	6.31e-05
ENSG00000117318.9	ID3	protein_coding	2785.69	-0.360423	0.0775832	-4.64563	3.39e-06	6.31e-05
ENSG00000076248.11	UNG	protein_coding	741.393	0.329084	0.0708551	4.64447	3.41e-06	6.34e-05
ENSG00000115091.12	ACTR3	protein_coding	4491.22	-0.221682	0.047758	-4.64177	3.45e-06	6.41e-05
ENSG00000176244.7	ACBD7	protein_coding	337.771	0.707363	0.153003	4.62321	3.78e-06	7.01e-05
ENSG00000159640.17	ACE	protein_coding	133.72	1.36887	0.296336	4.61931	3.85e-06	7.13e-05
ENSG00000184007.22	PTP4A2	protein_coding	6419.9	0.29888	0.0647291	4.6174	3.89e-06	7.19e-05
ENSG00000285417.1	BX571818.1	transcribed_unitary_pseudogene	43.2486	-1.23823	0.268199	-4.61682	3.9e-06	7.2e-05
ENSG00000204642.14	HLA-F	protein_coding	223.938	-1.21312	0.263094	-4.61098	4.01e-06	7.4e-05
ENSG00000147324.11	MFHAS1	protein_coding	1078.57	1.05639	0.229198	4.60906	4.04e-06	7.46e-05
ENSG00000003402.20	CFLAR	protein_coding	1239.51	-0.99404	0.2158	-4.6063	4.1e-06	7.55e-05
ENSG00000196405.13	EVL	protein_coding	107.14	-1.94169	0.421694	-4.6045	4.13e-06	7.6e-05
ENSG00000068323.17	TFE3	protein_coding	341.302	-0.620642	0.134827	-4.60325	4.16e-06	7.64e-05
ENSG00000184640.20	SEPTIN9	protein_coding	4209.65	0.369887	0.0803729	4.60214	4.18e-06	7.67e-05
ENSG00000287265.1	AL365272.1	lncRNA	15.2072	-1.67752	0.364579	-4.60125	4.2e-06	7.69e-05
ENSG00000128928.10	IVD	protein_coding	1815.18	0.414223	0.0900265	4.60112	4.2e-06	7.69e-05
ENSG00000205978.6	NYNRIN	protein_coding	283.77	1.63851	0.356168	4.60037	4.22e-06	7.71e-05
ENSG00000007168.14	PAFAH1B1	protein_coding	2109.01	-0.384516	0.0836191	-4.59842	4.26e-06	7.77e-05
ENSG00000108654.16	DDX5	protein_coding	9911.63	-0.207112	0.0451238	-4.58986	4.44e-06	8.09e-05
ENSG00000114942.14	EEF1B2	protein_coding	5887.85	0.24241	0.0528202	4.58934	4.45e-06	8.1e-05
ENSG00000124226.11	RNF114	protein_coding	1236.88	-0.347745	0.0757964	-4.58788	4.48e-06	8.14e-05
ENSG00000073282.14	TP63	protein_coding	3016.32	-0.208863	0.0455287	-4.5875	4.49e-06	8.15e-05
ENSG00000154743.19	TSEN2	protein_coding	366.203	0.492599	0.107523	4.58132	4.62e-06	8.38e-05
ENSG00000104980.8	TIMM44	protein_coding	928.43	0.330244	0.0721267	4.57866	4.68e-06	8.47e-05
ENSG00000138078.16	PREPL	protein_coding	1208.12	0.426508	0.093153	4.57858	4.68e-06	8.47e-05
ENSG00000165704.15	HPRT1	protein_coding	880.001	0.334414	0.0730645	4.57696	4.72e-06	8.51e-05
ENSG00000143799.14	PARP1	protein_coding	11368.1	0.381515	0.083352	4.57715	4.71e-06	8.51e-05
ENSG00000130517.14	PGPEP1	protein_coding	446.843	0.938717	0.205092	4.57705	4.72e-06	8.51e-05
ENSG00000106348.18	IMPDH1	protein_coding	1087.87	0.42021	0.0918536	4.57478	4.77e-06	8.59e-05
ENSG00000114738.11	MAPKAPK3	protein_coding	757.073	0.418831	0.0915847	4.57316	4.8e-06	8.64e-05
ENSG00000128394.17	APOBEC3F	protein_coding	165.219	-1.24029	0.271357	-4.5707	4.86e-06	8.73e-05
ENSG00000260303.1	AC108206.1	lncRNA	18.2822	-1.50038	0.328246	-4.57088	4.86e-06	8.73e-05
ENSG00000061938.20	TNK2	protein_coding	2247.26	-0.826156	0.180805	-4.56931	4.89e-06	8.77e-05
ENSG00000156471.13	PTDSS1	protein_coding	1584.52	0.226842	0.0496701	4.56697	4.95e-06	8.86e-05
ENSG00000085788.14	DDHD2	protein_coding	511.213	0.92517	0.202634	4.56572	4.98e-06	8.9e-05
ENSG00000122188.13	LAX1	protein_coding	87.9618	-0.900729	0.197393	-4.56312	5.04e-06	9e-05
ENSG00000183569.18	SERHL2	protein_coding	287.202	0.610181	0.133779	4.5611	5.09e-06	9.08e-05
ENSG00000006625.18	GGCT	protein_coding	717.855	0.396926	0.0870498	4.55975	5.12e-06	9.13e-05
ENSG00000139405.16	RITA1	protein_coding	947.702	0.468401	0.102785	4.55708	5.19e-06	9.23e-05
ENSG00000164300.17	SERINC5	protein_coding	715.479	0.734884	0.161264	4.55702	5.19e-06	9.23e-05
ENSG00000224051.7	CPTP	protein_coding	713.387	0.422407	0.0927474	4.55438	5.25e-06	9.33e-05
ENSG00000103222.20	ABCC1	protein_coding	2356.17	0.49815	0.109691	4.54141	5.59e-06	9.91e-05
ENSG00000135002.12	RFK	protein_coding	1103.61	0.352212	0.0775935	4.53919	5.65e-06	0.000100061
ENSG00000143933.19	CALM2	protein_coding	4342.81	0.199134	0.0438785	4.5383	5.67e-06	0.000100364
ENSG00000030066.13	NUP160	protein_coding	2048.95	-0.403806	0.0890037	-4.53696	5.71e-06	0.00010089
ENSG00000152689.18	RASGRP3	protein_coding	809.086	-0.554063	0.122139	-4.53634	5.72e-06	0.000101068
ENSG00000124496.12	TRERF1	protein_coding	307.585	0.605419	0.133602	4.5315	5.86e-06	0.000103289
ENSG00000154760.14	SLFN13	protein_coding	13.5569	-5.25543	1.16082	-4.52735	5.97e-06	0.000105214
ENSG00000157693.15	TMEM268	protein_coding	646.777	-0.551541	0.121886	-4.52507	6.04e-06	0.000106231
ENSG00000114354.15	TFG	protein_coding	1108.83	-0.287709	0.0635891	-4.5245	6.05e-06	0.000106395
ENSG00000074071.15	MRPS34	protein_coding	1371.57	0.405554	0.089662	4.52314	6.09e-06	0.000106955
ENSG00000017797.13	RALBP1	protein_coding	1713.44	0.331009	0.0732243	4.52048	6.17e-06	0.000108171
ENSG00000169598.17	DFFB	protein_coding	166.623	0.740181	0.163757	4.52001	6.18e-06	0.000108171
ENSG00000149091.15	DGKZ	protein_coding	1314.81	0.92621	0.204905	4.52018	6.18e-06	0.000108171
ENSG00000102908.22	NFAT5	protein_coding	1018.41	-0.618943	0.136946	-4.5196	6.2e-06	0.000108254
ENSG00000140263.15	SORD	protein_coding	186.436	0.583201	0.129204	4.5138	6.37e-06	0.000111131
ENSG00000164164.17	OTUD4	protein_coding	1776.27	-0.360997	0.080083	-4.50779	6.55e-06	0.000114193
ENSG00000148303.17	RPL7A	protein_coding	17056.1	0.19351	0.0429766	4.50269	6.71e-06	0.000116834
ENSG00000196839.13	ADA	protein_coding	115.552	0.88894	0.197487	4.50125	6.76e-06	0.000117492
ENSG00000137154.13	RPS6	protein_coding	21470.2	0.177861	0.0395275	4.49967	6.81e-06	0.000118232
ENSG00000168159.14	RNF187	protein_coding	2772.7	0.309424	0.0688428	4.49465	6.97e-06	0.00012092
ENSG00000120756.13	PLS1	protein_coding	443.454	0.611484	0.136059	4.49427	6.98e-06	0.000120993
ENSG00000135912.11	TTLL4	protein_coding	965.573	0.488119	0.108718	4.48979	7.13e-06	0.000123423
ENSG00000173226.17	IQCB1	protein_coding	1509.53	-0.250525	0.055851	-4.48559	7.27e-06	0.000125736
ENSG00000157869.16	RAB28	protein_coding	199.129	-1.35997	0.30321	-4.48522	7.28e-06	0.00012581
ENSG00000138030.13	KHK	protein_coding	134.261	0.954565	0.212935	4.48288	7.36e-06	0.000127052
ENSG00000152102.18	FAM168B	protein_coding	2326.19	0.260019	0.0580253	4.48113	7.42e-06	0.000127846
ENSG00000235173.7	HGH1	protein_coding	726.363	0.42004	0.0937367	4.48107	7.43e-06	0.000127846
ENSG00000096092.6	TMEM14A	protein_coding	311.354	-0.364358	0.0817235	-4.45843	8.26e-06	0.000141958
ENSG00000167258.15	CDK12	protein_coding	2343.65	-0.219367	0.0492519	-4.45399	8.43e-06	0.000144763
ENSG00000203650.9	LINC01285	lncRNA	13.2609	-1.8035	0.4052	-4.4509	8.55e-06	0.000146619
ENSG00000174405.14	LIG4	protein_coding	2499.96	0.24777	0.0556713	4.45059	8.56e-06	0.000146619
ENSG00000182093.16	GET1	protein_coding	275.294	0.66468	0.149349	4.45052	8.57e-06	0.000146619
ENSG00000157734.14	SNX22	protein_coding	574.57	0.48113	0.108124	4.44978	8.6e-06	0.00014696
ENSG00000124659.7	TBCC	protein_coding	229.001	-0.508882	0.114549	-4.44248	8.89e-06	0.000151865
ENSG00000171791.14	BCL2	protein_coding	2461.25	-0.746235	0.168042	-4.44077	8.96e-06	0.000152903
ENSG00000065978.19	YBX1	protein_coding	22354.8	0.267321	0.0602403	4.43757	9.1e-06	0.000155013
ENSG00000186283.14	TOR3A	protein_coding	454.021	-0.408513	0.092204	-4.43053	9.4e-06	0.00015998
ENSG00000101444.13	AHCY	protein_coding	7857.43	0.274839	0.062049	4.42939	9.45e-06	0.000160653
ENSG00000243753.5	HLA-L	transcribed_unprocessed_pseudogene	135.293	-0.774815	0.175145	-4.42385	9.7e-06	0.000164643
ENSG00000282851.2	BISPR	lncRNA	207.09	-0.833993	0.188644	-4.42098	9.83e-06	0.000166658
ENSG00000137804.14	NUSAP1	protein_coding	2758.24	0.452299	0.102697	4.4042	1.06e-05	0.000179874
ENSG00000154319.16	FAM167A	protein_coding	499.189	0.531205	0.120619	4.40398	1.06e-05	0.000179874
ENSG00000205336.14	ADGRG1	protein_coding	57.2388	1.43484	0.325969	4.40177	1.07e-05	0.000181505
ENSG00000188404.10	SELL	protein_coding	55.0404	-1.59327	0.362638	-4.39356	1.12e-05	0.000188079
ENSG00000173020.11	GRK2	protein_coding	4380.12	0.399776	0.0909887	4.39369	1.11e-05	0.000188079
ENSG00000164327.13	RICTOR	protein_coding	522.39	-0.559883	0.12747	-4.39228	1.12e-05	0.000188981
ENSG00000109881.17	CCDC34	protein_coding	225.946	0.604607	0.13766	4.39202	1.12e-05	0.000188993
ENSG00000168071.22	CCDC88B	protein_coding	819.246	-0.467174	0.106485	-4.38724	1.15e-05	0.000192985
ENSG00000164053.21	ATRIP	protein_coding	402.856	-0.616144	0.140542	-4.38405	1.16e-05	0.000195609
ENSG00000175061.18	SNHG29	lncRNA	6027.48	0.208369	0.0475541	4.38173	1.18e-05	0.000197491
ENSG00000129667.13	RHBDF2	protein_coding	359.796	-0.798812	0.182364	-4.38032	1.19e-05	0.000198545
ENSG00000160013.9	PTGIR	protein_coding	11.173	-2.06122	0.471234	-4.3741	1.22e-05	0.000204069
ENSG00000166197.17	NOLC1	protein_coding	8035.35	0.269103	0.0615282	4.37366	1.22e-05	0.000204253
ENSG00000072849.11	DERL2	protein_coding	398.376	-0.502302	0.114951	-4.36972	1.24e-05	0.00020774
ENSG00000224614.2	TNK2-AS1	lncRNA	42.9308	-3.18285	0.729161	-4.36508	1.27e-05	0.000211969
ENSG00000101266.19	CSNK2A1	protein_coding	5097.8	0.23598	0.0540698	4.36436	1.27e-05	0.000212432
ENSG00000017483.15	SLC38A5	protein_coding	834.758	-0.560806	0.128526	-4.36337	1.28e-05	0.000213157
ENSG00000162073.14	PAQR4	protein_coding	631.522	0.413088	0.094696	4.36226	1.29e-05	0.000214007
ENSG00000184602.6	SNN	protein_coding	317.646	-0.391197	0.0896991	-4.36121	1.29e-05	0.0002148
ENSG00000211592.8	IGKC	IG_C_gene	26681.2	-0.138556	0.0317766	-4.3603	1.3e-05	0.000215223
ENSG00000215301.11	DDX3X	protein_coding	7581.3	0.327216	0.0750432	4.36036	1.3e-05	0.000215223
ENSG00000132704.16	FCRL2	protein_coding	67.0248	-1.31668	0.302391	-4.35423	1.34e-05	0.00022103
ENSG00000117151.13	CTBS	protein_coding	129.525	-0.691529	0.158846	-4.35346	1.34e-05	0.000221566
ENSG00000159166.15	LAD1	protein_coding	45.7529	2.1408	0.491969	4.35148	1.35e-05	0.000223327
ENSG00000119900.9	OGFRL1	protein_coding	941.871	-0.323237	0.0744186	-4.3435	1.4e-05	0.000231352
ENSG00000125651.14	GTF2F1	protein_coding	1276.2	-0.49776	0.114669	-4.34083	1.42e-05	0.000233918
ENSG00000265485.7	LINC01915	lncRNA	65.3747	2.04327	0.470801	4.33998	1.42e-05	0.000234577
ENSG00000132467.4	UTP3	protein_coding	880.263	-0.315821	0.0728159	-4.33726	1.44e-05	0.000237238
ENSG00000148411.8	NACC2	protein_coding	48.449	1.94397	0.448434	4.33502	1.46e-05	0.000239404
ENSG00000166582.10	CENPV	protein_coding	737.101	0.552149	0.127531	4.32952	1.49e-05	0.000245198
ENSG00000100614.18	PPM1A	protein_coding	1203.17	-0.405896	0.0937661	-4.32882	1.5e-05	0.000245708
ENSG00000167815.12	PRDX2	protein_coding	2797.98	0.25068	0.0579689	4.3244	1.53e-05	0.000250416
ENSG00000136108.15	CKAP2	protein_coding	2315.61	-0.282082	0.0653276	-4.31795	1.57e-05	0.000257557
ENSG00000134108.14	ARL8B	protein_coding	1159.2	-0.634196	0.146967	-4.31521	1.59e-05	0.000260492
ENSG00000185753.13	CXorf38	protein_coding	500.376	-0.31883	0.0739735	-4.31006	1.63e-05	0.000266349
ENSG00000170638.10	TRABD	protein_coding	1481.38	0.284518	0.0660536	4.30738	1.65e-05	0.000269299
ENSG00000131797.12	CLUHP3	transcribed_unprocessed_pseudogene	326.68	-0.44717	0.10389	-4.30425	1.68e-05	0.000272842
ENSG00000206149.10	HERC2P9	transcribed_unprocessed_pseudogene	358.588	0.681431	0.158395	4.30209	1.69e-05	0.000275214
ENSG00000277511.1	AC116407.2	lncRNA	8.39816	-2.44307	0.567957	-4.30151	1.7e-05	0.000275649
ENSG00000151689.13	INPP1	protein_coding	28.6594	-2.04565	0.475844	-4.299	1.72e-05	0.000278003
ENSG00000226067.7	LINC00623	lncRNA	116.916	-0.746476	0.173643	-4.29891	1.72e-05	0.000278003
ENSG00000103723.17	AP3B2	protein_coding	41.389	2.07564	0.482815	4.29905	1.72e-05	0.000278003
ENSG00000139842.15	CUL4A	protein_coding	3753.23	0.193457	0.0450107	4.29801	1.72e-05	0.000278831
ENSG00000247556.6	OIP5-AS1	lncRNA	4882.45	0.215944	0.0502558	4.29688	1.73e-05	0.00027995
ENSG00000133313.15	CNDP2	protein_coding	989.803	-0.375979	0.0875238	-4.29574	1.74e-05	0.000280798
ENSG00000062582.14	MRPS24	protein_coding	242.719	0.988515	0.23011	4.29583	1.74e-05	0.000280798
ENSG00000164543.7	STK17A	protein_coding	204.033	-0.866214	0.201823	-4.29195	1.77e-05	0.000285189
ENSG00000197943.10	PLCG2	protein_coding	5844.14	-0.199449	0.0464718	-4.29182	1.77e-05	0.000285189
ENSG00000073849.16	ST6GAL1	protein_coding	5873.51	-0.398111	0.0928159	-4.28925	1.79e-05	0.000288198
ENSG00000169508.7	GPR183	protein_coding	359.742	-0.382221	0.0891437	-4.28769	1.81e-05	0.000289923
ENSG00000078043.16	PIAS2	protein_coding	453.524	-0.454362	0.106007	-4.28616	1.82e-05	0.000291614
ENSG00000128872.10	TMOD2	protein_coding	141.535	-0.776716	0.181543	-4.27842	1.88e-05	0.000301621
ENSG00000132361.18	CLUH	protein_coding	3751	0.501773	0.117372	4.27506	1.91e-05	0.000305873
ENSG00000131051.24	RBM39	protein_coding	5441.6	-0.332267	0.0777349	-4.27436	1.92e-05	0.000306516
ENSG00000270647.6	TAF15	protein_coding	2764.23	0.232707	0.0544923	4.27045	1.95e-05	0.00031161
ENSG00000204257.15	HLA-DMA	protein_coding	1234	-0.285702	0.0669991	-4.26426	2.01e-05	0.000320037
ENSG00000280789.2	PAGR1	protein_coding	608.147	0.479079	0.11238	4.26303	2.02e-05	0.000321463
ENSG00000147604.14	RPL7	protein_coding	16163.1	0.205093	0.0481666	4.258	2.06e-05	0.000328433
ENSG00000131979.20	GCH1	protein_coding	236.491	-0.488748	0.11479	-4.25774	2.07e-05	0.000328462
ENSG00000119048.8	UBE2B	protein_coding	352.366	-0.481636	0.113142	-4.25691	2.07e-05	0.000329347
ENSG00000151164.19	RAD9B	protein_coding	35.9603	-1.41495	0.333108	-4.24772	2.16e-05	0.000342786
ENSG00000126226.22	PCID2	protein_coding	1876.55	0.350656	0.0825759	4.24646	2.17e-05	0.000344344
ENSG00000163050.18	COQ8A	protein_coding	797.311	0.471245	0.11103	4.24431	2.19e-05	0.000347309
ENSG00000173660.12	UQCRH	protein_coding	1499.93	0.255458	0.0602268	4.2416	2.22e-05	0.000351156
ENSG00000173950.16	XXYLT1	protein_coding	788.809	0.60742	0.143289	4.23913	2.24e-05	0.000354672
ENSG00000167114.13	SLC27A4	protein_coding	353.455	0.391013	0.0922588	4.23822	2.25e-05	0.000355736
ENSG00000268001.1	CARD8-AS1	lncRNA	125.557	-0.563227	0.132937	-4.23679	2.27e-05	0.000357637
ENSG00000185404.17	SP140L	protein_coding	265.327	-1.1767	0.278294	-4.22825	2.36e-05	0.000371088
ENSG00000155052.14	CNTNAP5	protein_coding	48.4246	-0.93983	0.222357	-4.22666	2.37e-05	0.00037333
ENSG00000110497.14	AMBRA1	protein_coding	710.246	-0.720705	0.170613	-4.2242	2.4e-05	0.000376792
ENSG00000134419.15	RPS15A	protein_coding	5605.71	0.206793	0.0489553	4.22411	2.4e-05	0.000376792
ENSG00000167550.11	RHEBL1	protein_coding	46.5887	-0.964697	0.228496	-4.22194	2.42e-05	0.000380051
ENSG00000117000.9	RLF	protein_coding	911.115	-0.227465	0.0539064	-4.21963	2.45e-05	0.000383558
ENSG00000168884.15	TNIP2	protein_coding	235.819	-0.552785	0.13104	-4.21845	2.46e-05	0.000385182
ENSG00000072778.20	ACADVL	protein_coding	1442.54	-0.362092	0.0859132	-4.21462	2.5e-05	0.000391364
ENSG00000266088.6	AC004585.1	lncRNA	122.718	0.595655	0.141349	4.21407	2.51e-05	0.000391917
ENSG00000185437.14	SH3BGR	protein_coding	33.3606	2.52576	0.599829	4.21081	2.54e-05	0.000397208
ENSG00000140990.15	NDUFB10	protein_coding	777.761	0.360676	0.0856675	4.21018	2.55e-05	0.000397892
ENSG00000259768.6	AC004943.2	lncRNA	172.502	-0.557421	0.132408	-4.20988	2.56e-05	0.000398009
ENSG00000135297.17	MTO1	protein_coding	781.787	-0.372999	0.0886154	-4.2092	2.56e-05	0.00039881
ENSG00000204060.7	FOXO6	protein_coding	514.246	-0.503945	0.11978	-4.20725	2.58e-05	0.000401844
ENSG00000110448.11	CD5	protein_coding	52.2022	1.46181	0.347481	4.20687	2.59e-05	0.000402109
ENSG00000164086.10	DUSP7	protein_coding	191.085	0.579351	0.137862	4.2024	2.64e-05	0.000409717
ENSG00000126351.13	THRA	protein_coding	144.823	0.860675	0.204842	4.20166	2.65e-05	0.000410627
ENSG00000236753.7	MKLN1-AS	lncRNA	47.3538	1.20055	0.285804	4.20059	2.66e-05	0.000412159
ENSG00000117009.12	KMO	protein_coding	53.5355	-1.64576	0.391902	-4.19943	2.68e-05	0.000413849
ENSG00000185697.16	MYBL1	protein_coding	397.851	0.565625	0.134714	4.19872	2.68e-05	0.000414712
ENSG00000267787.7	AC027097.2	lncRNA	113.735	-0.569142	0.135684	-4.1946	2.73e-05	0.000421889
ENSG00000179195.16	ZNF664	protein_coding	1990.65	0.327471	0.0781011	4.19291	2.75e-05	0.000424613
ENSG00000242802.9	AP5Z1	protein_coding	361.385	-0.583199	0.139134	-4.19164	2.77e-05	0.000426565
ENSG00000186918.14	ZNF395	protein_coding	673.338	2.289	0.546166	4.19103	2.78e-05	0.00042727
ENSG00000167552.15	TUBA1A	protein_coding	1766.67	0.279431	0.066745	4.18654	2.83e-05	0.00043537
ENSG00000108819.11	PPP1R9B	protein_coding	2896.8	-0.252767	0.0603893	-4.18563	2.84e-05	0.000436673
ENSG00000122565.19	CBX3	protein_coding	4535.02	0.242211	0.0578756	4.18502	2.85e-05	0.0004374
ENSG00000115750.17	TAF1B	protein_coding	412.484	-0.645698	0.154363	-4.18299	2.88e-05	0.000440886
ENSG00000155890.4	TRIM42	protein_coding	82.6759	0.747597	0.178751	4.18233	2.89e-05	0.000441718
ENSG00000164308.17	ERAP2	protein_coding	2655.97	-0.315945	0.0755992	-4.17921	2.93e-05	0.00044735
ENSG00000271109.2	AC008555.4	lncRNA	60.3533	1.11246	0.266224	4.17868	2.93e-05	0.000447958
ENSG00000141480.18	ARRB2	protein_coding	483.8	0.453643	0.108613	4.1767	2.96e-05	0.000451399
ENSG00000131473.17	ACLY	protein_coding	5387.33	0.278836	0.0668055	4.17385	2.99e-05	0.000456638
ENSG00000152082.15	MZT2B	protein_coding	976.424	0.36894	0.0884085	4.17313	3e-05	0.000457614
ENSG00000114126.18	TFDP2	protein_coding	9354.61	0.375066	0.0899377	4.17029	3.04e-05	0.000462893
ENSG00000143476.18	DTL	protein_coding	1103.9	0.482438	0.115711	4.16935	3.05e-05	0.000464339
ENSG00000179304.17	FAM156B	protein_coding	19.7128	7.0807	1.70001	4.16509	3.11e-05	0.000472611
ENSG00000107854.6	TNKS2	protein_coding	1147.69	-0.232725	0.0558846	-4.16439	3.12e-05	0.000473585
ENSG00000109475.17	RPL34	protein_coding	4047.41	0.206882	0.0497372	4.15951	3.19e-05	0.00048334
ENSG00000070190.13	DAPP1	protein_coding	1263.73	-0.245333	0.059011	-4.15741	3.22e-05	0.000487303
ENSG00000260285.1	AL133367.1	lncRNA	67.3174	-0.843409	0.20288	-4.15718	3.22e-05	0.000487308
ENSG00000197451.12	HNRNPAB	protein_coding	4749.2	0.224418	0.05399	4.15666	3.23e-05	0.000487929
ENSG00000111144.10	LTA4H	protein_coding	1122.63	0.257843	0.0620674	4.15424	3.26e-05	0.000492634
ENSG00000137310.12	TCF19	protein_coding	1113.57	0.294286	0.0708672	4.15265	3.29e-05	0.000495576
ENSG00000107404.20	DVL1	protein_coding	894.726	0.379054	0.0913152	4.15105	3.31e-05	0.000498542
ENSG00000196247.11	ZNF107	protein_coding	2540.96	-0.286263	0.069	-4.14873	3.34e-05	0.00050312
ENSG00000108671.11	PSMD11	protein_coding	1412.2	-0.321045	0.0773978	-4.14799	3.35e-05	0.000504257
ENSG00000094916.16	CBX5	protein_coding	7497.19	0.351794	0.0848479	4.14617	3.38e-05	0.000507765
ENSG00000243302.3	AC018638.4	processed_pseudogene	137.888	-0.547795	0.13224	-4.14243	3.44e-05	0.000515606
ENSG00000028277.21	POU2F2	protein_coding	1827.81	-0.628126	0.15189	-4.1354	3.54e-05	0.000530964
ENSG00000011007.12	ELOA	protein_coding	1673.11	-0.268021	0.0648139	-4.13524	3.55e-05	0.000530964
ENSG00000079739.17	PGM1	protein_coding	1169.05	0.287363	0.0695408	4.1323	3.59e-05	0.000537278
ENSG00000157978.12	LDLRAP1	protein_coding	298.108	1.51569	0.367054	4.12935	3.64e-05	0.000543672
ENSG00000188938.17	FAM120AOS	protein_coding	925.73	0.353293	0.0856329	4.12567	3.7e-05	0.000551889
ENSG00000129355.7	CDKN2D	protein_coding	97.3764	-0.75358	0.182807	-4.12227	3.75e-05	0.000559549
ENSG00000163162.9	RNF149	protein_coding	97.6385	-1.0406	0.252479	-4.12152	3.76e-05	0.000560819
ENSG00000125844.16	RRBP1	protein_coding	1602.01	-0.324148	0.078692	-4.11919	3.8e-05	0.000565946
ENSG00000085831.16	TTC39A	protein_coding	52.423	-1.1846	0.287662	-4.11802	3.82e-05	0.000568266
ENSG00000099783.12	HNRNPM	protein_coding	5467.9	0.286545	0.0696414	4.11458	3.88e-05	0.000576236
ENSG00000117616.18	RSRP1	protein_coding	1186.88	-0.422184	0.102628	-4.11373	3.89e-05	0.000577418
ENSG00000043143.21	JADE2	protein_coding	3179.81	-0.283156	0.0688332	-4.11366	3.89e-05	0.000577418
ENSG00000173145.11	NOC3L	protein_coding	1011.7	-0.347603	0.0845099	-4.11317	3.9e-05	0.000578081
ENSG00000013810.20	TACC3	protein_coding	2486.94	0.217672	0.0529581	4.11026	3.95e-05	0.000584552
ENSG00000111670.16	GNPTAB	protein_coding	935.277	0.506367	0.123199	4.11014	3.95e-05	0.000584552
ENSG00000011258.16	MBTD1	protein_coding	1053	0.407355	0.0992669	4.10363	4.07e-05	0.000600664
ENSG00000169504.15	CLIC4	protein_coding	3790.27	-0.206427	0.0503268	-4.10172	4.1e-05	0.000605056
ENSG00000211899.10	IGHM	IG_C_gene	2086.73	0.402261	0.0980788	4.1014	4.11e-05	0.000605304
ENSG00000166888.12	STAT6	protein_coding	3010.88	-0.302066	0.0737036	-4.09838	4.16e-05	0.000612652
ENSG00000087086.15	FTL	protein_coding	3123.07	0.237312	0.0579424	4.09566	4.21e-05	0.000618692
ENSG00000169750.9	RAC3	protein_coding	76.2206	1.18159	0.288493	4.09573	4.21e-05	0.000618692
ENSG00000076513.17	ANKRD13A	protein_coding	2370.96	-0.27732	0.0677621	-4.09256	4.27e-05	0.000626421
ENSG00000176974.20	SHMT1	protein_coding	1016	0.382285	0.0935058	4.08836	4.34e-05	0.000637238
ENSG00000107262.26	BAG1	protein_coding	1118.85	-0.349624	0.0855329	-4.0876	4.36e-05	0.00063871
ENSG00000121390.19	PSPC1	protein_coding	878.524	-0.406908	0.0995762	-4.0864	4.38e-05	0.000641403
ENSG00000077713.19	SLC25A43	protein_coding	217.495	0.446965	0.109425	4.08469	4.41e-05	0.000645518
ENSG00000147065.17	MSN	protein_coding	3786.65	-0.151444	0.0371357	-4.07812	4.54e-05	0.000663389
ENSG00000138031.15	ADCY3	protein_coding	1094.48	0.76242	0.187047	4.0761	4.58e-05	0.00066853
ENSG00000102524.12	TNFSF13B	protein_coding	15.9555	-4.13404	1.01516	-4.07229	4.66e-05	0.000678885
ENSG00000102100.16	SLC35A2	protein_coding	214.487	-0.521477	0.128075	-4.07165	4.67e-05	0.000680107
ENSG00000140848.17	CPNE2	protein_coding	18.1804	-2.25093	0.552952	-4.07075	4.69e-05	0.000682086
ENSG00000159202.18	UBE2Z	protein_coding	1244.56	-0.517197	0.127288	-4.06321	4.84e-05	0.000703833
ENSG00000103037.12	SETD6	protein_coding	397.036	0.518421	0.127629	4.06194	4.87e-05	0.000706979
ENSG00000105176.18	URI1	protein_coding	848.603	0.272542	0.0671415	4.05922	4.92e-05	0.000714564
ENSG00000089053.13	ANAPC5	protein_coding	2989.54	0.364353	0.0897677	4.05884	4.93e-05	0.000715043
ENSG00000153029.15	MR1	protein_coding	161.055	-0.772182	0.190282	-4.05809	4.95e-05	0.000715967
ENSG00000274020.4	LINC01138	lncRNA	84.9348	-0.676623	0.166732	-4.05814	4.95e-05	0.000715967
ENSG00000148334.16	PTGES2	protein_coding	814.832	0.285351	0.0703228	4.05773	4.96e-05	0.000716387
ENSG00000155792.10	DEPTOR	protein_coding	208.696	0.890749	0.219548	4.0572	4.97e-05	0.00071733
ENSG00000127824.14	TUBA4A	protein_coding	2120.33	0.320175	0.0789208	4.05692	4.97e-05	0.000717513
ENSG00000149403.13	GRIK4	protein_coding	63.9495	-1.02407	0.252558	-4.05482	5.02e-05	0.00072329
ENSG00000168685.15	IL7R	protein_coding	1384.64	0.527041	0.130017	4.05364	5.04e-05	0.000726248
ENSG00000148158.17	SNX30	protein_coding	451.502	0.364721	0.0899868	4.05305	5.06e-05	0.000727404
ENSG00000066651.20	TRMT11	protein_coding	212.879	-0.624179	0.154053	-4.05173	5.08e-05	0.000730816
ENSG00000134775.15	FHOD3	protein_coding	164.201	1.18633	0.293045	4.04829	5.16e-05	0.000740931
ENSG00000105613.10	MAST1	protein_coding	276.05	0.822502	0.203199	4.04777	5.17e-05	0.000741865
ENSG00000169855.20	ROBO1	protein_coding	726.244	-0.998172	0.246774	-4.04488	5.24e-05	0.000749661
ENSG00000137700.18	SLC37A4	protein_coding	691.972	0.398336	0.0984776	4.04494	5.23e-05	0.000749661
ENSG00000074800.16	ENO1	protein_coding	37537	0.22957	0.0567729	4.04365	5.26e-05	0.000752877
ENSG00000174684.7	B4GAT1	protein_coding	189.249	0.532536	0.13171	4.04325	5.27e-05	0.000753451
ENSG00000260101.1	AC008074.2	lncRNA	84.2274	-0.755925	0.187006	-4.04225	5.29e-05	0.000755949
ENSG00000134242.16	PTPN22	protein_coding	119.149	-0.817487	0.202263	-4.0417	5.31e-05	0.000757003
ENSG00000135956.9	TMEM127	protein_coding	390.362	-0.603816	0.149433	-4.0407	5.33e-05	0.000759525
ENSG00000166889.14	PATL1	protein_coding	1473.48	-0.264313	0.065455	-4.03809	5.39e-05	0.000767309
ENSG00000142864.15	SERBP1	protein_coding	17622.2	0.237312	0.058798	4.03605	5.44e-05	0.000773261
ENSG00000237989.1	LINC01679	lncRNA	60.341	-0.824778	0.204493	-4.03328	5.5e-05	0.000781707
ENSG00000147457.14	CHMP7	protein_coding	1003.8	0.344289	0.0853979	4.03159	5.54e-05	0.000786622
ENSG00000008128.23	CDK11A	protein_coding	480.861	-0.479661	0.119011	-4.03038	5.57e-05	0.000789922
ENSG00000188211.9	NCR3LG1	protein_coding	157.589	0.677192	0.168096	4.02861	5.61e-05	0.000795149
ENSG00000177354.12	C10orf71	protein_coding	43.481	5.20038	1.29115	4.02771	5.63e-05	0.000797469
ENSG00000007968.7	E2F2	protein_coding	3250.28	0.320296	0.0795387	4.02692	5.65e-05	0.000799384
ENSG00000116649.10	SRM	protein_coding	3341.73	0.364654	0.0905636	4.0265	5.66e-05	0.000800071
ENSG00000157306.14	ZFHX2-AS1	lncRNA	33.1614	-1.50382	0.373535	-4.02591	5.68e-05	0.000801318
ENSG00000162437.14	RAVER2	protein_coding	323.036	0.423266	0.105182	4.02415	5.72e-05	0.000806591
ENSG00000020633.19	RUNX3	protein_coding	1704.73	-0.554728	0.137946	-4.02133	5.79e-05	0.000815532
ENSG00000173207.13	CKS1B	protein_coding	902.297	-0.316737	0.0788739	-4.01574	5.93e-05	0.000834334
ENSG00000090447.12	TFAP4	protein_coding	697.122	0.618396	0.154053	4.01419	5.97e-05	0.000839068
ENSG00000162236.13	STX5	protein_coding	443.013	-0.339714	0.0846459	-4.01336	5.99e-05	0.000841241
ENSG00000131153.9	GINS2	protein_coding	869.859	0.437656	0.109072	4.01254	6.01e-05	0.000843359
ENSG00000242574.9	HLA-DMB	protein_coding	949.419	-0.236831	0.059089	-4.00803	6.12e-05	0.000858819
ENSG00000273015.2	AC008124.1	lncRNA	308.353	0.399781	0.0998092	4.00545	6.19e-05	0.000867458
ENSG00000106346.11	USP42	protein_coding	390.381	-0.348412	0.0870363	-4.00307	6.25e-05	0.000875423
ENSG00000197536.11	IRF1-AS1	lncRNA	70.6935	-0.996761	0.249018	-4.00277	6.26e-05	0.000875727
ENSG00000277972.2	CISD3	protein_coding	208.238	0.555403	0.138815	4.00103	6.31e-05	0.000881364
ENSG00000117118.10	SDHB	protein_coding	1353.8	0.237511	0.0593779	3.99999	6.33e-05	0.000884126
ENSG00000162636.16	FAM102B	protein_coding	357.775	0.37122	0.0928085	3.99985	6.34e-05	0.000884126
ENSG00000140836.17	ZFHX3	protein_coding	1106.56	0.685546	0.171452	3.99847	6.38e-05	0.00088848
ENSG00000109861.17	CTSC	protein_coding	669.205	0.371541	0.0930184	3.99427	6.49e-05	0.000903542
ENSG00000148154.10	UGCG	protein_coding	418.368	-0.494502	0.123925	-3.99034	6.6e-05	0.000917801
ENSG00000173327.8	MAP3K11	protein_coding	667.459	-0.73503	0.184373	-3.98665	6.7e-05	0.000931305
ENSG00000176994.11	SMCR8	protein_coding	580.423	-0.277843	0.0697816	-3.98161	6.85e-05	0.000950433
ENSG00000124098.10	FAM210B	protein_coding	26.5883	1.41624	0.355728	3.98124	6.86e-05	0.000951046
ENSG00000130204.13	TOMM40	protein_coding	2180.19	0.285278	0.0716866	3.97952	6.91e-05	0.000955678
ENSG00000065989.16	PDE4A	protein_coding	476.837	0.304602	0.07654	3.97964	6.9e-05	0.000955678
ENSG00000164466.13	SFXN1	protein_coding	2916.24	0.333698	0.0838558	3.97943	6.91e-05	0.000955678
ENSG00000244733.5	AL132656.2	lncRNA	6.45155	5.84034	1.46944	3.97453	7.05e-05	0.000974649
ENSG00000206127.11	GOLGA8O	protein_coding	36.4947	1.91962	0.48302	3.9742	7.06e-05	0.000975113
ENSG00000205581.11	HMGN1	protein_coding	4959.84	0.253247	0.0637463	3.97274	7.11e-05	0.000980223
ENSG00000007314.12	SCN4A	protein_coding	117.332	1.0322	0.259932	3.97103	7.16e-05	0.000986359
ENSG00000162613.17	FUBP1	protein_coding	4208.79	0.536006	0.135003	3.97033	7.18e-05	0.000988359
ENSG00000182774.13	RPS17	protein_coding	12679.6	0.217193	0.0547086	3.96999	7.19e-05	0.000988864
ENSG00000101182.15	PSMA7	protein_coding	2097.08	0.255375	0.0643457	3.96879	7.22e-05	0.000992956
ENSG00000211625.2	IGKV3D-20	IG_V_gene	142.936	-0.693269	0.174716	-3.96797	7.25e-05	0.000994983
ENSG00000136718.10	IMP4	protein_coding	5490.16	0.370447	0.0933617	3.96787	7.25e-05	0.000994983
ENSG00000058866.15	DGKG	protein_coding	24.1821	-6.10305	1.53842	-3.96708	7.28e-05	0.000996466
ENSG00000186767.7	SPIN4	protein_coding	409.119	0.357752	0.0901759	3.96727	7.27e-05	0.000996466
ENSG00000072694.21	FCGR2B	protein_coding	95.2796	-0.93474	0.235908	-3.96231	7.42e-05	0.0010157
ENSG00000174306.21	ZHX3	protein_coding	568.157	-0.813628	0.205522	-3.95884	7.53e-05	0.00102915
ENSG00000186591.13	UBE2H	protein_coding	798.681	-0.466106	0.117741	-3.95873	7.53e-05	0.00102915
ENSG00000125354.24	SEPTIN6	protein_coding	3594.02	-0.159926	0.0404065	-3.95792	7.56e-05	0.00103171
ENSG00000100628.12	ASB2	protein_coding	10.1565	-2.31953	0.586103	-3.95755	7.57e-05	0.00103239
ENSG00000069943.10	PIGB	protein_coding	165.196	-0.829822	0.209825	-3.95482	7.66e-05	0.00104329
ENSG00000165006.14	UBAP1	protein_coding	546.086	-0.344558	0.0872207	-3.95041	7.8e-05	0.00106175
ENSG00000088766.12	CRLS1	protein_coding	832.214	0.312046	0.0790029	3.9498	7.82e-05	0.00106351
ENSG00000105486.14	LIG1	protein_coding	1153.58	0.522786	0.132376	3.94924	7.84e-05	0.00106503
ENSG00000170348.9	TMED10	protein_coding	2784.59	-0.308206	0.0780699	-3.94783	7.89e-05	0.00107038
ENSG00000100258.18	LMF2	protein_coding	398.065	-0.503883	0.127766	-3.9438	8.02e-05	0.00108756
ENSG00000231389.7	HLA-DPA1	protein_coding	4880.06	-0.207371	0.0525945	-3.94283	8.05e-05	0.00109098
ENSG00000133328.4	PLAAT2	protein_coding	17.3059	-2.46073	0.624924	-3.93765	8.23e-05	0.0011138
ENSG00000127616.19	SMARCA4	protein_coding	10268.5	0.20676	0.0525818	3.93217	8.42e-05	0.00113849
ENSG00000142599.19	RERE	protein_coding	2855.29	-0.762667	0.194019	-3.93088	8.46e-05	0.00114355
ENSG00000185875.13	THNSL1	protein_coding	64.4698	-0.732953	0.186744	-3.92491	8.68e-05	0.00117127
ENSG00000123146.20	ADGRE5	protein_coding	512.8	-0.45263	0.115481	-3.91953	8.87e-05	0.00119662
ENSG00000250337.7	PURPL	lncRNA	252.836	0.597005	0.152424	3.91674	8.98e-05	0.00120948
ENSG00000068724.17	TTC7A	protein_coding	1038.02	0.466664	0.119167	3.91606	9e-05	0.00121182
ENSG00000241878.11	PISD	protein_coding	468.29	-0.424995	0.108708	-3.90949	9.25e-05	0.00124412
ENSG00000214022.11	REPIN1	protein_coding	1519.93	-0.261393	0.0669501	-3.9043	9.45e-05	0.00127003
ENSG00000280893.1	AC009133.6	protein_coding	329.004	0.554373	0.142	3.90404	9.46e-05	0.00127022
ENSG00000113387.12	SUB1	protein_coding	1522.92	-0.188623	0.0483422	-3.90182	9.55e-05	0.00128078
ENSG00000100219.16	XBP1	protein_coding	1868.76	-0.216331	0.0554612	-3.90058	9.6e-05	0.00128622
ENSG00000163660.12	CCNL1	protein_coding	1947.73	-0.617465	0.158319	-3.90014	9.61e-05	0.00128746
ENSG00000279348.1	AC012513.3	TEC	100.309	0.839875	0.215371	3.89968	9.63e-05	0.00128876
ENSG00000101577.10	LPIN2	protein_coding	510.995	-1.13445	0.29109	-3.89726	9.73e-05	0.00130035
ENSG00000223509.8	AC135983.2	transcribed_processed_pseudogene	203.233	-0.681173	0.174791	-3.89708	9.74e-05	0.00130035
ENSG00000074657.14	ZNF532	protein_coding	271.586	0.835147	0.214321	3.89671	9.75e-05	0.00130117
ENSG00000154511.12	DIPK1A	protein_coding	250.994	-0.437825	0.112375	-3.89609	9.78e-05	0.00130337
ENSG00000010292.13	NCAPD2	protein_coding	4017.34	0.409285	0.105141	3.8927	9.91e-05	0.00132052
ENSG00000166333.14	ILK	protein_coding	663.49	-0.256657	0.065944	-3.89205	9.94e-05	0.00132294
ENSG00000062598.18	ELMO2	protein_coding	975.727	-0.424908	0.109205	-3.89093	9.99e-05	0.00132669
ENSG00000101079.21	NDRG3	protein_coding	986.246	0.259357	0.0666557	3.89099	9.98e-05	0.00132669
ENSG00000160999.10	SH2B2	protein_coding	613.761	-0.611887	0.15735	-3.8887	0.000100783	0.0013366
ENSG00000179344.16	HLA-DQB1	protein_coding	1272.35	-0.442917	0.113895	-3.88883	0.00010073	0.0013366
ENSG00000127663.15	KDM4B	protein_coding	1305.12	-0.320299	0.0823875	-3.88771	0.000101196	0.00134089
ENSG00000169919.17	GUSB	protein_coding	591.828	0.48246	0.124154	3.88598	0.000101917	0.00134926
ENSG00000153551.14	CMTM7	protein_coding	306.504	0.501499	0.129112	3.88421	0.000102662	0.00135691
ENSG00000162341.18	TPCN2	protein_coding	171.265	0.864691	0.222619	3.88418	0.000102675	0.00135691
ENSG00000140379.9	BCL2A1	protein_coding	248.423	-1.16513	0.300054	-3.88308	0.000103141	0.001361
ENSG00000259529.2	AL136295.5	protein_coding	162.201	-0.800064	0.206041	-3.88303	0.000103165	0.001361
ENSG00000164687.11	FABP5	protein_coding	1840.38	0.296365	0.0763536	3.88148	0.000103823	0.00136848
ENSG00000108784.10	NAGLU	protein_coding	273.401	-0.621397	0.160203	-3.8788	0.000104973	0.00138243
ENSG00000135144.7	DTX1	protein_coding	4143.33	0.284651	0.0733905	3.87858	0.000105066	0.00138245
ENSG00000184988.8	TMEM106A	protein_coding	44.8652	-1.12563	0.290292	-3.87757	0.000105507	0.00138705
ENSG00000105552.15	BCAT2	protein_coding	703.092	0.332734	0.0858411	3.87616	0.000106116	0.00139384
ENSG00000162736.17	NCSTN	protein_coding	441.051	-0.540361	0.139447	-3.87503	0.000106612	0.0013971
ENSG00000154978.13	VOPP1	protein_coding	2630.11	0.171167	0.0441717	3.87505	0.000106605	0.0013971
ENSG00000125835.19	SNRPB	protein_coding	4770.75	0.270698	0.0698583	3.87496	0.000106642	0.0013971
ENSG00000176953.12	NFATC2IP	protein_coding	1107.36	-0.375714	0.0970208	-3.87251	0.000107721	0.00141
ENSG00000148180.21	GSN	protein_coding	61.684	-1.43445	0.371002	-3.86642	0.000110447	0.00144443
ENSG00000261167.1	AC107027.3	lncRNA	48.5943	1.07893	0.279149	3.86507	0.000111056	0.00145113
ENSG00000101868.13	POLA1	protein_coding	1306.07	0.227526	0.0588824	3.86408	0.000111509	0.0014558
ENSG00000134371.14	CDC73	protein_coding	807.094	-0.722007	0.187001	-3.86098	0.000112931	0.00147309
ENSG00000162144.10	CYB561A3	protein_coding	1322.43	-0.689911	0.178786	-3.85885	0.00011392	0.0014847
ENSG00000139921.13	TMX1	protein_coding	1239.64	-0.282875	0.0733272	-3.8577	0.000114458	0.00148945
ENSG00000084693.16	AGBL5	protein_coding	656.592	0.30721	0.0796365	3.85765	0.000114482	0.00148945
ENSG00000135446.17	CDK4	protein_coding	2207.32	0.278523	0.0722528	3.85485	0.000115803	0.00150534
ENSG00000113758.13	DBN1	protein_coding	539.954	0.469974	0.121925	3.85462	0.000115908	0.00150541
ENSG00000171314.9	PGAM1	protein_coding	6672.54	-0.199021	0.0516502	-3.85326	0.000116557	0.00151254
ENSG00000110944.9	IL23A	protein_coding	147.407	-0.552713	0.143503	-3.85157	0.000117362	0.00152167
ENSG00000269526.1	ERVV-1	protein_coding	11.968	-1.7285	0.448921	-3.85034	0.000117952	0.0015267
ENSG00000120899.18	PTK2B	protein_coding	2157.48	-0.390622	0.101447	-3.8505	0.000117878	0.0015267
ENSG00000235366.2	LINC01055	lncRNA	5.85564	-4.98033	1.29363	-3.84989	0.000118171	0.00152822
ENSG00000151470.13	C4orf33	protein_coding	104.58	-1.46999	0.382139	-3.84674	0.000119701	0.00154668
ENSG00000157873.18	TNFRSF14	protein_coding	88.5015	-0.993651	0.258504	-3.84385	0.000121121	0.00156235
ENSG00000111530.13	CAND1	protein_coding	3733.83	-0.278418	0.0724294	-3.84399	0.000121051	0.00156235
ENSG00000182979.18	MTA1	protein_coding	3837.65	0.376139	0.0979488	3.84016	0.000122954	0.00158463
ENSG00000260804.3	LINC01963	lncRNA	169.605	0.659063	0.171777	3.83674	0.000124679	0.0016055
ENSG00000224389.9	C4B	protein_coding	36.7636	-3.89309	1.01519	-3.83483	0.000125652	0.00161665
ENSG00000185104.20	FAF1	protein_coding	2061.58	0.212685	0.0554811	3.83347	0.000126348	0.00162421
ENSG00000111679.17	PTPN6	protein_coding	255.862	-0.694175	0.181113	-3.83282	0.00012668	0.0016271
ENSG00000154639.19	CXADR	protein_coding	126.005	0.752629	0.196574	3.82872	0.000128809	0.00165303
ENSG00000160862.13	AZGP1	protein_coding	171.23	0.702571	0.18354	3.8279	0.000129243	0.00165719
ENSG00000175309.15	PHYKPL	protein_coding	364.404	-0.547426	0.14305	-3.82682	0.000129808	0.00166302
ENSG00000251136.9	AF117829.1	lncRNA	286.126	-0.85741	0.224108	-3.82589	0.000130302	0.00166651
ENSG00000123104.12	ITPR2	protein_coding	2462.45	0.612379	0.160057	3.82601	0.000130238	0.00166651
ENSG00000125503.13	PPP1R12C	protein_coding	1297.45	-0.284115	0.0742985	-3.82396	0.000131325	0.00167691
ENSG00000136854.24	STXBP1	protein_coding	735.963	0.883437	0.231028	3.82394	0.000131337	0.00167691
ENSG00000211673.2	IGLV3-1	IG_V_gene	124.942	0.700024	0.183121	3.82274	0.000131975	0.00168363
ENSG00000146094.16	DOK3	protein_coding	3776.1	0.203378	0.0532065	3.82243	0.000132142	0.00168433
ENSG00000106246.18	PTCD1	protein_coding	197.57	-1.31969	0.345269	-3.82221	0.00013226	0.00168442
ENSG00000175155.11	YPEL2	protein_coding	299.954	-0.527442	0.138064	-3.82026	0.000133313	0.0016964
ENSG00000104946.13	TBC1D17	protein_coding	465.416	0.591473	0.15487	3.81917	0.000133902	0.00170245
ENSG00000103528.17	SYT17	protein_coding	47.8029	-1.18999	0.311744	-3.81719	0.00013498	0.00171472
ENSG00000122779.18	TRIM24	protein_coding	492.674	0.340441	0.0893805	3.80889	0.000139592	0.00177181
ENSG00000148834.13	GSTO1	protein_coding	318.95	0.458498	0.120422	3.80743	0.000140416	0.00178077
ENSG00000272693.4	AC073107.1	transcribed_unprocessed_pseudogene	42.2348	1.68764	0.443408	3.80605	0.000141202	0.00178924
ENSG00000138439.12	FAM117B	protein_coding	383.706	0.375185	0.0985871	3.80561	0.000141452	0.0017909
ENSG00000115966.17	ATF2	protein_coding	722.456	-0.262645	0.0690469	-3.80386	0.000142457	0.00180144
ENSG00000120279.6	MYCT1	protein_coding	53.0997	1.64145	0.431535	3.80375	0.000142524	0.00180144
ENSG00000255328.1	AC136475.5	lncRNA	10.397	-2.25116	0.591881	-3.8034	0.000142725	0.00180247
ENSG00000110318.15	CEP126	protein_coding	47.9131	1.04836	0.275701	3.80254	0.000143219	0.00180719
ENSG00000136603.14	SKIL	protein_coding	443.94	-0.730919	0.192324	-3.80045	0.000144436	0.00182102
ENSG00000184900.16	SUMO3	protein_coding	936.63	0.256609	0.0675261	3.80015	0.000144611	0.00182172
ENSG00000100888.15	CHD8	protein_coding	2707.71	-0.426436	0.112227	-3.79978	0.000144826	0.00182289
ENSG00000228716.7	DHFR	protein_coding	3825.76	0.425646	0.112057	3.79847	0.000145592	0.00183101
ENSG00000180448.11	ARHGAP45	protein_coding	2371.99	-0.6055	0.159467	-3.79702	0.000146448	0.00184024
ENSG00000049089.15	COL9A2	protein_coding	174.795	-0.522016	0.137505	-3.79634	0.000146846	0.00184217
ENSG00000142168.15	SOD1	protein_coding	2281	0.293051	0.0771896	3.7965	0.000146752	0.00184217
ENSG00000134285.11	FKBP11	protein_coding	507.421	-0.344432	0.0908431	-3.7915	0.000149738	0.00187689
ENSG00000119596.18	YLPM1	protein_coding	2165.76	0.233692	0.0616486	3.79071	0.000150219	0.00188135
ENSG00000163960.12	UBXN7	protein_coding	1747.97	0.313729	0.0829072	3.78409	0.000154269	0.00193048
ENSG00000088899.15	LZTS3	protein_coding	214.657	0.443316	0.117197	3.78264	0.000155172	0.00194016
ENSG00000187510.10	PLEKHG7	protein_coding	10.4345	-1.92412	0.508898	-3.78095	0.000156233	0.00195181
ENSG00000169249.13	ZRSR2	protein_coding	140.899	-0.874573	0.23137	-3.77997	0.000156848	0.00195787
ENSG00000172340.15	SUCLG2	protein_coding	745.185	0.250496	0.0663364	3.77614	0.000159277	0.00198655
ENSG00000160953.17	PWWP3A	protein_coding	591.827	0.704744	0.186651	3.77573	0.000159541	0.0019882
ENSG00000134460.18	IL2RA	protein_coding	31.3454	-1.90609	0.504972	-3.77464	0.000160238	0.00199524
ENSG00000151490.15	PTPRO	protein_coding	21.8198	-2.27906	0.603845	-3.77424	0.000160493	0.00199677
ENSG00000041880.15	PARP3	protein_coding	76.9869	-0.7719	0.204557	-3.77352	0.000160962	0.00199765
ENSG00000180822.12	PSMG4	protein_coding	253.308	0.510832	0.135366	3.77372	0.000160834	0.00199765
ENSG00000174775.17	HRAS	protein_coding	337.512	1.70827	0.452683	3.77364	0.000160881	0.00199765
ENSG00000214706.11	IFRD2	protein_coding	893.392	0.390447	0.103492	3.77271	0.000161481	0.00200245
ENSG00000251379.1	AC099550.1	lncRNA	26.1011	-1.27123	0.337049	-3.77165	0.000162173	0.00200776
ENSG00000121057.13	AKAP1	protein_coding	833.563	0.376731	0.0998851	3.77164	0.000162176	0.00200776
ENSG00000272269.1	NUP153-AS1	lncRNA	145.454	-0.443139	0.117502	-3.77132	0.000162385	0.00200869
ENSG00000176834.14	VSIG10	protein_coding	63.0183	1.285	0.340758	3.77099	0.000162603	0.00200974
ENSG00000096384.20	HSP90AB1	protein_coding	30438.6	0.176512	0.0468334	3.76894	0.000163943	0.00202465
ENSG00000257923.12	CUX1	protein_coding	2336.4	0.380276	0.100919	3.76815	0.000164465	0.00202943
ENSG00000005893.16	LAMP2	protein_coding	1484.46	0.313782	0.08328	3.76779	0.000164701	0.00203068
ENSG00000111716.14	LDHB	protein_coding	14763.8	0.18736	0.0497601	3.76526	0.000166375	0.00204965
ENSG00000078804.13	TP53INP2	protein_coding	263.896	-0.427389	0.113522	-3.7648	0.000166681	0.00205175
ENSG00000158715.6	SLC45A3	protein_coding	27.1013	-1.19972	0.319124	-3.75943	0.000170303	0.00209462
ENSG00000173295.8	FAM86B3P	transcribed_unprocessed_pseudogene	118.258	0.791537	0.210669	3.75726	0.000171786	0.0021108
ENSG00000073536.18	NLE1	protein_coding	876.749	0.435523	0.11592	3.75709	0.000171899	0.0021108
ENSG00000135624.16	CCT7	protein_coding	6340.44	0.214101	0.0569908	3.75676	0.000172126	0.00211187
ENSG00000226688.7	ENTPD1-AS1	lncRNA	250.091	0.513118	0.136619	3.75583	0.000172767	0.00211802
ENSG00000184588.18	PDE4B	protein_coding	425.508	0.543587	0.144875	3.7521	0.000175358	0.00214738
ENSG00000065534.19	MYLK	protein_coding	474.253	1.89438	0.504902	3.75197	0.000175447	0.00214738
ENSG00000074201.9	CLNS1A	protein_coding	1342.36	0.276537	0.0737086	3.75176	0.000175595	0.00214744
ENSG00000176022.7	B3GALT6	protein_coding	831.229	0.326436	0.0870295	3.75087	0.000176223	0.00215338
ENSG00000133789.15	SWAP70	protein_coding	5493.33	-0.144758	0.0386564	-3.74474	0.000180583	0.00220308
ENSG00000152763.17	DNAI4	protein_coding	18.6222	5.14835	1.37481	3.74478	0.000180552	0.00220308
ENSG00000151012.13	SLC7A11	protein_coding	203.569	-0.908836	0.242884	-3.74185	0.000182674	0.00222679
ENSG00000248347.3	AC120036.1	unprocessed_pseudogene	21.724	-1.49755	0.400486	-3.73933	0.000184512	0.00224738
ENSG00000138709.19	LARP1B	protein_coding	353.367	0.411342	0.110044	3.738	0.000185492	0.0022575
ENSG00000132463.14	GRSF1	protein_coding	2347.03	-0.287905	0.0770318	-3.73748	0.000185873	0.00226031
ENSG00000228789.8	HCG22	transcribed_unitary_pseudogene	45.5618	-0.870263	0.233085	-3.73368	0.000188704	0.00229288
ENSG00000114978.18	MOB1A	protein_coding	3320.16	-0.249501	0.0668689	-3.73119	0.000190575	0.00231375
ENSG00000064703.13	DDX20	protein_coding	849.468	-0.240257	0.0644666	-3.72685	0.000193886	0.00235205
ENSG00000089009.16	RPL6	protein_coding	15752.6	0.263678	0.0707599	3.72637	0.000194255	0.00235463
ENSG00000158604.15	TMED4	protein_coding	798.895	0.412768	0.110776	3.72614	0.000194432	0.00235489
ENSG00000108175.18	ZMIZ1	protein_coding	169.408	0.68565	0.184024	3.72588	0.000194638	0.00235549
ENSG00000001460.18	STPG1	protein_coding	99.2786	-0.739959	0.198642	-3.7251	0.000195242	0.0023609
ENSG00000130560.9	UBAC1	protein_coding	426.946	0.633743	0.170159	3.72442	0.000195767	0.00236536
ENSG00000120341.18	SEC16B	protein_coding	21.4805	-2.449	0.657786	-3.7231	0.000196791	0.00237583
ENSG00000123329.20	ARHGAP9	protein_coding	223.364	-0.982484	0.26395	-3.72224	0.000197463	0.00237633
ENSG00000133731.10	IMPA1	protein_coding	456.947	-0.297748	0.0799788	-3.72284	0.000196995	0.00237633
ENSG00000187555.16	USP7	protein_coding	5933.26	0.547394	0.147057	3.72232	0.000197404	0.00237633
ENSG00000171033.13	PKIA	protein_coding	169.21	0.595677	0.160028	3.72233	0.000197396	0.00237633
ENSG00000115970.19	THADA	protein_coding	513.25	-0.710799	0.191062	-3.72026	0.000199014	0.00239119
ENSG00000196642.19	RABL6	protein_coding	2138.45	0.289695	0.0778736	3.72007	0.00019917	0.00239119
ENSG00000149150.9	SLC43A1	protein_coding	581.774	0.428041	0.115063	3.72006	0.000199173	0.00239119
ENSG00000278311.5	GGNBP2	protein_coding	1192.76	-0.311945	0.0838763	-3.71911	0.000199927	0.00239642
ENSG00000138430.16	OLA1	protein_coding	1235.72	0.242073	0.0650856	3.7193	0.000199776	0.00239642
ENSG00000215440.12	NPEPL1	protein_coding	116.008	-0.938215	0.252378	-3.7175	0.000201202	0.00240787
ENSG00000184117.12	NIPSNAP1	protein_coding	1186.2	0.390338	0.104997	3.71759	0.00020113	0.00240787
ENSG00000123179.14	EBPL	protein_coding	383.2	0.337409	0.090776	3.71694	0.000201653	0.00241137
ENSG00000097033.14	SH3GLB1	protein_coding	622.095	-0.314752	0.0847167	-3.71535	0.000202926	0.00242275
ENSG00000143653.10	SCCPDH	protein_coding	504.153	0.301999	0.081283	3.7154	0.000202882	0.00242275
ENSG00000088298.13	EDEM2	protein_coding	331.958	-0.313367	0.0843585	-3.71471	0.000203439	0.00242695
ENSG00000134057.15	CCNB1	protein_coding	1675.27	-0.182205	0.0491023	-3.71071	0.000206675	0.0024636
ENSG00000100216.6	TOMM22	protein_coding	1183.78	0.252844	0.0681454	3.71035	0.000206971	0.00246517
ENSG00000160007.19	ARHGAP35	protein_coding	2032.04	0.314378	0.0847756	3.70835	0.00020861	0.00248274
ENSG00000226779.1	NAALADL2-AS2	lncRNA	198.344	0.4756	0.128398	3.7041	0.00021214	0.00252276
ENSG00000196584.3	XRCC2	protein_coding	663.726	0.313361	0.0846122	3.7035	0.000212649	0.00252682
ENSG00000102753.10	KPNA3	protein_coding	2017.95	0.19597	0.052931	3.70236	0.0002136	0.00253538
ENSG00000065057.9	NTHL1	protein_coding	316.558	0.540956	0.146116	3.70224	0.000213706	0.00253538
ENSG00000167113.11	COQ4	protein_coding	546.256	-0.296212	0.0800149	-3.70196	0.000213943	0.0025362
ENSG00000152582.14	SPEF2	protein_coding	9.64331	2.28958	0.6192	3.69764	0.000217614	0.00257645
ENSG00000119280.17	C1orf198	protein_coding	146.436	0.633345	0.171287	3.69756	0.00021768	0.00257645
ENSG00000130921.9	C12orf65	protein_coding	458.403	0.287867	0.0778712	3.69671	0.000218415	0.00258303
ENSG00000127980.16	PEX1	protein_coding	631.955	0.559739	0.151423	3.69652	0.000218579	0.00258303
ENSG00000181634.8	TNFSF15	protein_coding	18.5646	-1.30154	0.352494	-3.69237	0.000222172	0.00262343
ENSG00000106537.8	TSPAN13	protein_coding	10.2076	-2.26069	0.61299	-3.68798	0.000226045	0.00266709
ENSG00000129515.20	SNX6	protein_coding	798.89	-0.403349	0.109411	-3.68655	0.000227319	0.00267792
ENSG00000154380.17	ENAH	protein_coding	1424.33	0.398022	0.10796	3.68674	0.000227146	0.00267792
ENSG00000111011.18	RSRC2	protein_coding	1157.06	-0.32236	0.0874871	-3.68466	0.000229009	0.00269573
ENSG00000101337.16	TM9SF4	protein_coding	1865.19	-0.403936	0.10969	-3.68252	0.000230942	0.00271213
ENSG00000116670.15	MAD2L2	protein_coding	785.892	0.237877	0.0645931	3.68271	0.00023077	0.00271213
ENSG00000122034.17	GTF3A	protein_coding	2663	0.299051	0.0812071	3.68257	0.000230894	0.00271213
ENSG00000134255.14	CEPT1	protein_coding	525.779	-0.41576	0.11291	-3.68222	0.000231215	0.00271214
ENSG00000136938.9	ANP32B	protein_coding	4858.17	0.185579	0.0504001	3.68212	0.000231303	0.00271214
ENSG00000164985.15	PSIP1	protein_coding	3586.83	0.342952	0.0931541	3.68155	0.00023182	0.00271399
ENSG00000196950.14	SLC39A10	protein_coding	222.897	1.16969	0.317712	3.68161	0.000231765	0.00271399
ENSG00000183508.5	TENT5C	protein_coding	253.667	0.371691	0.100987	3.68059	0.000232698	0.00272215
ENSG00000256663.1	AC112777.1	processed_pseudogene	194.574	0.712555	0.193685	3.67894	0.000234205	0.00273765
ENSG00000147234.10	FRMPD3	protein_coding	104.72	0.529292	0.14398	3.67615	0.000236782	0.00276564
ENSG00000125863.20	MKKS	protein_coding	437.449	0.367698	0.100044	3.67537	0.000237505	0.00277194
ENSG00000152990.14	ADGRA3	protein_coding	137.515	2.05153	0.558741	3.67171	0.000240937	0.00280982
ENSG00000203668.3	CHML	protein_coding	267.429	0.691568	0.188441	3.66995	0.000242601	0.00282703
ENSG00000204370.13	SDHD	protein_coding	976.272	0.213125	0.0580835	3.66929	0.000243229	0.00282997
ENSG00000168675.19	LDLRAD4	protein_coding	151.992	2.32448	0.633468	3.66945	0.000243072	0.00282997
ENSG00000100403.12	ZC3H7B	protein_coding	2346.66	-0.148143	0.0403934	-3.66749	0.00024494	0.00284768
ENSG00000244187.8	TMEM141	protein_coding	241.909	0.500495	0.136642	3.66283	0.000249448	0.00289787
ENSG00000284753.2	EEF1AKMT4	protein_coding	468.407	0.373148	0.101911	3.6615	0.000250739	0.00291062
ENSG00000184730.11	APOBR	protein_coding	24.2092	-1.17126	0.319905	-3.66128	0.000250958	0.00291092
ENSG00000139725.8	RHOF	protein_coding	173.306	-0.623603	0.170369	-3.6603	0.000251916	0.00291978
ENSG00000234663.7	LINC01934	lncRNA	51.4014	-3.03987	0.830818	-3.65889	0.000253313	0.00293373
ENSG00000073060.17	SCARB1	protein_coding	825.308	0.506292	0.138386	3.65855	0.000253646	0.00293533
ENSG00000085662.14	AKR1B1	protein_coding	1197.41	0.307152	0.0840017	3.6565	0.000255683	0.00295663
ENSG00000198648.11	STK39	protein_coding	525.809	0.346277	0.094779	3.65352	0.000258674	0.00298892
ENSG00000136634.7	IL10	protein_coding	65.8826	-1.27397	0.348771	-3.65276	0.000259442	0.0029955
ENSG00000100077.15	GRK3	protein_coding	1241.4	-0.252064	0.0690104	-3.65254	0.000259655	0.00299567
ENSG00000171206.15	TRIM8	protein_coding	725.532	0.408553	0.111864	3.65224	0.000259959	0.00299689
ENSG00000156671.15	SAMD8	protein_coding	276.808	-0.73989	0.202612	-3.65176	0.000260453	0.00300028
ENSG00000180228.14	PRKRA	protein_coding	1028.47	0.23555	0.0645095	3.65141	0.00026081	0.0030021
ENSG00000198911.12	SREBF2	protein_coding	4714.29	0.245869	0.0673583	3.65017	0.00026207	0.0030143
ENSG00000111087.10	GLI1	protein_coding	96.6894	1.68085	0.460565	3.64954	0.000262714	0.0030194
ENSG00000167315.18	ACAA2	protein_coding	470.318	0.35044	0.096037	3.649	0.000263259	0.00302337
ENSG00000172331.12	BPGM	protein_coding	170.489	0.476153	0.130566	3.64685	0.000265475	0.00304649
ENSG00000071626.17	DAZAP1	protein_coding	2975.63	0.263442	0.0722557	3.64598	0.00026638	0.00305455
ENSG00000119203.14	CPSF3	protein_coding	1278.76	-0.351951	0.0965484	-3.64533	0.000267044	0.00305985
ENSG00000071794.16	HLTF	protein_coding	3258.2	0.261976	0.0718903	3.6441	0.000268327	0.00307221
ENSG00000146083.12	RNF44	protein_coding	1318.8	0.375867	0.103183	3.64271	0.000269782	0.00308653
ENSG00000115541.11	HSPE1	protein_coding	1738.37	0.31556	0.0866389	3.64225	0.000270265	0.00308971
ENSG00000170089.15	AC106795.1	transcribed_unprocessed_pseudogene	693.679	0.469844	0.129199	3.63659	0.000276275	0.00315602
ENSG00000119396.11	RAB14	protein_coding	1129.21	-0.332207	0.0913625	-3.63614	0.000276757	0.0031584
ENSG00000198087.7	CD2AP	protein_coding	1480.74	-0.248064	0.0682281	-3.63581	0.000277112	0.0031584
ENSG00000110955.9	ATP5F1B	protein_coding	11510.5	0.203657	0.0560138	3.63584	0.000277081	0.0031584
ENSG00000186834.4	HEXIM1	protein_coding	456.763	-0.377041	0.103717	-3.63529	0.000277673	0.00316241
ENSG00000204604.13	ZNF468	protein_coding	235.105	-0.558176	0.153559	-3.63494	0.000278046	0.00316427
ENSG00000078618.22	NRDC	protein_coding	2899.78	-0.361743	0.0995291	-3.63454	0.000278474	0.00316606
ENSG00000196531.14	NACA	protein_coding	6477.03	0.207181	0.0570055	3.6344	0.000278624	0.00316606
ENSG00000224294.1	PINCR	lncRNA	376.032	0.337957	0.0930261	3.63293	0.000280225	0.00318186
ENSG00000088876.13	ZNF343	protein_coding	297.282	0.457301	0.125924	3.63155	0.000281724	0.00319647
ENSG00000259781.1	HMGB1P6	processed_pseudogene	1322.29	0.383481	0.105611	3.63106	0.000282256	0.00320011
ENSG00000168421.13	RHOH	protein_coding	1183.8	-0.291963	0.0804653	-3.62844	0.000285143	0.00323041
ENSG00000165175.16	MID1IP1	protein_coding	587.712	0.318593	0.0878232	3.62766	0.000286003	0.00323771
ENSG00000159692.16	CTBP1	protein_coding	2080.03	0.363631	0.10033	3.62435	0.000289686	0.00327695
ENSG00000276045.3	ORAI1	protein_coding	216.088	-0.367012	0.101319	-3.62233	0.000291962	0.00329775
ENSG00000176986.16	SEC24C	protein_coding	2012.32	-0.183594	0.0506835	-3.62235	0.000291934	0.00329775
ENSG00000121210.16	TMEM131L	protein_coding	4187.23	0.261918	0.0723345	3.62093	0.000293546	0.00331316
ENSG00000130038.10	CRACR2A	protein_coding	172.457	0.518796	0.143306	3.62019	0.000294382	0.00332011
ENSG00000173905.9	GOLIM4	protein_coding	632.328	0.298594	0.0825014	3.61926	0.000295451	0.00332967
ENSG00000079277.22	MKNK1	protein_coding	337.419	-0.512296	0.141629	-3.61718	0.000297831	0.00335399
ENSG00000243335.10	KCTD7	protein_coding	222.699	0.464813	0.128556	3.61566	0.000299588	0.00337126
ENSG00000224220.1	DTNB-AS1	lncRNA	7.02965	-2.02624	0.560559	-3.61467	0.00030073	0.00338159
ENSG00000106049.9	HIBADH	protein_coding	195.26	0.427655	0.11834	3.61379	0.000301753	0.00339056
ENSG00000125037.12	EMC3	protein_coding	307.126	-0.44491	0.123128	-3.6134	0.000302209	0.00339315
ENSG00000133398.4	MED10	protein_coding	417.107	-0.337837	0.093513	-3.61273	0.000302991	0.00339941
ENSG00000149474.14	KAT14	protein_coding	820.931	0.274606	0.076045	3.61109	0.000304911	0.0034184
ENSG00000120526.12	NUDCD1	protein_coding	499.436	-0.336739	0.0933143	-3.60866	0.000307786	0.00344385
ENSG00000108219.15	TSPAN14	protein_coding	573.244	0.273534	0.0757971	3.60877	0.000307656	0.00344385
ENSG00000099910.17	KLHL22	protein_coding	46.917	0.916783	0.254056	3.60859	0.000307866	0.00344385
ENSG00000101363.12	MANBAL	protein_coding	247.57	-0.375486	0.104114	-3.6065	0.000310358	0.00346916
ENSG00000125246.15	CLYBL	protein_coding	135.161	0.600101	0.166414	3.60607	0.000310869	0.00347229
ENSG00000261371.6	PECAM1	protein_coding	32.9428	-2.62436	0.727862	-3.60557	0.000311466	0.00347639
ENSG00000185090.15	MANEAL	protein_coding	791.221	0.330865	0.0917934	3.60445	0.000312811	0.00348882
ENSG00000152193.8	OBI1	protein_coding	1512.37	-0.182741	0.0507145	-3.60332	0.000314173	0.00350142
ENSG00000065882.16	TBC1D1	protein_coding	5738.66	-0.24443	0.0678453	-3.60275	0.000314865	0.00350653
ENSG00000119139.21	TJP2	protein_coding	1609.11	0.425114	0.11801	3.60236	0.000315339	0.00350922
ENSG00000196497.17	IPO4	protein_coding	1735.56	0.263937	0.0733141	3.60008	0.000318117	0.00353753
ENSG00000153066.13	TXNDC11	protein_coding	817.629	-0.682938	0.189961	-3.59516	0.000324197	0.00360085
ENSG00000124429.18	POF1B	protein_coding	255.41	-0.378839	0.105377	-3.59508	0.000324289	0.00360085
ENSG00000095564.14	BTAF1	protein_coding	1467.92	-0.407787	0.113551	-3.59122	0.000329139	0.00365201
ENSG00000181788.4	SIAH2	protein_coding	912.815	-0.521251	0.14518	-3.59038	0.000330191	0.00366099
ENSG00000233766.7	CAVIN2-AS1	lncRNA	14.0927	-1.84977	0.515457	-3.58861	0.000332449	0.00368332
ENSG00000163320.12	CGGBP1	protein_coding	1717.98	-0.251254	0.0700622	-3.58615	0.000335593	0.00371536
ENSG00000204852.17	TCTN1	protein_coding	388.99	0.728652	0.203195	3.58597	0.000335834	0.00371536
ENSG00000089157.16	RPLP0	protein_coding	28327.5	0.169113	0.0471741	3.58487	0.000337241	0.00372819
ENSG00000110536.14	PTPMT1	protein_coding	345.247	0.500445	0.13962	3.58433	0.000337948	0.00373327
ENSG00000066044.15	ELAVL1	protein_coding	2327.89	0.21468	0.0599215	3.58269	0.00034008	0.00375408
ENSG00000211679.2	IGLC3	IG_C_gene	111.893	0.904979	0.252916	3.57819	0.000345986	0.00381648
ENSG00000135900.4	MRPL44	protein_coding	673.004	-0.312229	0.0872638	-3.57799	0.000346244	0.00381653
ENSG00000142208.17	AKT1	protein_coding	1860.77	0.487985	0.136398	3.57765	0.000346697	0.00381873
ENSG00000100442.11	FKBP3	protein_coding	638.291	-0.307278	0.0859214	-3.57627	0.000348531	0.00383613
ENSG00000230552.6	AC092162.2	lncRNA	60.9081	1.90183	0.53227	3.57306	0.000352833	0.00388065
ENSG00000105810.10	CDK6	protein_coding	1685.63	0.365378	0.102266	3.57282	0.000353157	0.00388138
ENSG00000189325.7	BNIP5	protein_coding	13.5812	-1.44146	0.40353	-3.57212	0.000354108	0.00388899
ENSG00000061794.13	MRPS35	protein_coding	866.34	0.260106	0.0728558	3.57015	0.000356773	0.00391542
ENSG00000175182.15	FAM131A	protein_coding	15.0935	-1.78855	0.501209	-3.56848	0.000359054	0.00393758
ENSG00000063180.9	CA11	protein_coding	70.6892	1.76427	0.494634	3.56681	0.000361355	0.00395993
ENSG00000154277.13	UCHL1	protein_coding	445.37	0.341287	0.0957059	3.566	0.000362474	0.00396932
ENSG00000096060.15	FKBP5	protein_coding	2996.71	-0.172191	0.0483081	-3.56442	0.000364655	0.0039903
ENSG00000174125.8	TLR1	protein_coding	124.736	-0.732053	0.205474	-3.56276	0.000366978	0.00401281
ENSG00000170846.17	AC093323.1	protein_coding	177.679	0.523089	0.146921	3.56035	0.000370359	0.00404684
ENSG00000185436.12	IFNLR1	protein_coding	468.94	-0.39779	0.111748	-3.55971	0.000371268	0.0040509
ENSG00000243679.1	AC018638.5	processed_pseudogene	119.311	-0.628255	0.176483	-3.55985	0.000371061	0.0040509
ENSG00000048471.14	SNX29	protein_coding	1699.67	0.222061	0.0623942	3.559	0.000372266	0.00405886
ENSG00000069998.12	HDHD5	protein_coding	617.432	0.286227	0.0804666	3.5571	0.000374978	0.00408547
ENSG00000163534.15	FCRL1	protein_coding	99.1583	-1.14975	0.323324	-3.55604	0.000376494	0.00409903
ENSG00000263731.1	AC145207.5	lncRNA	158.813	0.590021	0.165994	3.55448	0.000378732	0.00412041
ENSG00000167460.17	TPM4	protein_coding	3865.31	-0.12098	0.0340398	-3.55407	0.000379311	0.00412375
ENSG00000103326.12	CAPN15	protein_coding	903.822	0.411868	0.115904	3.55354	0.000380089	0.00412922
ENSG00000255856.2	AC069503.1	lncRNA	47.0498	1.19442	0.336318	3.55146	0.000383096	0.00415889
ENSG00000158711.14	ELK4	protein_coding	981.08	-0.417447	0.117565	-3.55077	0.000384103	0.00416383
ENSG00000165434.8	PGM2L1	protein_coding	25.0541	1.25449	0.353291	3.55086	0.000383973	0.00416383
ENSG00000122591.13	FAM126A	protein_coding	885.595	-0.583415	0.164365	-3.54952	0.00038594	0.00418074
ENSG00000248302.3	BNIP3P41	transcribed_processed_pseudogene	28.5108	-1.51749	0.427645	-3.54847	0.000387469	0.00419429
ENSG00000197380.11	DACT3	protein_coding	68.2663	-0.795621	0.224252	-3.54789	0.000388333	0.00419876
ENSG00000130640.14	TUBGCP2	protein_coding	889.305	0.257076	0.0724605	3.54782	0.000388439	0.00419876
ENSG00000186468.13	RPS23	protein_coding	10734.1	0.166658	0.0469933	3.54643	0.000390485	0.00421785
ENSG00000143321.19	HDGF	protein_coding	4665.38	0.235333	0.0663814	3.54517	0.000392366	0.00423513
ENSG00000117395.13	EBNA1BP2	protein_coding	1365.07	0.245206	0.0691805	3.54443	0.000393458	0.00424388
ENSG00000116221.15	MRPL37	protein_coding	3471.8	0.17281	0.0487699	3.54337	0.000395052	0.00425499
ENSG00000229391.7	HLA-DRB6	transcribed_unprocessed_pseudogene	391.607	-0.333131	0.0940122	-3.54348	0.000394879	0.00425499
ENSG00000004700.16	RECQL	protein_coding	1170.44	-0.304077	0.0860286	-3.5346	0.000408397	0.00439558
ENSG00000169567.13	HINT1	protein_coding	1979.14	0.334209	0.0945741	3.53383	0.000409579	0.00440516
ENSG00000010256.11	UQCRC1	protein_coding	2232.28	0.251727	0.0712505	3.53299	0.000410895	0.00441617
ENSG00000112246.10	SIM1	protein_coding	34.2423	1.73106	0.490321	3.53045	0.000414846	0.00445545
ENSG00000102226.10	USP11	protein_coding	1380.09	-0.250796	0.0710868	-3.52803	0.000418667	0.00449329
ENSG00000100418.8	DESI1	protein_coding	937.775	-0.639789	0.181413	-3.5267	0.000420778	0.00451274
ENSG00000147804.10	SLC39A4	protein_coding	235.548	0.422346	0.119772	3.52626	0.000421466	0.00451691
ENSG00000175197.12	DDIT3	protein_coding	84.0833	-0.640895	0.181777	-3.52572	0.00042234	0.00452104
ENSG00000120437.9	ACAT2	protein_coding	725.956	0.228264	0.0647439	3.52565	0.000422452	0.00452104
ENSG00000228590.2	MIR4432HG	lncRNA	22.8826	-1.27155	0.360681	-3.52541	0.000422833	0.00452191
ENSG00000072134.15	EPN2	protein_coding	495.877	0.758081	0.215073	3.52476	0.000423872	0.00452981
ENSG00000277734.8	TRAC	TR_C_gene	21.416	-1.1088	0.314643	-3.524	0.000425077	0.00453948
ENSG00000143179.16	UCK2	protein_coding	1118.15	0.302863	0.0859548	3.52352	0.000425853	0.00454454
ENSG00000138231.13	DBR1	protein_coding	420.858	-0.337135	0.0957188	-3.52213	0.00042809	0.00456518
ENSG00000170175.11	CHRNB1	protein_coding	114.441	-0.541191	0.153674	-3.52168	0.000428817	0.0045697
ENSG00000115540.15	MOB4	protein_coding	403.696	-0.558954	0.158838	-3.51902	0.000433139	0.0046125
ENSG00000027001.10	MIPEP	protein_coding	352.846	0.412677	0.117308	3.5179	0.000434971	0.00462874
ENSG00000114251.15	WNT5A	protein_coding	275.252	0.733225	0.208494	3.51677	0.000436838	0.00464533
ENSG00000108828.16	VAT1	protein_coding	323.408	0.589188	0.16755	3.5165	0.000437279	0.00464674
ENSG00000083223.18	TUT7	protein_coding	497.257	-0.368468	0.104789	-3.51629	0.000437619	0.00464708
ENSG00000151694.14	ADAM17	protein_coding	745.472	-0.717523	0.204078	-3.51593	0.000438215	0.00465013
ENSG00000173812.11	EIF1	protein_coding	4292.15	-0.186924	0.0531733	-3.51538	0.000439127	0.00465654
ENSG00000035403.18	VCL	protein_coding	324.007	0.630875	0.179509	3.51444	0.000440685	0.00466978
ENSG00000169241.19	SLC50A1	protein_coding	439.452	-0.388675	0.110618	-3.51367	0.00044196	0.00467671
ENSG00000141385.10	AFG3L2	protein_coding	1835.2	0.299149	0.085136	3.51378	0.000441777	0.00467671
ENSG00000173068.18	BNC2	protein_coding	354.599	0.646582	0.184099	3.51215	0.000444497	0.00470026
ENSG00000182459.5	TEX19	protein_coding	47.1716	-0.788677	0.224629	-3.51101	0.000446402	0.00470854
ENSG00000134109.11	EDEM1	protein_coding	2548.87	-0.541499	0.154217	-3.51128	0.000445958	0.00470854
ENSG00000118181.11	RPS25	protein_coding	5578.76	0.165186	0.0470451	3.51122	0.000446056	0.00470854
ENSG00000167280.17	ENGASE	protein_coding	151.807	0.967047	0.275438	3.51094	0.00044653	0.00470854
ENSG00000176946.12	THAP4	protein_coding	463.501	0.370475	0.105532	3.51055	0.00044718	0.00471211
ENSG00000103257.9	SLC7A5	protein_coding	4242.31	0.308777	0.0879946	3.50905	0.000449711	0.00473547
ENSG00000280079.1	AC011447.7	TEC	203.069	0.430143	0.122711	3.50534	0.000456029	0.00479865
ENSG00000176124.15	DLEU1	lncRNA	676.109	0.456726	0.130311	3.50489	0.000456803	0.00480343
ENSG00000105701.16	FKBP8	protein_coding	1629	0.314676	0.0898445	3.50245	0.000460998	0.00484418
ENSG00000100241.21	SBF1	protein_coding	2279.42	0.486429	0.139011	3.49922	0.000466621	0.00489984
ENSG00000175348.11	TMEM9B	protein_coding	206.065	-0.375727	0.107438	-3.49714	0.000470271	0.00493473
ENSG00000103319.12	EEF2K	protein_coding	965.8	0.380259	0.108756	3.49644	0.000471514	0.00494434
ENSG00000103353.16	UBFD1	protein_coding	1081.53	-0.454554	0.130015	-3.49616	0.000472004	0.00494604
ENSG00000150961.15	SEC24D	protein_coding	416.205	-0.893831	0.2559	-3.4929	0.000477806	0.00500336
ENSG00000179091.5	CYC1	protein_coding	3429.62	0.21517	0.0616118	3.49235	0.000478785	0.00501013
ENSG00000143753.13	DEGS1	protein_coding	522.462	-0.430344	0.123253	-3.49156	0.000480214	0.0050216
ENSG00000162804.14	SNED1	protein_coding	441.058	0.460792	0.131981	3.49135	0.000480585	0.00502199
ENSG00000119523.10	ALG2	protein_coding	405.011	-0.365078	0.104573	-3.49112	0.000481004	0.00502289
ENSG00000079332.15	SAR1A	protein_coding	1062.82	-0.33354	0.0955728	-3.48991	0.000483189	0.00504222
ENSG00000154556.18	SORBS2	protein_coding	155.606	1.03946	0.297936	3.48886	0.000485084	0.0050585
ENSG00000106976.21	DNM1	protein_coding	32.8539	-3.29225	0.94397	-3.48767	0.000487255	0.00507762
ENSG00000162645.13	GBP2	protein_coding	77.9303	-2.02776	0.581551	-3.48682	0.000488806	0.00509027
ENSG00000085117.12	CD82	protein_coding	818.969	-0.337422	0.0967802	-3.48648	0.000489427	0.00509321
ENSG00000005810.18	MYCBP2	protein_coding	5361.89	-0.479485	0.137588	-3.48494	0.000492247	0.00511903
ENSG00000175634.15	RPS6KB2	protein_coding	770.372	0.39552	0.113546	3.48334	0.000495207	0.00514626
ENSG00000132423.12	COQ3	protein_coding	108.739	0.654984	0.188199	3.48027	0.000500915	0.00520199
ENSG00000188895.12	MSL1	protein_coding	1268.06	0.263091	0.0756927	3.47577	0.000509381	0.00528627
ENSG00000082014.17	SMARCD3	protein_coding	300.754	0.625917	0.180089	3.47559	0.000509734	0.0052863
ENSG00000023318.8	ERP44	protein_coding	490.849	-0.380797	0.109581	-3.47503	0.000510798	0.00529369
ENSG00000166136.16	NDUFB8	protein_coding	936.069	0.256718	0.0738835	3.47463	0.000511554	0.00529788
ENSG00000172292.15	CERS6	protein_coding	15.5414	-1.3532	0.389507	-3.47413	0.000512508	0.00530264
ENSG00000113648.16	MACROH2A1	protein_coding	3186.6	0.220517	0.063476	3.47402	0.000512716	0.00530264
ENSG00000130749.10	ZC3H4	protein_coding	1648.73	-0.248981	0.0716806	-3.47348	0.000513749	0.00530968
ENSG00000163312.11	HELQ	protein_coding	238.29	-0.530227	0.15267	-3.47304	0.000514603	0.00531486
ENSG00000180921.7	FAM83H	protein_coding	532.945	0.316016	0.091001	3.47266	0.000515322	0.00531865
ENSG00000140853.16	NLRC5	protein_coding	710.896	-0.726569	0.209319	-3.47111	0.000518311	0.00534218
ENSG00000100075.10	SLC25A1	protein_coding	604.689	0.300145	0.086465	3.47129	0.000517965	0.00534218
ENSG00000102081.15	FMR1	protein_coding	820.597	-0.291923	0.0841374	-3.4696	0.00052124	0.0053687
ENSG00000112367.12	FIG4	protein_coding	299.506	-0.513872	0.148303	-3.46502	0.000530201	0.00545727
ENSG00000026103.22	FAS	protein_coding	55.1621	-1.21097	0.349656	-3.4633	0.000533587	0.00548672
ENSG00000143183.18	TMCO1	protein_coding	299.161	-0.355094	0.102533	-3.4632	0.00053379	0.00548672
ENSG00000245614.4	DDX11-AS1	lncRNA	170.058	0.643143	0.185743	3.46254	0.000535103	0.00549647
ENSG00000165097.16	KDM1B	protein_coding	1878.81	0.415905	0.120137	3.46194	0.000536298	0.005505
ENSG00000004779.10	NDUFAB1	protein_coding	821.952	0.253732	0.0733209	3.46056	0.000539049	0.00552946
ENSG00000146834.14	MEPCE	protein_coding	1198.75	-0.222592	0.0643558	-3.45877	0.000542652	0.00556264
ENSG00000128595.17	CALU	protein_coding	1351.07	0.435302	0.125996	3.45489	0.00055052	0.00563946
ENSG00000151414.15	NEK7	protein_coding	313.912	-0.606057	0.175621	-3.45094	0.000558632	0.00571868
ENSG00000229855.9	AC008568.1	lncRNA	105.366	-0.664581	0.192617	-3.45027	0.000560017	0.00572896
ENSG00000163882.9	POLR2H	protein_coding	712.635	0.248444	0.0720299	3.44918	0.000562302	0.00574844
ENSG00000182240.16	BACE2	protein_coding	424.036	-0.513614	0.148922	-3.44887	0.000562938	0.00575104
ENSG00000113732.9	ATP6V0E1	protein_coding	241.325	-0.452717	0.131292	-3.44816	0.000564412	0.0057622
ENSG00000162676.12	GFI1	protein_coding	63.7359	0.645595	0.187283	3.44717	0.000566496	0.00577956
ENSG00000198879.12	SFMBT2	protein_coding	366.375	-0.320996	0.0931476	-3.4461	0.000568737	0.0057985
ENSG00000186470.14	BTN3A2	protein_coding	1328.97	0.288349	0.0836904	3.44543	0.000570162	0.0058091
ENSG00000167971.16	CASKIN1	protein_coding	50.087	3.96126	1.14983	3.44509	0.000570879	0.00581248
ENSG00000130770.18	ATP5IF1	protein_coding	1240.71	0.277833	0.0807213	3.44188	0.000577679	0.00587775
ENSG00000058804.12	NDC1	protein_coding	3988.57	0.228546	0.0664609	3.4388	0.000584302	0.00594113
ENSG00000167799.10	NUDT8	protein_coding	329.71	0.454612	0.132276	3.43686	0.00058851	0.00597988
ENSG00000071243.16	ING3	protein_coding	288.338	-0.389295	0.113305	-3.43582	0.000590756	0.00599866
ENSG00000165359.16	INTS6L	protein_coding	201.382	-0.607879	0.176955	-3.43521	0.000592086	0.00600812
ENSG00000154124.5	OTULIN	protein_coding	1250.28	-0.416272	0.121247	-3.43325	0.000596385	0.00604767
ENSG00000112972.15	HMGCS1	protein_coding	2702.17	-0.250955	0.0731306	-3.4316	0.000600021	0.00608046
ENSG00000065060.17	UHRF1BP1	protein_coding	815.768	-0.234778	0.0684575	-3.42955	0.000604586	0.0061226
ENSG00000166855.9	CLPX	protein_coding	1435.11	0.349303	0.10191	3.42756	0.000609028	0.00616345
ENSG00000114686.9	MRPL3	protein_coding	2860.81	0.234126	0.0683166	3.42708	0.000610112	0.00617027
ENSG00000182831.12	C16orf72	protein_coding	1639.69	-0.19502	0.0569144	-3.42655	0.000611295	0.00617809
ENSG00000057252.13	SOAT1	protein_coding	551.649	-0.390074	0.113996	-3.42181	0.000622048	0.00628256
ENSG00000247708.8	STX18-AS1	lncRNA	233.672	0.406838	0.118912	3.42135	0.000623108	0.00628905
ENSG00000106682.16	EIF4H	protein_coding	5354.42	0.151676	0.0443417	3.42062	0.000624788	0.00630179
ENSG00000259479.6	SORD2P	transcribed_unprocessed_pseudogene	45.4768	1.03909	0.304106	3.41687	0.000633448	0.00638487
ENSG00000198001.14	IRAK4	protein_coding	154.91	-0.798536	0.233767	-3.41595	0.000635611	0.00640239
ENSG00000160188.10	RSPH1	protein_coding	26.5998	-1.13787	0.333186	-3.41511	0.00063757	0.00641784
ENSG00000179456.10	ZBTB18	protein_coding	431.252	0.291758	0.0854899	3.41277	0.000643053	0.00646271
ENSG00000186952.15	TMEM232	protein_coding	5.91914	2.97737	0.872449	3.41266	0.000643314	0.00646271
ENSG00000228794.10	LINC01128	lncRNA	466.252	0.545503	0.159837	3.41287	0.000642832	0.00646271
ENSG00000084652.16	TXLNA	protein_coding	2483.99	-0.137681	0.0403538	-3.41186	0.000645221	0.00647755
ENSG00000095002.15	MSH2	protein_coding	2824.73	0.171914	0.0504022	3.41085	0.000647605	0.00649716
ENSG00000092010.15	PSME1	protein_coding	1774.39	-0.223331	0.0655278	-3.40818	0.000653967	0.00655531
ENSG00000204228.4	HSD17B8	protein_coding	169.119	0.488297	0.143277	3.40806	0.00065427	0.00655531
ENSG00000070371.16	CLTCL1	protein_coding	62.3991	1.22873	0.360611	3.40735	0.000655968	0.00656796
ENSG00000118308.15	IRAG2	protein_coding	5309.64	0.222641	0.0653742	3.40564	0.000660083	0.00660477
ENSG00000105649.10	RAB3A	protein_coding	95.1902	0.98474	0.28923	3.40469	0.000662392	0.00662349
ENSG00000051523.11	CYBA	protein_coding	1328.89	-0.251333	0.0738263	-3.40439	0.000663126	0.00662643
ENSG00000034677.13	RNF19A	protein_coding	423.929	-1.9118	0.561789	-3.40307	0.000666341	0.00665415
ENSG00000183010.17	PYCR1	protein_coding	941.902	0.397932	0.116976	3.40182	0.00066938	0.00668007
ENSG00000187446.12	CHP1	protein_coding	1434.12	0.234924	0.0690663	3.40143	0.000670341	0.00668523
ENSG00000107566.14	ERLIN1	protein_coding	476.767	0.338456	0.0996039	3.39802	0.000678757	0.00676469
ENSG00000109016.17	DHRS7B	protein_coding	129.726	-0.467219	0.137532	-3.39715	0.00068091	0.00678167
ENSG00000184887.13	BTBD6	protein_coding	633.622	0.291961	0.0859634	3.39634	0.00068293	0.00679729
ENSG00000174123.11	TLR10	protein_coding	1356.2	-0.352546	0.10383	-3.39542	0.000685232	0.00681121
ENSG00000115241.11	PPM1G	protein_coding	3057.22	0.175284	0.051623	3.39546	0.000685126	0.00681121
ENSG00000133574.10	GIMAP4	protein_coding	33.2392	1.21145	0.356905	3.39433	0.000687969	0.00683391
ENSG00000134153.10	EMC7	protein_coding	343.687	-0.361464	0.106496	-3.39415	0.000688427	0.00683396
ENSG00000164144.16	ARFIP1	protein_coding	249.119	-0.544238	0.160471	-3.3915	0.0006951	0.00689567
ENSG00000010244.19	ZNF207	protein_coding	2713.21	-0.261347	0.0770872	-3.39028	0.00069821	0.00692197
ENSG00000082516.9	GEMIN5	protein_coding	1073.74	0.344376	0.10164	3.38818	0.00070358	0.00697062
ENSG00000161526.15	SAP30BP	protein_coding	585.597	-0.424605	0.125344	-3.38752	0.000705267	0.00698029
ENSG00000198860.14	TSEN15	protein_coding	560.221	-0.254606	0.0751618	-3.38744	0.000705482	0.00698029
ENSG00000075275.18	CELSR1	protein_coding	1649.64	0.534493	0.157807	3.387	0.000706609	0.00698685
ENSG00000104889.7	RNASEH2A	protein_coding	897.573	0.240641	0.0711004	3.38452	0.000713034	0.00704577
ENSG00000160326.14	SLC2A6	protein_coding	329.423	-0.457053	0.135093	-3.38324	0.000716351	0.0070739
ENSG00000148843.15	PDCD11	protein_coding	2454.01	0.244507	0.0723141	3.38118	0.000721752	0.00712258
ENSG00000019485.13	PRDM11	protein_coding	254.442	-0.48433	0.143264	-3.38069	0.000723047	0.00713069
ENSG00000169857.9	AVEN	protein_coding	269.68	0.887349	0.262594	3.37917	0.00072706	0.00716558
ENSG00000261221.4	ZNF865	protein_coding	308.237	-0.361429	0.106966	-3.37891	0.000727731	0.00716751
ENSG00000165264.11	NDUFB6	protein_coding	298.263	0.401986	0.118991	3.37828	0.000729416	0.00717942
ENSG00000100949.15	RABGGTA	protein_coding	308.377	-0.370862	0.109812	-3.37726	0.000732124	0.00719667
ENSG00000100580.8	TMED8	protein_coding	2288.23	-0.182698	0.0540936	-3.37744	0.000731648	0.00719667
ENSG00000152785.8	BMP3	protein_coding	329.413	0.509175	0.150792	3.37668	0.000733667	0.00720714
ENSG00000247077.7	PGAM5	protein_coding	1705.45	0.210618	0.0623958	3.37552	0.000736774	0.00723295
ENSG00000165672.7	PRDX3	protein_coding	2298.61	0.183433	0.0543594	3.37444	0.000739657	0.00725653
ENSG00000174013.8	FBXO45	protein_coding	940.864	0.219895	0.0652201	3.37159	0.000747353	0.00732727
ENSG00000078081.8	LAMP3	protein_coding	27.8755	-1.21068	0.3592	-3.37049	0.000750345	0.00734704
ENSG00000188596.11	CFAP54	protein_coding	42.5605	-0.987162	0.292869	-3.37066	0.000749896	0.00734704
ENSG00000165689.17	ENTR1	protein_coding	1181.87	0.284574	0.0845336	3.3664	0.000761548	0.00745191
ENSG00000157540.22	DYRK1A	protein_coding	955.147	-0.339499	0.100859	-3.36606	0.000762499	0.00745637
ENSG00000183918.17	SH2D1A	protein_coding	216.698	0.695139	0.206631	3.36416	0.000767773	0.00750308
ENSG00000137101.13	CD72	protein_coding	214.028	-0.506758	0.150664	-3.3635	0.000769605	0.00751611
ENSG00000188760.11	TMEM198	protein_coding	64.7889	-0.827052	0.24594	-3.36282	0.00077151	0.00752984
ENSG00000230149.2	AL021707.3	lncRNA	24.992	-1.08005	0.32127	-3.36181	0.000774323	0.0075524
ENSG00000181126.13	HLA-V	transcribed_unprocessed_pseudogene	27.4358	-1.30305	0.387832	-3.35983	0.000779897	0.00760186
ENSG00000099875.16	MKNK2	protein_coding	3692.14	-0.284303	0.0846335	-3.35922	0.00078162	0.00761372
ENSG00000214756.8	CSKMT	protein_coding	79.5594	0.906591	0.269961	3.35822	0.000784452	0.00763638
ENSG00000117411.18	B4GALT2	protein_coding	264.931	0.624609	0.186016	3.35782	0.000785589	0.00764251
ENSG00000077348.9	EXOSC5	protein_coding	465.86	0.343656	0.10239	3.35633	0.000789839	0.00767891
ENSG00000130816.17	DNMT1	protein_coding	6559.09	0.333582	0.099428	3.35501	0.000793622	0.00771071
ENSG00000182866.17	LCK	protein_coding	1929.44	0.272761	0.081349	3.35298	0.000799477	0.0077626
ENSG00000181315.11	ZNF322	protein_coding	167.93	0.513184	0.153155	3.35074	0.000805951	0.00782042
ENSG00000089639.11	GMIP	protein_coding	822.407	-0.442087	0.131979	-3.34969	0.00080903	0.00784525
ENSG00000197265.9	GTF2E2	protein_coding	429.782	-0.448303	0.13388	-3.34855	0.000812342	0.0078722
ENSG00000125691.14	RPL23	protein_coding	8283.3	0.249902	0.0746336	3.34838	0.000812854	0.0078722
ENSG00000163918.12	RFC4	protein_coding	1438.63	0.228235	0.0681815	3.34746	0.000815552	0.00789327
ENSG00000261754.2	AC008555.1	lncRNA	33.3084	1.20074	0.358807	3.34646	0.000818495	0.00791667
ENSG00000188846.14	RPL14	protein_coding	10880.1	0.158753	0.0474583	3.3451	0.000822515	0.00795045
ENSG00000164989.17	CCDC171	protein_coding	323.59	0.551688	0.164971	3.34415	0.000825361	0.00797268
ENSG00000138336.9	TET1	protein_coding	80.9174	0.686205	0.205207	3.34398	0.000825872	0.00797268
ENSG00000141956.14	PRDM15	protein_coding	709.751	0.73695	0.220428	3.34327	0.000827969	0.00798781
ENSG00000109339.24	MAPK10	protein_coding	69.0101	-1.08319	0.324047	-3.3427	0.000829674	0.00799914
ENSG00000100490.10	CDKL1	protein_coding	138.311	-2.29106	0.685457	-3.34239	0.00083061	0.00800011
ENSG00000253673.1	AC025437.4	lncRNA	23.2763	2.66716	0.797997	3.34231	0.000830836	0.00800011
ENSG00000112208.11	BAG2	protein_coding	388.157	0.308901	0.0924688	3.34059	0.000835993	0.00804463
ENSG00000139433.11	GLTP	protein_coding	377.489	0.315797	0.0945858	3.33874	0.000841607	0.00809349
ENSG00000264345.2	LINC01894	lncRNA	5.48625	-2.87865	0.863838	-3.33239	0.00086102	0.0082749
ENSG00000166128.13	RAB8B	protein_coding	758.545	-0.385521	0.115709	-3.33181	0.00086284	0.00828418
ENSG00000272733.1	AP000345.2	lncRNA	33.5084	1.06313	0.319111	3.33155	0.000863633	0.00828418
ENSG00000106415.13	GLCCI1	protein_coding	668.715	0.510229	0.153145	3.33167	0.000863269	0.00828418
ENSG00000178429.9	RPS3AP5	processed_pseudogene	24.385	0.932382	0.279985	3.33012	0.000868086	0.0083216
ENSG00000164587.13	RPS14	protein_coding	9001.82	0.228058	0.0684876	3.32992	0.000868706	0.00832225
ENSG00000112902.12	SEMA5A	protein_coding	21.7703	1.16307	0.349305	3.32966	0.000869517	0.00832473
ENSG00000175213.3	ZNF408	protein_coding	165.312	-0.453044	0.1361	-3.32876	0.00087233	0.00834636
ENSG00000198830.11	HMGN2	protein_coding	10121.1	0.200658	0.0602989	3.32772	0.000875593	0.00837227
ENSG00000285254.2	AL513128.2	unitary_pseudogene	14.2447	6.33871	1.90519	3.32708	0.000877606	0.0083862
ENSG00000224565.2	LINC01754	lncRNA	6.06782	-2.48	0.74544	-3.32689	0.000878216	0.00838671
ENSG00000171101.13	SIGLEC17P	transcribed_unprocessed_pseudogene	53.4006	0.964277	0.290106	3.32388	0.000887743	0.00845093
ENSG00000256612.7	CYP2B7P	transcribed_unprocessed_pseudogene	8.34267	-2.19162	0.659319	-3.32407	0.000887128	0.00845093
ENSG00000278970.2	HEIH	lncRNA	267.08	-0.394616	0.11871	-3.3242	0.000886719	0.00845093
ENSG00000170293.9	CMTM8	protein_coding	155.333	0.670972	0.20186	3.32395	0.000887525	0.00845093
ENSG00000185187.13	SIGIRR	protein_coding	54.7125	1.50337	0.452293	3.3239	0.000887686	0.00845093
ENSG00000072121.17	ZFYVE26	protein_coding	641.019	-1.132	0.34061	-3.32343	0.000889162	0.0084591
ENSG00000144959.11	NCEH1	protein_coding	176.772	-1.03927	0.312739	-3.32312	0.000890157	0.00846323
ENSG00000164096.13	C4orf3	protein_coding	563.92	-0.307348	0.092527	-3.32172	0.000894649	0.00850057
ENSG00000154518.10	ATP5MC3	protein_coding	1273.51	0.23626	0.0711681	3.31975	0.000900981	0.00854996
ENSG00000047849.21	MAP4	protein_coding	2032.83	0.38505	0.115987	3.31977	0.000900922	0.00854996
ENSG00000018189.13	RUFY3	protein_coding	655.19	-0.425461	0.128172	-3.31947	0.000901894	0.00855325
ENSG00000148229.13	POLE3	protein_coding	2468.08	0.189244	0.0570225	3.31875	0.000904209	0.00856981
ENSG00000162695.12	SLC30A7	protein_coding	309.929	-0.315577	0.0950999	-3.31837	0.000905441	0.00857353
ENSG00000130414.13	NDUFA10	protein_coding	1347.21	0.175127	0.0527763	3.31828	0.000905738	0.00857353
ENSG00000143390.18	RFX5	protein_coding	3114.02	-0.194366	0.058606	-3.31649	0.000911568	0.00862329
ENSG00000143486.16	EIF2D	protein_coding	1010.07	-0.368474	0.111135	-3.31555	0.000914646	0.00864599
ENSG00000129480.13	DTD2	protein_coding	263.395	0.392864	0.118497	3.3154	0.000915114	0.00864599
ENSG00000091483.7	FH	protein_coding	1720.02	0.203964	0.061532	3.31476	0.000917234	0.0086606
ENSG00000285533.2	RELA-DT	lncRNA	18.0485	-1.49538	0.451285	-3.31361	0.000920998	0.00869069
ENSG00000109519.13	GRPEL1	protein_coding	872.662	0.39241	0.118442	3.3131	0.000922674	0.00870106
ENSG00000116237.16	ICMT	protein_coding	2231.26	0.219595	0.0663183	3.31122	0.000928886	0.00875417
ENSG00000164076.17	CAMKV	protein_coding	80.9787	1.32754	0.401111	3.30967	0.00093406	0.00879743
ENSG00000168566.13	SNRNP48	protein_coding	614.59	0.352096	0.106455	3.30747	0.000941445	0.00886145
ENSG00000244509.4	APOBEC3C	protein_coding	1042.84	-0.294203	0.0889604	-3.30713	0.000942578	0.00886199
ENSG00000156531.17	PHF6	protein_coding	1501.69	-0.252475	0.0763513	-3.30675	0.000943853	0.00886199
ENSG00000175792.12	RUVBL1	protein_coding	2485.02	0.215802	0.0652565	3.30699	0.000943049	0.00886199
ENSG00000258616.5	LINC02303	lncRNA	145.582	1.22928	0.371731	3.3069	0.00094335	0.00886199
ENSG00000138442.10	WDR12	protein_coding	866.588	0.304126	0.0920585	3.30362	0.000954449	0.0089559
ENSG00000102144.15	PGK1	protein_coding	4731.98	0.268692	0.0814826	3.29754	0.000975364	0.00914647
ENSG00000106541.12	AGR2	protein_coding	10.4784	-2.50115	0.758635	-3.29692	0.000977527	0.00916105
ENSG00000102763.18	VWA8	protein_coding	737.751	0.341923	0.103743	3.29585	0.00098124	0.00919014
ENSG00000105856.14	HBP1	protein_coding	363.359	-0.903292	0.27425	-3.29368	0.000988856	0.00925571
ENSG00000008130.15	NADK	protein_coding	3039.33	-0.602338	0.182938	-3.29258	0.000992739	0.0092863
ENSG00000150756.14	ATPSCKMT	protein_coding	157.178	0.49713	0.150998	3.2923	0.000993722	0.00928973
ENSG00000111237.19	VPS29	protein_coding	602.754	-0.264309	0.0802883	-3.29199	0.000994804	0.00929409
ENSG00000284378.1	MIR1244-1	miRNA	679.725	0.476648	0.144866	3.29028	0.00100087	0.00934499
ENSG00000131023.13	LATS1	protein_coding	510.272	-0.329646	0.100258	-3.28798	0.00100909	0.00941007
ENSG00000074370.18	ATP2A3	protein_coding	3795.13	0.307598	0.09355	3.28806	0.00100879	0.00941007
ENSG00000260404.3	AC110079.1	transcribed_unprocessed_pseudogene	262.448	-0.392487	0.119519	-3.28388	0.00102389	0.00954213
ENSG00000198668.13	CALM1	protein_coding	2904.21	0.218961	0.0667025	3.28266	0.00102834	0.00956599
ENSG00000117877.11	POLR1G	protein_coding	413.048	0.442171	0.134699	3.28265	0.00102835	0.00956599
ENSG00000177494.6	ZBED2	protein_coding	17.0865	1.47271	0.448599	3.28291	0.0010274	0.00956599
ENSG00000181027.11	FKRP	protein_coding	270.609	-0.579239	0.176475	-3.28226	0.00102977	0.00957079
ENSG00000159921.20	GNE	protein_coding	396.724	0.388782	0.118453	3.28216	0.00103013	0.00957079
ENSG00000133247.14	KMT5C	protein_coding	176.61	0.517665	0.157739	3.28178	0.00103153	0.00957783
ENSG00000183741.12	CBX6	protein_coding	2212.49	-0.205081	0.0625312	-3.27966	0.00103932	0.00964427
ENSG00000135414.10	GDF11	protein_coding	524.615	-0.349094	0.106448	-3.27947	0.00104003	0.00964488
ENSG00000130592.17	LSP1	protein_coding	1162.08	-0.287743	0.0877995	-3.27728	0.00104814	0.0097141
ENSG00000185567.7	AHNAK2	protein_coding	114.679	1.15732	0.353156	3.27707	0.0010489	0.00971517
ENSG00000038274.17	MAT2B	protein_coding	874.371	-0.245218	0.0748574	-3.2758	0.00105365	0.00975318
ENSG00000287558.1	AL109933.5	lncRNA	9.61037	-1.48563	0.453669	-3.2747	0.00105773	0.00978495
ENSG00000149089.13	APIP	protein_coding	640	-0.2428	0.0741611	-3.27395	0.00106054	0.00979988
ENSG00000134779.15	TPGS2	protein_coding	991.525	0.34121	0.10422	3.27393	0.00106064	0.00979988
ENSG00000135824.12	RGS8	protein_coding	6.11705	-2.79777	0.854853	-3.27281	0.00106482	0.00983252
ENSG00000260261.2	AC124944.2	transcribed_unprocessed_pseudogene	275.56	-1.55732	0.476376	-3.26911	0.00107888	0.00995619
ENSG00000174137.13	FAM53A	protein_coding	6.9656	-2.19536	0.671634	-3.26869	0.00108047	0.00996477
ENSG00000198805.12	PNP	protein_coding	1675.59	0.20884	0.0639117	3.26763	0.00108451	0.00999595
ENSG00000078061.14	ARAF	protein_coding	568.228	-0.295375	0.0904067	-3.26717	0.00108627	0.010006
ENSG00000165637.13	VDAC2	protein_coding	1895.47	0.184445	0.0565326	3.26263	0.00110385	0.0101556
ENSG00000196421.8	C20orf204	protein_coding	46.4869	1.12464	0.344704	3.26264	0.00110379	0.0101556
ENSG00000173141.5	MRPL57	protein_coding	463.304	0.338496	0.103858	3.25924	0.00111713	0.0102714
ENSG00000105202.9	FBL	protein_coding	3895.05	0.2555	0.0784436	3.25712	0.00112549	0.010342
ENSG00000153944.12	MSI2	protein_coding	3838.04	0.584139	0.179385	3.25635	0.00112854	0.0103637
ENSG00000164032.12	H2AZ1	protein_coding	5630.01	0.187143	0.0574857	3.25548	0.00113202	0.010383
ENSG00000077684.16	JADE1	protein_coding	1183.14	0.402391	0.123602	3.25553	0.00113181	0.010383
ENSG00000177565.18	TBL1XR1	protein_coding	4957.35	0.648908	0.199348	3.25516	0.0011333	0.0103885
ENSG00000157617.17	C2CD2	protein_coding	33.2082	-1.25629	0.386178	-3.25314	0.00114136	0.0104496
ENSG00000103342.13	GSPT1	protein_coding	3653.73	0.199799	0.061415	3.25327	0.00114087	0.0104496
ENSG00000105255.11	FSD1	protein_coding	238.946	0.409227	0.125852	3.25166	0.00114732	0.0104979
ENSG00000146232.17	NFKBIE	protein_coding	1007.23	-0.66	0.203056	-3.25033	0.00115271	0.0105344
ENSG00000149485.19	FADS1	protein_coding	1443.1	0.380154	0.116956	3.25041	0.00115237	0.0105344
ENSG00000158615.9	PPP1R15B	protein_coding	1712.57	-0.199385	0.0613558	-3.24965	0.00115547	0.0105532
ENSG00000120686.12	UFM1	protein_coding	608.899	-0.276878	0.0852227	-3.24887	0.00115862	0.0105756
ENSG00000108984.15	MAP2K6	protein_coding	17.5311	-3.99576	1.23017	-3.24813	0.00116166	0.0105862
ENSG00000259994.1	AL353796.1	lncRNA	84.3343	0.636387	0.195927	3.24807	0.00116189	0.0105862
ENSG00000130830.15	MPP1	protein_coding	357.702	0.407756	0.125532	3.24822	0.00116131	0.0105862
ENSG00000171703.17	TCEA2	protein_coding	257.136	0.422291	0.130029	3.24767	0.00116353	0.0105947
ENSG00000084774.14	CAD	protein_coding	4331.82	0.289012	0.0890277	3.24632	0.00116909	0.0106325
ENSG00000172403.11	SYNPO2	protein_coding	6.92454	-2.20757	0.680007	-3.24639	0.0011688	0.0106325
ENSG00000176454.14	LPCAT4	protein_coding	639.411	0.486703	0.149935	3.2461	0.00116996	0.010634
ENSG00000173542.9	MOB1B	protein_coding	531.268	-0.478628	0.147541	-3.24402	0.00117854	0.0107055
ENSG00000185483.12	ROR1	protein_coding	846.576	0.486431	0.149996	3.24296	0.00118293	0.010739
ENSG00000132341.12	RAN	protein_coding	8788.18	0.149573	0.0461289	3.24249	0.00118489	0.0107503
ENSG00000134602.16	STK26	protein_coding	669.074	0.238026	0.0734616	3.24014	0.00119471	0.0108328
ENSG00000214128.11	TMEM213	protein_coding	9.97609	-2.4275	0.749437	-3.2391	0.00119907	0.0108658
ENSG00000173960.14	UBXN2A	protein_coding	332.197	-0.426775	0.131805	-3.23792	0.00120403	0.0109042
ENSG00000167112.10	TRUB2	protein_coding	680.134	0.291004	0.0899008	3.23695	0.00120815	0.010935
ENSG00000254986.7	DPP3	protein_coding	828.979	-0.343897	0.106316	-3.23468	0.00121778	0.0110089
ENSG00000237550.5	AC243919.1	transcribed_processed_pseudogene	6284.73	0.160891	0.0497386	3.23472	0.00121761	0.0110089
ENSG00000178719.17	GRINA	protein_coding	1423.38	-0.230601	0.0713095	-3.2338	0.00122155	0.0110364
ENSG00000134899.23	ERCC5	protein_coding	1413.5	-0.32922	0.101826	-3.23315	0.00122433	0.0110549
ENSG00000138071.14	ACTR2	protein_coding	6046.86	-0.15822	0.0489761	-3.23056	0.00123548	0.0111489
ENSG00000154229.12	PRKCA	protein_coding	221.632	0.684991	0.21209	3.22972	0.00123913	0.0111752
ENSG00000132510.11	KDM6B	protein_coding	1356.83	-0.821535	0.254433	-3.22888	0.00124276	0.0111945
ENSG00000197299.13	BLM	protein_coding	1217.28	0.348767	0.108009	3.22905	0.00124202	0.0111945
ENSG00000123453.18	SARDH	protein_coding	47.7351	1.16098	0.359843	3.22634	0.00125383	0.0112874
ENSG00000104147.9	OIP5	protein_coding	310.749	0.380252	0.117876	3.22586	0.00125597	0.0113
ENSG00000287151.1	C2orf27A	lncRNA	94.4139	0.694812	0.215463	3.22473	0.00126091	0.0113376
ENSG00000139636.16	LMBR1L	protein_coding	147.606	-0.686403	0.212879	-3.22438	0.00126246	0.0113449
ENSG00000114023.15	FAM162A	protein_coding	673.574	0.222339	0.068988	3.22287	0.00126914	0.0113981
ENSG00000160505.16	NLRP4	protein_coding	16.2278	-1.60354	0.497949	-3.22029	0.00128059	0.0114941
ENSG00000137880.6	GCHFR	protein_coding	359.645	0.388548	0.120669	3.21995	0.00128214	0.0115012
ENSG00000072274.13	TFRC	protein_coding	6327.22	0.290764	0.0903551	3.21802	0.00129079	0.0115719
ENSG00000178385.15	PLEKHM3	protein_coding	115.857	0.514479	0.159899	3.21752	0.00129304	0.0115851
ENSG00000135316.19	SYNCRIP	protein_coding	6001.86	0.185394	0.0576309	3.21693	0.00129571	0.0115935
ENSG00000214110.3	LDHAP4	transcribed_processed_pseudogene	47.7942	0.910806	0.28314	3.2168	0.00129629	0.0115935
ENSG00000198743.7	SLC5A3	protein_coding	581.223	0.45582	0.141697	3.21686	0.00129603	0.0115935
ENSG00000170852.11	KBTBD2	protein_coding	498.848	-0.310906	0.0966639	-3.21636	0.00129829	0.0116046
ENSG00000120647.10	CCDC77	protein_coding	198.439	-0.782108	0.243215	-3.2157	0.00130125	0.0116241
ENSG00000284713.1	SMIM38	protein_coding	50.9458	-0.753682	0.234433	-3.21491	0.00130484	0.0116493
ENSG00000065802.12	ASB1	protein_coding	472.388	-0.483446	0.150386	-3.21471	0.00130577	0.0116507
ENSG00000120910.15	PPP3CC	protein_coding	428.449	-0.369831	0.115082	-3.21362	0.00131072	0.0116879
ENSG00000090565.17	RAB11FIP3	protein_coding	622.857	0.403402	0.12555	3.21307	0.00131323	0.0117034
ENSG00000130177.16	CDC16	protein_coding	2091.69	-0.19642	0.0611446	-3.21238	0.00131638	0.0117246
ENSG00000163536.13	SERPINI1	protein_coding	69.3682	-0.773212	0.240722	-3.21205	0.00131792	0.0117314
ENSG00000163382.13	NAXE	protein_coding	509.729	0.362373	0.112843	3.21129	0.00132139	0.0117553
ENSG00000275302.2	CCL4	protein_coding	18.8891	-2.19227	0.683331	-3.2082	0.00133566	0.0118753
ENSG00000143515.19	ATP8B2	protein_coding	372.881	-2.36062	0.735852	-3.208	0.0013366	0.0118766
ENSG00000114904.13	NEK4	protein_coding	633.444	0.422706	0.131877	3.2053	0.00134922	0.0119817
ENSG00000163683.12	SMIM14	protein_coding	1420.23	-0.292697	0.0913621	-3.2037	0.00135673	0.0120413
ENSG00000141543.12	EIF4A3	protein_coding	1989.54	0.267501	0.0835686	3.20097	0.00136964	0.0121487
ENSG00000143106.13	PSMA5	protein_coding	1433.66	-0.496542	0.155134	-3.20073	0.00137078	0.0121516
ENSG00000113812.14	ACTR8	protein_coding	616.589	-0.336715	0.105255	-3.19904	0.00137884	0.0122159
ENSG00000168405.17	CMAHP	transcribed_unitary_pseudogene	290.697	0.329895	0.103161	3.19788	0.00138441	0.0122581
ENSG00000170385.10	SLC30A1	protein_coding	215.851	-0.424904	0.132897	-3.19726	0.00138742	0.0122775
ENSG00000273590.4	SMIM11B	protein_coding	119.366	0.670275	0.20981	3.19468	0.00139987	0.0123804
ENSG00000151503.13	NCAPD3	protein_coding	1760.17	0.325913	0.102076	3.19284	0.00140879	0.012452
ENSG00000100316.16	RPL3	protein_coding	22871.5	0.161893	0.0507082	3.19263	0.00140982	0.0124538
ENSG00000173473.11	SMARCC1	protein_coding	4381.21	0.315028	0.0986844	3.19228	0.00141156	0.0124619
ENSG00000066322.15	ELOVL1	protein_coding	580.578	-0.318608	0.0998413	-3.19114	0.0014171	0.0125025
ENSG00000125827.9	TMX4	protein_coding	1139.35	0.361613	0.113323	3.191	0.00141782	0.0125025
ENSG00000067113.17	PLPP1	protein_coding	85.4113	-0.746443	0.233977	-3.19024	0.00142157	0.0125282
ENSG00000184916.9	JAG2	protein_coding	32.1304	1.73165	0.543088	3.18853	0.00142999	0.0125951
ENSG00000167613.16	LAIR1	protein_coding	154.556	-0.585577	0.18367	-3.18821	0.00143157	0.0126016
ENSG00000108479.12	GALK1	protein_coding	359.121	0.428372	0.134377	3.18782	0.00143348	0.0126111
ENSG00000196182.11	STK40	protein_coding	1757.57	-0.278119	0.0872711	-3.18684	0.00143835	0.0126466
ENSG00000215012.9	RTL10	protein_coding	633.829	0.583146	0.183	3.18659	0.00143958	0.01265
ENSG00000167193.8	CRK	protein_coding	908.907	-0.254028	0.0797291	-3.18614	0.00144183	0.0126551
ENSG00000280734.3	LINC01232	lncRNA	76.0034	-0.598532	0.187851	-3.18621	0.00144151	0.0126551
ENSG00000148400.13	NOTCH1	protein_coding	259.326	-0.387491	0.121767	-3.18222	0.00146149	0.0128201
ENSG00000196526.10	AFAP1	protein_coding	18.7406	-2.34452	0.737125	-3.18063	0.00146954	0.0128501
ENSG00000102158.20	MAGT1	protein_coding	595.92	-0.293785	0.0923695	-3.18054	0.00147002	0.0128501
ENSG00000250155.2	AC008957.1	lncRNA	155.202	-0.550193	0.172975	-3.18077	0.00146886	0.0128501
ENSG00000198933.9	TBKBP1	protein_coding	115.72	0.862175	0.27106	3.18075	0.00146896	0.0128501
ENSG00000163531.16	NFASC	protein_coding	12.0445	2.0873	0.656242	3.18069	0.00146926	0.0128501
ENSG00000091831.24	ESR1	protein_coding	96.4691	3.68788	1.15934	3.18101	0.00146764	0.0128501
ENSG00000123416.15	TUBA1B	protein_coding	32385.9	0.154692	0.0486405	3.18032	0.00147111	0.0128522
ENSG00000105607.13	GCDH	protein_coding	430.966	0.341906	0.107554	3.17893	0.00147818	0.0129064
ENSG00000119953.14	SMNDC1	protein_coding	800.342	-0.222983	0.0701527	-3.17854	0.00148019	0.0129166
ENSG00000111801.16	BTN3A3	protein_coding	342.595	-0.502748	0.158248	-3.17697	0.00148824	0.0129793
ENSG00000196878.15	LAMB3	protein_coding	145.097	-0.88604	0.278921	-3.17668	0.00148973	0.0129848
ENSG00000260537.2	AC012184.2	protein_coding	198.588	-1.24403	0.391656	-3.17632	0.00149155	0.0129856
ENSG00000266028.7	SRGAP2	protein_coding	630.437	-0.589402	0.18556	-3.17634	0.00149146	0.0129856
ENSG00000143751.10	SDE2	protein_coding	592.701	-0.245697	0.0773751	-3.1754	0.00149629	0.0130194
ENSG00000137944.18	KYAT3	protein_coding	367.441	-0.298811	0.0941415	-3.17406	0.00150322	0.0130721
ENSG00000138593.9	SECISBP2L	protein_coding	216.726	-0.833451	0.262633	-3.17345	0.00150639	0.0130922
ENSG00000113368.12	LMNB1	protein_coding	4673.83	0.293255	0.0924245	3.17292	0.00150917	0.0131087
ENSG00000166123.14	GPT2	protein_coding	1143.6	0.298333	0.0940377	3.17249	0.00151139	0.0131108
ENSG00000234741.8	GAS5	lncRNA	4670.48	0.193766	0.0610742	3.17263	0.00151066	0.0131108
ENSG00000010319.7	SEMA3G	protein_coding	19.0474	2.1434	0.675648	3.17237	0.00151201	0.0131108
ENSG00000086589.12	RBM22	protein_coding	879.358	-0.290263	0.091509	-3.17197	0.00151411	0.0131214
ENSG00000267534.4	S1PR2	protein_coding	440.734	0.35854	0.113044	3.17168	0.00151559	0.0131267
ENSG00000288663.1	AC073611.1	lncRNA	88.8749	-1.44523	0.455727	-3.17127	0.00151773	0.0131377
ENSG00000125520.14	SLC2A4RG	protein_coding	116.322	0.74547	0.235113	3.17068	0.0015208	0.0131567
ENSG00000188306.6	LRRIQ4	protein_coding	9.04538	-1.71884	0.542214	-3.17004	0.00152417	0.0131783
ENSG00000170144.21	HNRNPA3	protein_coding	11918.5	0.213341	0.0673526	3.16753	0.00153741	0.0132851
ENSG00000185115.6	NSMCE3	protein_coding	410.401	-0.259976	0.0820869	-3.16708	0.00153976	0.0132978
ENSG00000078747.16	ITCH	protein_coding	1624.23	-0.298855	0.094411	-3.16547	0.00154834	0.0133643
ENSG00000270055.1	AC127502.2	lncRNA	269.697	-0.433675	0.137018	-3.16511	0.00155027	0.0133733
ENSG00000136280.17	CCM2	protein_coding	538.711	-0.317169	0.100225	-3.16456	0.00155317	0.0133907
ENSG00000136381.13	IREB2	protein_coding	2825.69	-0.333623	0.105503	-3.16222	0.00156571	0.013491
ENSG00000112576.13	CCND3	protein_coding	4303.56	0.324223	0.102547	3.16169	0.00156856	0.0135079
ENSG00000148143.13	ZNF462	protein_coding	12.4922	-2.47473	0.782853	-3.16116	0.0015714	0.0135246
ENSG00000174891.13	RSRC1	protein_coding	702.287	0.277873	0.0879343	3.16001	0.00157763	0.0135678
ENSG00000227051.7	C14orf132	protein_coding	33.6006	1.87666	0.593899	3.1599	0.00157822	0.0135678
ENSG00000130826.18	DKC1	protein_coding	2977.63	0.227867	0.0721382	3.15876	0.00158443	0.0136135
ENSG00000091039.17	OSBPL8	protein_coding	1056.56	0.412172	0.130508	3.15821	0.0015874	0.0136312
ENSG00000064102.15	INTS13	protein_coding	1207.84	0.335491	0.106253	3.15747	0.00159146	0.0136583
ENSG00000106086.20	PLEKHA8	protein_coding	406.264	0.521396	0.165162	3.15687	0.00159471	0.0136784
ENSG00000182004.13	SNRPE	protein_coding	1075.31	0.348523	0.110419	3.15636	0.00159749	0.0136945
ENSG00000110330.8	BIRC2	protein_coding	507.503	-0.668836	0.212029	-3.15445	0.00160799	0.0137766
ENSG00000138386.17	NAB1	protein_coding	617.924	0.45345	0.143799	3.15336	0.00161403	0.0138206
ENSG00000243927.6	MRPS6	protein_coding	493.748	0.300244	0.0952585	3.15188	0.00162221	0.0138827
ENSG00000186871.7	ERCC6L	protein_coding	485.823	0.247412	0.0785148	3.15115	0.0016263	0.0139098
ENSG00000198930.13	CSAG1	protein_coding	8.12123	-1.50308	0.477048	-3.1508	0.00162824	0.0139146
ENSG00000166912.17	MTMR10	protein_coding	338.881	0.451185	0.143201	3.15072	0.0016287	0.0139146
ENSG00000122696.14	SLC25A51	protein_coding	195.384	0.402372	0.127774	3.1491	0.00163772	0.0139836
ENSG00000100092.24	SH3BP1	protein_coding	653.529	-0.509705	0.161868	-3.14889	0.00163891	0.0139859
ENSG00000184922.14	FMNL1	protein_coding	1667.66	-0.278475	0.0884742	-3.14753	0.00164656	0.0140433
ENSG00000055070.17	SZRD1	protein_coding	3294.44	-0.24234	0.0770121	-3.14677	0.00165084	0.0140718
ENSG00000178921.14	PFAS	protein_coding	2474.56	0.233215	0.0741228	3.14633	0.00165334	0.0140772
ENSG00000132970.14	WASF3	protein_coding	270.039	0.504449	0.160324	3.14644	0.00165274	0.0140772
ENSG00000196369.11	SRGAP2B	protein_coding	227.265	-0.978924	0.311213	-3.14551	0.00165795	0.0141085
ENSG00000119655.11	NPC2	protein_coding	171.043	-0.418807	0.133239	-3.14328	0.00167066	0.0142086
ENSG00000167840.13	ZNF232	protein_coding	100.156	0.676621	0.215285	3.14291	0.00167279	0.0142187
ENSG00000186615.11	KTN1-AS1	lncRNA	74.2866	0.737955	0.234814	3.14273	0.00167383	0.0142195
ENSG00000068308.14	OTUD5	protein_coding	846.462	-0.238183	0.0757944	-3.14248	0.00167521	0.0142233
ENSG00000163013.12	FBXO41	protein_coding	1491.35	0.218124	0.0694353	3.14139	0.00168147	0.0142604
ENSG00000260260.1	SNHG19	lncRNA	102.949	0.553516	0.176201	3.14139	0.00168146	0.0142604
ENSG00000080815.19	PSEN1	protein_coding	446.383	-0.476651	0.151777	-3.14046	0.00168681	0.0142975
ENSG00000074317.11	SNCB	protein_coding	128.334	0.883803	0.281505	3.13956	0.00169201	0.0143336
ENSG00000213413.2	PVRIG	protein_coding	645.998	-0.269701	0.085925	-3.1388	0.00169642	0.0143629
ENSG00000161980.6	POLR3K	protein_coding	556.566	0.298004	0.0949836	3.13743	0.00170437	0.0144221
ENSG00000108039.18	XPNPEP1	protein_coding	1151.03	-0.717152	0.228603	-3.13711	0.00170623	0.0144297
ENSG00000164104.12	HMGB2	protein_coding	4072.86	0.173475	0.0553241	3.13562	0.00171493	0.0144871
ENSG00000237187.9	NR2F1-AS1	lncRNA	34.244	-1.20626	0.384689	-3.13568	0.00171456	0.0144871
ENSG00000136869.16	TLR4	protein_coding	35.4627	-0.977157	0.311679	-3.13514	0.00171774	0.014496
ENSG00000172071.14	EIF2AK3	protein_coding	1188.89	-0.690471	0.220238	-3.13511	0.00171791	0.014496
ENSG00000137502.10	RAB30	protein_coding	614.389	-0.462092	0.147419	-3.13455	0.00172115	0.014499
ENSG00000131844.16	MCCC2	protein_coding	2189.68	0.212767	0.0678776	3.13458	0.00172103	0.014499
ENSG00000100526.20	CDKN3	protein_coding	253.365	0.346308	0.110473	3.13478	0.00171981	0.014499
ENSG00000145362.20	ANK2	protein_coding	39.382	-2.94465	0.939641	-3.13381	0.00172554	0.0145279
ENSG00000180817.12	PPA1	protein_coding	2917.15	-0.344579	0.109976	-3.13321	0.00172906	0.0145494
ENSG00000119681.12	LTBP2	protein_coding	11.5525	2.52212	0.805292	3.13193	0.00173662	0.0146049
ENSG00000186193.9	SAPCD2	protein_coding	1417.46	0.287523	0.0918388	3.13074	0.00174369	0.0146561
ENSG00000129226.14	CD68	protein_coding	15.5331	-3.22136	1.02916	-3.13008	0.00174761	0.0146809
ENSG00000198408.14	OGA	protein_coding	1858.78	-0.326782	0.104493	-3.1273	0.00176418	0.0148119
ENSG00000158089.15	GALNT14	protein_coding	463.12	0.443955	0.142007	3.12628	0.00177035	0.0148554
ENSG00000133216.17	EPHB2	protein_coding	9.59872	-1.9521	0.624516	-3.12578	0.00177334	0.0148722
ENSG00000067167.8	TRAM1	protein_coding	1732.32	-0.3092	0.0989251	-3.1256	0.00177444	0.0148732
ENSG00000168310.11	IRF2	protein_coding	627.953	-0.760134	0.24321	-3.12542	0.00177552	0.0148739
ENSG00000148297.16	MED22	protein_coding	781.567	0.470492	0.150545	3.12526	0.0017765	0.0148739
ENSG00000181751.10	MACIR	protein_coding	175.025	0.542716	0.173683	3.12476	0.00177951	0.0148908
ENSG00000163545.11	NUAK2	protein_coding	110.611	-0.484102	0.154939	-3.12446	0.0017813	0.0148975
ENSG00000130338.13	TULP4	protein_coding	500.115	0.545366	0.174626	3.12305	0.00178987	0.0149609
ENSG00000001629.10	ANKIB1	protein_coding	532.052	-0.722931	0.231563	-3.12196	0.00179651	0.0150081
ENSG00000143575.15	HAX1	protein_coding	817.248	-0.192259	0.0615921	-3.12149	0.00179941	0.015024
ENSG00000095370.20	SH2D3C	protein_coding	232.275	-0.468649	0.150206	-3.12005	0.00180822	0.0150808
ENSG00000270069.1	MIR222HG	lncRNA	6.5859	-1.87411	0.600644	-3.12017	0.00180746	0.0150808
ENSG00000136810.13	TXN	protein_coding	941.847	0.223255	0.0715716	3.11933	0.00181262	0.0151091
ENSG00000168924.15	LETM1	protein_coding	1990.61	0.216652	0.0694923	3.11764	0.00182307	0.0151795
ENSG00000167984.18	NLRC3	protein_coding	524.126	0.316336	0.101465	3.11769	0.00182273	0.0151795
ENSG00000140395.9	WDR61	protein_coding	657.153	0.252826	0.0811572	3.11527	0.00183779	0.0152937
ENSG00000206140.11	TMEM191C	protein_coding	10.2499	2.77869	0.892326	3.11398	0.00184581	0.0153519
ENSG00000185101.13	ANO9	protein_coding	27.8315	-1.82775	0.587027	-3.11357	0.00184839	0.0153648
ENSG00000118900.15	UBN1	protein_coding	1383.44	0.317653	0.102067	3.11221	0.00185691	0.0154272
ENSG00000225937.3	PCA3	lncRNA	14.8238	-1.68147	0.540409	-3.11148	0.00186154	0.0154486
ENSG00000197826.12	CFAP299	protein_coding	26.2687	2.76147	0.8875	3.11151	0.00186133	0.0154486
ENSG00000198003.12	CCDC151	protein_coding	8.86074	-2.49517	0.802996	-3.10733	0.00188787	0.0156585
ENSG00000144354.14	CDCA7	protein_coding	1893.2	0.172171	0.0554299	3.10611	0.00189567	0.0157146
ENSG00000084207.18	GSTP1	protein_coding	3863.44	0.226125	0.072881	3.10267	0.00191785	0.0158897
ENSG00000128607.14	KLHDC10	protein_coding	479.683	-0.527871	0.170312	-3.09943	0.00193892	0.0160555
ENSG00000170476.16	MZB1	protein_coding	2206.45	0.230763	0.0744581	3.09923	0.00194023	0.0160574
ENSG00000106263.18	EIF3B	protein_coding	4992.8	0.173935	0.0561448	3.09797	0.00194854	0.0161014
ENSG00000271646.1	IRF2-DT	lncRNA	39.3066	-0.804311	0.259628	-3.09794	0.00194874	0.0161014
ENSG00000272872.1	AP000525.1	lncRNA	11.8928	3.09713	0.999668	3.09816	0.00194724	0.0161014
ENSG00000197142.10	ACSL5	protein_coding	528.838	-0.411052	0.13271	-3.09737	0.00195248	0.0161235
ENSG00000255468.7	AP001107.9	lncRNA	37.9502	1.22346	0.395025	3.09717	0.00195381	0.0161256
ENSG00000146872.18	TLK2	protein_coding	842.903	-0.545398	0.176165	-3.09594	0.00196187	0.0161833
ENSG00000177595.18	PIDD1	protein_coding	587.021	0.329536	0.106466	3.09522	0.00196667	0.0161963
ENSG00000103381.12	CPPED1	protein_coding	290.045	0.379908	0.122737	3.09531	0.00196609	0.0161963
ENSG00000117407.17	ARTN	protein_coding	10.2229	2.56715	0.829318	3.09549	0.00196486	0.0161963
ENSG00000167863.12	ATP5PD	protein_coding	887.755	0.212702	0.0687287	3.09481	0.0019694	0.0162099
ENSG00000185420.19	SMYD3	protein_coding	309.66	0.538843	0.174165	3.09387	0.00197566	0.0162526
ENSG00000267535.2	LINC00868	lncRNA	95.1678	0.562015	0.181678	3.09346	0.00197836	0.0162659
ENSG00000152332.16	UHMK1	protein_coding	1501.14	-0.205719	0.0665094	-3.09309	0.00198086	0.0162776
ENSG00000085365.18	SCAMP1	protein_coding	626.627	0.322799	0.104426	3.09117	0.00199372	0.0163744
ENSG00000180233.11	ZNRF2	protein_coding	166.695	-0.397458	0.128608	-3.09046	0.00199847	0.0164044
ENSG00000099326.9	MZF1	protein_coding	303.812	-0.456568	0.14775	-3.09015	0.00200058	0.0164128
ENSG00000117543.21	DPH5	protein_coding	315.992	0.333637	0.107976	3.0899	0.00200221	0.0164172
ENSG00000163932.15	PRKCD	protein_coding	1263.35	-0.203111	0.0657506	-3.08912	0.00200753	0.016452
ENSG00000129657.16	SEC14L1	protein_coding	4412.26	0.163186	0.0528371	3.08847	0.0020119	0.0164788
ENSG00000197702.14	PARVA	protein_coding	6.82085	-4.23949	1.37318	-3.08735	0.00201953	0.0165323
ENSG00000142207.7	URB1	protein_coding	1490.38	0.194918	0.0631905	3.08461	0.00203817	0.0166759
ENSG00000183850.14	ZNF730	protein_coding	72.1319	0.812335	0.263428	3.08371	0.00204439	0.0167177
ENSG00000162851.8	TFB2M	protein_coding	384.886	0.290938	0.0943582	3.08333	0.00204697	0.0167297
ENSG00000110047.18	EHD1	protein_coding	2819	-0.317691	0.103044	-3.08305	0.00204891	0.0167365
ENSG00000112297.18	CRYBG1	protein_coding	1637.84	-0.266773	0.0865379	-3.08273	0.00205114	0.0167456
ENSG00000039650.12	PNKP	protein_coding	396.448	-1.11046	0.360421	-3.08101	0.00206298	0.0168332
ENSG00000099204.20	ABLIM1	protein_coding	261.072	0.59671	0.193968	3.07633	0.00209568	0.0170907
ENSG00000154451.14	GBP5	protein_coding	568.386	-2.43967	0.794203	-3.07184	0.00212743	0.0173403
ENSG00000236719.5	OVAAL	lncRNA	1255.35	0.197676	0.0643638	3.07122	0.00213183	0.0173667
ENSG00000102572.15	STK24	protein_coding	3945.24	-0.283591	0.0923702	-3.07015	0.0021395	0.0174105
ENSG00000258738.1	AL121603.2	lncRNA	122.752	-0.454897	0.148164	-3.07022	0.00213898	0.0174105
ENSG00000100335.15	MIEF1	protein_coding	1951.65	0.247378	0.0806663	3.06668	0.00216453	0.0176046
ENSG00000186185.14	KIF18B	protein_coding	1133.78	0.265748	0.0867172	3.06453	0.00218009	0.0177216
ENSG00000122376.12	SHLD2	protein_coding	810.068	0.249158	0.0813404	3.06315	0.0021902	0.0177942
ENSG00000221988.13	PPT2	protein_coding	335.357	1.26792	0.414135	3.06162	0.00220146	0.0178761
ENSG00000065154.12	OAT	protein_coding	105.645	0.743114	0.243011	3.05795	0.0022286	0.0180867
ENSG00000133318.14	RTN3	protein_coding	1558.12	0.185572	0.0606996	3.05722	0.00223404	0.0181211
ENSG00000214946.14	TBC1D26	protein_coding	16.3945	2.66815	0.873471	3.05465	0.00225325	0.018267
ENSG00000255310.2	AF131215.5	lncRNA	206.577	0.455124	0.149047	3.05356	0.00226142	0.0183235
ENSG00000235106.10	BRD3OS	protein_coding	415.776	0.787485	0.257929	3.05311	0.00226486	0.0183415
ENSG00000111711.10	GOLT1B	protein_coding	332.029	-0.89024	0.291603	-3.05292	0.00226625	0.0183429
ENSG00000214021.16	TTLL3	protein_coding	1072.88	-0.52736	0.172765	-3.05248	0.00226961	0.0183504
ENSG00000112234.9	FBXL4	protein_coding	338.462	0.348661	0.114218	3.05261	0.00226864	0.0183504
ENSG00000166111.10	SVOP	protein_coding	12.7494	-1.67402	0.548609	-3.0514	0.0022778	0.0184067
ENSG00000196459.14	TRAPPC2	protein_coding	208.586	0.538849	0.176647	3.05043	0.00228514	0.0184561
ENSG00000138617.16	PARP16	protein_coding	252.681	0.35719	0.117135	3.04938	0.00229311	0.0185106
ENSG00000164663.14	USP49	protein_coding	1022.06	0.358607	0.117681	3.04728	0.00230921	0.0186306
ENSG00000141084.11	RANBP10	protein_coding	625.779	-0.253561	0.0832477	-3.04587	0.0023201	0.0187084
ENSG00000164897.14	TMUB1	protein_coding	327.414	-0.329594	0.108313	-3.04297	0.00234259	0.0188797
ENSG00000092140.16	G2E3	protein_coding	390.73	-0.567133	0.186397	-3.0426	0.00234542	0.0188924
ENSG00000132670.20	PTPRA	protein_coding	1279.42	-0.228301	0.0750411	-3.04235	0.00234741	0.0188984
ENSG00000152926.15	ZNF117	protein_coding	246.599	-0.511525	0.168168	-3.04174	0.00235215	0.0189264
ENSG00000235706.8	DICER1-AS1	lncRNA	66.2703	0.64872	0.2133	3.04136	0.00235513	0.0189402
ENSG00000235944.8	ZNF815P	transcribed_unprocessed_pseudogene	26.8123	1.32037	0.434163	3.04118	0.00235656	0.0189417
ENSG00000046651.15	OFD1	protein_coding	585.014	-0.513426	0.168923	-3.0394	0.00237051	0.0190436
ENSG00000169093.16	ASMTL	protein_coding	261.343	0.370444	0.121913	3.03858	0.00237692	0.019085
ENSG00000117385.16	P3H1	protein_coding	498.812	0.358761	0.118107	3.0376	0.00238467	0.019137
ENSG00000108829.10	LRRC59	protein_coding	2204.03	-0.177455	0.0584452	-3.03625	0.00239537	0.0192127
ENSG00000145284.12	SCD5	protein_coding	324.775	0.291046	0.0958812	3.03549	0.00240147	0.0192513
ENSG00000124789.12	NUP153	protein_coding	3911.07	-0.131502	0.043334	-3.03462	0.00240837	0.0192964
ENSG00000149480.7	MTA2	protein_coding	2557.92	-0.137017	0.0451592	-3.03409	0.00241266	0.0193205
ENSG00000284691.1	AC073111.3	protein_coding	199.386	-0.879222	0.28984	-3.03347	0.00241757	0.0193392
ENSG00000171421.13	MRPL36	protein_coding	401.959	0.299096	0.0985955	3.03356	0.00241683	0.0193392
ENSG00000100084.14	HIRA	protein_coding	1407.63	-0.276761	0.0913267	-3.03045	0.00244191	0.0195236
ENSG00000143498.18	TAF1A	protein_coding	118.358	-0.443169	0.146252	-3.03018	0.00244406	0.0195305
ENSG00000161011.20	SQSTM1	protein_coding	609.36	-0.727156	0.240031	-3.02943	0.00245016	0.0195584
ENSG00000029993.15	HMGB3	protein_coding	725.718	0.252658	0.0834009	3.02944	0.00245005	0.0195584
ENSG00000136950.13	ARPC5L	protein_coding	758.757	-0.244427	0.080699	-3.02887	0.00245467	0.0195841
ENSG00000152778.10	IFIT5	protein_coding	8.0126	-3.92369	1.2965	-3.02637	0.00247512	0.0197368
ENSG00000189306.11	RRP7A	protein_coding	2746.4	-0.203491	0.0673179	-3.02284	0.00250417	0.0199579
ENSG00000237850.7	AC091304.1	transcribed_unprocessed_pseudogene	6.40144	5.70949	1.89012	3.0207	0.00252189	0.0200885
ENSG00000167083.7	GNGT2	protein_coding	45.6037	-0.791292	0.262002	-3.02017	0.00252629	0.0201123
ENSG00000155265.11	GOLGA7B	protein_coding	17.4275	3.30515	1.09441	3.02002	0.00252754	0.0201123
ENSG00000169047.6	IRS1	protein_coding	338.665	-0.769333	0.254835	-3.01894	0.0025366	0.0201727
ENSG00000261236.8	BOP1	protein_coding	2284	0.228172	0.0755838	3.0188	0.0025378	0.0201727
ENSG00000197054.12	ZNF763	protein_coding	18.0073	-1.28409	0.425839	-3.01543	0.00256613	0.0203871
ENSG00000204842.18	ATXN2	protein_coding	765.006	0.355565	0.117965	3.01417	0.00257682	0.0204612
ENSG00000135249.8	RINT1	protein_coding	479.625	-0.412363	0.136892	-3.01231	0.00259268	0.0205763
ENSG00000181418.8	DDN	protein_coding	110.311	0.631737	0.20977	3.01156	0.00259906	0.0206161
ENSG00000107937.19	GTPBP4	protein_coding	2326.87	0.227587	0.075584	3.01105	0.00260349	0.0206296
ENSG00000204839.9	MROH6	protein_coding	170.98	0.728264	0.241861	3.01108	0.00260316	0.0206296
ENSG00000158517.15	NCF1	protein_coding	92.2384	-0.883745	0.29361	-3.00993	0.0026131	0.0206948
ENSG00000238045.9	AC009133.1	lncRNA	10.4027	-2.57663	0.856859	-3.00707	0.00263782	0.0208796
ENSG00000166801.16	FAM111A	protein_coding	1465.17	-0.330973	0.11012	-3.00556	0.00265095	0.0209726
ENSG00000170579.17	DLGAP1	protein_coding	7.43995	-1.85436	0.617109	-3.00492	0.00265655	0.0210058
ENSG00000145365.11	TIFA	protein_coding	1450.67	0.229019	0.0762373	3.00402	0.00266435	0.0210564
ENSG00000272556.2	GTF2IP13	transcribed_unprocessed_pseudogene	214.376	-0.79674	0.265381	-3.00225	0.0026799	0.0211683
ENSG00000162433.15	AK4	protein_coding	1539.14	0.2357	0.0785132	3.00204	0.00268176	0.0211719
ENSG00000221930.6	DENND10P1	transcribed_processed_pseudogene	6.80235	-6.66967	2.22203	-3.0016	0.00268562	0.0211912
ENSG00000173559.15	NABP1	protein_coding	622.673	-0.320081	0.106733	-2.9989	0.00270957	0.021369
ENSG00000160439.16	RDH13	protein_coding	412.201	0.35476	0.118378	2.99685	0.00272783	0.0215018
ENSG00000171793.16	CTPS1	protein_coding	3375.27	0.193901	0.0647068	2.99661	0.00273	0.0215077
ENSG00000187790.11	FANCM	protein_coding	294.685	-0.613681	0.204847	-2.9958	0.00273723	0.0215534
ENSG00000135250.17	SRPK2	protein_coding	1099.72	0.628536	0.209847	2.99521	0.00274254	0.0215839
ENSG00000182180.14	MRPS16	protein_coding	1480.86	0.203522	0.0679626	2.99462	0.00274791	0.0216149
ENSG00000060688.13	SNRNP40	protein_coding	1452.82	0.238078	0.0795069	2.99443	0.0027496	0.0216169
ENSG00000170485.17	NPAS2	protein_coding	43.6209	2.04076	0.682264	2.99116	0.0027792	0.0218382
ENSG00000138095.19	LRPPRC	protein_coding	5261.85	0.197427	0.0660592	2.98863	0.00280228	0.0220081
ENSG00000281344.1	HELLPAR	lncRNA	603.426	0.320065	0.107161	2.98676	0.00281948	0.0221317
ENSG00000173545.5	ZNF622	protein_coding	258.333	-0.32159	0.107751	-2.98457	0.00283978	0.0222361
ENSG00000204576.12	PRR3	protein_coding	612.352	0.214446	0.0718396	2.98507	0.00283518	0.0222361
ENSG00000100162.15	CENPM	protein_coding	333.352	0.334908	0.112215	2.98453	0.00284016	0.0222361
ENSG00000197157.11	SND1	protein_coding	4191.85	0.397172	0.133063	2.98484	0.0028373	0.0222361
ENSG00000104870.13	FCGRT	protein_coding	127.448	0.484404	0.162297	2.98468	0.00283872	0.0222361
ENSG00000182168.15	UNC5C	protein_coding	8.53611	2.55599	0.856518	2.98416	0.00284355	0.0222511
ENSG00000118242.16	MREG	protein_coding	118.05	0.626829	0.210075	2.98384	0.00284656	0.0222631
ENSG00000102119.11	EMD	protein_coding	567.395	0.266978	0.0895611	2.98096	0.00287346	0.0224619
ENSG00000115762.16	PLEKHB2	protein_coding	1243.12	-0.18238	0.061204	-2.97987	0.00288368	0.0225184
ENSG00000244462.8	RBM12	protein_coding	2935.6	0.191233	0.0641735	2.97993	0.00288311	0.0225184
ENSG00000167748.11	KLK1	protein_coding	28.4862	-0.951859	0.319472	-2.97948	0.00288741	0.0225322
ENSG00000287474.1	AC110614.1	lncRNA	22.141	-1.07526	0.360902	-2.97937	0.00288844	0.0225322
ENSG00000115216.14	NRBP1	protein_coding	286.879	-0.379584	0.127558	-2.97577	0.00292253	0.0227864
ENSG00000171848.16	RRM2	protein_coding	3628.97	0.269512	0.0905885	2.97512	0.00292869	0.0228226
ENSG00000188157.15	AGRN	protein_coding	648.682	-0.660268	0.222054	-2.97346	0.00294459	0.0229347
ENSG00000153561.13	RMND5A	protein_coding	1971.96	0.242901	0.0816998	2.97309	0.00294819	0.0229509
ENSG00000119446.14	RBM18	protein_coding	509.272	-0.354347	0.119241	-2.97168	0.00296176	0.0230446
ENSG00000142634.13	EFHD2	protein_coding	1241.77	0.265004	0.0892595	2.96892	0.00298849	0.0232406
ENSG00000119326.15	CTNNAL1	protein_coding	639.035	0.194115	0.0653876	2.96868	0.00299085	0.0232469
ENSG00000164252.13	AGGF1	protein_coding	387.481	0.497321	0.167574	2.96777	0.00299969	0.0233036
ENSG00000188185.13	LINC00265	lncRNA	180.573	-0.55369	0.186609	-2.96711	0.00300613	0.0233416
ENSG00000130522.6	JUND	protein_coding	710.86	-0.319589	0.107762	-2.9657	0.00301991	0.0234365
ENSG00000124688.14	MAD2L1BP	protein_coding	293.818	-0.321473	0.10842	-2.96507	0.0030261	0.0234725
ENSG00000213057.5	C1orf220	lncRNA	13.0321	2.73104	0.921263	2.96445	0.00303226	0.0235082
ENSG00000132963.8	POMP	protein_coding	882.066	-0.20929	0.070629	-2.96323	0.00304428	0.0235893
ENSG00000114026.22	OGG1	protein_coding	305.478	0.47001	0.158696	2.96171	0.0030594	0.0236943
ENSG00000102531.16	FNDC3A	protein_coding	615.219	-0.328628	0.110967	-2.9615	0.0030614	0.0236976
ENSG00000143756.12	FBXO28	protein_coding	461.361	-0.290681	0.0982461	-2.9587	0.0030894	0.0239021
ENSG00000122783.17	CYREN	protein_coding	596.654	0.226784	0.0766559	2.95847	0.00309169	0.0239075
ENSG00000102871.16	TRADD	protein_coding	57.0358	-0.81873	0.276763	-2.95824	0.00309402	0.0239133
ENSG00000078237.7	TIGAR	protein_coding	362.846	-0.552493	0.186799	-2.95769	0.00309958	0.023944
ENSG00000182446.14	NPLOC4	protein_coding	1427.53	-0.47504	0.160819	-2.95387	0.00313815	0.0242294
ENSG00000283259.1	AC242022.1	lncRNA	9.62448	-1.23778	0.419078	-2.95358	0.00314107	0.0242396
ENSG00000089101.19	CFAP61	protein_coding	121.15	0.70572	0.238974	2.95313	0.00314571	0.024263
ENSG00000176597.12	B3GNT5	protein_coding	7.28053	-2.37607	0.804782	-2.95244	0.00315274	0.0243048
ENSG00000105447.13	GRWD1	protein_coding	1266.4	-0.305018	0.10335	-2.95132	0.00316421	0.0243808
ENSG00000184990.13	SIVA1	protein_coding	1031.53	0.327394	0.110947	2.9509	0.00316851	0.0244014
ENSG00000173674.11	EIF1AX	protein_coding	1974.31	0.21259	0.0720875	2.94905	0.00318754	0.0245355
ENSG00000204386.12	NEU1	protein_coding	238.562	-0.377034	0.12786	-2.9488	0.00319007	0.0245423
ENSG00000121753.13	ADGRB2	protein_coding	2199.98	0.316699	0.107463	2.94704	0.00320828	0.0246699
ENSG00000166526.18	ZNF3	protein_coding	292.131	-0.383951	0.130366	-2.94518	0.00322768	0.0247938
ENSG00000158623.14	COPG2	protein_coding	714.024	-0.198255	0.0673118	-2.94532	0.00322621	0.0247938
ENSG00000109674.4	NEIL3	protein_coding	130.846	0.429244	0.145759	2.94489	0.00323069	0.0248043
ENSG00000106948.17	AKNA	protein_coding	2412.16	-1.42781	0.484995	-2.94397	0.0032403	0.0248433
ENSG00000140749.9	IGSF6	protein_coding	16.8038	-1.08392	0.368167	-2.94409	0.0032391	0.0248433
ENSG00000133874.2	RNF122	protein_coding	54.861	-0.669539	0.227438	-2.94383	0.0032418	0.0248433
ENSG00000151461.20	UPF2	protein_coding	1606.88	-0.341893	0.116141	-2.94377	0.00324236	0.0248433
ENSG00000006704.11	GTF2IRD1	protein_coding	177.674	1.07206	0.364319	2.94264	0.00325429	0.024922
ENSG00000287172.1	AC073091.1	lncRNA	11.2511	3.88688	1.3221	2.93993	0.00328283	0.0251278
ENSG00000163597.15	SNHG16	lncRNA	2131.95	0.19072	0.0648807	2.93955	0.0032869	0.0251462
ENSG00000108468.15	CBX1	protein_coding	568.784	0.275554	0.0937604	2.93892	0.00329361	0.0251848
ENSG00000232124.3	AP001057.1	lncRNA	72.4086	-0.584766	0.199012	-2.93834	0.0032997	0.0252185
ENSG00000176055.10	MBLAC2	protein_coding	297.611	0.313812	0.106826	2.93759	0.00330779	0.0252675
ENSG00000123143.13	PKN1	protein_coding	3618.22	0.271114	0.0923229	2.93659	0.00331845	0.0253361
ENSG00000107968.10	MAP3K8	protein_coding	167.746	-0.621945	0.211931	-2.93466	0.00333914	0.0254813
ENSG00000094631.21	HDAC6	protein_coding	656.563	-0.619204	0.211096	-2.93329	0.00335395	0.0255687
ENSG00000143158.11	MPC2	protein_coding	449.452	0.325734	0.111048	2.93328	0.00335399	0.0255687
ENSG00000175066.16	GK5	protein_coding	840.547	0.437555	0.149208	2.93252	0.00336221	0.0256183
ENSG00000135334.9	AKIRIN2	protein_coding	669.323	-0.24873	0.0848501	-2.93141	0.00337432	0.0256977
ENSG00000261884.2	AC040162.1	protein_coding	111.455	-0.786082	0.268258	-2.93032	0.00338618	0.025775
ENSG00000198885.10	ITPRIPL1	protein_coding	383.492	0.331979	0.113308	2.92989	0.00339081	0.0257972
ENSG00000198039.11	ZNF273	protein_coding	287.594	-0.328095	0.111995	-2.92955	0.0033945	0.0258123
ENSG00000163607.17	GTPBP8	protein_coding	526.302	-0.290063	0.0990302	-2.92903	0.0034002	0.0258425
ENSG00000149179.14	C11orf49	protein_coding	366.522	0.346078	0.118205	2.92778	0.00341392	0.0259338
ENSG00000204923.4	FBXO48	protein_coding	120.032	-0.482397	0.1648	-2.92717	0.00342059	0.0259714
ENSG00000100650.16	SRSF5	protein_coding	3122.03	-0.149657	0.0511317	-2.92689	0.00342366	0.0259815
ENSG00000168936.11	TMEM129	protein_coding	298.192	0.389088	0.13296	2.92635	0.00342964	0.0260138
ENSG00000139146.14	SINHCAF	protein_coding	2490.61	-0.199973	0.0684692	-2.92062	0.00349334	0.0264704
ENSG00000152256.14	PDK1	protein_coding	579.301	0.630531	0.215884	2.92069	0.00349258	0.0264704
ENSG00000280122.1	AC016168.3	TEC	48.3361	0.842541	0.288571	2.9197	0.00350365	0.0265352
ENSG00000065427.15	KARS1	protein_coding	3112.93	-0.19629	0.067253	-2.91868	0.0035152	0.0266093
ENSG00000167447.13	SMG8	protein_coding	422.627	-0.265278	0.0909188	-2.91775	0.00352572	0.0266755
ENSG00000179873.14	NLRP11	protein_coding	1647.75	0.110486	0.0378891	2.91604	0.00354507	0.0267951
ENSG00000258441.1	LINC00641	lncRNA	151.327	0.51673	0.177196	2.91616	0.00354371	0.0267951
ENSG00000127530.4	OR7C1	protein_coding	10.475	2.38665	0.819237	2.91326	0.0035768	0.0270213
ENSG00000278535.5	DHRS11	protein_coding	60.006	0.821453	0.282127	2.91164	0.00359532	0.0271476
ENSG00000139197.11	PEX5	protein_coding	1263	0.333878	0.114717	2.91044	0.00360919	0.0272387
[truncated: 58,234 more rows]
