# Supplementary material for: Characterization of target gene regulation by the two Epstein-Barr virus oncogene LMP1 domains essential for B-cell transformation
Source: mBio. 2023 Nov 27;14(6):e02338-23. doi: 10.1128/mbio.02338-23 (PMC10746160; doi:10.1128/mbio.02338-23)
Supplement: Table S4 — Log2 fold changes of gene expression in EBV-negative BL-41 B cells expressing LMP1 WT for 24 hours versus uninduced controls. [file mbio.02338-23-s0005.xlsx]

## Sheet: BL-41 LMP1 WT vs Uninduced
Table S4: Log2 Fold Change of Gene Expression in Induced LMP1 WT versus Uninduced control in EBV-negative BL-41 B-cells, Related to Figure S6-8, S11
GENEID	SYMBOL	GENEBIOTYPE	baseMean	log2FoldChange	lfcSE	stat	pvalue	padj
ENSG00000087074.8	PPP1R15A	protein_coding	587.658	2.92384	0.102918	28.4093	1.55e-177	2.88e-173
ENSG00000177606.8	JUN	protein_coding	245.728	3.75789	0.167354	22.4548	1.15e-111	1.07e-107
ENSG00000232810.4	TNF	protein_coding	88.5362	5.85343	0.347843	16.8278	1.53e-63	9.46e-60
ENSG00000287725.1	AP003071.5	protein_coding	145.276	5.92404	0.362247	16.3536	4.1e-60	1.91e-56
ENSG00000157873.18	TNFRSF14	protein_coding	511.14	3.11451	0.19718	15.7953	3.35e-56	1.25e-52
ENSG00000112149.10	CD83	protein_coding	1954.93	2.70132	0.172286	15.6793	2.1e-55	6.5e-52
ENSG00000128016.7	ZFP36	protein_coding	332.378	2.02975	0.130795	15.5185	2.6e-54	6.9e-51
ENSG00000205189.12	ZBTB10	protein_coding	437.006	2.7649	0.181635	15.2223	2.52e-52	5.85e-49
ENSG00000149418.11	ST14	protein_coding	6375.56	-0.962437	0.0633491	-15.1926	3.96e-52	8.18e-49
ENSG00000099860.9	GADD45B	protein_coding	936.155	2.43933	0.161053	15.1462	8.03e-52	1.49e-48
ENSG00000100721.11	TCL1A	protein_coding	7888.29	-1.58996	0.105957	-15.0057	6.73e-51	1.14e-47
ENSG00000102445.20	RUBCNL	protein_coding	5786.88	-1.17687	0.0869715	-13.5317	1.02e-41	1.58e-38
ENSG00000130340.17	SNX9	protein_coding	46.9565	4.60238	0.341938	13.4597	2.7e-41	3.86e-38
ENSG00000171791.14	BCL2	protein_coding	598.967	1.87957	0.140129	13.4131	5.07e-41	6.72e-38
ENSG00000125733.18	TRIP10	protein_coding	254.612	3.43317	0.258911	13.26	3.95e-40	4.89e-37
ENSG00000275302.2	CCL4	protein_coding	61.1285	3.45379	0.267428	12.9148	3.71e-38	4.31e-35
ENSG00000066923.18	STAG3	protein_coding	632.356	2.44659	0.19136	12.7853	1.98e-37	2.17e-34
ENSG00000204673.11	AKT1S1	protein_coding	1303.28	2.70872	0.216155	12.5314	5.03e-36	5.19e-33
ENSG00000277632.2	CCL3	protein_coding	210.851	6.02592	0.483733	12.4571	1.28e-35	1.25e-32
ENSG00000183696.14	UPP1	protein_coding	91.4583	2.67216	0.215835	12.3805	3.33e-35	3.1e-32
ENSG00000231925.12	TAPBP	protein_coding	2131.27	0.703896	0.0570698	12.334	5.95e-35	5.26e-32
ENSG00000188677.15	PARVB	protein_coding	74.3067	4.59414	0.374804	12.2575	1.53e-34	1.29e-31
ENSG00000167604.15	NFKBID	protein_coding	351.911	1.50796	0.124877	12.0756	1.42e-33	1.15e-30
ENSG00000089094.19	KDM2B	protein_coding	2499.31	1.88737	0.160804	11.7371	8.23e-32	6.37e-29
ENSG00000138623.10	SEMA7A	protein_coding	257.815	7.64496	0.651755	11.7298	8.97e-32	6.67e-29
ENSG00000276085.1	CCL3L3	protein_coding	60.6624	3.77657	0.325041	11.6188	3.31e-31	2.37e-28
ENSG00000166126.11	AMN	protein_coding	687.872	-1.74932	0.150718	-11.6065	3.82e-31	2.63e-28
ENSG00000164733.22	CTSB	protein_coding	299.396	1.92223	0.165687	11.6016	4.04e-31	2.68e-28
ENSG00000265491.5	RNF115	protein_coding	1423.83	0.793997	0.0686171	11.5714	5.75e-31	3.69e-28
ENSG00000128604.20	IRF5	protein_coding	188.312	2.92776	0.254873	11.4871	1.53e-30	9.48e-28
ENSG00000090975.13	PITPNM2	protein_coding	618.765	-1.69513	0.149522	-11.3369	8.61e-30	5.16e-27
ENSG00000122861.16	PLAU	protein_coding	44.0441	5.07657	0.449508	11.2936	1.41e-29	8.2e-27
ENSG00000034152.19	MAP2K3	protein_coding	2260.81	-0.994804	0.0898009	-11.0779	1.61e-28	9.05e-26
ENSG00000198952.8	SMG5	protein_coding	3384.15	0.588614	0.0537208	10.9569	6.16e-28	3.36e-25
ENSG00000152192.8	POU4F1	protein_coding	576.594	-1.03596	0.0945972	-10.9513	6.55e-28	3.48e-25
ENSG00000100104.13	SRRD	protein_coding	1281.75	-0.742643	0.0688268	-10.79	3.84e-27	1.98e-24
ENSG00000211772.11	TRBC2	TR_C_gene	1064.9	-2.06758	0.192872	-10.72	8.2e-27	4.12e-24
ENSG00000238164.6	TNFRSF14-AS1	lncRNA	45.0353	4.40273	0.410802	10.7174	8.43e-27	4.12e-24
ENSG00000078269.15	SYNJ2	protein_coding	123.022	2.39568	0.230221	10.406	2.33e-25	1.11e-22
ENSG00000157593.19	SLC35B2	protein_coding	630.747	1.27751	0.124808	10.2358	1.37e-24	6.37e-22
ENSG00000110619.18	CARS1	protein_coding	1670.09	0.757616	0.0749936	10.1024	5.39e-24	2.44e-21
ENSG00000078081.8	LAMP3	protein_coding	43.4318	4.32622	0.432451	10.004	1.46e-23	6.48e-21
ENSG00000160888.7	IER2	protein_coding	1348.62	1.10467	0.110988	9.95303	2.45e-23	1.06e-20
ENSG00000161791.14	FMNL3	protein_coding	748.081	1.95854	0.198285	9.87741	5.22e-23	2.2e-20
ENSG00000257275.6	AL139020.1	lncRNA	221.027	-2.42007	0.246193	-9.82994	8.37e-23	3.46e-20
ENSG00000152484.14	USP12	protein_coding	1372.34	1.06923	0.109894	9.72967	2.25e-22	9.1e-20
ENSG00000007944.15	MYLIP	protein_coding	347.893	1.12519	0.115948	9.70428	2.89e-22	1.14e-19
ENSG00000114315.4	HES1	protein_coding	34.5786	3.483	0.362629	9.60487	7.63e-22	2.95e-19
ENSG00000122862.5	SRGN	protein_coding	1341.4	4.99032	0.521033	9.57774	9.92e-22	3.76e-19
ENSG00000152492.15	CCDC50	protein_coding	879.339	0.90917	0.0955902	9.51113	1.89e-21	7.01e-19
ENSG00000141682.12	PMAIP1	protein_coding	1218.43	1.00901	0.106601	9.4653	2.93e-21	1.07e-18
ENSG00000226979.9	LTA	protein_coding	269.161	4.73399	0.507405	9.32981	1.06e-20	3.79e-18
ENSG00000109320.13	NFKB1	protein_coding	1393.53	1.38908	0.149952	9.26345	1.98e-20	6.94e-18
ENSG00000140379.9	BCL2A1	protein_coding	518.865	6.22725	0.676984	9.19852	3.63e-20	1.25e-17
ENSG00000155307.19	SAMSN1	protein_coding	110.418	4.8104	0.525571	9.15271	5.55e-20	1.88e-17
ENSG00000197622.13	CDC42SE1	protein_coding	1432.16	0.766972	0.0838539	9.14653	5.88e-20	1.95e-17
ENSG00000213024.12	NUP62	protein_coding	3341.61	0.769372	0.0841407	9.14388	6.03e-20	1.96e-17
ENSG00000158473.8	CD1D	protein_coding	287.727	-1.57976	0.172841	-9.13995	6.25e-20	2e-17
ENSG00000125726.11	CD70	protein_coding	866.901	2.63121	0.288364	9.12463	7.2e-20	2.27e-17
ENSG00000272398.6	CD24	protein_coding	1609.95	-1.96424	0.215669	-9.10765	8.42e-20	2.61e-17
ENSG00000105967.16	TFEC	protein_coding	200.341	5.73351	0.631512	9.07903	1.1e-19	3.34e-17
ENSG00000120129.6	DUSP1	protein_coding	63.691	2.11863	0.234256	9.04406	1.51e-19	4.53e-17
ENSG00000120899.18	PTK2B	protein_coding	2119.53	1.10972	0.124936	8.88235	6.55e-19	1.93e-16
ENSG00000171223.6	JUNB	protein_coding	1079	3.42842	0.387974	8.83673	9.86e-19	2.86e-16
ENSG00000234883.6	MIR155HG	lncRNA	168.748	3.74086	0.42355	8.83215	1.03e-18	2.94e-16
ENSG00000271503.6	CCL5	protein_coding	151.591	2.82633	0.320453	8.81981	1.15e-18	3.23e-16
ENSG00000123146.20	ADGRE5	protein_coding	376.425	1.44497	0.164395	8.7896	1.5e-18	4.16e-16
ENSG00000189077.11	TMEM120A	protein_coding	284.904	1.8512	0.210822	8.78087	1.62e-18	4.43e-16
ENSG00000086730.17	LAT2	protein_coding	1892.22	2.51287	0.286419	8.77339	1.73e-18	4.67e-16
ENSG00000158106.14	RHPN1	protein_coding	296.395	-1.20292	0.138002	-8.71665	2.87e-18	7.61e-16
ENSG00000196990.9	FAM163B	protein_coding	130.63	-2.38141	0.273513	-8.70676	3.13e-18	8.19e-16
ENSG00000117298.16	ECE1	protein_coding	829.444	1.26882	0.145954	8.69328	3.52e-18	9.09e-16
ENSG00000146072.6	TNFRSF21	protein_coding	394.971	-0.893894	0.1037	-8.62003	6.69e-18	1.7e-15
ENSG00000115415.20	STAT1	protein_coding	1065.86	1.86994	0.21741	8.60099	7.9e-18	1.98e-15
ENSG00000143507.18	DUSP10	protein_coding	226.756	3.81775	0.444182	8.59501	8.33e-18	2.06e-15
ENSG00000158050.5	DUSP2	protein_coding	1083.64	1.66285	0.193989	8.57189	1.02e-17	2.49e-15
ENSG00000169442.9	CD52	protein_coding	874.882	-0.858523	0.100177	-8.57004	1.03e-17	2.5e-15
ENSG00000105835.13	NAMPT	protein_coding	2702.84	0.745712	0.087208	8.55095	1.22e-17	2.91e-15
ENSG00000184545.11	DUSP8	protein_coding	29.7463	4.37119	0.511572	8.54463	1.29e-17	3.03e-15
ENSG00000089041.17	P2RX7	protein_coding	158.631	3.0315	0.35528	8.53272	1.43e-17	3.32e-15
ENSG00000158615.9	PPP1R15B	protein_coding	1050.87	0.6056	0.0710648	8.5218	1.57e-17	3.6e-15
ENSG00000167483.19	NIBAN3	protein_coding	1313.45	-0.843935	0.0991906	-8.50821	1.77e-17	4e-15
ENSG00000100906.11	NFKBIA	protein_coding	1860.5	3.51345	0.413642	8.49393	2e-17	4.47e-15
ENSG00000137507.11	LRRC32	protein_coding	166.58	2.21855	0.263572	8.41724	3.85e-17	8.53e-15
ENSG00000070495.15	JMJD6	protein_coding	563.158	0.897271	0.10676	8.4046	4.29e-17	9.39e-15
ENSG00000135124.15	P2RX4	protein_coding	181.118	1.47195	0.175792	8.37321	5.61e-17	1.21e-14
ENSG00000259772.6	AC012236.1	lncRNA	252.085	-1.26639	0.152267	-8.31691	9.03e-17	1.93e-14
ENSG00000006652.15	IFRD1	protein_coding	1107.25	0.660919	0.079687	8.29394	1.1e-16	2.31e-14
ENSG00000115042.10	FAHD2A	protein_coding	652.72	0.879366	0.106279	8.27413	1.29e-16	2.7e-14
ENSG00000187621.15	TCL6	lncRNA	248.581	-2.66254	0.323251	-8.23676	1.77e-16	3.65e-14
ENSG00000105371.10	ICAM4	protein_coding	38.653	5.21634	0.635155	8.21271	2.16e-16	4.42e-14
ENSG00000168264.11	IRF2BP2	protein_coding	1207.69	2.27805	0.281406	8.09523	5.72e-16	1.15e-13
ENSG00000101017.14	CD40	protein_coding	2273.91	3.04618	0.379175	8.0337	9.46e-16	1.89e-13
ENSG00000211895.5	IGHA1	IG_C_gene	674.51	-1.36663	0.170677	-8.00713	1.17e-15	2.32e-13
ENSG00000140092.15	FBLN5	protein_coding	107.98	2.60617	0.326088	7.99224	1.33e-15	2.59e-13
ENSG00000128487.18	SPECC1	protein_coding	103.339	2.52451	0.316465	7.97723	1.5e-15	2.88e-13
ENSG00000205593.12	DENND6B	protein_coding	276.458	-1.17708	0.147566	-7.9766	1.5e-15	2.88e-13
ENSG00000134107.5	BHLHE40	protein_coding	478.231	3.859	0.485233	7.95289	1.82e-15	3.46e-13
ENSG00000185028.4	LRRC14B	protein_coding	68.9047	-2.25903	0.285629	-7.90897	2.6e-15	4.87e-13
ENSG00000144218.20	AFF3	protein_coding	825.991	-1.0354	0.130955	-7.9065	2.65e-15	4.92e-13
ENSG00000276070.5	CCL4L2	protein_coding	66.084	2.10305	0.266698	7.88551	3.13e-15	5.76e-13
ENSG00000163704.12	PRRT3	protein_coding	112.709	1.76979	0.224584	7.88029	3.27e-15	5.95e-13
ENSG00000110651.12	CD81	protein_coding	5690.6	-0.632897	0.0807081	-7.84181	4.44e-15	7.94e-13
ENSG00000106624.11	AEBP1	protein_coding	996.354	-1.30892	0.16689	-7.84304	4.4e-15	7.94e-13
ENSG00000115919.15	KYNU	protein_coding	192.002	1.181	0.150665	7.83859	4.56e-15	8.07e-13
ENSG00000116815.16	CD58	protein_coding	102.603	4.00488	0.511721	7.8263	5.02e-15	8.81e-13
ENSG00000132465.12	JCHAIN	protein_coding	9151.29	-0.858224	0.110059	-7.79784	6.3e-15	1.09e-12
ENSG00000128536.16	CDHR3	protein_coding	255.162	-2.18849	0.281882	-7.76387	8.24e-15	1.42e-12
ENSG00000204386.12	NEU1	protein_coding	499.771	1.23059	0.158647	7.75681	8.71e-15	1.49e-12
ENSG00000130766.5	SESN2	protein_coding	1090.35	0.79866	0.102978	7.75562	8.79e-15	1.49e-12
ENSG00000228037.1	AL139246.3	lncRNA	18.8045	5.94928	0.768941	7.73698	1.02e-14	1.7e-12
ENSG00000111144.10	LTA4H	protein_coding	2563.12	-0.442408	0.0573998	-7.70748	1.28e-14	2.13e-12
ENSG00000213443.2	NPM1P7	processed_pseudogene	141.675	1.07607	0.140268	7.67152	1.7e-14	2.8e-12
ENSG00000051108.15	HERPUD1	protein_coding	2675.72	1.68257	0.219778	7.65578	1.92e-14	3.13e-12
ENSG00000284634.1	AC092821.3	lncRNA	133.941	1.35995	0.178229	7.63035	2.34e-14	3.78e-12
ENSG00000136167.15	LCP1	protein_coding	27055.2	1.14548	0.150802	7.5959	3.06e-14	4.86e-12
ENSG00000128322.7	IGLL1	protein_coding	3034.04	-0.959621	0.126321	-7.59666	3.04e-14	4.86e-12
ENSG00000110446.12	SLC15A3	protein_coding	64.5992	2.01525	0.265621	7.58692	3.28e-14	5.13e-12
ENSG00000215910.7	C1orf167	protein_coding	119.109	-2.95134	0.389021	-7.5866	3.28e-14	5.13e-12
ENSG00000100060.18	MFNG	protein_coding	2574.18	-0.683681	0.0901403	-7.58463	3.33e-14	5.16e-12
ENSG00000168884.15	TNIP2	protein_coding	491.104	1.19969	0.158827	7.55341	4.24e-14	6.51e-12
ENSG00000169435.14	RASSF6	protein_coding	708.789	-3.00618	0.398638	-7.54113	4.66e-14	7.1e-12
ENSG00000112679.14	DUSP22	protein_coding	2155	1.90524	0.252954	7.53195	5e-14	7.55e-12
ENSG00000165238.16	WNK2	protein_coding	358.339	-1.59799	0.2126	-7.51642	5.63e-14	8.44e-12
ENSG00000143570.19	SLC39A1	protein_coding	1375.45	1.0958	0.146311	7.48956	6.91e-14	1.03e-11
ENSG00000137265.15	IRF4	protein_coding	1291.24	2.29792	0.306933	7.48673	7.06e-14	1.04e-11
ENSG00000284713.1	SMIM38	protein_coding	81.3461	9.27636	1.24069	7.47676	7.62e-14	1.11e-11
ENSG00000185433.10	LINC00158	lncRNA	81.5512	8.50927	1.13864	7.4732	7.83e-14	1.14e-11
ENSG00000146278.11	PNRC1	protein_coding	388.685	0.892639	0.11953	7.4679	8.15e-14	1.17e-11
ENSG00000143622.11	RIT1	protein_coding	314.635	1.0561	0.141727	7.45166	9.22e-14	1.32e-11
ENSG00000185650.10	ZFP36L1	protein_coding	1297.12	2.15453	0.289405	7.44471	9.72e-14	1.37e-11
ENSG00000164236.12	ANKRD33B	protein_coding	833.66	1.93814	0.260355	7.44422	9.75e-14	1.37e-11
ENSG00000049249.9	TNFRSF9	protein_coding	86.8228	7.12166	0.957407	7.43849	1.02e-13	1.42e-11
ENSG00000213231.13	TCL1B	protein_coding	299.846	-2.23503	0.300764	-7.43118	1.08e-13	1.49e-11
ENSG00000123595.8	RAB9A	protein_coding	293.764	2.00316	0.269676	7.42803	1.1e-13	1.51e-11
ENSG00000121966.7	CXCR4	protein_coding	3588.16	-0.489758	0.0659374	-7.42762	1.11e-13	1.51e-11
ENSG00000267121.6	AC008105.2	lncRNA	384.679	1.50618	0.203548	7.3996	1.37e-13	1.84e-11
ENSG00000186283.14	TOR3A	protein_coding	1474.29	0.902057	0.121909	7.39941	1.37e-13	1.84e-11
ENSG00000135436.8	FAM186B	protein_coding	19.0855	2.97933	0.402757	7.39733	1.39e-13	1.86e-11
ENSG00000134294.14	SLC38A2	protein_coding	1569.6	1.44701	0.195657	7.39566	1.41e-13	1.87e-11
ENSG00000154099.18	DNAAF1	protein_coding	24.7426	4.61695	0.62596	7.37578	1.63e-13	2.15e-11
ENSG00000160013.9	PTGIR	protein_coding	77.7749	7.52843	1.02607	7.33718	2.18e-13	2.86e-11
ENSG00000183542.5	KLRC4	protein_coding	62.3123	-2.12211	0.289597	-7.32779	2.34e-13	3.04e-11
ENSG00000114354.15	TFG	protein_coding	826.872	0.71481	0.0975654	7.32647	2.36e-13	3.05e-11
ENSG00000135596.18	MICAL1	protein_coding	1037.35	1.03566	0.141481	7.32017	2.48e-13	3.17e-11
ENSG00000168394.12	TAP1	protein_coding	1684.6	1.8123	0.25102	7.21974	5.21e-13	6.63e-11
ENSG00000137331.12	IER3	protein_coding	31.5152	5.72343	0.799042	7.16287	7.9e-13	9.99e-11
ENSG00000198721.13	ECI2	protein_coding	455.043	-0.910686	0.127258	-7.15624	8.29e-13	1.04e-10
ENSG00000102962.5	CCL22	protein_coding	1965.45	8.41644	1.17777	7.14606	8.93e-13	1.11e-10
ENSG00000125351.13	UPF3B	protein_coding	1243.59	0.534222	0.0751065	7.11286	1.14e-12	1.41e-10
ENSG00000090339.9	ICAM1	protein_coding	1651.6	3.9965	0.562606	7.10354	1.22e-12	1.5e-10
ENSG00000110324.11	IL10RA	protein_coding	295.357	1.7986	0.253254	7.10199	1.23e-12	1.5e-10
ENSG00000142453.12	CARM1	protein_coding	2991.55	0.524906	0.0740644	7.08715	1.37e-12	1.66e-10
ENSG00000125657.5	TNFSF9	protein_coding	240.921	2.12992	0.300807	7.08067	1.43e-12	1.73e-10
ENSG00000168631.13	MUCL3	protein_coding	24.1276	8.76815	1.23962	7.07328	1.51e-12	1.81e-10
ENSG00000131778.19	CHD1L	protein_coding	4300.41	-0.417866	0.0591181	-7.06833	1.57e-12	1.87e-10
ENSG00000091317.8	CMTM6	protein_coding	804.064	0.699982	0.0991054	7.063	1.63e-12	1.93e-10
ENSG00000175197.12	DDIT3	protein_coding	293.944	1.22358	0.17333	7.05927	1.67e-12	1.97e-10
ENSG00000067082.15	KLF6	protein_coding	357.539	1.45534	0.206448	7.04941	1.8e-12	2.07e-10
ENSG00000125910.6	S1PR4	protein_coding	273.908	-1.04451	0.148127	-7.05146	1.77e-12	2.07e-10
ENSG00000131400.8	NAPSA	protein_coding	312.025	-2.29622	0.325671	-7.05073	1.78e-12	2.07e-10
ENSG00000003402.20	CFLAR	protein_coding	1199.79	2.99443	0.426207	7.02577	2.13e-12	2.41e-10
ENSG00000091073.19	DTX2	protein_coding	319.51	1.3112	0.186594	7.02703	2.11e-12	2.41e-10
ENSG00000145287.11	PLAC8	protein_coding	244.396	-1.73678	0.247127	-7.02788	2.1e-12	2.41e-10
ENSG00000140398.14	NEIL1	protein_coding	1308.6	-0.943175	0.134328	-7.02141	2.2e-12	2.47e-10
ENSG00000250337.7	PURPL	lncRNA	295.266	-0.845912	0.12055	-7.01712	2.26e-12	2.54e-10
ENSG00000196839.13	ADA	protein_coding	1452.27	-0.558196	0.0795938	-7.01306	2.33e-12	2.59e-10
ENSG00000077150.20	NFKB2	protein_coding	4821.18	3.60869	0.51467	7.01165	2.36e-12	2.61e-10
ENSG00000108819.11	PPP1R9B	protein_coding	2533.39	1.6752	0.239409	6.99723	2.61e-12	2.87e-10
ENSG00000159202.18	UBE2Z	protein_coding	1239.31	0.730563	0.104473	6.99287	2.69e-12	2.94e-10
ENSG00000154719.14	MRPL39	protein_coding	1044.35	1.02551	0.14703	6.97487	3.06e-12	3.33e-10
ENSG00000177105.10	RHOG	protein_coding	1167.42	0.721895	0.10387	6.94997	3.65e-12	3.93e-10
ENSG00000175097.8	RAG2	protein_coding	230.488	-3.3358	0.479978	-6.94991	3.66e-12	3.93e-10
ENSG00000111344.11	RASAL1	protein_coding	1543.48	-0.744249	0.107469	-6.92527	4.35e-12	4.65e-10
ENSG00000162413.16	KLHL21	protein_coding	675.681	-0.60161	0.087009	-6.91433	4.7e-12	4.99e-10
ENSG00000196405.13	EVL	protein_coding	1726.24	-0.67964	0.0983479	-6.91057	4.83e-12	5.1e-10
ENSG00000111885.7	MAN1A1	protein_coding	864.051	-0.891307	0.12965	-6.87474	6.21e-12	6.52e-10
ENSG00000101665.9	SMAD7	protein_coding	104.16	3.08329	0.448981	6.86732	6.54e-12	6.83e-10
ENSG00000142149.9	HUNK	protein_coding	15.9028	4.17036	0.610073	6.83584	8.15e-12	8.47e-10
ENSG00000129675.16	ARHGEF6	protein_coding	685.062	-0.710471	0.104085	-6.82585	8.74e-12	9.03e-10
ENSG00000121594.12	CD80	protein_coding	123.993	2.77977	0.40735	6.82404	8.85e-12	9.09e-10
ENSG00000262585.1	LINC01979	lncRNA	15.1225	8.96795	1.31661	6.81137	9.67e-12	9.82e-10
ENSG00000138600.10	SPPL2A	protein_coding	417.57	1.30552	0.191664	6.81151	9.66e-12	9.82e-10
ENSG00000232124.3	AP001057.1	lncRNA	35.8237	3.89559	0.572287	6.80706	9.96e-12	1.01e-09
ENSG00000196352.16	CD55	protein_coding	380.063	0.812902	0.119543	6.8001	1.05e-11	1.05e-09
ENSG00000162636.16	FAM102B	protein_coding	327.244	0.756499	0.111288	6.79766	1.06e-11	1.06e-09
ENSG00000118503.15	TNFAIP3	protein_coding	1670.65	4.76992	0.702244	6.79239	1.1e-11	1.09e-09
ENSG00000099840.14	IZUMO4	protein_coding	185.242	2.65918	0.391504	6.7922	1.1e-11	1.09e-09
ENSG00000005339.15	CREBBP	protein_coding	669.145	1.29068	0.190223	6.78509	1.16e-11	1.14e-09
ENSG00000169575.5	VPREB1	protein_coding	129.115	-3.61036	0.532668	-6.77787	1.22e-11	1.19e-09
ENSG00000168528.12	SERINC2	protein_coding	45.5978	-2.47657	0.366632	-6.75493	1.43e-11	1.39e-09
ENSG00000164713.10	BRI3	protein_coding	515.786	0.786001	0.116436	6.7505	1.47e-11	1.43e-09
ENSG00000072864.16	NDE1	protein_coding	733.981	1.18853	0.176225	6.74439	1.54e-11	1.48e-09
ENSG00000164221.13	CCDC112	protein_coding	387.533	-1.46597	0.21774	-6.73265	1.67e-11	1.6e-09
ENSG00000124429.18	POF1B	protein_coding	123.829	1.47563	0.21946	6.72388	1.77e-11	1.68e-09
ENSG00000122678.17	POLM	protein_coding	816.886	-0.727779	0.108231	-6.72434	1.76e-11	1.68e-09
ENSG00000197063.11	MAFG	protein_coding	870.821	0.659386	0.0983504	6.70446	2.02e-11	1.91e-09
ENSG00000026751.17	SLAMF7	protein_coding	158.174	6.48506	0.968382	6.6968	2.13e-11	2e-09
ENSG00000148339.12	SLC25A25	protein_coding	442.421	0.931188	0.139142	6.69236	2.2e-11	2.04e-09
ENSG00000273749.5	CYFIP1	protein_coding	284.377	-3.52809	0.52717	-6.69251	2.19e-11	2.04e-09
ENSG00000184640.20	SEPTIN9	protein_coding	8245.19	-0.46316	0.0694948	-6.66467	2.65e-11	2.45e-09
ENSG00000166128.13	RAB8B	protein_coding	421.073	1.25379	0.188243	6.66048	2.73e-11	2.51e-09
ENSG00000105856.14	HBP1	protein_coding	393.822	1.46027	0.219888	6.64098	3.12e-11	2.85e-09
ENSG00000083799.18	CYLD	protein_coding	916.573	1.80397	0.271793	6.63727	3.2e-11	2.91e-09
ENSG00000183486.14	MX2	protein_coding	519.948	-1.07724	0.162668	-6.6223	3.54e-11	3.21e-09
ENSG00000205018.2	AC092384.1	lncRNA	13.7501	3.25797	0.492289	6.618	3.64e-11	3.29e-09
ENSG00000204622.11	HLA-J	transcribed_unprocessed_pseudogene	115.617	1.58633	0.240045	6.60844	3.88e-11	3.49e-09
ENSG00000160593.19	JAML	protein_coding	188.698	-1.13797	0.17229	-6.60495	3.98e-11	3.55e-09
ENSG00000099875.16	MKNK2	protein_coding	5556.81	1.82825	0.277182	6.59584	4.23e-11	3.76e-09
ENSG00000139722.7	VPS37B	protein_coding	256.645	-1.43092	0.217479	-6.57958	4.72e-11	4.18e-09
ENSG00000104856.14	RELB	protein_coding	1666.58	1.29868	0.197551	6.57392	4.9e-11	4.32e-09
ENSG00000169508.7	GPR183	protein_coding	369.619	2.08299	0.317589	6.55875	5.43e-11	4.76e-09
ENSG00000105928.16	GSDME	protein_coding	171.898	-1.54306	0.235777	-6.54458	5.97e-11	5.21e-09
ENSG00000144331.20	ZNF385B	protein_coding	433.02	-1.99603	0.305129	-6.54159	6.09e-11	5.29e-09
ENSG00000002919.15	SNX11	protein_coding	766.781	2.23797	0.342258	6.53885	6.2e-11	5.36e-09
ENSG00000152056.17	AP1S3	protein_coding	407.568	1.172	0.179704	6.52183	6.95e-11	5.98e-09
ENSG00000007168.14	PAFAH1B1	protein_coding	2155.59	0.725559	0.111321	6.51769	7.14e-11	6.12e-09
ENSG00000105246.6	EBI3	protein_coding	1333.51	8.33979	1.28099	6.51042	7.49e-11	6.39e-09
ENSG00000069974.16	RAB27A	protein_coding	169.046	1.67489	0.257481	6.50489	7.77e-11	6.6e-09
ENSG00000108389.9	MTMR4	protein_coding	1618.45	1.39243	0.214187	6.50101	7.98e-11	6.74e-09
ENSG00000116701.15	NCF2	protein_coding	208.3	5.90024	0.909972	6.48398	8.93e-11	7.51e-09
ENSG00000089220.5	PEBP1	protein_coding	5245.05	-0.449287	0.0693485	-6.47869	9.25e-11	7.75e-09
ENSG00000113240.13	CLK4	protein_coding	357.811	0.993767	0.153745	6.46376	1.02e-10	8.51e-09
ENSG00000108576.10	SLC6A4	protein_coding	20.4636	4.3493	0.673004	6.46252	1.03e-10	8.54e-09
ENSG00000235750.10	KIAA0040	protein_coding	2882.86	-1.30046	0.201462	-6.45512	1.08e-10	8.93e-09
ENSG00000109016.17	DHRS7B	protein_coding	309.372	0.791559	0.122693	6.45152	1.11e-10	9.07e-09
ENSG00000162511.8	LAPTM5	protein_coding	7489.6	-0.414966	0.0643188	-6.4517	1.11e-10	9.07e-09
ENSG00000100099.21	HPS4	protein_coding	2445.62	-1.18312	0.183434	-6.44983	1.12e-10	9.13e-09
ENSG00000168488.18	ATXN2L	protein_coding	5680.29	0.399798	0.0620465	6.44352	1.17e-10	9.47e-09
ENSG00000100105.18	PATZ1	protein_coding	1051.38	-0.475268	0.0737805	-6.44165	1.18e-10	9.55e-09
ENSG00000117090.15	SLAMF1	protein_coding	48.2388	4.61835	0.717586	6.43595	1.23e-10	9.87e-09
ENSG00000124216.4	SNAI1	protein_coding	22.8886	3.23382	0.504308	6.41239	1.43e-10	1.15e-08
ENSG00000153879.9	CEBPG	protein_coding	1409.01	0.450636	0.0703648	6.40428	1.51e-10	1.21e-08
ENSG00000101782.15	RIOK3	protein_coding	875.876	0.628932	0.0982471	6.40153	1.54e-10	1.22e-08
ENSG00000167550.11	RHEBL1	protein_coding	71.1246	1.50068	0.234948	6.38729	1.69e-10	1.34e-08
ENSG00000168795.5	ZBTB5	protein_coding	709.416	0.506112	0.0792494	6.38632	1.7e-10	1.34e-08
ENSG00000121851.13	POLR3GL	protein_coding	1127.99	-0.467188	0.0731712	-6.38487	1.72e-10	1.35e-08
ENSG00000134954.14	ETS1	protein_coding	6095.25	-0.686436	0.107566	-6.38154	1.75e-10	1.37e-08
ENSG00000152518.8	ZFP36L2	protein_coding	1102.27	0.769005	0.120839	6.36388	1.97e-10	1.53e-08
ENSG00000115758.13	ODC1	protein_coding	9433.61	-0.377175	0.0594374	-6.34574	2.21e-10	1.71e-08
ENSG00000106003.13	LFNG	protein_coding	54.3537	1.88068	0.298651	6.29723	3.03e-10	2.34e-08
ENSG00000175274.19	TP53I11	protein_coding	76.4727	2.67221	0.42459	6.29364	3.1e-10	2.38e-08
ENSG00000132003.9	ZSWIM4	protein_coding	156.662	1.33531	0.212189	6.29301	3.11e-10	2.38e-08
ENSG00000115306.16	SPTBN1	protein_coding	2272.25	-0.604625	0.0962766	-6.28008	3.38e-10	2.58e-08
ENSG00000213719.8	CLIC1	protein_coding	3149.88	0.671962	0.107217	6.26729	3.67e-10	2.79e-08
ENSG00000075624.17	ACTB	protein_coding	55916.1	0.788613	0.126086	6.25456	3.99e-10	3.01e-08
ENSG00000213722.10	DDAH2	protein_coding	92.8682	1.10583	0.177034	6.24643	4.2e-10	3.16e-08
ENSG00000204525.17	HLA-C	protein_coding	8155.77	1.11845	0.179144	6.24332	4.28e-10	3.21e-08
ENSG00000115956.10	PLEK	protein_coding	4016.62	2.96652	0.475758	6.23534	4.51e-10	3.35e-08
ENSG00000116786.13	PLEKHM2	protein_coding	1387.58	0.703789	0.112882	6.23471	4.53e-10	3.35e-08
ENSG00000145365.11	TIFA	protein_coding	1376.75	0.552262	0.088572	6.23517	4.51e-10	3.35e-08
ENSG00000170989.10	S1PR1	protein_coding	114.572	-1.65546	0.265775	-6.2288	4.7e-10	3.47e-08
ENSG00000170017.12	ALCAM	protein_coding	364.766	1.28627	0.207106	6.21069	5.28e-10	3.88e-08
ENSG00000102743.15	SLC25A15	protein_coding	691.982	-0.701872	0.113104	-6.20553	5.45e-10	3.99e-08
ENSG00000166676.17	TVP23A	protein_coding	18.9325	3.29513	0.531188	6.20332	5.53e-10	4.01e-08
ENSG00000100376.12	FAM118A	protein_coding	381.576	0.903016	0.145557	6.20387	5.51e-10	4.01e-08
ENSG00000073169.14	SELENOO	protein_coding	606.722	-0.660567	0.106594	-6.19701	5.75e-10	4.16e-08
ENSG00000159128.15	IFNGR2	protein_coding	857.955	0.760323	0.122785	6.19229	5.93e-10	4.27e-08
ENSG00000112561.19	TFEB	protein_coding	1224.71	1.33923	0.216471	6.18665	6.15e-10	4.41e-08
ENSG00000269404.7	SPIB	protein_coding	3492.31	0.775617	0.125695	6.17064	6.8e-10	4.86e-08
ENSG00000143155.13	TIPRL	protein_coding	1326.66	0.652557	0.105864	6.16409	7.09e-10	5.05e-08
ENSG00000171867.18	PRNP	protein_coding	638.966	0.459753	0.0746016	6.16277	7.15e-10	5.07e-08
ENSG00000115525.18	ST3GAL5	protein_coding	236.183	1.48899	0.242031	6.15208	7.65e-10	5.4e-08
ENSG00000104312.8	RIPK2	protein_coding	531.385	0.754039	0.122585	6.15115	7.69e-10	5.42e-08
ENSG00000113946.4	CLDN16	protein_coding	57.8685	7.09475	1.15553	6.13984	8.26e-10	5.77e-08
ENSG00000158457.6	TSPAN33	protein_coding	1218.59	2.28093	0.371456	6.14051	8.23e-10	5.77e-08
ENSG00000225889.9	AC012368.1	lncRNA	277.953	-0.880579	0.143649	-6.13009	8.78e-10	6.11e-08
ENSG00000143028.9	SYPL2	protein_coding	10.475	8.10288	1.32238	6.12752	8.93e-10	6.19e-08
ENSG00000213928.9	IRF9	protein_coding	161.777	1.95976	0.321716	6.09159	1.12e-09	7.72e-08
ENSG00000131378.14	RFTN1	protein_coding	3175.57	1.01703	0.167021	6.08927	1.13e-09	7.81e-08
ENSG00000167393.18	PPP2R3B	protein_coding	1823.81	-0.846016	0.138967	-6.08788	1.14e-09	7.85e-08
ENSG00000100097.12	LGALS1	protein_coding	34.18	3.58309	0.58939	6.07932	1.21e-09	8.25e-08
ENSG00000119508.18	NR4A3	protein_coding	18.1755	3.03102	0.498941	6.0749	1.24e-09	8.45e-08
ENSG00000107438.9	PDLIM1	protein_coding	1290.1	-0.877266	0.145016	-6.04946	1.45e-09	9.86e-08
ENSG00000162998.5	FRZB	protein_coding	23.792	-2.10856	0.348761	-6.04586	1.49e-09	1e-07
ENSG00000139269.3	INHBE	protein_coding	199.576	1.67606	0.277372	6.04265	1.52e-09	1.02e-07
ENSG00000108960.9	MMD	protein_coding	591.712	0.613023	0.101612	6.03296	1.61e-09	1.08e-07
ENSG00000162783.11	IER5	protein_coding	953.637	1.68743	0.280236	6.02148	1.73e-09	1.16e-07
ENSG00000173812.11	EIF1	protein_coding	6983.22	0.621158	0.103238	6.01673	1.78e-09	1.19e-07
ENSG00000187605.16	TET3	protein_coding	429.622	0.950038	0.158004	6.01274	1.82e-09	1.21e-07
ENSG00000185963.14	BICD2	protein_coding	1185.46	-0.561483	0.0933829	-6.01269	1.82e-09	1.21e-07
ENSG00000106348.18	IMPDH1	protein_coding	1781.54	-0.439877	0.0732363	-6.00628	1.9e-09	1.25e-07
ENSG00000272733.1	AP000345.2	lncRNA	70.7456	-1.73621	0.289179	-6.00393	1.93e-09	1.26e-07
ENSG00000265972.6	TXNIP	protein_coding	1074.85	-0.459858	0.0767912	-5.98842	2.12e-09	1.38e-07
ENSG00000151704.16	KCNJ1	protein_coding	38.345	-2.43408	0.406477	-5.98825	2.12e-09	1.38e-07
ENSG00000111266.9	DUSP16	protein_coding	150.958	2.55981	0.428094	5.97956	2.24e-09	1.45e-07
ENSG00000124507.11	PACSIN1	protein_coding	241.253	-1.13197	0.18929	-5.98005	2.23e-09	1.45e-07
ENSG00000154328.16	NEIL2	protein_coding	122.834	1.46633	0.245637	5.96951	2.38e-09	1.54e-07
ENSG00000186603.6	HPDL	protein_coding	443.038	-0.685083	0.114875	-5.96374	2.47e-09	1.59e-07
ENSG00000185022.12	MAFF	protein_coding	20.9055	2.13309	0.357802	5.96165	2.5e-09	1.6e-07
ENSG00000001561.7	ENPP4	protein_coding	293.39	0.714498	0.120217	5.9434	2.79e-09	1.78e-07
ENSG00000158470.5	B4GALT5	protein_coding	714.025	0.588314	0.0990381	5.94028	2.85e-09	1.81e-07
ENSG00000287789.1	AL158136.1	lncRNA	139.429	8.66863	1.45988	5.93789	2.89e-09	1.83e-07
ENSG00000234745.13	HLA-B	protein_coding	16362	1.22378	0.206101	5.9378	2.89e-09	1.83e-07
ENSG00000139405.16	RITA1	protein_coding	1275.51	-0.527245	0.0888181	-5.93624	2.92e-09	1.84e-07
ENSG00000205056.8	LINC02397	lncRNA	87.2292	-1.71221	0.288712	-5.9305	3.02e-09	1.89e-07
ENSG00000128965.13	CHAC1	protein_coding	177.517	1.12749	0.190103	5.93095	3.01e-09	1.89e-07
ENSG00000114796.16	KLHL24	protein_coding	400.669	1.27935	0.215813	5.92804	3.07e-09	1.91e-07
ENSG00000156011.17	PSD3	protein_coding	120.639	2.0269	0.342253	5.92223	3.18e-09	1.97e-07
ENSG00000127325.19	BEST3	protein_coding	270.536	-2.78138	0.469689	-5.92174	3.19e-09	1.97e-07
ENSG00000226950.8	DANCR	lncRNA	1294.02	-0.702751	0.118867	-5.91206	3.38e-09	2.09e-07
ENSG00000163995.21	ABLIM2	protein_coding	97.7816	-2.61632	0.442982	-5.90616	3.5e-09	2.16e-07
ENSG00000105771.14	SMG9	protein_coding	751.084	0.559925	0.0948456	5.90354	3.56e-09	2.18e-07
ENSG00000197879.17	MYO1C	protein_coding	1404.73	1.3969	0.236743	5.90048	3.62e-09	2.22e-07
ENSG00000026103.22	FAS	protein_coding	232.318	4.73979	0.808248	5.86428	4.51e-09	2.74e-07
ENSG00000154783.12	FGD5	protein_coding	39.1127	-2.24538	0.382838	-5.8651	4.49e-09	2.74e-07
ENSG00000167281.19	RBFOX3	protein_coding	32.3168	5.59645	0.954819	5.86127	4.59e-09	2.78e-07
ENSG00000142227.11	EMP3	protein_coding	120.014	2.35305	0.401505	5.86058	4.61e-09	2.78e-07
ENSG00000119801.13	YPEL5	protein_coding	481.518	0.898869	0.153694	5.84842	4.96e-09	2.98e-07
ENSG00000161011.20	SQSTM1	protein_coding	2040.61	1.6033	0.274238	5.8464	5.02e-09	3.01e-07
ENSG00000214022.11	REPIN1	protein_coding	4320.29	-0.293753	0.0502748	-5.84295	5.13e-09	3.06e-07
ENSG00000031081.11	ARHGAP31	protein_coding	55.6295	3.89699	0.667257	5.84032	5.21e-09	3.1e-07
ENSG00000185338.6	SOCS1	protein_coding	397.775	1.5506	0.265764	5.83448	5.4e-09	3.2e-07
ENSG00000235568.7	NFAM1	protein_coding	27.6652	3.02427	0.519415	5.82246	5.8e-09	3.43e-07
ENSG00000144802.11	NFKBIZ	protein_coding	214.395	2.63565	0.453931	5.80627	6.39e-09	3.77e-07
ENSG00000146409.12	SLC18B1	protein_coding	140.072	-1.17586	0.202668	-5.80188	6.56e-09	3.85e-07
ENSG00000172164.15	SNTB1	protein_coding	297.784	-1.68785	0.290921	-5.80175	6.56e-09	3.85e-07
ENSG00000156675.16	RAB11FIP1	protein_coding	377.682	0.949315	0.163984	5.78909	7.08e-09	4.14e-07
ENSG00000140105.18	WARS1	protein_coding	3398.58	1.17289	0.202655	5.7876	7.14e-09	4.16e-07
ENSG00000134333.14	LDHA	protein_coding	33921.6	-0.245939	0.0425468	-5.78044	7.45e-09	4.33e-07
ENSG00000130511.16	SSBP4	protein_coding	1014.06	-1.00636	0.174183	-5.77759	7.58e-09	4.39e-07
ENSG00000116954.8	RRAGC	protein_coding	542.501	0.668368	0.116058	5.75889	8.47e-09	4.89e-07
ENSG00000061938.20	TNK2	protein_coding	2078.3	-0.69011	0.120041	-5.74893	8.98e-09	5.17e-07
ENSG00000029364.12	SLC39A9	protein_coding	1788.9	0.976262	0.170078	5.7401	9.46e-09	5.43e-07
ENSG00000227039.6	ITGB2-AS1	lncRNA	50.6807	1.98304	0.345804	5.73457	9.78e-09	5.59e-07
ENSG00000189056.15	RELN	protein_coding	177.763	-2.64865	0.462252	-5.72988	1.01e-08	5.73e-07
ENSG00000142784.16	WDTC1	protein_coding	855.587	0.875764	0.152925	5.72677	1.02e-08	5.82e-07
ENSG00000171608.16	PIK3CD	protein_coding	2479.9	1.59223	0.278202	5.72329	1.04e-08	5.92e-07
ENSG00000141569.12	TRIM65	protein_coding	946.94	-0.689239	0.120469	-5.72128	1.06e-08	5.97e-07
ENSG00000133789.15	SWAP70	protein_coding	6546.65	1.28657	0.225263	5.7114	1.12e-08	6.31e-07
ENSG00000031698.13	SARS1	protein_coding	3593.04	0.303361	0.0531843	5.70395	1.17e-08	6.57e-07
ENSG00000100290.3	BIK	protein_coding	515.858	-1.24287	0.21791	-5.70357	1.17e-08	6.57e-07
ENSG00000168135.4	KCNJ4	protein_coding	84.5088	-1.58739	0.278427	-5.70127	1.19e-08	6.64e-07
ENSG00000133818.14	RRAS2	protein_coding	552.732	1.37136	0.241238	5.68467	1.31e-08	7.29e-07
ENSG00000128438.10	TBC1D27P	transcribed_unprocessed_pseudogene	89.2377	-1.83482	0.323208	-5.67691	1.37e-08	7.59e-07
ENSG00000136754.18	ABI1	protein_coding	1712.37	0.320382	0.0564307	5.67744	1.37e-08	7.59e-07
ENSG00000287787.1	AC092275.1	lncRNA	87.1256	-1.40612	0.247993	-5.66998	1.43e-08	7.88e-07
ENSG00000141956.14	PRDM15	protein_coding	1761.87	-1.74423	0.307966	-5.66371	1.48e-08	8.15e-07
ENSG00000237187.9	NR2F1-AS1	lncRNA	90.4878	1.96441	0.346989	5.6613	1.5e-08	8.24e-07
ENSG00000165300.7	SLITRK5	protein_coding	65.7744	-1.27272	0.225109	-5.65376	1.57e-08	8.58e-07
ENSG00000152910.19	CNTNAP4	protein_coding	37.4282	3.06408	0.54206	5.65266	1.58e-08	8.61e-07
ENSG00000103066.13	PLA2G15	protein_coding	449.756	-1.21788	0.21564	-5.64773	1.63e-08	8.84e-07
ENSG00000179021.10	C3orf38	protein_coding	312.722	0.756124	0.134208	5.63399	1.76e-08	9.54e-07
ENSG00000028116.18	VRK2	protein_coding	284.758	0.697793	0.124093	5.62313	1.88e-08	1.01e-06
ENSG00000125249.7	RAP2A	protein_coding	987.989	0.947568	0.168636	5.61902	1.92e-08	1.03e-06
ENSG00000126003.7	PLAGL2	protein_coding	1215.87	0.415404	0.0740161	5.61235	2e-08	1.07e-06
ENSG00000131471.7	AOC3	protein_coding	34.1972	2.54617	0.453976	5.6086	2.04e-08	1.09e-06
ENSG00000115053.17	NCL	protein_coding	28231.6	-0.216636	0.0386628	-5.60322	2.1e-08	1.12e-06
ENSG00000170846.17	AC093323.1	protein_coding	155.609	-1.1744	0.209611	-5.60277	2.11e-08	1.12e-06
ENSG00000100889.12	PCK2	protein_coding	963.755	0.743696	0.132789	5.60059	2.14e-08	1.13e-06
ENSG00000139410.15	SDSL	protein_coding	7.34601	4.6265	0.82889	5.58156	2.38e-08	1.26e-06
ENSG00000184602.6	SNN	protein_coding	385.245	1.38804	0.248689	5.58144	2.39e-08	1.26e-06
ENSG00000092051.17	JPH4	protein_coding	33.5758	9.04752	1.62146	5.57987	2.41e-08	1.27e-06
ENSG00000142634.13	EFHD2	protein_coding	1041.81	-0.509571	0.0913788	-5.57647	2.45e-08	1.29e-06
ENSG00000134058.12	CDK7	protein_coding	430.865	1.27277	0.228333	5.57417	2.49e-08	1.3e-06
ENSG00000150625.16	GPM6A	protein_coding	410.651	-2.01116	0.36114	-5.56892	2.56e-08	1.34e-06
ENSG00000120738.8	EGR1	protein_coding	79.2822	1.25339	0.225356	5.56182	2.67e-08	1.39e-06
ENSG00000185507.21	IRF7	protein_coding	70.0582	1.70074	0.305924	5.55936	2.71e-08	1.41e-06
ENSG00000168209.6	DDIT4	protein_coding	1568.86	0.615346	0.110735	5.55692	2.75e-08	1.42e-06
ENSG00000184384.14	MAML2	protein_coding	64.059	2.55132	0.459255	5.55534	2.77e-08	1.43e-06
ENSG00000126583.11	PRKCG	protein_coding	33.2001	-2.3567	0.425989	-5.5323	3.16e-08	1.63e-06
ENSG00000120217.14	CD274	protein_coding	37.0536	4.97902	0.902221	5.51863	3.42e-08	1.75e-06
ENSG00000259642.2	ST20-AS1	lncRNA	72.5795	1.37276	0.249398	5.50431	3.71e-08	1.9e-06
ENSG00000156127.8	BATF	protein_coding	98.703	1.42452	0.259241	5.49495	3.91e-08	2e-06
ENSG00000033627.17	ATP6V0A1	protein_coding	136.918	1.77576	0.32339	5.49108	3.99e-08	2.03e-06
ENSG00000116679.16	IVNS1ABP	protein_coding	2478.38	0.43801	0.0798157	5.48777	4.07e-08	2.07e-06
ENSG00000133106.15	EPSTI1	protein_coding	156.078	1.75932	0.320694	5.48597	4.11e-08	2.08e-06
ENSG00000196428.12	TSC22D2	protein_coding	465.311	0.977117	0.178138	5.48518	4.13e-08	2.08e-06
ENSG00000154124.5	OTULIN	protein_coding	1110.91	0.858606	0.156522	5.48552	4.12e-08	2.08e-06
ENSG00000115267.9	IFIH1	protein_coding	224.809	2.34666	0.428125	5.48126	4.22e-08	2.12e-06
ENSG00000026297.16	RNASET2	protein_coding	162.487	-1.10641	0.202244	-5.47065	4.48e-08	2.25e-06
ENSG00000185262.9	UBALD2	protein_coding	998.484	1.06191	0.19452	5.45913	4.78e-08	2.39e-06
ENSG00000156232.7	WHAMM	protein_coding	369.29	0.836173	0.153214	5.45754	4.83e-08	2.41e-06
ENSG00000143669.14	LYST	protein_coding	158.608	1.57486	0.289169	5.44616	5.15e-08	2.56e-06
ENSG00000146232.17	NFKBIE	protein_coding	1253.9	3.26722	0.600338	5.4423	5.26e-08	2.61e-06
ENSG00000211459.2	MT-RNR1	Mt_rRNA	21013.3	-0.44781	0.0822905	-5.44182	5.27e-08	2.61e-06
ENSG00000280303.2	ERICD	lncRNA	35.0863	2.86623	0.526794	5.44089	5.3e-08	2.61e-06
ENSG00000277443.3	MARCKS	protein_coding	546.713	2.14513	0.394357	5.43958	5.34e-08	2.63e-06
ENSG00000140350.15	ANP32A	protein_coding	7906.2	0.265705	0.0488744	5.43649	5.43e-08	2.66e-06
ENSG00000180953.11	ST20	protein_coding	138.22	1.59588	0.2936	5.43555	5.46e-08	2.67e-06
ENSG00000198752.11	CDC42BPB	protein_coding	241.059	-1.9761	0.363581	-5.43511	5.48e-08	2.67e-06
ENSG00000162236.13	STX5	protein_coding	470.614	0.576222	0.106302	5.4206	5.94e-08	2.89e-06
ENSG00000012660.14	ELOVL5	protein_coding	1716.7	0.312309	0.0577825	5.4049	6.48e-08	3.14e-06
ENSG00000135144.7	DTX1	protein_coding	5817.1	-0.400442	0.0740913	-5.40472	6.49e-08	3.14e-06
ENSG00000205809.10	KLRC2	protein_coding	88.9132	-1.53811	0.284681	-5.40293	6.56e-08	3.17e-06
ENSG00000165507.9	DEPP1	protein_coding	56.7428	4.21722	0.781185	5.39848	6.72e-08	3.24e-06
ENSG00000111424.12	VDR	protein_coding	179.185	-1.34755	0.249665	-5.39744	6.76e-08	3.24e-06
ENSG00000061676.15	NCKAP1	protein_coding	40.3879	-4.25928	0.789067	-5.39788	6.74e-08	3.24e-06
ENSG00000253673.1	AC025437.4	lncRNA	27.1526	-2.84111	0.527137	-5.3897	7.06e-08	3.36e-06
ENSG00000157734.14	SNX22	protein_coding	1262.05	-0.447137	0.0829579	-5.38992	7.05e-08	3.36e-06
ENSG00000136286.16	MYO1G	protein_coding	1095.68	0.465927	0.0864909	5.387	7.16e-08	3.41e-06
ENSG00000006210.7	CX3CL1	protein_coding	11.3069	3.39105	0.630157	5.38127	7.4e-08	3.51e-06
ENSG00000126368.6	NR1D1	protein_coding	233.163	0.919957	0.171024	5.37912	7.49e-08	3.54e-06
ENSG00000066336.12	SPI1	protein_coding	405.144	-0.825847	0.153576	-5.37744	7.56e-08	3.56e-06
ENSG00000196843.17	ARID5A	protein_coding	446.699	2.17233	0.404024	5.37673	7.58e-08	3.57e-06
ENSG00000006451.8	RALA	protein_coding	658.196	0.881517	0.164414	5.36158	8.25e-08	3.87e-06
ENSG00000139190.17	VAMP1	protein_coding	965.571	-0.905562	0.169039	-5.35711	8.46e-08	3.96e-06
ENSG00000174500.13	GCSAM	protein_coding	1779.63	-0.583079	0.108967	-5.35096	8.75e-08	4.09e-06
ENSG00000275993.3	SIK1B	protein_coding	126.003	1.63656	0.305997	5.34829	8.88e-08	4.14e-06
ENSG00000258572.1	AL133467.1	lncRNA	25.2883	-2.65675	0.496937	-5.34626	8.98e-08	4.17e-06
ENSG00000216863.10	LY86-AS1	lncRNA	176.46	-0.802741	0.150377	-5.33821	9.39e-08	4.35e-06
ENSG00000160856.21	FCRL3	protein_coding	783.056	2.04451	0.383056	5.33737	9.43e-08	4.36e-06
ENSG00000103005.12	USB1	protein_coding	669.55	0.749223	0.140476	5.33344	9.64e-08	4.44e-06
ENSG00000184014.9	DENND5A	protein_coding	337.341	1.50848	0.283133	5.3278	9.94e-08	4.57e-06
ENSG00000134684.12	YARS1	protein_coding	5861.93	0.224996	0.0422368	5.32702	9.98e-08	4.58e-06
ENSG00000105875.14	WDR91	protein_coding	663.446	1.68298	0.316047	5.32509	1.01e-07	4.62e-06
ENSG00000085117.12	CD82	protein_coding	1495.2	1.73761	0.32643	5.32309	1.02e-07	4.66e-06
ENSG00000079335.20	CDC14A	protein_coding	60.4359	1.85177	0.347998	5.32121	1.03e-07	4.7e-06
ENSG00000130755.13	GMFG	protein_coding	729.401	-0.605298	0.113973	-5.3109	1.09e-07	4.96e-06
ENSG00000260317.1	AC009812.4	lncRNA	8.88248	4.17467	0.786178	5.31008	1.1e-07	4.97e-06
ENSG00000221968.9	FADS3	protein_coding	1588.13	-0.696779	0.131325	-5.30576	1.12e-07	5.07e-06
ENSG00000163374.20	YY1AP1	protein_coding	1687.86	0.367164	0.069337	5.29536	1.19e-07	5.36e-06
ENSG00000100024.15	UPB1	protein_coding	63.6307	4.32659	0.818084	5.28869	1.23e-07	5.52e-06
ENSG00000078902.16	TOLLIP	protein_coding	368.35	0.752773	0.142317	5.28941	1.23e-07	5.52e-06
ENSG00000153404.14	PLEKHG4B	protein_coding	65.4686	-3.78622	0.715905	-5.28871	1.23e-07	5.52e-06
ENSG00000165140.11	FBP1	protein_coding	30.2861	-2.10118	0.398031	-5.27895	1.3e-07	5.8e-06
ENSG00000184371.14	CSF1	protein_coding	8.37202	6.77841	1.28448	5.27716	1.31e-07	5.85e-06
ENSG00000118217.7	ATF6	protein_coding	938.935	0.656936	0.124508	5.27628	1.32e-07	5.86e-06
ENSG00000229644.6	NAMPTP1	processed_pseudogene	167.7	1.02189	0.193769	5.27374	1.34e-07	5.93e-06
ENSG00000170365.10	SMAD1	protein_coding	423.206	-3.24908	0.616689	-5.26859	1.37e-07	6.08e-06
ENSG00000123240.17	OPTN	protein_coding	24.3528	3.06807	0.582994	5.26261	1.42e-07	6.27e-06
ENSG00000273344.1	PAXIP1-DT	lncRNA	408.494	-0.59508	0.113187	-5.25749	1.46e-07	6.43e-06
ENSG00000131480.9	AOC2	protein_coding	60.5523	1.28212	0.243953	5.25561	1.48e-07	6.48e-06
ENSG00000169752.17	NRG4	protein_coding	91.7026	3.42627	0.652263	5.25289	1.5e-07	6.55e-06
ENSG00000169758.13	TMEM266	protein_coding	18.7891	2.65515	0.505451	5.25304	1.5e-07	6.55e-06
ENSG00000163563.8	MNDA	protein_coding	9.51654	3.56151	0.679432	5.24189	1.59e-07	6.93e-06
ENSG00000124766.7	SOX4	protein_coding	763.066	-0.567517	0.108356	-5.23752	1.63e-07	7.08e-06
ENSG00000205542.11	TMSB4X	protein_coding	10024.6	0.969428	0.185237	5.23345	1.66e-07	7.22e-06
ENSG00000168993.15	CPLX1	protein_coding	69.4056	-2.37557	0.454251	-5.22965	1.7e-07	7.36e-06
ENSG00000242265.6	PEG10	protein_coding	1634.07	-1.13748	0.217716	-5.2246	1.75e-07	7.54e-06
ENSG00000131096.10	PYY	protein_coding	8.68153	6.7373	1.29107	5.21837	1.81e-07	7.78e-06
ENSG00000144381.18	HSPD1	protein_coding	23671.4	-0.191567	0.0367122	-5.21809	1.81e-07	7.78e-06
ENSG00000168140.5	VASN	protein_coding	13.812	-2.48071	0.476551	-5.20554	1.93e-07	8.3e-06
ENSG00000116761.12	CTH	protein_coding	184.885	0.971675	0.186789	5.20199	1.97e-07	8.44e-06
ENSG00000100823.12	APEX1	protein_coding	4363.58	-0.336855	0.0647673	-5.20101	1.98e-07	8.47e-06
ENSG00000166750.10	SLFN5	protein_coding	103.924	1.93572	0.372757	5.19299	2.07e-07	8.82e-06
ENSG00000160741.17	CRTC2	protein_coding	979.223	1.40609	0.271032	5.1879	2.13e-07	9.05e-06
ENSG00000206337.12	HCP5	lncRNA	426.071	2.03356	0.392527	5.18069	2.21e-07	9.38e-06
ENSG00000164687.11	FABP5	protein_coding	3754.39	-0.415672	0.0803433	-5.17371	2.29e-07	9.72e-06
ENSG00000267123.7	SCAT1	lncRNA	100.667	-1.21853	0.235886	-5.16575	2.39e-07	1.01e-05
ENSG00000223602.2	AC125634.1	unprocessed_pseudogene	72.0272	-1.77051	0.342815	-5.1646	2.41e-07	1.02e-05
ENSG00000283696.1	AL592295.4	lncRNA	32.0929	-2.84479	0.551375	-5.15944	2.48e-07	1.04e-05
ENSG00000265148.6	TSPOAP1-AS1	lncRNA	652.079	0.890061	0.172525	5.15901	2.48e-07	1.04e-05
ENSG00000228784.9	LINC00954	lncRNA	14.083	2.81076	0.544909	5.15822	2.49e-07	1.04e-05
ENSG00000174485.16	DENND4A	protein_coding	1717.57	1.8081	0.3507	5.1557	2.53e-07	1.06e-05
ENSG00000108828.16	VAT1	protein_coding	464.381	-0.79534	0.154376	-5.15198	2.58e-07	1.07e-05
ENSG00000143126.8	CELSR2	protein_coding	551.776	-0.771121	0.149918	-5.14363	2.69e-07	1.12e-05
ENSG00000151240.17	DIP2C	protein_coding	109.123	-1.70832	0.332274	-5.1413	2.73e-07	1.13e-05
ENSG00000168389.18	MFSD2A	protein_coding	390.333	0.702584	0.136763	5.13723	2.79e-07	1.15e-05
ENSG00000107551.21	RASSF4	protein_coding	141.634	5.97188	1.16385	5.13115	2.88e-07	1.19e-05
ENSG00000273230.1	AC102953.2	lncRNA	61.0232	-1.22462	0.238884	-5.12643	2.95e-07	1.22e-05
ENSG00000100280.17	AP1B1	protein_coding	2451.45	0.30297	0.0591068	5.12581	2.96e-07	1.22e-05
ENSG00000076043.11	REXO2	protein_coding	921.808	-0.518339	0.101375	-5.11309	3.17e-07	1.3e-05
ENSG00000070190.13	DAPP1	protein_coding	895.83	1.23539	0.241788	5.10936	3.23e-07	1.32e-05
ENSG00000115317.12	HTRA2	protein_coding	832.909	0.834485	0.163339	5.1089	3.24e-07	1.32e-05
ENSG00000169245.6	CXCL10	protein_coding	270.724	5.60894	1.1	5.09905	3.41e-07	1.39e-05
ENSG00000163531.16	NFASC	protein_coding	11.7408	3.54962	0.696289	5.09791	3.43e-07	1.39e-05
ENSG00000255921.1	AC026310.1	lncRNA	9.01052	7.12844	1.39837	5.09767	3.44e-07	1.39e-05
ENSG00000133703.13	KRAS	protein_coding	693.056	0.516071	0.101217	5.09867	3.42e-07	1.39e-05
ENSG00000103642.12	LACTB	protein_coding	127.518	2.93541	0.576568	5.09117	3.56e-07	1.43e-05
ENSG00000165752.17	STK32C	protein_coding	198.591	-0.760469	0.149323	-5.09277	3.53e-07	1.43e-05
ENSG00000069493.15	CLEC2D	protein_coding	1175.82	0.877922	0.172724	5.08281	3.72e-07	1.5e-05
ENSG00000138764.15	CCNG2	protein_coding	562.917	0.711001	0.139934	5.08099	3.75e-07	1.5e-05
ENSG00000128309.17	MPST	protein_coding	550.562	-0.74521	0.146634	-5.08211	3.73e-07	1.5e-05
ENSG00000242550.6	SERPINB10	protein_coding	26.5259	7.61767	1.50025	5.07759	3.82e-07	1.53e-05
ENSG00000136720.7	HS6ST1	protein_coding	512.606	-0.489769	0.096576	-5.07134	3.95e-07	1.58e-05
ENSG00000167460.17	TPM4	protein_coding	3395.96	0.248198	0.048961	5.0693	3.99e-07	1.59e-05
ENSG00000276045.3	ORAI1	protein_coding	439.048	1.14941	0.2273	5.0568	4.26e-07	1.69e-05
ENSG00000160271.16	RALGDS	protein_coding	624.644	-1.07165	0.212018	-5.05453	4.31e-07	1.71e-05
ENSG00000197140.15	ADAM32	protein_coding	29.504	-4.71255	0.932415	-5.05413	4.32e-07	1.71e-05
ENSG00000227507.3	LTB	protein_coding	1343.14	1.34383	0.266132	5.0495	4.43e-07	1.75e-05
ENSG00000114861.23	FOXP1	protein_coding	464.032	1.06389	0.211151	5.03851	4.69e-07	1.85e-05
ENSG00000132182.12	NUP210	protein_coding	8311.49	-0.531079	0.105534	-5.0323	4.85e-07	1.9e-05
ENSG00000110944.9	IL23A	protein_coding	76.9217	1.35849	0.270001	5.03144	4.87e-07	1.91e-05
ENSG00000152558.15	TMEM123	protein_coding	5295.94	0.543381	0.108147	5.02446	5.05e-07	1.98e-05
ENSG00000175287.19	PHYHD1	protein_coding	471.868	-1.22851	0.244694	-5.02062	5.15e-07	2.01e-05
ENSG00000157890.17	MEGF11	protein_coding	88.6033	-1.85759	0.370288	-5.01659	5.26e-07	2.05e-05
ENSG00000232629.9	HLA-DQB2	protein_coding	292.316	1.10962	0.221336	5.01331	5.35e-07	2.08e-05
ENSG00000077420.16	APBB1IP	protein_coding	1541.79	-0.791958	0.158039	-5.01115	5.41e-07	2.1e-05
ENSG00000168906.13	MAT2A	protein_coding	8813.59	-0.36945	0.0738181	-5.00487	5.59e-07	2.16e-05
ENSG00000137161.17	CNPY3	protein_coding	1146.4	0.361453	0.0722302	5.00418	5.61e-07	2.17e-05
ENSG00000110328.6	GALNT18	protein_coding	347.848	-0.815983	0.163106	-5.00278	5.65e-07	2.18e-05
ENSG00000100220.12	RTCB	protein_coding	1554	0.559922	0.112024	4.99824	5.79e-07	2.23e-05
ENSG00000137364.5	TPMT	protein_coding	275.734	0.576519	0.11557	4.98848	6.09e-07	2.33e-05
ENSG00000163346.17	PBXIP1	protein_coding	682.303	-0.675485	0.135393	-4.98907	6.07e-07	2.33e-05
ENSG00000126351.13	THRA	protein_coding	123.327	-1.15424	0.231399	-4.98809	6.1e-07	2.33e-05
ENSG00000206341.7	HLA-H	unprocessed_pseudogene	1074.72	1.18248	0.237311	4.98285	6.27e-07	2.39e-05
ENSG00000117586.11	TNFSF4	protein_coding	40.8703	4.20275	0.84382	4.98062	6.34e-07	2.41e-05
ENSG00000075975.17	MKRN2	protein_coding	883.197	0.459662	0.0923007	4.98004	6.36e-07	2.42e-05
ENSG00000026025.16	VIM	protein_coding	43.8768	3.06165	0.615058	4.97783	6.43e-07	2.44e-05
ENSG00000138755.6	CXCL9	protein_coding	42.252	9.21335	1.85237	4.97383	6.56e-07	2.47e-05
ENSG00000151726.15	ACSL1	protein_coding	1090.29	2.90949	0.584842	4.97484	6.53e-07	2.47e-05
ENSG00000065665.21	SEC61A2	protein_coding	174.417	2.08279	0.418716	4.97423	6.55e-07	2.47e-05
ENSG00000100764.14	PSMC1	protein_coding	2936.92	0.558487	0.11226	4.97493	6.53e-07	2.47e-05
ENSG00000198355.5	PIM3	protein_coding	1377.09	0.576349	0.11599	4.96893	6.73e-07	2.53e-05
ENSG00000048462.11	TNFRSF17	protein_coding	522.885	-0.680769	0.137119	-4.96482	6.88e-07	2.58e-05
ENSG00000100490.10	CDKL1	protein_coding	113.12	-3.23872	0.652906	-4.96047	7.03e-07	2.63e-05
ENSG00000159388.6	BTG2	protein_coding	2352.3	-0.654176	0.131922	-4.9588	7.09e-07	2.65e-05
ENSG00000110436.13	SLC1A2	protein_coding	20.0301	2.55589	0.515546	4.95763	7.14e-07	2.66e-05
ENSG00000136997.21	MYC	protein_coding	4026.41	-0.5734	0.115696	-4.9561	7.19e-07	2.67e-05
ENSG00000134198.10	TSPAN2	protein_coding	12.8402	8.56494	1.72939	4.95257	7.32e-07	2.71e-05
ENSG00000160999.10	SH2B2	protein_coding	1524.86	-0.576556	0.116421	-4.95232	7.33e-07	2.71e-05
ENSG00000175782.11	SLC35E3	protein_coding	594.5	-1.02973	0.207923	-4.95243	7.33e-07	2.71e-05
ENSG00000176381.6	PRR18	protein_coding	8.12895	5.33565	1.07806	4.94933	7.45e-07	2.75e-05
ENSG00000112339.15	HBS1L	protein_coding	1502.52	0.636924	0.12879	4.94545	7.6e-07	2.79e-05
ENSG00000157303.11	SUSD3	protein_coding	859.791	-0.94461	0.191016	-4.94519	7.61e-07	2.79e-05
ENSG00000132718.9	SYT11	protein_coding	296.934	1.09941	0.222425	4.94283	7.7e-07	2.82e-05
ENSG00000186480.13	INSIG1	protein_coding	2866.75	0.826772	0.16725	4.94332	7.68e-07	2.82e-05
ENSG00000148229.13	POLE3	protein_coding	3518.19	-0.55334	0.111969	-4.94191	7.74e-07	2.82e-05
ENSG00000107968.10	MAP3K8	protein_coding	177.006	2.46614	0.499227	4.93992	7.82e-07	2.85e-05
ENSG00000088832.18	FKBP1A	protein_coding	4498.55	-0.362553	0.0734474	-4.93622	7.97e-07	2.9e-05
ENSG00000166016.6	ABTB2	protein_coding	19.7856	5.84549	1.18554	4.93067	8.19e-07	2.97e-05
ENSG00000143315.8	PIGM	protein_coding	418.8	-0.553388	0.112463	-4.92061	8.63e-07	3.13e-05
ENSG00000235385.2	LINC02154	lncRNA	6.16223	6.56336	1.33469	4.9175	8.77e-07	3.17e-05
ENSG00000011243.19	AKAP8L	protein_coding	1414.46	0.496636	0.101061	4.91422	8.91e-07	3.22e-05
ENSG00000106052.13	TAX1BP1	protein_coding	1348.93	0.328726	0.0669138	4.91267	8.98e-07	3.24e-05
ENSG00000152785.8	BMP3	protein_coding	259.903	-1.54892	0.315765	-4.90531	9.33e-07	3.35e-05
ENSG00000164916.11	FOXK1	protein_coding	472.048	0.601922	0.122807	4.90136	9.52e-07	3.41e-05
ENSG00000139737.22	SLAIN1	protein_coding	1480.37	0.731686	0.149475	4.89505	9.83e-07	3.52e-05
ENSG00000260260.1	SNHG19	lncRNA	500.315	-0.615975	0.125884	-4.89319	9.92e-07	3.55e-05
ENSG00000119686.10	FLVCR2	protein_coding	82.5313	10.9569	2.24097	4.88936	1.01e-06	3.6e-05
ENSG00000104921.15	FCER2	protein_coding	70.2953	3.20226	0.654896	4.88972	1.01e-06	3.6e-05
ENSG00000055957.11	ITIH1	protein_coding	7.73095	7.05221	1.44392	4.88406	1.04e-06	3.69e-05
ENSG00000117505.13	DR1	protein_coding	993.545	0.387759	0.0794075	4.88315	1.04e-06	3.7e-05
ENSG00000167700.9	MFSD3	protein_coding	825.604	-0.666763	0.136542	-4.88319	1.04e-06	3.7e-05
ENSG00000110777.12	POU2AF1	protein_coding	4128.02	-0.591953	0.12137	-4.87726	1.08e-06	3.8e-05
ENSG00000244165.2	P2RY11	protein_coding	279.826	-0.63175	0.129542	-4.8768	1.08e-06	3.8e-05
ENSG00000095585.17	BLNK	protein_coding	911.598	-0.4683	0.0961156	-4.87226	1.1e-06	3.88e-05
ENSG00000004468.13	CD38	protein_coding	3236.44	-0.755055	0.155188	-4.86542	1.14e-06	4.01e-05
ENSG00000250988.7	SNHG21	lncRNA	198.374	-0.663071	0.136388	-4.86166	1.16e-06	4.08e-05
ENSG00000170638.10	TRABD	protein_coding	2692.09	-0.468681	0.0964253	-4.86056	1.17e-06	4.1e-05
ENSG00000178719.17	GRINA	protein_coding	1855.57	1.32364	0.272382	4.85948	1.18e-06	4.11e-05
ENSG00000176102.13	CSTF3	protein_coding	1025.13	-0.409117	0.0842308	-4.8571	1.19e-06	4.15e-05
ENSG00000111846.19	GCNT2	protein_coding	279.173	1.36763	0.281615	4.85638	1.2e-06	4.16e-05
ENSG00000253522.6	MIR3142HG	lncRNA	91.9122	1.36928	0.282034	4.85501	1.2e-06	4.18e-05
ENSG00000114503.11	NCBP2	protein_coding	2772.51	-0.382443	0.0788106	-4.85269	1.22e-06	4.22e-05
ENSG00000103657.14	HERC1	protein_coding	886.12	0.803766	0.165885	4.84532	1.26e-06	4.38e-05
ENSG00000137193.14	PIM1	protein_coding	1771.1	1.08644	0.224344	4.84272	1.28e-06	4.42e-05
ENSG00000149269.10	PAK1	protein_coding	603.528	0.585596	0.121066	4.837	1.32e-06	4.55e-05
ENSG00000104973.19	MED25	protein_coding	1690.21	-0.432807	0.089566	-4.83227	1.35e-06	4.65e-05
ENSG00000145901.16	TNIP1	protein_coding	3236.11	0.821364	0.170022	4.83093	1.36e-06	4.67e-05
ENSG00000119614.3	VSX2	protein_coding	17.4368	4.54903	0.942113	4.82854	1.38e-06	4.72e-05
ENSG00000162391.12	FAM151A	protein_coding	5.43391	6.82298	1.41339	4.82738	1.38e-06	4.74e-05
ENSG00000171552.14	BCL2L1	protein_coding	4551.89	1.01544	0.210385	4.82657	1.39e-06	4.75e-05
ENSG00000171811.14	CFAP46	protein_coding	14.2116	7.19751	1.49164	4.82524	1.4e-06	4.77e-05
ENSG00000196116.8	TDRD7	protein_coding	104.975	0.885222	0.183612	4.82114	1.43e-06	4.86e-05
ENSG00000272449.2	AL139246.5	lncRNA	40.494	1.31193	0.272769	4.80966	1.51e-06	5.14e-05
ENSG00000113734.18	BNIP1	protein_coding	280.277	0.568907	0.118326	4.80795	1.52e-06	5.17e-05
ENSG00000177732.9	SOX12	protein_coding	1448.6	-0.518632	0.107922	-4.80562	1.54e-06	5.22e-05
ENSG00000156639.12	ZFAND3	protein_coding	624.594	0.898894	0.187096	4.80445	1.55e-06	5.24e-05
ENSG00000097033.14	SH3GLB1	protein_coding	795.918	0.480292	0.10006	4.80004	1.59e-06	5.35e-05
ENSG00000164463.12	CREBRF	protein_coding	178.323	1.6707	0.348148	4.79881	1.6e-06	5.37e-05
ENSG00000106829.20	TLE4	protein_coding	349.787	1.04151	0.21704	4.79871	1.6e-06	5.37e-05
ENSG00000160209.19	PDXK	protein_coding	1193.36	0.538926	0.112417	4.79399	1.63e-06	5.49e-05
ENSG00000121210.16	TMEM131L	protein_coding	2431.16	-0.676588	0.141171	-4.7927	1.65e-06	5.51e-05
ENSG00000213085.10	CFAP45	protein_coding	26.8178	1.88202	0.392782	4.79152	1.66e-06	5.53e-05
ENSG00000225931.3	AL139246.2	TEC	5.91048	4.68072	0.976925	4.79128	1.66e-06	5.53e-05
ENSG00000114779.20	ABHD14B	protein_coding	623.019	-0.452743	0.0945156	-4.79015	1.67e-06	5.55e-05
ENSG00000173621.9	LRFN4	protein_coding	751.119	-0.603758	0.126145	-4.78622	1.7e-06	5.65e-05
ENSG00000135363.12	LMO2	protein_coding	12.5525	4.18357	0.874289	4.78511	1.71e-06	5.67e-05
ENSG00000085449.15	WDFY1	protein_coding	667.245	1.03457	0.216447	4.77979	1.75e-06	5.81e-05
ENSG00000263528.8	IKBKE	protein_coding	948.655	1.58488	0.331772	4.77701	1.78e-06	5.88e-05
ENSG00000115687.14	PASK	protein_coding	931.752	1.2672	0.265393	4.7748	1.8e-06	5.93e-05
ENSG00000280206.1	AC026401.3	lncRNA	96.7002	0.955969	0.200221	4.77457	1.8e-06	5.93e-05
ENSG00000134460.18	IL2RA	protein_coding	209.079	0.866308	0.18164	4.76936	1.85e-06	6.08e-05
ENSG00000173193.15	PARP14	protein_coding	145.519	1.05868	0.222109	4.76649	1.87e-06	6.16e-05
ENSG00000164949.8	GEM	protein_coding	17.5994	2.83816	0.595664	4.7647	1.89e-06	6.2e-05
ENSG00000124243.18	BCAS4	protein_coding	977.639	-0.692193	0.145312	-4.76349	1.9e-06	6.23e-05
ENSG00000101096.20	NFATC2	protein_coding	1307.84	0.734479	0.15424	4.76193	1.92e-06	6.26e-05
ENSG00000153814.13	JAZF1	protein_coding	272.226	1.03943	0.218414	4.75899	1.95e-06	6.34e-05
ENSG00000161057.13	PSMC2	protein_coding	2697.2	0.477814	0.100456	4.75647	1.97e-06	6.41e-05
ENSG00000105397.14	TYK2	protein_coding	3839.77	1.18927	0.250128	4.75465	1.99e-06	6.46e-05
ENSG00000228649.9	SNHG26	lncRNA	452.305	-0.602206	0.126781	-4.74997	2.03e-06	6.6e-05
ENSG00000197892.13	KIF13B	protein_coding	155.902	1.19544	0.251815	4.7473	2.06e-06	6.68e-05
ENSG00000106665.16	CLIP2	protein_coding	767.636	4.87468	1.0275	4.74424	2.09e-06	6.77e-05
ENSG00000161513.12	FDXR	protein_coding	300.435	1.3773	0.291361	4.72713	2.28e-06	7.35e-05
ENSG00000254979.5	AP000781.2	protein_coding	41.2953	2.16566	0.45834	4.725	2.3e-06	7.41e-05
ENSG00000244560.7	AC004890.2	transcribed_unprocessed_pseudogene	255.344	-0.705615	0.14939	-4.7233	2.32e-06	7.46e-05
ENSG00000243323.7	PTPRVP	unitary_pseudogene	68.7477	-1.78798	0.378794	-4.72018	2.36e-06	7.56e-05
ENSG00000080802.19	CNOT4	protein_coding	413.752	0.717689	0.152129	4.71763	2.39e-06	7.65e-05
ENSG00000104783.14	KCNN4	protein_coding	335.523	1.87477	0.397762	4.71329	2.44e-06	7.8e-05
ENSG00000136048.14	DRAM1	protein_coding	68.0947	2.6621	0.565093	4.71091	2.47e-06	7.88e-05
ENSG00000198771.11	RCSD1	protein_coding	3960.7	-0.81595	0.173371	-4.70639	2.52e-06	8.04e-05
ENSG00000226308.1	AL122058.1	lncRNA	31.572	-2.6984	0.57345	-4.70555	2.53e-06	8.06e-05
ENSG00000053918.18	KCNQ1	protein_coding	22.5715	-2.21975	0.472507	-4.69782	2.63e-06	8.35e-05
ENSG00000162496.9	DHRS3	protein_coding	6.25809	7.56351	1.6108	4.6955	2.66e-06	8.42e-05
ENSG00000131018.24	SYNE1	protein_coding	821.298	-0.741606	0.15794	-4.69548	2.66e-06	8.42e-05
ENSG00000165006.14	UBAP1	protein_coding	742.908	0.365526	0.0778955	4.69251	2.7e-06	8.53e-05
ENSG00000115307.17	AUP1	protein_coding	2140.66	0.245801	0.0523916	4.6916	2.71e-06	8.55e-05
ENSG00000134108.14	ARL8B	protein_coding	1250.96	0.939227	0.200289	4.68935	2.74e-06	8.63e-05
ENSG00000167468.18	GPX4	protein_coding	2064.78	0.978439	0.208817	4.68564	2.79e-06	8.78e-05
ENSG00000069399.15	BCL3	protein_coding	258.095	1.55457	0.33182	4.68499	2.8e-06	8.79e-05
ENSG00000171940.14	ZNF217	protein_coding	804.197	0.710737	0.152035	4.67481	2.94e-06	9.21e-05
ENSG00000171813.14	PWWP2B	protein_coding	67.7955	-0.944864	0.202112	-4.67495	2.94e-06	9.21e-05
ENSG00000114416.18	FXR1	protein_coding	3118.87	0.43274	0.0926102	4.67271	2.97e-06	9.29e-05
ENSG00000163884.4	KLF15	protein_coding	139.773	-1.04649	0.224152	-4.66864	3.03e-06	9.46e-05
ENSG00000139725.8	RHOF	protein_coding	492.913	1.88074	0.403218	4.66432	3.1e-06	9.64e-05
ENSG00000152359.15	POC5	protein_coding	312.173	0.77823	0.166866	4.66381	3.1e-06	9.65e-05
ENSG00000096968.14	JAK2	protein_coding	193.867	1.97084	0.422694	4.66256	3.12e-06	9.69e-05
ENSG00000164850.15	GPER1	protein_coding	493.884	-1.35461	0.290594	-4.66154	3.14e-06	9.72e-05
ENSG00000163636.11	PSMD6	protein_coding	1490.85	0.470038	0.100853	4.66064	3.15e-06	9.75e-05
ENSG00000204713.11	TRIM27	protein_coding	2043.39	-0.302563	0.0649757	-4.65656	3.22e-06	9.93e-05
ENSG00000154930.15	ACSS1	protein_coding	858.373	-0.641479	0.137795	-4.6553	3.24e-06	9.97e-05
ENSG00000122986.14	HVCN1	protein_coding	856.393	1.71664	0.368962	4.65261	3.28e-06	0.000100856
ENSG00000251009.2	AC133961.1	lncRNA	55.7354	-1.71339	0.368626	-4.64805	3.35e-06	0.000102942
ENSG00000266923.1	AC063949.2	lncRNA	70.9332	-1.16612	0.251744	-4.63217	3.62e-06	0.00011098
ENSG00000143641.10	GALNT2	protein_coding	1385.24	0.364833	0.0788701	4.62574	3.73e-06	0.000114289
ENSG00000128218.8	VPREB3	protein_coding	1518.03	-0.821658	0.177715	-4.62345	3.77e-06	0.000115368
ENSG00000075420.13	FNDC3B	protein_coding	344.1	0.796536	0.172317	4.6225	3.79e-06	0.000115711
ENSG00000134802.18	SLC43A3	protein_coding	2093.62	0.553173	0.119692	4.62164	3.81e-06	0.000116002
ENSG00000104177.18	MYEF2	protein_coding	453.048	0.746462	0.161573	4.61996	3.84e-06	0.00011675
ENSG00000077721.16	UBE2A	protein_coding	1471.29	0.374292	0.081023	4.61957	3.85e-06	0.000116778
ENSG00000102908.22	NFAT5	protein_coding	197.042	1.2035	0.260558	4.61895	3.86e-06	0.000116941
ENSG00000100304.13	TTLL12	protein_coding	3189.49	-0.334816	0.072514	-4.61726	3.89e-06	0.000117703
ENSG00000186350.12	RXRA	protein_coding	88.2088	1.67453	0.362767	4.61598	3.91e-06	0.000118237
ENSG00000145979.18	TBC1D7	protein_coding	606.863	-0.892579	0.193453	-4.61394	3.95e-06	0.00011921
ENSG00000117215.15	PLA2G2D	protein_coding	60.5931	1.36725	0.296635	4.60921	4.04e-06	0.000121761
ENSG00000188818.12	ZDHHC11	protein_coding	205.683	-0.96094	0.208576	-4.60714	4.08e-06	0.000122777
ENSG00000089050.16	RBBP9	protein_coding	338.486	1.08114	0.234764	4.60521	4.12e-06	0.00012372
ENSG00000118513.19	MYB	protein_coding	1193.83	0.532759	0.115963	4.59419	4.34e-06	0.00013023
ENSG00000204592.9	HLA-E	protein_coding	2616.15	1.17906	0.25675	4.59225	4.38e-06	0.000131235
ENSG00000198286.10	CARD11	protein_coding	1628.59	-0.431074	0.093894	-4.59108	4.41e-06	0.000131765
ENSG00000205085.12	FAM71F2	protein_coding	21.5075	2.88534	0.629109	4.58639	4.51e-06	0.000134543
ENSG00000170542.6	SERPINB9	protein_coding	208.983	-0.529638	0.115527	-4.58455	4.55e-06	0.000135306
ENSG00000153944.12	MSI2	protein_coding	1658.55	-0.987263	0.215346	-4.58453	4.55e-06	0.000135306
ENSG00000136371.11	MTHFS	protein_coding	335.655	0.870228	0.189944	4.5815	4.62e-06	0.000137011
ENSG00000128340.15	RAC2	protein_coding	2291.71	0.466126	0.101747	4.58125	4.62e-06	0.000137011
ENSG00000167996.16	FTH1	protein_coding	8744.49	0.494694	0.108048	4.57847	4.68e-06	0.000138622
ENSG00000154803.13	FLCN	protein_coding	221.272	2.13165	0.465756	4.57674	4.72e-06	0.000139548
ENSG00000100084.14	HIRA	protein_coding	1571.06	-0.310137	0.067788	-4.57509	4.76e-06	0.000140431
ENSG00000166165.13	CKB	protein_coding	16.4467	2.48568	0.543438	4.57399	4.79e-06	0.00014095
ENSG00000119411.11	BSPRY	protein_coding	104.277	-0.761629	0.166556	-4.57282	4.81e-06	0.000141516
ENSG00000125753.14	VASP	protein_coding	867.461	1.39228	0.30459	4.571	4.85e-06	0.000142416
ENSG00000103196.12	CRISPLD2	protein_coding	28.0216	-2.02586	0.443216	-4.57083	4.86e-06	0.000142416
ENSG00000133895.17	MEN1	protein_coding	1233.98	-0.350623	0.0767489	-4.56845	4.91e-06	0.000143813
ENSG00000120658.13	ENOX1	protein_coding	7.40646	3.51434	0.769759	4.56551	4.98e-06	0.000145385
ENSG00000129048.7	ACKR4	protein_coding	55.7401	-2.25006	0.492814	-4.56574	4.98e-06	0.000145385
ENSG00000137449.17	CPEB2	protein_coding	56.8647	1.17226	0.25691	4.56294	5.04e-06	0.000146944
ENSG00000137731.14	FXYD2	protein_coding	12.7938	6.38466	1.39969	4.56147	5.08e-06	0.000147745
ENSG00000059804.16	SLC2A3	protein_coding	143.285	1.54137	0.338301	4.55621	5.21e-06	0.00015118
ENSG00000122203.15	KIAA1191	protein_coding	780.418	0.520345	0.114211	4.55599	5.21e-06	0.00015118
ENSG00000151458.12	ANKRD50	protein_coding	52.059	1.45854	0.320255	4.5543	5.26e-06	0.000152165
ENSG00000266074.10	BAHCC1	protein_coding	251.025	-1.76249	0.387506	-4.54829	5.41e-06	0.000156326
ENSG00000103274.11	NUBP1	protein_coding	534.064	0.773516	0.170494	4.53691	5.71e-06	0.000164746
ENSG00000167315.18	ACAA2	protein_coding	889.058	-0.560663	0.12366	-4.5339	5.79e-06	0.000166857
ENSG00000135245.10	HILPDA	protein_coding	528.229	0.522511	0.115296	4.53193	5.84e-06	0.000168161
ENSG00000101265.16	RASSF2	protein_coding	1446.6	0.893763	0.19734	4.52906	5.92e-06	0.000170014
ENSG00000269609.6	RPARP-AS1	lncRNA	681.377	-0.355372	0.0784667	-4.52896	5.93e-06	0.000170014
ENSG00000101150.18	TPD52L2	protein_coding	1906.22	-0.267582	0.0590934	-4.52812	5.95e-06	0.00017043
ENSG00000187862.13	TTC24	protein_coding	353.695	-0.821063	0.181355	-4.52739	5.97e-06	0.000170755
ENSG00000119900.9	OGFRL1	protein_coding	1190.53	0.480947	0.106289	4.52489	6.04e-06	0.000172516
ENSG00000168916.15	ZNF608	protein_coding	750.659	0.622942	0.137715	4.52341	6.08e-06	0.00017346
ENSG00000227290.2	LINC01364	lncRNA	16.4389	-3.01764	0.667193	-4.52289	6.1e-06	0.000173621
ENSG00000062598.18	ELMO2	protein_coding	758.207	0.868717	0.192242	4.51888	6.22e-06	0.000176675
ENSG00000068323.17	TFE3	protein_coding	447.608	0.857567	0.189918	4.51547	6.32e-06	0.000179268
ENSG00000230628.1	AL160408.3	lncRNA	5.63538	6.49991	1.44212	4.50718	6.57e-06	0.000186127
ENSG00000105499.14	PLA2G4C	protein_coding	33.0497	1.64746	0.36557	4.50655	6.59e-06	0.000186402
ENSG00000237372.4	UNQ6494	lncRNA	44.3065	7.30595	1.62164	4.50528	6.63e-06	0.000187228
ENSG00000206503.13	HLA-A	protein_coding	3660.23	1.19257	0.264893	4.50207	6.73e-06	0.00018979
ENSG00000102934.10	PLLP	protein_coding	14.4753	3.41281	0.758227	4.50104	6.76e-06	0.000190136
ENSG00000060339.14	CCAR1	protein_coding	2646.66	0.347541	0.077209	4.5013	6.75e-06	0.000190136
ENSG00000033800.14	PIAS1	protein_coding	1011.59	0.718314	0.159844	4.49384	7e-06	0.000196388
ENSG00000224137.1	LINC01857	lncRNA	33.6938	2.46608	0.549404	4.48866	7.17e-06	0.000200925
ENSG00000227502.3	MROCKI	lncRNA	18.6482	3.11372	0.693769	4.48813	7.19e-06	0.000201119
ENSG00000179840.5	PIK3CD-AS1	lncRNA	53.8369	1.98713	0.442804	4.4876	7.2e-06	0.000201319
ENSG00000163331.12	DAPL1	protein_coding	39.0083	-2.0262	0.45199	-4.48284	7.37e-06	0.000205555
ENSG00000143321.19	HDGF	protein_coding	9665.08	-0.227377	0.0507645	-4.47905	7.5e-06	0.000208665
ENSG00000176715.17	ACSF3	protein_coding	1662.72	-0.498332	0.11126	-4.47899	7.5e-06	0.000208665
ENSG00000101746.16	NOL4	protein_coding	60.1662	-2.05298	0.45925	-4.47028	7.81e-06	0.000217024
ENSG00000135414.10	GDF11	protein_coding	317.255	-0.730484	0.163539	-4.46673	7.94e-06	0.00022033
ENSG00000171703.17	TCEA2	protein_coding	738.868	-0.615766	0.137923	-4.46456	8.02e-06	0.000222237
ENSG00000136026.14	CKAP4	protein_coding	570.109	-0.370779	0.0832194	-4.45544	8.37e-06	0.000231553
ENSG00000185008.17	ROBO2	protein_coding	139.197	-1.38577	0.311091	-4.45455	8.41e-06	0.000232171
ENSG00000105472.13	CLEC11A	protein_coding	59.0462	-1.08394	0.243542	-4.45073	8.56e-06	0.000235994
ENSG00000270550.1	IGHV3-30	IG_V_gene	2906.72	-0.78073	0.175459	-4.44964	8.6e-06	0.000236839
ENSG00000133639.6	BTG1	protein_coding	1168.43	0.504574	0.113433	4.44821	8.66e-06	0.000237711
ENSG00000166532.16	RIMKLB	protein_coding	913.222	-1.11293	0.25018	-4.44851	8.65e-06	0.000237711
ENSG00000224051.7	CPTP	protein_coding	626.57	-0.457963	0.103005	-4.44602	8.75e-06	0.000239802
ENSG00000173200.13	PARP15	protein_coding	163.617	0.991417	0.223008	4.44565	8.76e-06	0.000239861
ENSG00000157191.20	NECAP2	protein_coding	1042.79	0.939422	0.211353	4.44479	8.8e-06	0.000240458
ENSG00000234184.6	LINC01781	lncRNA	153.588	-2.24103	0.504298	-4.44386	8.84e-06	0.000241149
ENSG00000183255.12	PTTG1IP	protein_coding	846.946	0.461833	0.10402	4.43983	9e-06	0.000245347
ENSG00000169885.10	CALML6	protein_coding	39.9419	-2.21121	0.498246	-4.43799	9.08e-06	0.000247098
ENSG00000197705.10	KLHL14	protein_coding	153.943	-1.00445	0.226518	-4.43432	9.24e-06	0.000250977
ENSG00000150977.11	RILPL2	protein_coding	216.884	1.10206	0.248608	4.43291	9.3e-06	0.000252253
ENSG00000025039.15	RRAGD	protein_coding	251.005	0.672047	0.151658	4.43133	9.37e-06	0.000253733
ENSG00000162772.17	ATF3	protein_coding	11.5623	3.6162	0.816244	4.43029	9.41e-06	0.000254227
ENSG00000187514.17	PTMA	protein_coding	45807.8	-0.346394	0.0781865	-4.43036	9.41e-06	0.000254227
ENSG00000120675.6	DNAJC15	protein_coding	600.993	0.634717	0.143309	4.42903	9.47e-06	0.000255348
ENSG00000115239.24	ASB3	protein_coding	407.889	0.559114	0.126359	4.4248	9.65e-06	0.000260016
ENSG00000119042.17	SATB2	protein_coding	167.341	-0.992589	0.224415	-4.42301	9.73e-06	0.000261807
ENSG00000170854.18	RIOX2	protein_coding	801.696	-0.468389	0.105907	-4.42265	9.75e-06	0.000261857
ENSG00000176788.9	BASP1	protein_coding	1622.48	1.50345	0.340378	4.41699	1e-05	0.000267818
ENSG00000172578.12	KLHL6	protein_coding	1840.3	0.418993	0.0948623	4.41686	1e-05	0.000267818
ENSG00000007312.13	CD79B	protein_coding	9836.61	-0.697853	0.157983	-4.41727	1e-05	0.000267818
ENSG00000120688.9	WBP4	protein_coding	383.418	0.400865	0.0907781	4.41587	1.01e-05	0.000268652
ENSG00000013275.8	PSMC4	protein_coding	1802.56	0.711757	0.161195	4.41551	1.01e-05	0.000268715
ENSG00000185101.13	ANO9	protein_coding	294.046	4.34125	0.983891	4.41233	1.02e-05	0.000272302
ENSG00000105185.12	PDCD5	protein_coding	2227.81	0.404884	0.091795	4.41074	1.03e-05	0.000273923
ENSG00000058453.17	CROCC	protein_coding	671.371	-0.532301	0.120775	-4.40738	1.05e-05	0.000277802
ENSG00000057704.13	TMCC3	protein_coding	41.1465	3.44992	0.782832	4.40697	1.05e-05	0.000277932
ENSG00000090520.12	DNAJB11	protein_coding	2208.16	0.301866	0.0685239	4.40527	1.06e-05	0.000279717
ENSG00000173208.4	ABCD2	protein_coding	69.5803	2.84412	0.645777	4.40419	1.06e-05	0.000280725
ENSG00000118873.16	RAB3GAP2	protein_coding	815.051	1.01155	0.22974	4.40299	1.07e-05	0.000281874
ENSG00000075618.18	FSCN1	protein_coding	6.52989	6.98205	1.58593	4.40249	1.07e-05	0.000282132
ENSG00000185947.15	ZNF267	protein_coding	471.981	1.18499	0.269242	4.4012	1.08e-05	0.00028341
ENSG00000183337.18	BCOR	protein_coding	891.222	0.451969	0.102771	4.39784	1.09e-05	0.000287422
ENSG00000175505.11	CLCF1	protein_coding	44.6534	1.22027	0.277985	4.38971	1.14e-05	0.000297965
ENSG00000173163.10	COMMD1	protein_coding	296.516	1.29813	0.296178	4.38293	1.17e-05	0.000306957
ENSG00000185304.15	RGPD2	protein_coding	185.97	1.31898	0.301048	4.38129	1.18e-05	0.000308839
ENSG00000126561.18	STAT5A	protein_coding	7.52045	4.40469	1.00779	4.37064	1.24e-05	0.00032338
ENSG00000111732.11	AICDA	protein_coding	663.029	-1.05612	0.24163	-4.37081	1.24e-05	0.00032338
ENSG00000131759.18	RARA	protein_coding	322.14	1.05239	0.240936	4.36795	1.25e-05	0.000326935
ENSG00000172995.16	ARPP21	protein_coding	138.527	-2.62422	0.601009	-4.36635	1.26e-05	0.000328867
ENSG00000184489.13	PTP4A3	protein_coding	135.32	1.44824	0.331756	4.36537	1.27e-05	0.000329364
ENSG00000091972.18	CD200	protein_coding	5.22718	7.16807	1.6422	4.36491	1.27e-05	0.000329364
ENSG00000145545.12	SRD5A1	protein_coding	469.73	-0.540673	0.123871	-4.3648	1.27e-05	0.000329364
ENSG00000165092.13	ALDH1A1	protein_coding	180.162	-1.2692	0.29077	-4.36497	1.27e-05	0.000329364
ENSG00000144843.11	ADPRH	protein_coding	17.3017	2.96716	0.680544	4.35999	1.3e-05	0.000336226
ENSG00000116521.11	SCAMP3	protein_coding	1572.1	1.08133	0.248053	4.35925	1.31e-05	0.000336887
ENSG00000127561.15	SYNGR3	protein_coding	107.626	1.27289	0.292234	4.35572	1.33e-05	0.000341901
ENSG00000160188.10	RSPH1	protein_coding	48.784	1.17239	0.26956	4.34926	1.37e-05	0.000351632
ENSG00000146094.16	DOK3	protein_coding	2870.02	-0.580774	0.133747	-4.34232	1.41e-05	0.000361926
ENSG00000148834.13	GSTO1	protein_coding	310.184	-1.01638	0.234055	-4.34248	1.41e-05	0.000361926
ENSG00000065911.13	MTHFD2	protein_coding	4930.92	0.197482	0.0454895	4.34126	1.42e-05	0.00036318
ENSG00000155719.18	OTOA	protein_coding	36.2008	2.61227	0.601908	4.33998	1.42e-05	0.000364798
ENSG00000074621.14	SLC24A1	protein_coding	98.8169	-2.91934	0.672722	-4.33959	1.43e-05	0.000364938
ENSG00000068831.19	RASGRP2	protein_coding	1712.77	-0.911365	0.210204	-4.33561	1.45e-05	0.000371092
ENSG00000176407.18	KCMF1	protein_coding	1136.14	0.379695	0.0875892	4.33495	1.46e-05	0.0003717
ENSG00000162222.14	TTC9C	protein_coding	356.652	0.57638	0.132993	4.3339	1.46e-05	0.000372977
ENSG00000118495.20	PLAGL1	protein_coding	70.1555	2.68533	0.619815	4.33248	1.47e-05	0.000374879
ENSG00000232006.9	AC005537.1	lncRNA	9.78622	6.45282	1.49021	4.33015	1.49e-05	0.000378343
ENSG00000211949.3	IGHV3-23	IG_V_gene	288.925	-0.780117	0.180286	-4.3271	1.51e-05	0.000383086
ENSG00000119522.16	DENND1A	protein_coding	657.348	0.702522	0.162438	4.32487	1.53e-05	0.000386469
ENSG00000084070.12	SMAP2	protein_coding	2494.65	0.601943	0.139222	4.32361	1.53e-05	0.000388148
ENSG00000278311.5	GGNBP2	protein_coding	1378.8	0.519047	0.1201	4.32179	1.55e-05	0.000390817
ENSG00000153789.13	CIBAR2	protein_coding	55.4115	-2.70706	0.626417	-4.3215	1.55e-05	0.000390817
ENSG00000137965.11	IFI44	protein_coding	40.016	2.227	0.515512	4.31997	1.56e-05	0.000392468
ENSG00000128596.17	CCDC136	protein_coding	129.26	-1.38638	0.320919	-4.32004	1.56e-05	0.000392468
ENSG00000149809.17	TM7SF2	protein_coding	492.428	-0.493339	0.114417	-4.31175	1.62e-05	0.000406792
ENSG00000206418.4	RAB12	protein_coding	275.159	0.550048	0.127749	4.3057	1.66e-05	0.00041752
ENSG00000182866.17	LCK	protein_coding	1197.93	-0.368841	0.0856976	-4.30398	1.68e-05	0.000420202
ENSG00000243478.9	AOX2P	transcribed_unprocessed_pseudogene	17.5718	-4.3752	1.01673	-4.30322	1.68e-05	0.000421089
ENSG00000100092.24	SH3BP1	protein_coding	761.91	0.944178	0.219625	4.29904	1.72e-05	0.000428522
ENSG00000153406.14	NMRAL1	protein_coding	601.629	-0.488568	0.113657	-4.29863	1.72e-05	0.000428748
ENSG00000138670.18	RASGEF1B	protein_coding	167.985	0.781885	0.182226	4.29074	1.78e-05	0.000443479
ENSG00000135775.14	COG2	protein_coding	940.228	-0.431706	0.100618	-4.29054	1.78e-05	0.000443479
ENSG00000214413.9	BBIP1	protein_coding	237.287	0.774765	0.180718	4.28715	1.81e-05	0.000449699
ENSG00000143575.15	HAX1	protein_coding	1968.64	0.416973	0.0972935	4.28572	1.82e-05	0.000451993
ENSG00000163513.19	TGFBR2	protein_coding	500.165	0.446052	0.104261	4.27823	1.88e-05	0.000466841
ENSG00000091490.11	SEL1L3	protein_coding	3724.26	-0.547747	0.128058	-4.27734	1.89e-05	0.000468088
ENSG00000247092.7	SNHG10	lncRNA	307.401	-0.90931	0.212695	-4.27518	1.91e-05	0.000472026
ENSG00000214110.3	LDHAP4	transcribed_processed_pseudogene	379.415	-0.53035	0.124138	-4.27226	1.94e-05	0.000477622
ENSG00000151702.17	FLI1	protein_coding	790.335	-0.440432	0.103099	-4.27195	1.94e-05	0.000477638
ENSG00000238169.2	LINC01053	lncRNA	5.67106	6.09694	1.42762	4.27069	1.95e-05	0.000479709
ENSG00000255274.9	SMIM35	protein_coding	41.7822	2.52271	0.590864	4.26953	1.96e-05	0.000481581
ENSG00000116017.11	ARID3A	protein_coding	700.815	0.739364	0.173202	4.2688	1.97e-05	0.000482515
ENSG00000239219.2	AC008040.1	lncRNA	92.9282	-1.5771	0.369695	-4.26594	1.99e-05	0.000488092
ENSG00000177426.22	TGIF1	protein_coding	120.416	1.2534	0.293887	4.26491	2e-05	0.000489705
ENSG00000106462.11	EZH2	protein_coding	2844.26	0.496994	0.116716	4.25814	2.06e-05	0.000503449
ENSG00000161547.17	SRSF2	protein_coding	8786.72	-0.398804	0.0936523	-4.25835	2.06e-05	0.000503449
ENSG00000054267.22	ARID4B	protein_coding	785.503	0.649114	0.152456	4.25771	2.07e-05	0.000503764
ENSG00000188603.22	CLN3	protein_coding	507.76	0.916317	0.215448	4.25307	2.11e-05	0.000511828
ENSG00000256568.2	AP002761.2	lncRNA	7.47378	5.54662	1.30415	4.25305	2.11e-05	0.000511828
ENSG00000196850.6	PPTC7	protein_coding	1336.05	0.373037	0.0877119	4.25298	2.11e-05	0.000511828
ENSG00000253719.4	ATXN7L3B	protein_coding	1420.98	-0.239704	0.0563595	-4.25312	2.11e-05	0.000511828
ENSG00000142875.19	PRKACB	protein_coding	718.291	-0.573616	0.134884	-4.25265	2.11e-05	0.000511922
ENSG00000165233.18	CARD19	protein_coding	109.57	-0.98667	0.23204	-4.25215	2.12e-05	0.000512391
ENSG00000143799.14	PARP1	protein_coding	12561.5	-0.383044	0.0901068	-4.251	2.13e-05	0.000514354
ENSG00000257923.12	CUX1	protein_coding	2362.99	-0.377023	0.0887469	-4.2483	2.15e-05	0.000519932
ENSG00000151490.15	PTPRO	protein_coding	32.5517	2.2628	0.532845	4.24663	2.17e-05	0.000523127
ENSG00000102786.15	INTS6	protein_coding	984.595	1.07329	0.252983	4.24252	2.21e-05	0.000532118
ENSG00000198818.10	SFT2D1	protein_coding	1069.4	1.19264	0.281176	4.2416	2.22e-05	0.000532932
ENSG00000156521.14	TYSND1	protein_coding	977.292	-0.344014	0.0811009	-4.24181	2.22e-05	0.000532932
ENSG00000075239.14	ACAT1	protein_coding	680.985	-0.499185	0.117743	-4.2396	2.24e-05	0.000537002
ENSG00000132185.18	FCRLA	protein_coding	4104.69	-0.358161	0.0845089	-4.23814	2.25e-05	0.000539797
ENSG00000134686.18	PHC2	protein_coding	1251.08	-0.480561	0.113411	-4.23735	2.26e-05	0.000541
ENSG00000122783.17	CYREN	protein_coding	881.259	0.432891	0.102205	4.23552	2.28e-05	0.000544737
ENSG00000035687.10	ADSS2	protein_coding	1030.73	-0.359975	0.0851438	-4.22785	2.36e-05	0.000562921
ENSG00000151651.16	ADAM8	protein_coding	43.9805	2.16493	0.512232	4.22647	2.37e-05	0.000565642
ENSG00000247626.5	MARS2	protein_coding	733.103	-0.381413	0.0903316	-4.22237	2.42e-05	0.000575311
ENSG00000142002.18	DPP9	protein_coding	1500.01	0.309073	0.0732044	4.22206	2.42e-05	0.000575368
ENSG00000126070.20	AGO3	protein_coding	457.043	0.929152	0.220142	4.2207	2.44e-05	0.00057811
ENSG00000238241.2	CCR12P	transcribed_unprocessed_pseudogene	9.41087	3.56968	0.846477	4.2171	2.47e-05	0.000586636
ENSG00000197170.10	PSMD12	protein_coding	1384.48	0.362814	0.0860398	4.21682	2.48e-05	0.000586636
ENSG00000147955.18	SIGMAR1	protein_coding	1574.22	-0.27598	0.0654792	-4.21477	2.5e-05	0.000591235
ENSG00000049192.15	ADAMTS6	protein_coding	42.5958	2.07661	0.492772	4.21413	2.51e-05	0.000592158
ENSG00000065989.16	PDE4A	protein_coding	379.705	-0.439736	0.104494	-4.20823	2.57e-05	0.00060707
ENSG00000184795.9	UNC93B5	unprocessed_pseudogene	19.635	-1.98867	0.472811	-4.20606	2.6e-05	0.000612144
ENSG00000133454.16	MYO18B	protein_coding	15.9947	7.72414	1.83781	4.20291	2.64e-05	0.000619897
ENSG00000160223.17	ICOSLG	protein_coding	785.58	1.68607	0.401194	4.20264	2.64e-05	0.000619897
ENSG00000116852.15	KIF21B	protein_coding	1508.06	0.526372	0.125294	4.20109	2.66e-05	0.000623373
ENSG00000175463.12	TBC1D10C	protein_coding	761.664	-0.629749	0.149929	-4.20033	2.67e-05	0.000624682
ENSG00000170345.10	FOS	protein_coding	20.4152	1.98133	0.471837	4.19919	2.68e-05	0.000627048
ENSG00000137710.17	RDX	protein_coding	224.641	1.09039	0.259729	4.19819	2.69e-05	0.000629019
ENSG00000197818.12	SLC9A8	protein_coding	579.022	0.460153	0.109618	4.19778	2.7e-05	0.000629374
ENSG00000145416.13	MARCHF1	protein_coding	22.3717	-2.21869	0.528834	-4.19544	2.72e-05	0.000635104
ENSG00000197272.2	IL27	protein_coding	6.71349	7.49293	1.78648	4.19423	2.74e-05	0.000635571
ENSG00000158411.11	MITD1	protein_coding	446.193	0.501185	0.119485	4.19456	2.73e-05	0.000635571
ENSG00000071626.17	DAZAP1	protein_coding	5505.69	-0.259217	0.0618023	-4.19429	2.74e-05	0.000635571
ENSG00000112787.14	FBRSL1	protein_coding	1166.29	-0.937723	0.223579	-4.19414	2.74e-05	0.000635571
ENSG00000255562.2	UNC93B6	transcribed_processed_pseudogene	6.75351	-3.27541	0.781079	-4.19344	2.75e-05	0.000636734
ENSG00000171522.6	PTGER4	protein_coding	276.637	2.37078	0.565562	4.19191	2.77e-05	0.00064026
ENSG00000137766.17	UNC13C	protein_coding	41.3878	6.64348	1.58512	4.19116	2.78e-05	0.000640381
ENSG00000141582.15	CBX4	protein_coding	852.074	0.5642	0.134621	4.19102	2.78e-05	0.000640381
ENSG00000113407.14	TARS1	protein_coding	3221.46	0.4531	0.108105	4.19128	2.77e-05	0.000640381
ENSG00000065882.16	TBC1D1	protein_coding	3237.05	-0.622708	0.148608	-4.19026	2.79e-05	0.000641714
ENSG00000260269.5	AC105036.3	lncRNA	28.5879	1.61072	0.38453	4.18879	2.8e-05	0.000645082
ENSG00000198894.8	CIPC	protein_coding	725.936	-0.531211	0.126834	-4.18825	2.81e-05	0.000645825
ENSG00000049860.14	HEXB	protein_coding	185.848	0.849846	0.202975	4.18695	2.83e-05	0.000648726
ENSG00000238755.3	LINC02006	lncRNA	75.7337	-1.28208	0.306234	-4.18659	2.83e-05	0.000648972
ENSG00000117036.12	ETV3	protein_coding	370.673	0.534403	0.127664	4.186	2.84e-05	0.000649842
ENSG00000134986.14	NREP	protein_coding	1421.45	-0.922	0.220299	-4.18521	2.85e-05	0.000651308
ENSG00000158481.13	CD1C	protein_coding	22.0681	2.14518	0.513013	4.18153	2.9e-05	0.000661128
ENSG00000131015.5	ULBP2	protein_coding	47.2731	1.59695	0.382123	4.17914	2.93e-05	0.0006673
ENSG00000163046.16	ANKRD30BL	protein_coding	26.4883	-2.03996	0.488226	-4.1783	2.94e-05	0.000668946
ENSG00000286379.1	AL591845.1	lncRNA	36.5408	-3.38078	0.809474	-4.17652	2.96e-05	0.00067338
ENSG00000110057.8	UNC93B1	protein_coding	397.313	-0.736531	0.176362	-4.17624	2.96e-05	0.00067338
ENSG00000116044.16	NFE2L2	protein_coding	918.547	0.409489	0.0980662	4.17564	2.97e-05	0.000674338
ENSG00000135334.9	AKIRIN2	protein_coding	969.746	0.299938	0.0718372	4.17524	2.98e-05	0.000674694
ENSG00000185989.11	RASA3	protein_coding	78.0856	-1.1791	0.282464	-4.17435	2.99e-05	0.00067651
ENSG00000176619.13	LMNB2	protein_coding	3859.84	0.391123	0.0937109	4.17372	3e-05	0.000677558
ENSG00000135480.16	KRT7	protein_coding	3.91203	6.55185	1.57004	4.17304	3.01e-05	0.00067876
ENSG00000260196.1	AC124798.1	lncRNA	226.691	-0.731896	0.175408	-4.17253	3.01e-05	0.000679448
ENSG00000229922.5	LINC02865	lncRNA	4.58863	6.85751	1.64614	4.16582	3.1e-05	0.000698924
ENSG00000090861.17	AARS1	protein_coding	4574.91	0.287374	0.0690493	4.16186	3.16e-05	0.000710283
ENSG00000154102.11	C16orf74	protein_coding	154.199	-1.0903	0.262005	-4.16136	3.16e-05	0.000710988
ENSG00000231584.8	FAHD2CP	transcribed_unprocessed_pseudogene	143.189	0.94256	0.226553	4.16044	3.18e-05	0.000712976
ENSG00000100603.14	SNW1	protein_coding	1609.28	0.280278	0.0673723	4.16013	3.18e-05	0.000713088
ENSG00000177398.18	UMODL1	protein_coding	197.491	-1.28816	0.310205	-4.15261	3.29e-05	0.000735453
ENSG00000171121.16	KCNMB3	protein_coding	11.1447	-2.4088	0.58008	-4.15252	3.29e-05	0.000735453
ENSG00000110330.8	BIRC2	protein_coding	827.23	0.943392	0.227226	4.15177	3.3e-05	0.000736987
ENSG00000155961.5	RAB39B	protein_coding	354.614	0.581837	0.140208	4.1498	3.33e-05	0.000742478
ENSG00000173110.8	HSPA6	protein_coding	17.2507	2.01122	0.48547	4.14283	3.43e-05	0.000764485
ENSG00000267568.6	AC016168.2	lncRNA	53.9901	-1.69493	0.409564	-4.13838	3.5e-05	0.00077852
ENSG00000165272.16	AQP3	protein_coding	84.2866	-1.44228	0.348573	-4.13766	3.51e-05	0.000779841
ENSG00000255641.1	AC068775.1	protein_coding	61.2426	-2.95848	0.715051	-4.13745	3.51e-05	0.000779841
ENSG00000160190.14	SLC37A1	protein_coding	611.079	0.643216	0.155477	4.13704	3.52e-05	0.000780278
ENSG00000257335.8	MGAM	protein_coding	10.3751	6.1296	1.48192	4.13627	3.53e-05	0.000781993
ENSG00000232677.9	LINC00665	lncRNA	862.09	-0.456406	0.110351	-4.13594	3.54e-05	0.000782168
ENSG00000153029.15	MR1	protein_coding	302.91	0.799643	0.193435	4.13391	3.57e-05	0.000788168
ENSG00000114013.16	CD86	protein_coding	322.918	1.36001	0.329177	4.13155	3.6e-05	0.000795352
ENSG00000187239.17	FNBP1	protein_coding	2737.42	0.947587	0.229614	4.12686	3.68e-05	0.000810789
ENSG00000100241.21	SBF1	protein_coding	3516.68	-0.616912	0.149497	-4.12657	3.68e-05	0.000810844
ENSG00000280119.1	AC093642.2	TEC	24.0359	-1.68393	0.408329	-4.12396	3.72e-05	0.000818174
ENSG00000092758.18	COL9A3	protein_coding	228.736	-0.78655	0.19072	-4.1241	3.72e-05	0.000818174
ENSG00000161270.20	NPHS1	protein_coding	17.9265	2.95943	0.717692	4.12354	3.73e-05	0.00081869
ENSG00000229921.7	KIF25-AS1	lncRNA	6.17118	3.87221	0.939235	4.12273	3.74e-05	0.00082061
ENSG00000089248.7	ERP29	protein_coding	1989.36	-0.395187	0.0959757	-4.11757	3.83e-05	0.000838203
ENSG00000129009.13	ISLR	protein_coding	3.32802	6.54234	1.58934	4.11639	3.85e-05	0.000841509
ENSG00000186470.14	BTN3A2	protein_coding	587.518	-0.591791	0.143791	-4.11564	3.86e-05	0.000843252
ENSG00000173559.15	NABP1	protein_coding	327.06	0.863871	0.209968	4.11431	3.88e-05	0.000847148
ENSG00000267673.6	FDX2	protein_coding	384.232	0.523629	0.127333	4.11228	3.92e-05	0.000853646
ENSG00000166428.14	PLD4	protein_coding	484.233	-0.963458	0.2344	-4.11031	3.95e-05	0.000858937
ENSG00000179673.5	RPRML	protein_coding	17.0055	-2.64062	0.64243	-4.11036	3.95e-05	0.000858937
ENSG00000197457.10	STMN3	protein_coding	45.6862	-1.18606	0.289356	-4.09897	4.15e-05	0.000901072
ENSG00000106484.16	MEST	protein_coding	354.071	-1.0177	0.248521	-4.09504	4.22e-05	0.000915411
ENSG00000148200.17	NR6A1	protein_coding	272.324	1.05807	0.258612	4.09134	4.29e-05	0.000929061
ENSG00000106105.15	GARS1	protein_coding	6122.66	0.245292	0.0599811	4.08949	4.32e-05	0.000935397
ENSG00000138279.16	ANXA7	protein_coding	1843.24	0.667104	0.16326	4.08614	4.39e-05	0.000947918
ENSG00000272325.2	NUDT3	protein_coding	1471.22	-0.408357	0.0999827	-4.08428	4.42e-05	0.00095442
ENSG00000111252.11	SH2B3	protein_coding	675.771	0.820065	0.200806	4.08386	4.43e-05	0.000955037
ENSG00000175727.14	MLXIP	protein_coding	1051.28	-0.983982	0.241037	-4.08229	4.46e-05	0.000960383
ENSG00000037637.11	FBXO42	protein_coding	575.081	0.523627	0.128485	4.0754	4.59e-05	0.000988132
ENSG00000136104.21	RNASEH2B	protein_coding	2360.07	-0.841779	0.206655	-4.07336	4.63e-05	0.000995692
ENSG00000215417.13	MIR17HG	lncRNA	390.329	-0.720158	0.177023	-4.06817	4.74e-05	0.00101696
ENSG00000165997.5	ARL5B	protein_coding	614.292	0.485719	0.11947	4.06563	4.79e-05	0.00102689
ENSG00000074416.14	MGLL	protein_coding	413.883	0.767501	0.18881	4.06493	4.8e-05	0.0010288
ENSG00000227373.6	RABGAP1L-DT	lncRNA	39.2657	1.94817	0.479835	4.06009	4.91e-05	0.00104795
ENSG00000280649.2	AC245100.6	TEC	297.904	-0.575024	0.141622	-4.06027	4.9e-05	0.00104795
ENSG00000141665.13	FBXO15	protein_coding	29.9322	-2.22613	0.548331	-4.05982	4.91e-05	0.00104795
ENSG00000152061.23	RABGAP1L	protein_coding	1737.12	-0.561157	0.138388	-4.05496	5.01e-05	0.00106874
ENSG00000110811.20	P3H3	protein_coding	80.1934	-1.15104	0.284051	-4.05222	5.07e-05	0.00108011
ENSG00000188559.15	RALGAPA2	protein_coding	240.12	0.656517	0.162082	4.05053	5.11e-05	0.00108668
ENSG00000167414.4	GNG8	protein_coding	4.16536	6.93609	1.71363	4.04759	5.17e-05	0.00109918
ENSG00000102032.13	RENBP	protein_coding	19.67	1.64161	0.405705	4.04631	5.2e-05	0.00110395
ENSG00000102780.17	DGKH	protein_coding	217.806	-0.791209	0.195709	-4.04279	5.28e-05	0.0011194
ENSG00000136603.14	SKIL	protein_coding	578.076	0.990742	0.245734	4.03176	5.54e-05	0.00116958
ENSG00000153303.17	FRMD1	protein_coding	3.05914	5.98437	1.48418	4.0321	5.53e-05	0.00116958
ENSG00000141447.18	OSBPL1A	protein_coding	140.775	-1.15551	0.286607	-4.03169	5.54e-05	0.00116958
ENSG00000162373.13	BEND5	protein_coding	76.4079	2.06664	0.51266	4.03121	5.55e-05	0.00117016
ENSG00000113812.14	ACTR8	protein_coding	552.925	0.612618	0.151975	4.03104	5.55e-05	0.00117016
ENSG00000163874.11	ZC3H12A	protein_coding	306.399	1.52536	0.378968	4.02505	5.7e-05	0.00119788
ENSG00000023892.11	DEF6	protein_coding	494.637	-0.451242	0.11211	-4.025	5.7e-05	0.00119788
ENSG00000179583.20	CIITA	protein_coding	3873.19	2.03006	0.504445	4.02434	5.71e-05	0.00119991
ENSG00000102970.11	CCL17	protein_coding	34.3788	7.99572	1.98841	4.02116	5.79e-05	0.00121486
ENSG00000072954.7	TMEM38A	protein_coding	463.409	-0.433237	0.107753	-4.02064	5.8e-05	0.00121614
ENSG00000169071.15	ROR2	protein_coding	20.7985	4.46688	1.11113	4.02011	5.82e-05	0.00121615
ENSG00000089053.13	ANAPC5	protein_coding	3799.84	-0.50033	0.124452	-4.02025	5.81e-05	0.00121615
ENSG00000257621.8	PSMA3-AS1	lncRNA	390.292	-0.400334	0.0997746	-4.01238	6.01e-05	0.00125528
ENSG00000109103.12	UNC119	protein_coding	515.099	1.38305	0.344813	4.01101	6.05e-05	0.00126115
ENSG00000181577.16	C6orf223	lncRNA	207.343	1.66	0.414115	4.00854	6.11e-05	0.00127158
ENSG00000153253.19	SCN3A	protein_coding	162.674	-1.47967	0.369121	-4.00864	6.11e-05	0.00127158
ENSG00000117480.16	FAAH	protein_coding	211.412	-0.866748	0.21626	-4.0079	6.13e-05	0.00127357
ENSG00000104825.17	NFKBIB	protein_coding	891.234	0.732288	0.182729	4.00751	6.14e-05	0.00127426
ENSG00000179010.15	MRFAP1	protein_coding	4314.39	-0.300985	0.0751615	-4.00451	6.21e-05	0.00128913
ENSG00000162645.13	GBP2	protein_coding	17.4048	3.47765	0.869037	4.00173	6.29e-05	0.00130197
ENSG00000171603.18	CLSTN1	protein_coding	3483.17	-0.358743	0.0896492	-4.00164	6.29e-05	0.00130197
ENSG00000136021.19	SCYL2	protein_coding	622.352	0.650959	0.162758	3.99955	6.35e-05	0.00131204
ENSG00000140853.16	NLRC5	protein_coding	869.459	-0.469184	0.117387	-3.99689	6.42e-05	0.00132541
ENSG00000120963.12	ZNF706	protein_coding	1266.42	0.393764	0.0985626	3.99507	6.47e-05	0.0013312
ENSG00000196636.8	SDHAF3	protein_coding	337.717	-0.543896	0.136132	-3.99535	6.46e-05	0.0013312
ENSG00000117318.9	ID3	protein_coding	1511	-0.800268	0.200305	-3.99525	6.46e-05	0.0013312
ENSG00000108468.15	CBX1	protein_coding	2041.21	0.230541	0.0577758	3.99027	6.6e-05	0.0013569
ENSG00000164211.13	STARD4	protein_coding	718.01	0.810988	0.203264	3.98983	6.61e-05	0.00135794
ENSG00000213015.9	ZNF580	protein_coding	428.621	-0.50248	0.125981	-3.98853	6.65e-05	0.00136385
ENSG00000164362.21	TERT	protein_coding	301.412	-0.883511	0.221628	-3.98646	6.71e-05	0.00137431
ENSG00000257093.7	DENND11	protein_coding	757.192	0.777094	0.194972	3.98568	6.73e-05	0.00137733
ENSG00000160216.21	AGPAT3	protein_coding	1324.98	0.743187	0.186493	3.98506	6.75e-05	0.0013794
ENSG00000168610.16	STAT3	protein_coding	660.268	0.777432	0.195225	3.98223	6.83e-05	0.00139437
ENSG00000108587.16	GOSR1	protein_coding	763.066	0.590087	0.148267	3.9799	6.89e-05	0.00140658
ENSG00000167083.7	GNGT2	protein_coding	107.435	-0.83707	0.210411	-3.97826	6.94e-05	0.00141475
ENSG00000161921.17	CXCL16	protein_coding	16.1856	1.95553	0.491691	3.97714	6.97e-05	0.00141811
ENSG00000110848.8	CD69	protein_coding	81.3308	0.86878	0.218437	3.97726	6.97e-05	0.00141811
ENSG00000164976.9	MYORG	protein_coding	75.3141	-0.913567	0.229717	-3.97692	6.98e-05	0.00141811
ENSG00000234072.1	AC074117.1	lncRNA	628.957	-0.438165	0.110264	-3.97379	7.07e-05	0.00143532
ENSG00000230943.3	LINC02541	lncRNA	20.9608	4.29291	1.08094	3.97147	7.14e-05	0.00144779
ENSG00000278196.3	IGLV2-8	IG_V_gene	184.109	-0.736343	0.185422	-3.97117	7.15e-05	0.001448
ENSG00000270164.1	LINC01480	lncRNA	99.0711	1.10332	0.277872	3.97062	7.17e-05	0.00144977
ENSG00000162078.11	ZG16B	protein_coding	4.58454	5.46729	1.37883	3.96516	7.33e-05	0.00148176
ENSG00000080371.6	RAB21	protein_coding	1144.03	0.900929	0.227335	3.963	7.4e-05	0.0014936
ENSG00000114790.13	ARHGEF26	protein_coding	298.276	-0.696647	0.175804	-3.96264	7.41e-05	0.00149424
ENSG00000165409.18	TSHR	protein_coding	14.0952	-3.05648	0.771878	-3.9598	7.5e-05	0.00151052
ENSG00000166333.14	ILK	protein_coding	1000.32	0.313998	0.0793193	3.95866	7.54e-05	0.00151609
ENSG00000117676.14	RPS6KA1	protein_coding	2100.03	0.955637	0.241695	3.95389	7.69e-05	0.00154495
ENSG00000196338.14	NLGN3	protein_coding	10.9486	2.16521	0.548775	3.94553	7.96e-05	0.00159814
ENSG00000184613.11	NELL2	protein_coding	22.0654	-2.24426	0.569385	-3.94155	8.1e-05	0.00162313
ENSG00000120137.7	PANK3	protein_coding	2046.65	1.20988	0.307044	3.94039	8.13e-05	0.00162924
ENSG00000203943.9	SAMD13	protein_coding	70.6807	-0.946016	0.240187	-3.93866	8.19e-05	0.0016393
ENSG00000198825.15	INPP5F	protein_coding	194.478	0.734099	0.186518	3.93582	8.29e-05	0.00165705
ENSG00000172716.16	SLFN11	protein_coding	353.971	-0.994843	0.252827	-3.93488	8.32e-05	0.00166175
ENSG00000188636.4	RTL6	protein_coding	70.3495	-1.00157	0.254562	-3.93447	8.34e-05	0.00166276
ENSG00000060558.4	GNA15	protein_coding	10.6766	4.96266	1.26179	3.93304	8.39e-05	0.0016709
ENSG00000273149.1	AL138963.3	lncRNA	164.93	-1.1748	0.29872	-3.93278	8.4e-05	0.0016709
ENSG00000172432.19	GTPBP2	protein_coding	892.105	0.384561	0.0977961	3.93227	8.41e-05	0.0016709
ENSG00000109089.7	CDR2L	protein_coding	21.1814	-1.50748	0.383352	-3.93238	8.41e-05	0.0016709
ENSG00000162517.13	PEF1	protein_coding	1065.22	0.336772	0.0856599	3.9315	8.44e-05	0.00167444
ENSG00000101144.13	BMP7	protein_coding	4268.4	-0.65134	0.16569	-3.93107	8.46e-05	0.00167571
ENSG00000147434.9	CHRNA6	protein_coding	108.523	2.15005	0.546985	3.93073	8.47e-05	0.00167595
ENSG00000162971.11	TYW5	protein_coding	190.854	0.601471	0.153026	3.93052	8.48e-05	0.00167595
ENSG00000161203.13	AP2M1	protein_coding	6076.93	-0.279769	0.0711872	-3.93004	8.49e-05	0.00167749
ENSG00000103496.15	STX4	protein_coding	580.289	0.979133	0.249158	3.92977	8.5e-05	0.00167762
ENSG00000140848.17	CPNE2	protein_coding	495.469	-1.73465	0.441553	-3.92853	8.55e-05	0.00168453
ENSG00000184012.14	TMPRSS2	protein_coding	6.97203	-5.38909	1.37207	-3.92771	8.58e-05	0.00168847
ENSG00000054967.13	RELT	protein_coding	784.387	0.39003	0.09935	3.92582	8.64e-05	0.00169998
ENSG00000183250.12	LINC01547	lncRNA	84.9707	1.04996	0.267531	3.92461	8.69e-05	0.00170673
ENSG00000274471.2	HERC2P7	transcribed_unprocessed_pseudogene	203.143	-0.698155	0.178259	-3.91652	8.98e-05	0.00176317
ENSG00000184792.16	OSBP2	protein_coding	42.4158	1.58385	0.404614	3.91447	9.06e-05	0.00177633
ENSG00000104894.12	CD37	protein_coding	4873.33	0.231403	0.0591377	3.91295	9.12e-05	0.00178565
ENSG00000162430.17	SELENON	protein_coding	220.935	-0.761078	0.194685	-3.90928	9.26e-05	0.00180905
ENSG00000186710.11	CFAP73	protein_coding	143.254	-1.74406	0.446141	-3.90923	9.26e-05	0.00180905
ENSG00000196132.14	MYT1	protein_coding	47.3175	-3.28154	0.839473	-3.90904	9.27e-05	0.00180905
ENSG00000177225.17	GATD1	protein_coding	1684.84	-0.468256	0.119812	-3.90827	9.3e-05	0.00181294
ENSG00000205837.7	LINC00487	lncRNA	16.3652	-1.58426	0.405439	-3.90753	9.32e-05	0.00181664
ENSG00000183401.12	CCDC159	protein_coding	89.9315	0.904041	0.231441	3.90614	9.38e-05	0.0018252
ENSG00000157600.12	TMEM164	protein_coding	348.371	1.42199	0.364169	3.90476	9.43e-05	0.0018337
ENSG00000158717.11	RNF166	protein_coding	645.199	-0.680328	0.174274	-3.90379	9.47e-05	0.00183912
ENSG00000122884.12	P4HA1	protein_coding	805.038	0.355489	0.0911612	3.89957	9.64e-05	0.00186952
ENSG00000204371.11	EHMT2	protein_coding	1622	-0.458774	0.117682	-3.89843	9.68e-05	0.0018764
ENSG00000176533.13	GNG7	protein_coding	1706.04	-1.10642	0.283897	-3.89728	9.73e-05	0.00188339
ENSG00000112511.18	PHF1	protein_coding	520.081	0.818293	0.209987	3.89688	9.74e-05	0.00188419
ENSG00000117877.11	POLR1G	protein_coding	639.624	-0.363684	0.0933321	-3.89667	9.75e-05	0.00188419
ENSG00000137834.15	SMAD6	protein_coding	102.807	-1.38808	0.356504	-3.8936	9.88e-05	0.00190467
ENSG00000092377.15	TBL1Y	protein_coding	31.5815	-1.95447	0.501976	-3.89355	9.88e-05	0.00190467
ENSG00000176532.4	PRR15	protein_coding	16.0176	-2.96297	0.761279	-3.8921	9.94e-05	0.0019141
ENSG00000236901.6	MIR600HG	lncRNA	443.378	-0.877018	0.225358	-3.89166	9.96e-05	0.00191553
ENSG00000121057.13	AKAP1	protein_coding	1442.43	-0.539944	0.138766	-3.89104	9.98e-05	0.00191675
ENSG00000186654.21	PRR5	protein_coding	70.8193	-1.13163	0.290833	-3.89101	9.98e-05	0.00191675
ENSG00000235621.9	LINC00494	lncRNA	202.003	1.9524	0.501876	3.8902	0.000100161	0.00192114
ENSG00000100911.16	PSME2	protein_coding	3585.9	0.59478	0.153078	3.88546	0.000102137	0.00195704
ENSG00000120278.16	PLEKHG1	protein_coding	573.297	1.04041	0.267829	3.88463	0.000102487	0.00196171
ENSG00000174502.19	SLC26A9	protein_coding	13.7045	5.48223	1.41216	3.88216	0.000103533	0.0019797
ENSG00000258839.4	MC1R	protein_coding	192.694	-0.573733	0.147917	-3.87874	0.000104999	0.00200566
ENSG00000120306.11	CYSTM1	protein_coding	830.865	0.536268	0.138403	3.87469	0.000106758	0.00203718
ENSG00000198796.7	ALPK2	protein_coding	11.8019	5.31034	1.3719	3.8708	0.00010848	0.00206791
ENSG00000120910.15	PPP3CC	protein_coding	466.775	0.382057	0.098737	3.86944	0.000109085	0.0020773
ENSG00000105612.9	DNASE2	protein_coding	572.407	0.410527	0.106132	3.86809	0.000109693	0.00208675
ENSG00000101974.14	ATP11C	protein_coding	1020.13	0.489099	0.12647	3.86732	0.000110038	0.00209117
ENSG00000186432.10	KPNA4	protein_coding	1840.58	0.349116	0.090286	3.86678	0.000110281	0.00209365
ENSG00000271576.1	AL359504.1	lncRNA	60.8783	-0.837185	0.216584	-3.86541	0.000110905	0.00210335
ENSG00000119950.21	MXI1	protein_coding	768.739	0.741584	0.191938	3.86367	0.000111695	0.00210816
ENSG00000154978.13	VOPP1	protein_coding	4241.65	0.705571	0.18262	3.8636	0.000111726	0.00210816
ENSG00000171566.12	PLRG1	protein_coding	1152.4	0.3735	0.096662	3.86398	0.000111555	0.00210816
ENSG00000172006.12	ZNF554	protein_coding	95.3966	-0.68839	0.178135	-3.86444	0.000111346	0.00210816
ENSG00000141738.14	GRB7	protein_coding	10.6769	-2.23678	0.578862	-3.8641	0.000111501	0.00210816
ENSG00000254709.8	IGLL5	protein_coding	4510.04	-0.320608	0.0830108	-3.86224	0.000112351	0.0021178
ENSG00000177409.12	SAMD9L	protein_coding	114.906	1.64372	0.426143	3.85721	0.000114689	0.00215571
ENSG00000160683.5	CXCR5	protein_coding	950.509	1.47106	0.381408	3.85692	0.000114823	0.00215571
ENSG00000152409.9	JMY	protein_coding	192.78	0.68029	0.176382	3.85692	0.000114826	0.00215571
ENSG00000153922.11	CHD1	protein_coding	979.299	0.446607	0.115792	3.85697	0.000114799	0.00215571
ENSG00000140598.15	EFL1	protein_coding	671.526	-0.614707	0.159427	-3.85572	0.000115389	0.0021641
ENSG00000073282.14	TP63	protein_coding	652.164	1.66362	0.431815	3.85262	0.00011686	0.00218948
ENSG00000171365.17	CLCN5	protein_coding	99.8308	1.06109	0.275456	3.85212	0.000117101	0.00219177
ENSG00000111275.13	ALDH2	protein_coding	210.732	1.15973	0.301122	3.85136	0.000117465	0.00219638
ENSG00000165660.8	ABRAXAS2	protein_coding	466.379	0.407909	0.105943	3.85027	0.000117989	0.00220397
ENSG00000215845.11	TSTD1	protein_coding	197.776	-0.84352	0.219222	-3.84779	0.000119187	0.00222411
ENSG00000121577.14	POPDC2	protein_coding	9.63685	2.88491	0.750082	3.84613	0.00012	0.00223479
ENSG00000005206.17	SPPL2B	protein_coding	1839.77	-0.42237	0.109817	-3.84613	0.000119999	0.00223479
ENSG00000240505.9	TNFRSF13B	protein_coding	113.432	-1.2617	0.328225	-3.844	0.000121043	0.00225195
ENSG00000110987.9	BCL7A	protein_coding	1684.82	-0.349743	0.0910705	-3.84035	0.000122857	0.00228343
ENSG00000251136.9	AF117829.1	lncRNA	121.484	0.797362	0.207669	3.83957	0.00012325	0.00228843
ENSG00000280128.1	AL662795.2	TEC	141.378	-0.786934	0.205148	-3.83593	0.000125088	0.00232024
ENSG00000266844.1	AC093330.1	lncRNA	42.3942	-1.6812	0.438321	-3.83554	0.000125291	0.00232169
ENSG00000151012.13	SLC7A11	protein_coding	273.419	0.579837	0.151195	3.83502	0.000125556	0.00232416
ENSG00000167100.15	SAMD14	protein_coding	6.35403	5.2588	1.37134	3.83478	0.000125674	0.00232416
ENSG00000069345.12	DNAJA2	protein_coding	1520.73	0.352216	0.0918654	3.83404	0.000126054	0.00232886
ENSG00000211673.2	IGLV3-1	IG_V_gene	1030.92	0.326628	0.0852408	3.83183	0.000127194	0.0023476
ENSG00000122122.10	SASH3	protein_coding	3316.79	0.455119	0.118825	3.83016	0.00012806	0.00236124
ENSG00000184608.9	FAM167A-AS1	lncRNA	20.3098	-1.87145	0.488942	-3.82755	0.000129424	0.00238403
ENSG00000132424.17	PNISR	protein_coding	2786.63	0.441116	0.115294	3.82602	0.000130233	0.00239654
ENSG00000130684.14	ZNF337	protein_coding	335.751	-0.674396	0.176321	-3.82482	0.000130866	0.00240582
ENSG00000197530.12	MIB2	protein_coding	444.75	-0.685956	0.179391	-3.82381	0.000131403	0.0024133
ENSG00000280003.1	AC097637.2	TEC	18.5336	-1.49158	0.390187	-3.82274	0.000131978	0.00242146
ENSG00000222042.2	AP001341.1	lncRNA	3.25955	6.46329	1.69113	3.82188	0.00013244	0.00242754
ENSG00000250366.3	TUNAR	protein_coding	15.3684	-2.15006	0.563088	-3.81834	0.000134352	0.00246017
ENSG00000222009.8	BTBD19	protein_coding	6.33797	2.94733	0.771978	3.81789	0.000134596	0.00246025
ENSG00000184428.13	TOP1MT	protein_coding	1138.4	-0.406603	0.106501	-3.81785	0.000134621	0.00246025
ENSG00000109436.8	TBC1D9	protein_coding	46.9713	-1.61683	0.423627	-3.81663	0.000135286	0.00246997
ENSG00000162415.7	ZSWIM5	protein_coding	32.1964	1.55918	0.408575	3.81614	0.000135555	0.00247002
ENSG00000213689.14	TREX1	protein_coding	358.308	0.764631	0.200359	3.8163	0.000135468	0.00247002
ENSG00000123384.14	LRP1	protein_coding	57.2475	-1.33989	0.351216	-3.81499	0.000136188	0.00247914
ENSG00000189334.9	S100A14	protein_coding	7.85577	4.48036	1.17471	3.81401	0.000136731	0.00248657
ENSG00000042493.16	CAPG	protein_coding	60.2083	2.53254	0.664256	3.8126	0.000137512	0.00249834
ENSG00000164300.17	SERINC5	protein_coding	439.064	-0.664323	0.174313	-3.8111	0.00013835	0.00251111
ENSG00000164920.9	OSR2	protein_coding	66.6931	-1.7472	0.458658	-3.80939	0.000139311	0.00252608
ENSG00000065491.8	TBC1D22B	protein_coding	256.658	0.513818	0.134956	3.8073	0.000140489	0.00254249
ENSG00000066422.5	ZBTB11	protein_coding	624.814	0.376761	0.0989561	3.80736	0.000140459	0.00254249
ENSG00000162437.14	RAVER2	protein_coding	155.937	-0.707175	0.185759	-3.80694	0.000140699	0.0025438
ENSG00000124159.16	MATN4	protein_coding	32.258	1.65702	0.435315	3.80648	0.000140957	0.00254391
ENSG00000130940.15	CASZ1	protein_coding	207.928	1.1499	0.302093	3.80645	0.000140978	0.00254391
ENSG00000204366.4	ZBTB12	protein_coding	156.607	-0.668524	0.175741	-3.80403	0.000142362	0.00256638
ENSG00000189283.10	FHIT	protein_coding	156.21	-2.30002	0.604967	-3.8019	0.000143593	0.00258607
ENSG00000165572.8	KBTBD6	protein_coding	331.454	-0.513588	0.1351	-3.80153	0.000143808	0.00258743
ENSG00000165916.9	PSMC3	protein_coding	3501.29	0.338143	0.0889785	3.80028	0.000144535	0.00259799
ENSG00000156860.16	FBRS	protein_coding	2210.93	1.0857	0.285764	3.79929	0.00014511	0.00260581
ENSG00000170476.16	MZB1	protein_coding	5336.73	-0.352993	0.0929571	-3.79738	0.000146236	0.00262349
ENSG00000099992.16	TBC1D10A	protein_coding	135.304	0.886503	0.233653	3.7941	0.000148179	0.00265579
ENSG00000101882.10	NKAP	protein_coding	683.047	0.374562	0.0987593	3.79267	0.000149033	0.00266853
ENSG00000158482.10	SNX29P1	unprocessed_pseudogene	27.4264	-1.60325	0.422961	-3.79054	0.000150321	0.00268642
ENSG00000162804.14	SNED1	protein_coding	272.827	-1.00728	0.265723	-3.79071	0.000150214	0.00268642
ENSG00000103326.12	CAPN15	protein_coding	1412.16	-0.409979	0.108192	-3.78937	0.000151032	0.00269652
ENSG00000153531.13	ADPRHL1	protein_coding	185.527	-0.646315	0.170604	-3.78839	0.000151624	0.0027045
ENSG00000085871.9	MGST2	protein_coding	87.7657	-0.707104	0.186668	-3.78802	0.000151851	0.00270595
ENSG00000173598.14	NUDT4	protein_coding	1315.59	0.65841	0.173925	3.78559	0.000153343	0.00272991
ENSG00000122035.7	RASL11A	protein_coding	12.6331	3.00033	0.792948	3.78377	0.000154473	0.00274716
ENSG00000184709.7	LRRC26	protein_coding	72.0541	1.20624	0.318812	3.78355	0.000154607	0.00274716
ENSG00000138495.7	COX17	protein_coding	325.262	0.631723	0.167026	3.78219	0.000155455	0.00275432
ENSG00000166710.21	B2M	protein_coding	14032.3	0.579488	0.153206	3.78242	0.000155314	0.00275432
ENSG00000162923.17	WDR26	protein_coding	1831.32	0.531889	0.140625	3.78233	0.00015537	0.00275432
ENSG00000217128.12	FNIP1	protein_coding	249.23	0.666324	0.176319	3.77907	0.000157413	0.00278636
ENSG00000127603.30	MACF1	protein_coding	1550.78	0.581486	0.153898	3.7784	0.000157839	0.00279125
ENSG00000212694.8	LINC01089	lncRNA	282.564	-0.782638	0.207193	-3.77733	0.000158518	0.00280059
ENSG00000182831.12	C16orf72	protein_coding	1018.18	0.293358	0.0777499	3.77309	0.000161235	0.00284589
ENSG00000092010.15	PSME1	protein_coding	3436.84	0.513901	0.136214	3.77275	0.000161461	0.00284716
ENSG00000204396.11	VWA7	protein_coding	11.6799	2.94018	0.779433	3.7722	0.000161812	0.00284812
ENSG00000169359.16	SLC33A1	protein_coding	554.782	0.498986	0.13228	3.77219	0.000161822	0.00284812
ENSG00000169621.10	APLF	protein_coding	104.313	0.656622	0.174088	3.77179	0.000162083	0.00285003
ENSG00000122299.12	ZC3H7A	protein_coding	1188.24	0.689095	0.182786	3.76995	0.000163283	0.0028647
ENSG00000155090.15	KLF10	protein_coding	515.907	0.496682	0.131753	3.7698	0.00016338	0.0028647
ENSG00000267472.1	ARHGAP27P2	processed_pseudogene	70.1078	-0.954918	0.253294	-3.77	0.000163245	0.0028647
ENSG00000186818.12	LILRB4	protein_coding	60.8715	1.68927	0.448195	3.76906	0.000163863	0.00287047
ENSG00000187260.16	WDR86	protein_coding	15.7571	-2.11526	0.561532	-3.76694	0.000165259	0.00289219
ENSG00000103671.10	TRIP4	protein_coding	285.843	0.567566	0.150828	3.76301	0.000167878	0.00293515
ENSG00000069956.13	MAPK6	protein_coding	1213.87	0.445993	0.118527	3.76279	0.00016803	0.00293515
ENSG00000142583.18	SLC2A5	protein_coding	2793.5	-0.594614	0.158132	-3.76023	0.000169756	0.00296252
ENSG00000114933.16	INO80D	protein_coding	176.822	0.704908	0.187507	3.75938	0.000170337	0.00296987
ENSG00000259834.1	AL365361.1	lncRNA	108.955	-0.663019	0.176398	-3.75865	0.000170833	0.00297573
ENSG00000175602.4	CCDC85B	protein_coding	1122.56	-0.488374	0.129976	-3.75743	0.00017167	0.00298751
ENSG00000108669.16	CYTH1	protein_coding	1503.58	0.534336	0.1423	3.755	0.000173339	0.00301374
ENSG00000287733.1	AC083862.2	lncRNA	10.8985	1.88487	0.502012	3.75462	0.000173601	0.00301547
ENSG00000125834.13	STK35	protein_coding	489.905	0.440911	0.117506	3.75226	0.000175248	0.00304124
ENSG00000249624.9	AP000295.1	protein_coding	21.3166	-5.91819	1.57755	-3.75151	0.00017577	0.00304744
ENSG00000168071.22	CCDC88B	protein_coding	1467.25	0.673948	0.179906	3.74612	0.000179591	0.00310789
ENSG00000143815.15	LBR	protein_coding	4089.6	-0.761511	0.203269	-3.74632	0.000179445	0.00310789
ENSG00000052749.14	RRP12	protein_coding	1563.42	0.538355	0.143731	3.74558	0.000179977	0.00310878
ENSG00000124193.16	SRSF6	protein_coding	4683.54	-0.198758	0.0530632	-3.74567	0.00017991	0.00310878
ENSG00000137166.17	FOXP4	protein_coding	1182.16	0.836281	0.223377	3.74381	0.00018125	0.00312787
ENSG00000241106.8	HLA-DOB	protein_coding	476.359	0.995336	0.265923	3.74295	0.000181871	0.00313567
ENSG00000081059.20	TCF7	protein_coding	17.1336	3.10591	0.829902	3.74251	0.000182193	0.00313831
ENSG00000243753.5	HLA-L	transcribed_unprocessed_pseudogene	271.344	0.910501	0.243347	3.74157	0.000182871	0.00314707
ENSG00000189067.14	LITAF	protein_coding	746.309	0.561827	0.150198	3.74058	0.000183595	0.00315661
ENSG00000068394.11	GPKOW	protein_coding	416.556	0.423636	0.113291	3.73937	0.000184478	0.00316887
ENSG00000213463.5	SYNJ2BP	protein_coding	77.8932	-1.42702	0.381697	-3.73862	0.000185031	0.00317543
ENSG00000213420.8	GPC2	protein_coding	203.112	-0.675744	0.180787	-3.73779	0.000185646	0.00318304
ENSG00000063978.16	RNF4	protein_coding	1458.44	0.552373	0.14784	3.73629	0.000186756	0.00319912
ENSG00000106554.13	CHCHD3	protein_coding	2191.14	0.190041	0.0508798	3.7351	0.000187641	0.00321132
ENSG00000260220.7	CCDC187	protein_coding	25.9111	-1.68387	0.451184	-3.73211	0.000189886	0.00324676
ENSG00000077044.11	DGKD	protein_coding	2514.93	-0.702207	0.188192	-3.73133	0.000190468	0.00325371
ENSG00000173221.14	GLRX	protein_coding	506.217	-0.707506	0.189637	-3.73085	0.000190833	0.00325696
ENSG00000259881.1	AC092384.2	lncRNA	242.692	-0.890774	0.238841	-3.72956	0.000191812	0.00327066
ENSG00000119772.17	DNMT3A	protein_coding	90.4633	1.40167	0.3761	3.72685	0.000193887	0.003303
ENSG00000127528.6	KLF2	protein_coding	12.5895	2.93597	0.787842	3.7266	0.000194082	0.00330331
ENSG00000186591.13	UBE2H	protein_coding	1255.89	0.755491	0.202781	3.72566	0.000194807	0.0033126
ENSG00000026508.20	CD44	protein_coding	4.23941	6.13186	1.64635	3.72452	0.000195685	0.0033245
ENSG00000113569.16	NUP155	protein_coding	1590.18	0.324313	0.087082	3.72422	0.000195918	0.00332542
ENSG00000102755.12	FLT1	protein_coding	99.0192	-0.81365	0.218504	-3.72374	0.000196294	0.00332877
ENSG00000135905.20	DOCK10	protein_coding	466.553	2.73128	0.733773	3.72224	0.000197465	0.00334556
ENSG00000168918.14	INPP5D	protein_coding	1937.45	0.871565	0.23431	3.71971	0.000199449	0.00337609
ENSG00000234275.4	AC017053.1	lncRNA	7.1755	-3.54951	0.955021	-3.71668	0.000201855	0.00341372
ENSG00000139899.11	CBLN3	protein_coding	189.913	0.937724	0.252413	3.71505	0.000203167	0.00343279
ENSG00000136504.13	KAT7	protein_coding	890.723	0.599209	0.161393	3.71274	0.000205029	0.0034611
ENSG00000092621.13	PHGDH	protein_coding	2458.76	-0.568236	0.153127	-3.71088	0.000206541	0.00348345
ENSG00000167807.15	AC011511.1	protein_coding	29.1461	1.63286	0.440373	3.70791	0.000208977	0.00352135
ENSG00000136573.14	BLK	protein_coding	1981.48	-0.420036	0.113331	-3.70627	0.000210335	0.00354102
ENSG00000185386.15	MAPK11	protein_coding	114.282	1.48269	0.400138	3.70545	0.000211012	0.00354921
ENSG00000113811.11	SELENOK	protein_coding	635.393	0.417721	0.112742	3.70511	0.000211303	0.00355089
ENSG00000109466.14	KLHL2	protein_coding	421.542	0.752045	0.203038	3.70396	0.000212261	0.00356377
ENSG00000111452.13	ADGRD1	protein_coding	15.7334	-3.02649	0.817191	-3.70353	0.000212618	0.00356653
ENSG00000166211.8	SPIC	protein_coding	5.59556	7.1263	1.92443	3.70306	0.000213015	0.00356997
ENSG00000141401.12	IMPA2	protein_coding	365.76	-1.02492	0.276888	-3.70159	0.000214257	0.00358754
ENSG00000104320.14	NBN	protein_coding	1133.48	0.538054	0.145451	3.69921	0.00021627	0.003618
ENSG00000100994.12	PYGB	protein_coding	859.408	-0.409463	0.11076	-3.69686	0.000218287	0.00364845
ENSG00000205054.8	LINC01121	lncRNA	21.4751	-1.67133	0.452124	-3.69662	0.00021849	0.00364856
ENSG00000122034.17	GTF3A	protein_coding	4865.09	-0.248226	0.0671586	-3.69612	0.000218916	0.0036524
ENSG00000215483.11	LINC00598	lncRNA	94.9929	-1.46657	0.396918	-3.69489	0.000219984	0.00366693
ENSG00000103043.15	VAC14	protein_coding	1343.95	-0.312522	0.0845964	-3.69428	0.000220514	0.00367246
ENSG00000139370.12	SLC15A4	protein_coding	533.998	0.468692	0.12688	3.69398	0.000220768	0.0036734
ENSG00000135069.14	PSAT1	protein_coding	1923.98	0.441337	0.119515	3.69273	0.000221856	0.0036882
ENSG00000147905.18	ZCCHC7	protein_coding	1756.9	0.612112	0.165816	3.69151	0.000222929	0.0036996
ENSG00000132823.11	OSER1	protein_coding	808.957	0.35823	0.0970419	3.6915	0.000222939	0.0036996
ENSG00000169062.15	UPF3A	protein_coding	2709.09	-0.509357	0.138008	-3.69077	0.000223578	0.00370689
ENSG00000154646.9	TMPRSS15	protein_coding	23.2622	-2.95118	0.799863	-3.68961	0.000224598	0.00372047
ENSG00000112303.14	VNN2	protein_coding	388.959	-0.802463	0.217584	-3.68806	0.000225972	0.00373991
ENSG00000111679.17	PTPN6	protein_coding	532.251	1.16526	0.316135	3.68595	0.000227854	0.00376769
ENSG00000082293.13	COL19A1	protein_coding	96.7681	2.19066	0.594454	3.68517	0.000228552	0.00377253
ENSG00000143429.10	LSP1P4	transcribed_unprocessed_pseudogene	60.6028	3.3836	0.918124	3.68534	0.000228394	0.00377253
ENSG00000130349.10	MTRES1	protein_coding	276.555	-0.401116	0.108858	-3.68477	0.000228908	0.00377504
ENSG00000177156.11	TALDO1	protein_coding	2835.98	0.462212	0.125449	3.68446	0.000229186	0.00377629
ENSG00000213190.4	MLLT11	protein_coding	507.907	0.776036	0.210663	3.68378	0.000229799	0.00378304
ENSG00000099904.16	ZDHHC8	protein_coding	317.181	-0.501079	0.136034	-3.68349	0.000230064	0.00378405
ENSG00000163564.15	PYHIN1	protein_coding	128.601	-0.777401	0.211147	-3.6818	0.000231592	0.0038058
ENSG00000159352.16	PSMD4	protein_coding	3250.97	0.389829	0.105896	3.68124	0.0002321	0.00381079
ENSG00000172927.8	MYEOV	protein_coding	268.412	2.70225	0.734593	3.67857	0.000234544	0.00384478
ENSG00000212719.13	LINC02693	lncRNA	1032.57	-0.558254	0.15176	-3.67853	0.000234584	0.00384478
ENSG00000100883.13	SRP54	protein_coding	849.134	0.297811	0.0809714	3.67798	0.000235092	0.00384971
ENSG00000166394.15	CYB5R2	protein_coding	23.5246	4.24802	1.15542	3.67662	0.000236348	0.00386347
ENSG00000128203.7	ASPHD2	protein_coding	190.898	0.478995	0.13028	3.67665	0.000236317	0.00386347
ENSG00000139636.16	LMBR1L	protein_coding	229.061	0.796547	0.216937	3.67178	0.000240864	0.00393383
ENSG00000233762.3	RPS15P4	processed_pseudogene	5.77614	5.53591	1.50861	3.66956	0.000242972	0.00396478
ENSG00000158786.5	PLA2G2F	protein_coding	3.84328	5.08138	1.38744	3.66243	0.000249838	0.00407204
ENSG00000112294.14	ALDH5A1	protein_coding	2417.4	-0.485884	0.132673	-3.66228	0.000249984	0.00407204
ENSG00000157014.11	TATDN2	protein_coding	1377.31	-0.45048	0.123234	-3.65548	0.000256704	0.00417785
ENSG00000010671.16	BTK	protein_coding	2126.23	-0.490321	0.134175	-3.65435	0.000257833	0.00418888
ENSG00000100364.19	KIAA0930	protein_coding	608.691	-0.856136	0.234272	-3.65445	0.000257731	0.00418888
ENSG00000165724.6	ZMYND19	protein_coding	862.691	-0.292241	0.0799912	-3.65341	0.000258776	0.00420053
ENSG00000179242.16	CDH4	protein_coding	28.5347	-1.89789	0.520023	-3.64964	0.000262613	0.00425909
ENSG00000233237.8	LINC00472	lncRNA	4.25841	6.03173	1.65367	3.64749	0.000264815	0.00429107
ENSG00000186174.12	BCL9L	protein_coding	462.232	0.741076	0.203335	3.6446	0.00026781	0.00433204
ENSG00000258429.2	PDF	protein_coding	318.245	-0.489306	0.134255	-3.64461	0.000267801	0.00433204
ENSG00000180822.12	PSMG4	protein_coding	630.761	-0.382242	0.104908	-3.6436	0.000268848	0.00434505
ENSG00000211669.3	IGLV3-10	IG_V_gene	667.807	-0.552037	0.151564	-3.64227	0.000270247	0.00436338
ENSG00000149476.16	TKFC	protein_coding	930.361	-0.278944	0.0765893	-3.64207	0.000270452	0.00436338
ENSG00000270820.6	AC016727.1	lncRNA	15.1418	-2.06359	0.566938	-3.63988	0.000272764	0.00439687
ENSG00000115756.13	HPCAL1	protein_coding	180.743	-0.713034	0.195991	-3.63808	0.000274674	0.00442382
ENSG00000131149.19	GSE1	protein_coding	1812.29	-0.64874	0.17835	-3.63745	0.00027535	0.00443087
ENSG00000149308.17	NPAT	protein_coding	688.657	0.620736	0.170703	3.63635	0.000276526	0.00444595
ENSG00000135074.16	ADAM19	protein_coding	619.333	-0.545878	0.150186	-3.63469	0.000278316	0.00447086
ENSG00000162692.12	VCAM1	protein_coding	15.6103	7.7028	2.11952	3.63421	0.00027883	0.00447524
ENSG00000196368.5	NUDT11	protein_coding	87.2598	-0.717714	0.197872	-3.62717	0.000286548	0.00459515
ENSG00000153574.9	RPIA	protein_coding	1854.91	-0.289821	0.0799329	-3.6258	0.000288066	0.00461552
ENSG00000135723.14	FHOD1	protein_coding	612.481	0.746761	0.205978	3.62544	0.000288465	0.00461792
ENSG00000177054.14	ZDHHC13	protein_coding	462.196	0.447251	0.123394	3.62458	0.00028943	0.00462541
ENSG00000107262.26	BAG1	protein_coding	2187.04	-0.352878	0.0973513	-3.62479	0.000289194	0.00462541
ENSG00000112290.13	WASF1	protein_coding	981.597	-0.730231	0.201495	-3.62407	0.000290005	0.00463062
ENSG00000157657.14	ZNF618	protein_coding	170.449	-0.792683	0.218748	-3.62373	0.000290387	0.00463272
ENSG00000283403.1	AC005394.2	lncRNA	56.615	-0.871447	0.240612	-3.62179	0.000292575	0.00466363
ENSG00000166889.14	PATL1	protein_coding	1301.13	0.366308	0.101161	3.62105	0.000293413	0.00467299
ENSG00000114520.11	SNX4	protein_coding	568.123	0.52116	0.143955	3.6203	0.000294264	0.00467851
ENSG00000145604.17	SKP2	protein_coding	1160.03	-0.479332	0.1324	-3.62033	0.000294226	0.00467851
ENSG00000135116.9	HRK	protein_coding	277.646	-0.993482	0.274443	-3.61999	0.000294617	0.00468013
ENSG00000286219.1	NOTCH2NLC	protein_coding	645.178	1.12711	0.311552	3.61773	0.000297193	0.00471701
ENSG00000143013.13	LMO4	protein_coding	1679.61	-0.679231	0.187773	-3.6173	0.000297693	0.00472092
ENSG00000116062.17	MSH6	protein_coding	4903.97	-0.347668	0.0961559	-3.61567	0.00029957	0.00474664
ENSG00000105656.13	ELL	protein_coding	448.065	0.687643	0.190286	3.61374	0.000301809	0.00477675
ENSG00000130332.15	LSM7	protein_coding	1418.58	-0.448615	0.124147	-3.61359	0.000301984	0.00477675
ENSG00000115738.10	ID2	protein_coding	575.991	0.598205	0.16567	3.61082	0.000305232	0.00482402
ENSG00000165138.18	ANKS6	protein_coding	628.792	-0.437329	0.121135	-3.61027	0.000305878	0.00483012
ENSG00000134250.20	NOTCH2	protein_coding	981.419	0.877359	0.243363	3.60514	0.000311987	0.00491823
ENSG00000261416.1	AC012645.3	lncRNA	50.1634	-0.936961	0.259884	-3.6053	0.000311791	0.00491823
ENSG00000084652.16	TXLNA	protein_coding	1856.81	0.217776	0.0604764	3.60101	0.000316982	0.00499273
ENSG00000164674.17	SYTL3	protein_coding	28.6865	1.8576	0.516134	3.59907	0.000319357	0.00502164
ENSG00000114742.14	WDR48	protein_coding	805.033	0.554056	0.153936	3.59927	0.000319113	0.00502164
ENSG00000153132.13	CLGN	protein_coding	242.921	-0.69548	0.193281	-3.59829	0.000320321	0.00503253
ENSG00000197081.16	IGF2R	protein_coding	1548.65	0.436746	0.121456	3.59591	0.000323255	0.00507433
ENSG00000214900.11	LINC01588	lncRNA	22.6736	1.77748	0.494695	3.59309	0.000326785	0.00512542
ENSG00000213413.2	PVRIG	protein_coding	823.954	-0.618655	0.17223	-3.59204	0.000328103	0.00514175
ENSG00000238113.7	LINC01410	lncRNA	129.945	-1.21255	0.337699	-3.59064	0.000329872	0.00516513
ENSG00000131650.14	KREMEN2	protein_coding	463.494	1.6873	0.470114	3.58913	0.000331779	0.00519061
ENSG00000107020.10	PLGRKT	protein_coding	252.911	0.833165	0.232164	3.58869	0.000332349	0.00519515
ENSG00000175779.4	LINC02694	lncRNA	16.9492	3.64246	1.01527	3.58766	0.000333659	0.00520795
ENSG00000185215.11	TNFAIP2	protein_coding	6.54601	5.29516	1.47596	3.58761	0.000333728	0.00520795
ENSG00000258738.1	AL121603.2	lncRNA	67.9496	0.742145	0.206894	3.58707	0.000334415	0.00521429
ENSG00000186364.12	NUDT17	protein_coding	325.965	-0.489994	0.136646	-3.58587	0.000335952	0.00523387
ENSG00000165055.16	METTL2B	protein_coding	783.42	0.487614	0.136004	3.5853	0.000336689	0.00524096
ENSG00000176124.15	DLEU1	lncRNA	542.761	-0.620719	0.173175	-3.58436	0.000337912	0.00525559
ENSG00000198833.7	UBE2J1	protein_coding	3202.66	-0.731131	0.204165	-3.58109	0.000342168	0.00531734
ENSG00000115091.12	ACTR3	protein_coding	7266.15	0.443527	0.123937	3.57867	0.000345353	0.00536234
ENSG00000236453.5	AC003092.1	lncRNA	13.6792	3.30593	0.92393	3.57812	0.000346072	0.00536903
ENSG00000128908.17	INO80	protein_coding	780.919	0.844613	0.236078	3.57768	0.000346652	0.00537354
ENSG00000148516.22	ZEB1	protein_coding	427.453	0.714167	0.199639	3.57728	0.000347185	0.00537731
ENSG00000176887.7	SOX11	protein_coding	85.0376	-1.0229	0.286118	-3.5751	0.000350089	0.00541778
ENSG00000211640.4	IGLV6-57	IG_V_gene	157.632	-0.54323	0.151963	-3.57474	0.000350569	0.0054207
ENSG00000261888.1	AC144831.1	lncRNA	8.15391	-2.63225	0.73652	-3.5739	0.00035171	0.00543282
ENSG00000166902.5	MRPL16	protein_coding	1792.62	-0.392936	0.109951	-3.57373	0.000351938	0.00543282
ENSG00000253945.1	AC024995.1	processed_pseudogene	5.20735	-5.61576	1.57235	-3.57157	0.000354849	0.00547322
ENSG00000156171.15	DRAM2	protein_coding	726.168	0.429164	0.120174	3.5712	0.000355354	0.00547646
ENSG00000160410.15	SHKBP1	protein_coding	1498.16	0.57648	0.161463	3.57036	0.000356485	0.00548934
ENSG00000155380.13	SLC16A1	protein_coding	3288.06	-0.212123	0.0594159	-3.57014	0.000356797	0.00548959
ENSG00000107816.17	LZTS2	protein_coding	374.752	-0.572138	0.160374	-3.56751	0.000360383	0.00554018
ENSG00000115216.14	NRBP1	protein_coding	464.75	0.461116	0.129401	3.56347	0.000365983	0.00562162
ENSG00000272502.1	AC104958.2	lncRNA	45.6838	-1.68258	0.472745	-3.55918	0.000372019	0.00570962
ENSG00000148288.13	GBGT1	protein_coding	11.4921	1.89218	0.531675	3.55891	0.000372397	0.0057107
ENSG00000183762.13	KREMEN1	protein_coding	55.7084	-1.03079	0.289703	-3.55811	0.00037353	0.00572336
ENSG00000185163.10	DDX51	protein_coding	1100.27	-0.431445	0.121308	-3.55661	0.000375671	0.00575142
ENSG00000284691.1	AC073111.3	protein_coding	343.637	-1.46848	0.413212	-3.55381	0.000379689	0.00580814
ENSG00000238227.8	TMEM250	protein_coding	423.357	-0.488067	0.137374	-3.55283	0.000381113	0.00582514
ENSG00000135974.10	C2orf49	protein_coding	391.254	0.450649	0.126862	3.55228	0.000381914	0.00583258
ENSG00000161036.13	LRWD1	protein_coding	861.071	-0.285777	0.0804579	-3.55188	0.000382487	0.00583654
ENSG00000122965.11	RBM19	protein_coding	1009.96	0.36254	0.102094	3.55105	0.000383691	0.00585011
ENSG00000129657.16	SEC14L1	protein_coding	2189.3	0.518726	0.146106	3.55035	0.000384721	0.00586025
ENSG00000198431.16	TXNRD1	protein_coding	3229.51	-0.436776	0.12303	-3.55017	0.000384987	0.00586025
ENSG00000196526.10	AFAP1	protein_coding	108.579	2.87943	0.811403	3.5487	0.000387137	0.00588334
ENSG00000179981.11	TSHZ1	protein_coding	257.001	-0.533069	0.150213	-3.54874	0.000387075	0.00588334
ENSG00000172243.18	CLEC7A	protein_coding	11.5319	3.0778	0.867455	3.54808	0.000388044	0.0058923
ENSG00000161031.13	PGLYRP2	protein_coding	5.76806	5.07125	1.43001	3.5463	0.000390675	0.00592741
ENSG00000246263.3	UBR5-AS1	lncRNA	137.991	-0.689589	0.194488	-3.54566	0.000391624	0.00593697
ENSG00000196810.5	CTBP1-DT	lncRNA	375.752	-0.386986	0.109161	-3.54508	0.000392493	0.00594529
ENSG00000125037.12	EMC3	protein_coding	541.458	0.481349	0.135839	3.54353	0.000394809	0.0059755
ENSG00000162105.20	SHANK2	protein_coding	11.1253	2.99148	0.844373	3.54285	0.000395833	0.00598517
ENSG00000164096.13	C4orf3	protein_coding	1025.67	-0.403948	0.114023	-3.54267	0.000396092	0.00598517
ENSG00000079691.18	CARMIL1	protein_coding	254.968	-0.580385	0.163921	-3.54064	0.000399153	0.00602653
ENSG00000074603.19	DPP8	protein_coding	670.487	0.485966	0.137394	3.53702	0.000404666	0.0061048
ENSG00000172175.15	MALT1	protein_coding	712.24	0.700906	0.198207	3.53624	0.000405873	0.00611804
ENSG00000183128.7	CALHM3	protein_coding	10.0492	3.43508	0.971592	3.53552	0.000406969	0.0061296
ENSG00000185905.4	C16orf54	protein_coding	13.1799	-2.12915	0.602367	-3.53465	0.000408322	0.006145
ENSG00000188404.10	SELL	protein_coding	35.5706	2.5775	0.729589	3.53281	0.000411165	0.00617777
ENSG00000017797.13	RALBP1	protein_coding	2356.17	-0.280325	0.0793462	-3.53294	0.000410971	0.00617777
ENSG00000162836.12	ACP6	protein_coding	1106.06	-0.319282	0.0903914	-3.53221	0.000412097	0.00618679
ENSG00000178764.8	ZHX2	protein_coding	1014.09	0.271872	0.0770434	3.52881	0.000417429	0.00626177
ENSG00000234423.2	LINC01250	lncRNA	36.8964	-1.86293	0.52813	-3.52741	0.000419643	0.00628991
ENSG00000100342.21	APOL1	protein_coding	75.0493	1.05618	0.299685	3.5243	0.000424609	0.00635922
ENSG00000205810.9	KLRC3	protein_coding	47.589	-1.14025	0.323859	-3.52082	0.000430218	0.00643803
ENSG00000110042.8	DTX4	protein_coding	787.116	0.764599	0.217185	3.52049	0.000430747	0.00644076
ENSG00000007314.12	SCN4A	protein_coding	70.948	-1.22648	0.348511	-3.5192	0.000432845	0.00646693
ENSG00000272886.6	DCP1A	protein_coding	626.356	0.733571	0.208561	3.5173	0.000435958	0.00650298
ENSG00000231292.6	IGKV1OR2-108	IG_V_gene	6.47644	4.90544	1.39461	3.51743	0.000435749	0.00650298
ENSG00000135821.19	GLUL	protein_coding	478.505	0.329346	0.0936913	3.51522	0.000439383	0.00654881
ENSG00000271121.2	NUDT4P2	processed_pseudogene	77.8978	0.927834	0.263987	3.51469	0.000440261	0.00655665
ENSG00000147065.17	MSN	protein_coding	5167.54	0.266855	0.075934	3.51429	0.000440923	0.00655724
ENSG00000125977.7	EIF2S2	protein_coding	6886.48	0.195717	0.0556926	3.51424	0.000441007	0.00655724
ENSG00000197785.14	ATAD3A	protein_coding	2352.92	-0.403448	0.114812	-3.51398	0.000441442	0.00655847
ENSG00000113070.8	HBEGF	protein_coding	19.9696	-1.92397	0.547564	-3.5137	0.000441917	0.00656029
ENSG00000059122.17	FLYWCH1	protein_coding	706.004	0.577086	0.164322	3.51192	0.000444877	0.00659582
ENSG00000184786.6	DYNLT2	protein_coding	86.6665	-0.719392	0.204848	-3.51184	0.000445021	0.00659582
ENSG00000140030.6	GPR65	protein_coding	137.417	-0.648455	0.18484	-3.5082	0.000451146	0.00668128
ENSG00000272917.1	AC010186.4	lncRNA	13.5471	7.83292	2.23291	3.50794	0.000451585	0.00668246
ENSG00000179886.6	TIGD5	protein_coding	159.512	-0.557914	0.159186	-3.5048	0.000456957	0.00675657
ENSG00000215022.7	AL008729.1	lncRNA	19.2567	-2.55378	0.728941	-3.50341	0.000459341	0.0067815
ENSG00000111664.11	GNB3	protein_coding	352.534	-0.693748	0.198022	-3.50339	0.000459373	0.0067815
ENSG00000085831.16	TTC39A	protein_coding	14.1004	3.87405	1.10661	3.50084	0.0004638	0.00684141
ENSG00000259956.2	RBM15B	protein_coding	1279.18	-0.290903	0.0831441	-3.49878	0.000467394	0.00688897
ENSG00000141458.13	NPC1	protein_coding	579.798	0.736182	0.210599	3.49565	0.000472906	0.00696469
ENSG00000112039.5	FANCE	protein_coding	334.425	-0.483217	0.138282	-3.49442	0.000475098	0.00699143
ENSG00000130303.14	BST2	protein_coding	2710.56	0.389289	0.111411	3.49417	0.000475546	0.00699248
ENSG00000105639.20	JAK3	protein_coding	481.362	1.75211	0.501609	3.49299	0.000477652	0.00701235
ENSG00000100614.18	PPM1A	protein_coding	930.717	0.514844	0.147389	3.49309	0.000477463	0.00701235
ENSG00000176438.12	SYNE3	protein_coding	395.082	1.0752	0.307947	3.4915	0.000480308	0.00704578
ENSG00000287313.1	AC016995.1	lncRNA	54.5073	-0.875866	0.250926	-3.49054	0.000482052	0.00705466
ENSG00000178607.17	ERN1	protein_coding	366.342	-0.588514	0.16859	-3.49079	0.000481592	0.00705466
ENSG00000132744.8	ACY3	protein_coding	586.594	-1.34174	0.384373	-3.49072	0.000481714	0.00705466
ENSG00000163565.19	IFI16	protein_coding	3697.63	-0.372956	0.106858	-3.49019	0.000482679	0.00705828
ENSG00000284084.1	AOX3P-AOX2P	lncRNA	7.30983	-4.41737	1.26586	-3.48962	0.000483711	0.0070678
ENSG00000008853.17	RHOBTB2	protein_coding	1924.79	-0.639573	0.183298	-3.48925	0.000484376	0.00707197
ENSG00000154743.19	TSEN2	protein_coding	474.411	-0.312633	0.0896111	-3.48878	0.000485235	0.00707895
ENSG00000081189.16	MEF2C	protein_coding	335.981	1.83395	0.525894	3.4873	0.000487932	0.00711271
ENSG00000140750.17	ARHGAP17	protein_coding	1587.17	0.683184	0.195948	3.48656	0.000489277	0.00712115
ENSG00000179833.4	SERTAD2	protein_coding	738.708	0.413709	0.118656	3.48661	0.000489177	0.00712115
ENSG00000171109.19	MFN1	protein_coding	1054.49	0.521638	0.149661	3.48546	0.000491295	0.00714493
ENSG00000077585.14	GPR137B	protein_coding	38.1744	1.19824	0.343803	3.48525	0.000491684	0.00714498
ENSG00000105327.18	BBC3	protein_coding	137.298	1.20347	0.345371	3.48457	0.000492932	0.00715752
ENSG00000239282.8	CASTOR1	protein_coding	13.5087	3.84552	1.10385	3.48373	0.000494486	0.00716331
ENSG00000130787.14	HIP1R	protein_coding	1947.69	-0.484512	0.139067	-3.48401	0.000493954	0.00716331
ENSG00000170899.11	GSTA4	protein_coding	37.6032	-1.1721	0.336435	-3.48388	0.000494194	0.00716331
ENSG00000206535.8	LNP1	protein_coding	119.743	-0.58936	0.169243	-3.48233	0.000497078	0.00719524
ENSG00000163518.11	FCRL4	protein_coding	40.2765	3.81347	1.09548	3.48111	0.000499343	0.00721507
ENSG00000159618.16	ADGRG5	protein_coding	14.7813	2.69704	0.774771	3.48108	0.000499391	0.00721507
ENSG00000250959.2	GLUD1P3	transcribed_unprocessed_pseudogene	31.3491	-3.02216	0.868197	-3.48096	0.000499612	0.00721507
ENSG00000167136.7	ENDOG	protein_coding	313.873	-0.523395	0.150479	-3.47818	0.00050483	0.00728476
ENSG00000163219.12	ARHGAP25	protein_coding	494.103	1.0361	0.297908	3.47792	0.000505313	0.00728608
ENSG00000085832.17	EPS15	protein_coding	1875.13	0.737577	0.212135	3.47692	0.000507208	0.00729362
ENSG00000136448.13	NMT1	protein_coding	2142.98	0.282211	0.0811619	3.47713	0.000506805	0.00729362
ENSG00000177666.17	PNPLA2	protein_coding	974.173	-0.581629	0.167285	-3.47687	0.000507309	0.00729362
ENSG00000182022.18	CHST15	protein_coding	504.853	-0.732864	0.210786	-3.47682	0.000507406	0.00729362
ENSG00000197880.9	MDS2	lncRNA	27.2789	-1.57739	0.453861	-3.47549	0.000509921	0.00731944
ENSG00000211451.12	GNRHR2	transcribed_unitary_pseudogene	92.8425	-0.747947	0.215208	-3.47545	0.00050999	0.00731944
ENSG00000228223.3	HCG11	lncRNA	119.385	-0.666892	0.191903	-3.47516	0.000510553	0.00732187
ENSG00000237248.5	LINC00987	lncRNA	48.5827	-1.2584	0.362222	-3.47411	0.000512546	0.00734479
ENSG00000232265.8	LINC02805	lncRNA	829.384	-0.442273	0.127329	-3.47346	0.000513795	0.00735134
ENSG00000198157.11	HMGN5	protein_coding	655.009	-0.361379	0.104036	-3.47359	0.000513552	0.00735134
ENSG00000198517.10	MAFK	protein_coding	919.543	-0.497598	0.1433	-3.47243	0.000515766	0.00737386
ENSG00000198176.13	TFDP1	protein_coding	7397.12	-0.574006	0.165316	-3.47217	0.000516273	0.00737545
ENSG00000135486.19	HNRNPA1	protein_coding	37102.5	-0.22149	0.0637961	-3.47184	0.000516905	0.0073788
ENSG00000068650.18	ATP11A	protein_coding	368.266	1.00142	0.288571	3.47026	0.000519961	0.00741103
ENSG00000138663.9	COPS4	protein_coding	819.488	0.438331	0.12631	3.47027	0.000519939	0.00741103
ENSG00000233175.2	AC008105.1	lncRNA	19.6019	-2.25926	0.65115	-3.46965	0.000521134	0.00741899
ENSG00000169962.5	TAS1R3	protein_coding	224.935	-0.811586	0.233916	-3.46956	0.000521317	0.00741899
ENSG00000174004.6	NRROS	protein_coding	499.387	0.593407	0.171198	3.46621	0.000527859	0.00750634
ENSG00000198919.13	DZIP3	protein_coding	541.919	0.4543	0.131143	3.46415	0.000531912	0.00755819
ENSG00000055130.17	CUL1	protein_coding	2627.91	0.263887	0.0762169	3.46231	0.000535554	0.00759832
ENSG00000248302.3	BNIP3P41	transcribed_processed_pseudogene	36.9052	-1.27202	0.367389	-3.46233	0.000535514	0.00759832
ENSG00000104064.18	GABPB1	protein_coding	526.287	0.654758	0.18916	3.4614	0.000537372	0.0076183
ENSG00000169718.18	DUS1L	protein_coding	3030.37	-0.29416	0.0850197	-3.4599	0.00054038	0.00765511
ENSG00000228789.8	HCG22	transcribed_unitary_pseudogene	23.0451	5.73862	1.6596	3.45783	0.000544548	0.00770827
ENSG00000189319.14	FAM53B	protein_coding	1328.05	-0.253173	0.0732418	-3.45668	0.000546884	0.00772969
ENSG00000136718.10	IMP4	protein_coding	3250.32	-0.378309	0.109443	-3.45667	0.000546892	0.00772969
ENSG00000163348.4	PYGO2	protein_coding	1091.37	-0.467249	0.135234	-3.45511	0.000550062	0.00776859
ENSG00000005249.13	PRKAR2B	protein_coding	3404.03	-1.20061	0.347755	-3.45247	0.000555483	0.00783919
ENSG00000128829.12	EIF2AK4	protein_coding	596.215	-0.550322	0.159429	-3.45184	0.000556771	0.00785141
ENSG00000121486.12	TRMT1L	protein_coding	688.136	0.647293	0.18757	3.45093	0.000558654	0.00787198
ENSG00000169371.14	SNUPN	protein_coding	743.361	0.582722	0.168887	3.45038	0.000559801	0.00788216
ENSG00000286848.1	AC009570.2	lncRNA	30.9025	-1.12834	0.327135	-3.44914	0.000562371	0.00790247
ENSG00000170430.10	MGMT	protein_coding	182.416	-0.615549	0.178468	-3.44907	0.000562518	0.00790247
ENSG00000131781.13	FMO5	protein_coding	24.3687	-1.54677	0.448416	-3.44941	0.000561809	0.00790247
ENSG00000272269.1	NUP153-AS1	lncRNA	216.902	0.768479	0.223002	3.44607	0.000568804	0.00798473
ENSG00000156831.8	NSMCE2	protein_coding	370.113	0.414147	0.120232	3.44458	0.000571942	0.00802272
ENSG00000101546.13	RBFA	protein_coding	875.758	-0.302572	0.0878887	-3.44268	0.000575989	0.0080734
ENSG00000043591.6	ADRB1	protein_coding	12.756	2.00225	0.581903	3.44086	0.000579858	0.00812151
ENSG00000261819.1	AC138932.2	processed_pseudogene	7.11288	-3.47302	1.0095	-3.44035	0.00058097	0.00813096
ENSG00000244405.8	ETV5	protein_coding	12.4835	2.75308	0.800311	3.44001	0.000581695	0.00813497
ENSG00000163132.8	MSX1	protein_coding	27.2347	1.73725	0.505049	3.43976	0.00058222	0.00813619
ENSG00000163050.18	COQ8A	protein_coding	785.344	-0.530355	0.154226	-3.43881	0.000584272	0.00815874
ENSG00000125462.19	MIR9-1HG	lncRNA	55.1954	1.44207	0.419398	3.43843	0.000585096	0.00816411
ENSG00000246596.7	AC139795.1	transcribed_unprocessed_pseudogene	40.049	-1.44479	0.420291	-3.43761	0.000586877	0.00818003
ENSG00000281398.4	SNHG4	lncRNA	2545.4	-0.361827	0.105259	-3.4375	0.000587117	0.00818003
ENSG00000169241.19	SLC50A1	protein_coding	766.534	0.727169	0.211687	3.43511	0.000592311	0.00824621
ENSG00000288587.1	AL645933.3	lncRNA	30.5187	1.96294	0.571592	3.43416	0.000594388	0.00826893
ENSG00000116731.22	PRDM2	protein_coding	1560.93	0.849501	0.247395	3.43379	0.000595202	0.00827406
ENSG00000104738.18	MCM4	protein_coding	7275.49	-1.09812	0.319889	-3.43281	0.000597353	0.00829264
ENSG00000197520.10	FAM177B	protein_coding	19.9524	-1.94671	0.567093	-3.43278	0.000597431	0.00829264
ENSG00000154721.15	JAM2	protein_coding	30.6796	2.93657	0.855859	3.43113	0.000601064	0.00833685
ENSG00000204262.14	COL5A2	protein_coding	38.486	-1.53616	0.44792	-3.42955	0.000604577	0.00837932
ENSG00000198208.12	RPS6KL1	protein_coding	172.301	1.03725	0.302492	3.42903	0.000605753	0.00838311
ENSG00000131323.16	TRAF3	protein_coding	1369.79	0.703359	0.205114	3.4291	0.000605581	0.00838311
ENSG00000167930.17	FAM234A	protein_coding	757.563	0.563519	0.164352	3.42873	0.000606402	0.00838586
ENSG00000115145.10	STAM2	protein_coding	262.15	0.869274	0.253565	3.42821	0.000607582	0.00839593
ENSG00000136877.15	FPGS	protein_coding	1057.89	-0.443157	0.129375	-3.42537	0.000613957	0.00847772
ENSG00000007129.18	CEACAM21	protein_coding	84.919	-0.754498	0.220403	-3.42326	0.000618748	0.00853753
ENSG00000144476.6	ACKR3	protein_coding	19.8827	2.09884	0.613193	3.42281	0.000619769	0.00853894
ENSG00000168003.18	SLC3A2	protein_coding	3723.09	0.301364	0.0880434	3.42291	0.000619557	0.00853894
ENSG00000173272.16	MZT2A	protein_coding	1224.16	-0.39955	0.116745	-3.42241	0.000620681	0.00854517
ENSG00000172500.13	FIBP	protein_coding	1138.26	-0.464325	0.13572	-3.4212	0.000623465	0.00857714
ENSG00000163602.11	RYBP	protein_coding	530.709	0.402393	0.117637	3.42064	0.000624742	0.00858835
ENSG00000286519.1	AC009236.1	lncRNA	44.3412	-1.33523	0.39081	-3.41657	0.000634147	0.0087112
ENSG00000117054.15	ACADM	protein_coding	3083.48	-0.570729	0.167062	-3.41628	0.00063484	0.00871428
ENSG00000247796.3	AC008966.1	lncRNA	76.6403	-0.815401	0.239101	-3.41028	0.000648962	0.00889696
ENSG00000125247.16	TMTC4	protein_coding	848.247	-0.408323	0.119735	-3.41022	0.000649106	0.00889696
ENSG00000197536.11	IRF1-AS1	lncRNA	104.546	-0.763589	0.223972	-3.4093	0.000651304	0.00892008
ENSG00000259583.3	AC015712.2	lncRNA	94.0547	-0.737665	0.21638	-3.40911	0.000651752	0.00892008
ENSG00000149428.19	HYOU1	protein_coding	3803.34	0.462504	0.135756	3.40687	0.000657136	0.00898715
ENSG00000154262.13	ABCA6	protein_coding	193.857	1.92683	0.565975	3.40445	0.000662974	0.00906031
ENSG00000105339.11	DENND3	protein_coding	762.937	0.818876	0.240553	3.40415	0.000663711	0.00906373
ENSG00000140465.14	CYP1A1	protein_coding	26.7067	1.34003	0.394003	3.40105	0.000671269	0.00916022
ENSG00000188554.15	NBR1	protein_coding	850.896	0.466739	0.137244	3.40081	0.000671871	0.00916169
ENSG00000253234.1	IGLV2-5	IG_V_pseudogene	250.658	-0.599114	0.176219	-3.39983	0.000674285	0.00918787
ENSG00000160310.18	PRMT2	protein_coding	470.147	0.333122	0.0980161	3.39864	0.000677213	0.00922101
ENSG00000149577.16	SIDT2	protein_coding	476.503	-0.462693	0.136153	-3.39833	0.000677976	0.00922464
ENSG00000136770.11	DNAJC1	protein_coding	388.32	0.824684	0.242791	3.39668	0.000682086	0.00927377
ENSG00000160752.15	FDPS	protein_coding	4434.07	0.468964	0.138147	3.39468	0.000687093	0.00933502
ENSG00000136052.9	SLC41A2	protein_coding	76.5134	0.946297	0.278884	3.39316	0.000690909	0.00937525
ENSG00000211679.2	IGLC3	IG_C_gene	2534.55	-0.397031	0.117011	-3.3931	0.000691063	0.00937525
ENSG00000124789.12	NUP153	protein_coding	2876.23	0.343575	0.101292	3.39193	0.000694024	0.00940856
ENSG00000237850.7	AC091304.1	transcribed_unprocessed_pseudogene	7.62033	5.69173	1.67892	3.39011	0.000698643	0.00946427
ENSG00000104343.21	UBE2W	protein_coding	161.588	0.691201	0.203971	3.38872	0.000702195	0.00950546
ENSG00000119574.13	ZBTB45	protein_coding	111.701	-0.610253	0.180102	-3.38838	0.00070308	0.00951052
ENSG00000065057.9	NTHL1	protein_coding	694.115	-0.412862	0.121862	-3.38795	0.000704177	0.00951843
ENSG00000171658.8	NMRAL2P	transcribed_unprocessed_pseudogene	2.76302	5.78805	1.71007	3.38469	0.000712593	0.00962307
ENSG00000122565.19	CBX3	protein_coding	5855.8	-0.378291	0.11177	-3.38455	0.000712954	0.00962307
ENSG00000196878.15	LAMB3	protein_coding	29.9036	2.69949	0.797764	3.38382	0.000714838	0.00963451
ENSG00000151743.11	AMN1	protein_coding	103.282	0.834476	0.246601	3.38392	0.000714596	0.00963451
ENSG00000096070.19	BRPF3	protein_coding	590.278	0.472503	0.139652	3.38342	0.000715887	0.00964165
ENSG00000153827.14	TRIP12	protein_coding	2213.53	0.616191	0.182384	3.37853	0.000728751	0.0098007
ENSG00000189079.17	ARID2	protein_coding	535.86	0.450007	0.133191	3.37865	0.000728416	0.0098007
ENSG00000092531.10	SNAP23	protein_coding	977.791	0.525168	0.155528	3.37667	0.000733687	0.00985995
ENSG00000066933.16	MYO9A	protein_coding	532.946	0.835083	0.247325	3.37646	0.000734242	0.00986027
ENSG00000248360.7	LINC00504	lncRNA	148.193	0.57414	0.170127	3.37476	0.000738791	0.00991421
ENSG00000115590.14	IL1R2	protein_coding	7.55375	5.76971	1.71048	3.37315	0.000743128	0.0099652
ENSG00000196126.11	HLA-DRB1	protein_coding	7142.11	1.43378	0.425322	3.37105	0.000748811	0.0100058
ENSG00000163545.11	NUAK2	protein_coding	156.361	0.552128	0.163776	3.37124	0.00074831	0.0100058
ENSG00000165280.18	VCP	protein_coding	6946.93	0.470556	0.139588	3.37104	0.000748844	0.0100058
ENSG00000108312.15	UBTF	protein_coding	3100	-0.250973	0.0744429	-3.37135	0.000748006	0.0100058
ENSG00000261270.1	AC012181.2	lncRNA	24.4052	1.60637	0.476493	3.37122	0.000748353	0.0100058
ENSG00000205089.8	CCNI2	protein_coding	6.11151	-4.70149	1.3952	-3.36977	0.000752314	0.0100449
ENSG00000140563.15	MCTP2	protein_coding	614.487	-0.719148	0.213467	-3.36889	0.000754725	0.0100699
ENSG00000135605.13	TEC	protein_coding	47.1877	1.33722	0.396997	3.36835	0.00075619	0.0100822
ENSG00000262049.1	AC139530.1	lncRNA	154.847	-0.771083	0.228992	-3.3673	0.000759092	0.0101136
ENSG00000175567.11	UCP2	protein_coding	4842.14	-0.308756	0.0917972	-3.36346	0.000769721	0.0102405
ENSG00000172766.19	NAA16	protein_coding	658.524	-0.712425	0.211813	-3.36347	0.000769693	0.0102405
ENSG00000166548.17	TK2	protein_coding	126.187	-2.99144	0.890148	-3.3606	0.00077772	0.0103396
ENSG00000167613.16	LAIR1	protein_coding	98.2281	-0.910113	0.270973	-3.35869	0.000783124	0.010404
ENSG00000138867.17	GUCD1	protein_coding	1557.1	-0.401069	0.119447	-3.35772	0.000785891	0.0104333
ENSG00000233461.6	AL445524.1	lncRNA	115.053	0.698969	0.208228	3.35674	0.00078866	0.0104626
ENSG00000130066.16	SAT1	protein_coding	369.698	0.356068	0.106141	3.35465	0.000794643	0.0105344
ENSG00000280778.1	AC243547.3	protein_coding	26.382	-5.52154	1.64672	-3.35306	0.000799248	0.0105879
ENSG00000047644.19	WWC3	protein_coding	213.069	-0.67324	0.200802	-3.35276	0.000800109	0.0105918
ENSG00000145721.12	LIX1	protein_coding	43.6403	-1.99457	0.59499	-3.35228	0.000801502	0.0106026
ENSG00000170482.17	SLC23A1	protein_coding	106.065	-0.735417	0.219439	-3.35135	0.000804183	0.0106305
ENSG00000130764.10	LRRC47	protein_coding	903.313	-0.316095	0.0943255	-3.35111	0.00080488	0.0106322
ENSG00000244627.5	TPTEP2	transcribed_unprocessed_pseudogene	66.4369	0.724184	0.216201	3.34959	0.0008093	0.010683
ENSG00000164620.9	RELL2	protein_coding	218.819	-0.642433	0.191826	-3.34904	0.000810931	0.0106969
ENSG00000214530.10	STARD10	protein_coding	160.834	1.09589	0.327301	3.34825	0.000813222	0.0107195
ENSG00000172264.17	MACROD2	protein_coding	78.9165	-1.57907	0.471639	-3.34805	0.000813837	0.01072
ENSG00000120742.11	SERP1	protein_coding	5199.72	-0.292739	0.0874826	-3.34625	0.000819126	0.0107821
ENSG00000168904.15	LRRC28	protein_coding	248.388	0.476747	0.142517	3.34519	0.000822263	0.0108157
ENSG00000095951.17	HIVEP1	protein_coding	483.304	0.835657	0.249914	3.34378	0.00082646	0.0108501
ENSG00000089057.15	SLC23A2	protein_coding	908.776	0.630262	0.188484	3.34384	0.000826261	0.0108501
ENSG00000263680.2	AC007639.1	lncRNA	9.45765	2.24482	0.671355	3.34372	0.000826631	0.0108501
ENSG00000176371.14	ZSCAN2	protein_coding	187.95	0.887766	0.265625	3.34218	0.000831236	0.0108952
ENSG00000007541.17	PIGQ	protein_coding	708.745	-0.748038	0.223806	-3.34235	0.000830719	0.0108952
ENSG00000203667.10	COX20	protein_coding	565.508	-0.321294	0.0961569	-3.34135	0.000833726	0.0109196
ENSG00000185442.13	FAM174B	protein_coding	12.1664	-1.53233	0.45862	-3.34116	0.000834278	0.0109196
ENSG00000170325.16	PRDM10	protein_coding	545.433	-0.740152	0.221544	-3.34088	0.000835134	0.0109232
ENSG00000142867.14	BCL10	protein_coding	274.288	0.653087	0.195578	3.33926	0.000840021	0.0109708
ENSG00000107372.13	ZFAND5	protein_coding	1452.58	0.45542	0.136391	3.33909	0.000840548	0.0109708
ENSG00000173744.18	AGFG1	protein_coding	1090.54	0.349667	0.104709	3.33941	0.000839558	0.0109708
ENSG00000179344.16	HLA-DQB1	protein_coding	1694.97	2.02294	0.606076	3.33776	0.000844554	0.0110154
ENSG00000240303.8	ACAD11	protein_coding	489.909	0.587867	0.176153	3.33726	0.000846101	0.0110278
ENSG00000133193.12	FAM104A	protein_coding	494.324	0.612076	0.18348	3.33593	0.000850144	0.0110727
ENSG00000075643.6	MOCOS	protein_coding	23.2038	-3.05132	0.914974	-3.33487	0.00085339	0.0111072
ENSG00000168301.13	KCTD6	protein_coding	185.32	-0.756332	0.226814	-3.33459	0.000854244	0.0111105
ENSG00000166317.12	SYNPO2L	protein_coding	4.82448	2.97896	0.893598	3.33367	0.000857075	0.0111396
ENSG00000134470.21	IL15RA	protein_coding	84.6692	0.973668	0.292266	3.33145	0.000863961	0.0112212
ENSG00000107938.18	EDRF1	protein_coding	891.024	-0.347511	0.10437	-3.32961	0.000869671	0.0112875
ENSG00000225032.5	AL162586.1	lncRNA	65.8903	-0.896303	0.269264	-3.32871	0.000872485	0.0113161
ENSG00000000938.13	FGR	protein_coding	542.746	-0.326622	0.0981553	-3.3276	0.000875973	0.0113534
ENSG00000104047.15	DTWD1	protein_coding	201.603	-0.533899	0.16052	-3.32606	0.000880845	0.0114086
ENSG00000106701.13	FSD1L	protein_coding	172.89	1.41838	0.426553	3.32522	0.000883479	0.0114348
ENSG00000185432.12	METTL7A	protein_coding	1151.91	-0.409005	0.123062	-3.32355	0.000888787	0.0114955
ENSG00000127666.10	TICAM1	protein_coding	433.71	0.529594	0.159501	3.32032	0.000899134	0.0116131
ENSG00000106069.23	CHN2	protein_coding	140.179	-1.27699	0.384587	-3.32042	0.000898817	0.0116131
ENSG00000256574.8	OR13A1	protein_coding	73.095	-1.38384	0.416886	-3.31947	0.000901877	0.0116405
ENSG00000159173.19	TNNI1	protein_coding	272.277	-0.633718	0.190981	-3.31823	0.000905897	0.0116842
ENSG00000204842.18	ATXN2	protein_coding	749.036	0.528391	0.1593	3.31696	0.000910042	0.0117296
ENSG00000204991.11	SPIRE2	protein_coding	119.383	-0.634371	0.191301	-3.31609	0.000912867	0.0117578
ENSG00000213339.9	QTRT1	protein_coding	1288.9	0.445218	0.134306	3.31495	0.000916602	0.0117978
ENSG00000232098.3	AC012313.1	lncRNA	355.169	-0.708521	0.213749	-3.31473	0.000917304	0.0117986
ENSG00000156973.14	PDE6D	protein_coding	598.322	0.280878	0.084747	3.31431	0.000918698	0.0117997
ENSG00000113712.19	CSNK1A1	protein_coding	2376.15	0.193696	0.0584397	3.31446	0.000918187	0.0117997
ENSG00000138002.16	IFT172	protein_coding	241.338	-0.755223	0.22788	-3.31413	0.000919294	0.0117997
ENSG00000163534.15	FCRL1	protein_coding	148.062	0.69216	0.208906	3.31327	0.00092213	0.011828
ENSG00000163931.16	TKT	protein_coding	8968.52	-0.23682	0.0715236	-3.31107	0.000929385	0.0119128
ENSG00000151093.8	OXSM	protein_coding	185.918	-0.488556	0.147572	-3.31064	0.000930838	0.0119232
ENSG00000102531.16	FNDC3A	protein_coding	539.679	0.55489	0.167624	3.31033	0.000931844	0.0119279
ENSG00000159110.20	IFNAR2	protein_coding	636.498	-0.312691	0.0944806	-3.30958	0.000934367	0.0119519
ENSG00000104731.14	KLHDC4	protein_coding	1590.25	-0.229062	0.069228	-3.30881	0.000936923	0.0119764
ENSG00000161217.12	PCYT1A	protein_coding	768.687	0.562806	0.170123	3.30823	0.000938866	0.0119784
ENSG00000101255.11	TRIB3	protein_coding	1583.67	0.335437	0.101389	3.30842	0.000938237	0.0119784
ENSG00000276043.5	UHRF1	protein_coding	2305.46	-0.719844	0.217595	-3.30819	0.000939014	0.0119784
ENSG00000171992.13	SYNPO	protein_coding	88.964	3.68747	1.11528	3.30633	0.000945276	0.0120487
ENSG00000119655.11	NPC2	protein_coding	310.627	0.440937	0.133376	3.30597	0.000946471	0.0120487
ENSG00000168286.3	THAP11	protein_coding	688.23	-0.358909	0.108562	-3.30602	0.000946306	0.0120487
ENSG00000130779.22	CLIP1	protein_coding	471.501	0.794477	0.240355	3.30544	0.000948281	0.0120635
ENSG00000172458.4	IL17D	protein_coding	28.8008	-1.12287	0.339723	-3.30524	0.000948945	0.0120637
ENSG00000047230.15	CTPS2	protein_coding	472.152	0.601251	0.181932	3.3048	0.000950427	0.0120743
ENSG00000151365.2	THRSP	protein_coding	9.60706	-3.95377	1.19688	-3.3034	0.000955192	0.0121265
ENSG00000286473.1	AC133485.7	lncRNA	184.6	-1.17061	0.354407	-3.30301	0.000956523	0.0121351
ENSG00000188747.8	NOXA1	protein_coding	27.4111	-2.01752	0.611326	-3.30023	0.000966047	0.0122476
ENSG00000071894.17	CPSF1	protein_coding	3478.11	-0.492645	0.149328	-3.29908	0.000970036	0.0122898
ENSG00000255310.2	AF131215.5	lncRNA	103.057	-0.740863	0.224582	-3.29886	0.000970784	0.0122909
ENSG00000139174.12	PRICKLE1	protein_coding	66.1664	-1.88322	0.57137	-3.29598	0.000980806	0.0124093
ENSG00000154258.17	ABCA9	protein_coding	11.9192	2.26048	0.686142	3.29448	0.000986046	0.0124532
ENSG00000006062.18	MAP3K14	protein_coding	451.169	0.768769	0.233329	3.29479	0.000984947	0.0124532
ENSG00000257524.6	AL157935.2	protein_coding	337.724	-0.551094	0.167281	-3.29441	0.000986285	0.0124532
ENSG00000257242.8	LINC01619	lncRNA	83.2808	2.29055	0.695632	3.29276	0.000992083	0.0125179
ENSG00000100644.17	HIF1A	protein_coding	1142.5	0.553591	0.168173	3.29179	0.000995524	0.0125528
ENSG00000148204.12	CRB2	protein_coding	37.5846	-1.13301	0.344486	-3.28899	0.00100548	0.0126697
ENSG00000138166.6	DUSP5	protein_coding	92.7126	0.712599	0.216972	3.28429	0.0010224	0.0128689
ENSG00000114805.18	PLCH1	protein_coding	49.6949	-1.33151	0.405426	-3.28421	0.00102267	0.0128689
ENSG00000125944.21	HNRNPR	protein_coding	6014.8	-0.389378	0.118586	-3.2835	0.00102527	0.0128929
ENSG00000186001.14	LRCH3	protein_coding	948.102	2.15794	0.657353	3.28278	0.0010279	0.0129171
ENSG00000113273.17	ARSB	protein_coding	188.886	0.733783	0.223567	3.28216	0.00103015	0.0129368
ENSG00000123610.5	TNFAIP6	protein_coding	2.76781	6.44081	1.96307	3.28098	0.00103445	0.012982
ENSG00000120437.9	ACAT2	protein_coding	1962.44	0.503758	0.153576	3.28018	0.00103739	0.0130101
ENSG00000167588.13	GPD1	protein_coding	16.6369	2.39661	0.730777	3.27953	0.00103979	0.0130314
ENSG00000160117.16	ANKLE1	protein_coding	1770.89	-0.290325	0.0885434	-3.2789	0.00104214	0.0130521
ENSG00000145782.13	ATG12	protein_coding	745.868	0.413791	0.126213	3.27852	0.00104351	0.0130604
ENSG00000262488.1	AC133065.2	processed_pseudogene	19.0668	-2.09993	0.64063	-3.27791	0.00104578	0.01308
ENSG00000134884.15	ARGLU1	protein_coding	7334.96	-0.307138	0.093712	-3.27747	0.0010474	0.013091
ENSG00000145911.6	N4BP3	protein_coding	704.094	-0.321271	0.0980294	-3.2773	0.00104807	0.013091
ENSG00000120616.16	EPC1	protein_coding	551.972	0.460993	0.140705	3.27631	0.00105173	0.0131279
ENSG00000137309.20	HMGA1	protein_coding	14445.9	-0.468833	0.143133	-3.2755	0.00105474	0.0131566
ENSG00000112200.17	ZNF451	protein_coding	676.831	0.530298	0.161983	3.27379	0.00106115	0.0132277
ENSG00000158796.17	DEDD	protein_coding	817.922	0.347873	0.106311	3.27221	0.00106711	0.0132931
ENSG00000123505.19	AMD1	protein_coding	2914.59	-0.346309	0.105866	-3.27121	0.0010709	0.0133313
ENSG00000100298.16	APOBEC3H	protein_coding	15.4497	3.25273	0.994785	3.26978	0.00107629	0.0133792
ENSG00000239713.9	APOBEC3G	protein_coding	518.256	0.936848	0.28658	3.26907	0.00107902	0.0133792
ENSG00000140950.16	MEAK7	protein_coding	288.229	0.750113	0.229443	3.26928	0.00107821	0.0133792
ENSG00000214401.4	KANSL1-AS1	lncRNA	35.3669	-0.909616	0.27822	-3.26941	0.00107771	0.0133792
ENSG00000105865.11	DUS4L	protein_coding	336.4	-0.444542	0.135968	-3.26946	0.00107752	0.0133792
ENSG00000232593.7	KANTR	protein_coding	143.135	-0.571939	0.174955	-3.26906	0.00107906	0.0133792
ENSG00000215305.10	VPS16	protein_coding	558.08	0.430623	0.131743	3.26866	0.00108059	0.0133893
ENSG00000223705.9	NSUN5P1	transcribed_unprocessed_pseudogene	2207.84	-0.340131	0.104064	-3.26846	0.00108133	0.0133894
ENSG00000223496.3	EXOSC6	protein_coding	587.817	-0.367399	0.112427	-3.26788	0.00108356	0.0134081
ENSG00000198900.7	TOP1	protein_coding	6372.75	-0.32863	0.100628	-3.26579	0.0010916	0.0134987
ENSG00000198502.6	HLA-DRB5	protein_coding	1207.14	1.42857	0.437517	3.26519	0.00109392	0.0135183
ENSG00000263033.2	AC007220.1	lncRNA	4.167	3.14627	0.963807	3.26442	0.00109688	0.013546
ENSG00000215115.6	CXorf49	protein_coding	4.14442	4.90232	1.50208	3.26369	0.0010997	0.0135717
ENSG00000141431.13	ASXL3	protein_coding	7.52143	-3.37649	1.03487	-3.26272	0.00110349	0.0136094
ENSG00000157036.13	EXOG	protein_coding	321.723	-1.3174	0.403815	-3.26238	0.0011048	0.0136166
ENSG00000099282.10	TSPAN15	protein_coding	79.7937	1.02253	0.313628	3.26032	0.00111287	0.0136979
ENSG00000101421.4	CHMP4B	protein_coding	2537.79	0.284326	0.0872063	3.26039	0.0011126	0.0136979
ENSG00000274422.1	AC245060.5	lncRNA	122.837	-1.15194	0.353348	-3.26007	0.00111387	0.0137011
ENSG00000185038.14	MROH2A	protein_coding	10.7419	-2.85823	0.877233	-3.25824	0.00112106	0.0137804
ENSG00000088833.18	NSFL1C	protein_coding	1472.82	0.326129	0.1001	3.25803	0.00112187	0.0137812
ENSG00000139197.11	PEX5	protein_coding	1750.81	-0.315558	0.0969502	-3.25485	0.00113453	0.0139276
ENSG00000181274.7	FRAT2	protein_coding	176.443	-0.51709	0.158911	-3.25396	0.0011381	0.0139622
ENSG00000077463.15	SIRT6	protein_coding	765.77	0.387312	0.11907	3.25281	0.00114271	0.0140088
ENSG00000272686.1	WASL-DT	lncRNA	46.089	-0.896948	0.275761	-3.25263	0.0011434	0.0140088
ENSG00000216490.4	IFI30	protein_coding	5876	0.676322	0.208058	3.25064	0.00115147	0.0140982
ENSG00000154589.7	LY96	protein_coding	35.9969	0.98562	0.303274	3.24994	0.0011543	0.0141029
ENSG00000160712.13	IL6R	protein_coding	9.38386	1.78231	0.548436	3.2498	0.00115488	0.0141029
ENSG00000169660.17	HEXD	protein_coding	551.123	-0.498277	0.153319	-3.24995	0.00115426	0.0141029
ENSG00000108379.10	WNT3	protein_coding	166.729	-0.539326	0.165935	-3.25021	0.00115318	0.0141029
ENSG00000133961.20	NUMB	protein_coding	553.416	0.513181	0.157947	3.24907	0.00115783	0.0141296
ENSG00000070831.17	CDC42	protein_coding	2420.99	0.39043	0.120265	3.24642	0.00116867	0.0142526
ENSG00000274180.1	NATD1	protein_coding	208.615	-0.585994	0.180566	-3.24531	0.00117322	0.0142986
ENSG00000149639.15	SOGA1	protein_coding	446.048	0.775611	0.239059	3.24444	0.00117683	0.0143332
ENSG00000136141.15	LRCH1	protein_coding	533.867	0.382824	0.11803	3.24346	0.00118088	0.0143732
ENSG00000116161.18	CACYBP	protein_coding	4558.78	-0.284436	0.0878031	-3.23947	0.0011975	0.0145659
ENSG00000141068.14	KSR1	protein_coding	130.12	2.10381	0.649594	3.23865	0.00120096	0.0145984
ENSG00000276778.1	LINC02227	lncRNA	30.7064	3.13355	0.967711	3.23811	0.00120326	0.0146091
ENSG00000064687.13	ABCA7	protein_coding	1279.24	-0.518533	0.160136	-3.23807	0.00120341	0.0146091
ENSG00000113302.5	IL12B	protein_coding	3.03006	6.7853	2.09721	3.2354	0.00121471	0.0147367
ENSG00000007376.8	RPUSD1	protein_coding	990.807	-0.445119	0.137811	-3.22992	0.00123824	0.0150123
ENSG00000280411.1	IGHV1-69D	IG_V_gene	9.33447	-3.28752	1.01791	-3.22967	0.00123935	0.015016
ENSG00000133138.20	TBC1D8B	protein_coding	47.9926	-1.12196	0.347466	-3.22897	0.00124235	0.0150426
ENSG00000138758.12	SEPTIN11	protein_coding	951.401	0.729471	0.22594	3.22861	0.00124393	0.0150519
ENSG00000118985.16	ELL2	protein_coding	212.107	2.79373	0.865472	3.22799	0.00124664	0.0150748
ENSG00000198106.8	AC025279.1	lncRNA	97.6367	-0.879275	0.27242	-3.22764	0.00124814	0.0150832
ENSG00000049759.20	NEDD4L	protein_coding	344.104	1.25957	0.390402	3.22634	0.00125385	0.0151419
ENSG00000213782.7	DDX47	protein_coding	1059.31	0.457101	0.141695	3.22594	0.0012556	0.0151419
ENSG00000196476.12	C20orf96	protein_coding	254.074	-0.363779	0.112772	-3.22579	0.00125625	0.0151419
ENSG00000007255.10	TRAPPC6A	protein_coding	376.168	-0.480161	0.14884	-3.22602	0.00125523	0.0151419
ENSG00000100664.11	EIF5	protein_coding	6024.68	0.292488	0.0906961	3.22493	0.00126004	0.0151777
ENSG00000153317.15	ASAP1	protein_coding	591.148	0.806649	0.250145	3.22473	0.00126092	0.0151784
ENSG00000177103.15	DSCAML1	protein_coding	4.30851	6.38313	1.97987	3.22401	0.00126409	0.0151889
ENSG00000186594.14	MIR22HG	lncRNA	42.3701	1.84513	0.57227	3.22423	0.00126312	0.0151889
ENSG00000106144.20	CASP2	protein_coding	984.625	-0.52323	0.162293	-3.22397	0.00126425	0.0151889
ENSG00000137764.20	MAP2K5	protein_coding	198.918	-0.607778	0.18854	-3.2236	0.00126592	0.0151992
ENSG00000268650.3	AC005759.1	lncRNA	2.96554	-4.12762	1.28063	-3.22311	0.00126805	0.0152052
ENSG00000280789.2	PAGR1	protein_coding	619.069	-0.559385	0.173547	-3.22325	0.00126744	0.0152052
ENSG00000103528.17	SYT17	protein_coding	45.1581	1.69368	0.525642	3.22212	0.00127247	0.0152115
ENSG00000198331.11	HYLS1	protein_coding	82.6716	0.60418	0.18749	3.22247	0.0012709	0.0152115
ENSG00000181191.12	PJA1	protein_coding	295.802	0.515948	0.160129	3.22207	0.00127267	0.0152115
ENSG00000104613.12	INTS10	protein_coding	1225.58	-0.455142	0.141243	-3.2224	0.00127123	0.0152115
ENSG00000176695.8	OR4F17	protein_coding	26.0073	-1.18456	0.367589	-3.2225	0.00127076	0.0152115
ENSG00000152413.15	HOMER1	protein_coding	194.534	-1.12963	0.350745	-3.22066	0.00127895	0.0152767
ENSG00000127554.13	GFER	protein_coding	402.83	0.582211	0.180813	3.21996	0.00128208	0.0153042
ENSG00000155329.12	ZCCHC10	protein_coding	509.933	0.434887	0.135118	3.21858	0.00128827	0.0153683
ENSG00000064419.13	TNPO3	protein_coding	2005.36	0.275051	0.0854749	3.21791	0.00129128	0.0153943
ENSG00000173846.13	PLK3	protein_coding	120.823	0.720358	0.224168	3.21348	0.00131138	0.015624
ENSG00000148154.10	UGCG	protein_coding	230.088	0.486603	0.151541	3.21103	0.00132259	0.015743
ENSG00000198169.9	ZNF251	protein_coding	593.912	-0.347821	0.108324	-3.21093	0.00132307	0.015743
ENSG00000176273.15	SLC35G1	protein_coding	165.818	0.432445	0.134737	3.20955	0.00132945	0.0157987
ENSG00000103035.11	PSMD7	protein_coding	2220.44	0.293332	0.0913903	3.20967	0.00132888	0.0157987
ENSG00000099624.8	ATP5F1D	protein_coding	2377.39	-0.452279	0.141085	-3.20573	0.00134721	0.0159995
ENSG00000095739.11	BAMBI	protein_coding	38.2276	0.818971	0.255521	3.2051	0.00135014	0.0160039
ENSG00000171130.18	ATP6V0E2	protein_coding	851.965	-0.417772	0.130353	-3.20492	0.00135099	0.0160039
ENSG00000215386.13	MIR99AHG	lncRNA	134.064	-0.793703	0.247624	-3.20527	0.00134934	0.0160039
ENSG00000213999.17	MEF2B	protein_coding	2897.51	-0.667507	0.208276	-3.20492	0.00135102	0.0160039
ENSG00000174405.14	LIG4	protein_coding	861.361	-0.450828	0.140762	-3.20277	0.00136112	0.0161133
ENSG00000243716.10	NPIPB5	protein_coding	1574.18	0.62332	0.194748	3.20065	0.00137118	0.016214
ENSG00000120438.12	TCP1	protein_coding	10193.5	-0.137425	0.042937	-3.20061	0.00137138	0.016214
ENSG00000168763.16	CNNM3	protein_coding	471.238	-0.402548	0.125783	-3.20033	0.00137272	0.0162195
ENSG00000100403.12	ZC3H7B	protein_coding	2798.04	0.523019	0.163444	3.19999	0.00137433	0.0162283
ENSG00000116685.16	KIAA2013	protein_coding	1276.51	-0.27983	0.0874889	-3.19846	0.00138163	0.0163041
ENSG00000170915.9	PAQR8	protein_coding	226.788	1.17703	0.368051	3.19801	0.0013838	0.0163194
ENSG00000136490.9	LIMD2	protein_coding	2098.29	0.250632	0.078384	3.1975	0.00138626	0.016338
ENSG00000238005.4	AL391832.2	lncRNA	4.84992	4.08501	1.27779	3.19692	0.00138902	0.0163602
ENSG00000166340.17	TPP1	protein_coding	1135.47	0.242975	0.0760114	3.19656	0.00139076	0.0163702
ENSG00000232434.2	AJM1	protein_coding	49.9227	-1.1282	0.353018	-3.19588	0.00139404	0.0163985
ENSG00000234056.2	LINC00463	lncRNA	7.21102	2.8253	0.884336	3.19483	0.00139916	0.0164483
ENSG00000189325.7	BNIP5	protein_coding	18.6053	1.83535	0.574898	3.19249	0.00141053	0.0165715
ENSG00000010278.15	CD9	protein_coding	46.8182	-1.42076	0.445131	-3.19179	0.00141394	0.016601
ENSG00000055211.14	GINM1	protein_coding	377.501	0.297068	0.0930862	3.19132	0.00141623	0.0166174
ENSG00000181915.5	ADO	protein_coding	1002.23	0.258385	0.0809841	3.19057	0.00141993	0.0166503
ENSG00000141424.13	SLC39A6	protein_coding	1085.94	0.465796	0.146036	3.1896	0.00142471	0.0166757
ENSG00000108262.16	GIT1	protein_coding	1057.74	-0.404404	0.126786	-3.18967	0.00142435	0.0166757
ENSG00000181408.4	UTS2R	protein_coding	22.401	-1.49143	0.467593	-3.18958	0.00142478	0.0166757
ENSG00000162734.13	PEA15	protein_coding	1967.25	0.835083	0.261839	3.18929	0.00142621	0.0166819
ENSG00000165644.11	COMTD1	protein_coding	421.662	-0.585367	0.183572	-3.18876	0.00142884	0.0167021
ENSG00000125637.16	PSD4	protein_coding	1677.4	-0.397971	0.124819	-3.18837	0.00143075	0.016714
ENSG00000023608.5	SNAPC1	protein_coding	170.731	0.522886	0.164011	3.18812	0.00143199	0.016718
ENSG00000138795.10	LEF1	protein_coding	921.923	-0.61359	0.192629	-3.18535	0.00144579	0.0168684
ENSG00000067066.17	SP100	protein_coding	554.75	0.589496	0.185165	3.18363	0.00145439	0.0169581
ENSG00000152404.15	CWF19L2	protein_coding	269.002	0.381804	0.119939	3.18331	0.00145599	0.0169606
ENSG00000076201.15	PTPN23	protein_coding	938.507	0.334611	0.105117	3.18323	0.00145643	0.0169606
ENSG00000140044.13	JDP2	protein_coding	336.783	-0.528896	0.166194	-3.18241	0.00146056	0.0169981
ENSG00000186716.21	BCR	protein_coding	1000.55	-0.734318	0.230837	-3.1811	0.00146716	0.0170642
ENSG00000153898.13	MCOLN2	protein_coding	630.36	0.492782	0.154937	3.18053	0.00147004	0.017087
ENSG00000275832.5	ARHGAP23	protein_coding	115.023	1.51389	0.476194	3.17915	0.00147709	0.0171583
ENSG00000109323.11	MANBA	protein_coding	365.1	0.657198	0.206827	3.17752	0.0014854	0.017244
ENSG00000113597.18	TRAPPC13	protein_coding	564.236	0.441257	0.138939	3.1759	0.00149372	0.0173297
ENSG00000116874.12	WARS2	protein_coding	256.979	0.598776	0.188574	3.17529	0.00149686	0.0173553
ENSG00000118200.14	CAMSAP2	protein_coding	417.384	0.521188	0.164161	3.17486	0.00149909	0.0173704
ENSG00000173080.6	RXFP4	protein_coding	2.81517	4.53783	1.42938	3.17468	0.00150003	0.0173704
ENSG00000164649.20	CDCA7L	protein_coding	1729.19	-0.701786	0.2211	-3.17406	0.00150321	0.0173965
ENSG00000124508.17	BTN2A2	protein_coding	739.9	1.84075	0.580047	3.17345	0.00150638	0.0174217
ENSG00000117228.11	GBP1	protein_coding	151.36	1.38322	0.435896	3.17328	0.00150727	0.0174217
ENSG00000211625.2	IGKV3D-20	IG_V_gene	219.236	0.730013	0.230124	3.17226	0.00151256	0.017472
ENSG00000270638.1	AL023806.1	lncRNA	5.26079	-3.17866	1.00322	-3.16846	0.00153251	0.0176915
ENSG00000043143.21	JADE2	protein_coding	2632.27	0.633532	0.199978	3.16801	0.00153486	0.0177076
ENSG00000094880.11	CDC23	protein_coding	1285.36	0.425019	0.134169	3.16778	0.00153605	0.0177103
ENSG00000211899.10	IGHM	IG_C_gene	42736.5	-0.35986	0.113649	-3.16642	0.00154329	0.0177828
ENSG00000238121.6	LINC00426	lncRNA	180.67	-0.778796	0.246086	-3.16474	0.00155224	0.0178748
ENSG00000073921.18	PICALM	protein_coding	1768.66	0.441133	0.139407	3.16435	0.00155428	0.0178872
ENSG00000108064.11	TFAM	protein_coding	1916.24	-0.221046	0.0698653	-3.16389	0.00155677	0.0179048
ENSG00000124785.9	NRN1	protein_coding	152.764	-0.489542	0.154742	-3.1636	0.00155829	0.0179112
ENSG00000095303.17	PTGS1	protein_coding	32.8229	1.57711	0.498621	3.16293	0.00156188	0.0179414
ENSG00000287697.1	Z99127.3	lncRNA	12.1099	-1.65486	0.523468	-3.16134	0.00157045	0.0180286
ENSG00000134759.14	ELP2	protein_coding	1304.31	0.477948	0.151206	3.1609	0.00157282	0.0180447
ENSG00000253729.8	PRKDC	protein_coding	7159.12	-0.563084	0.178205	-3.15976	0.00157899	0.0181043
ENSG00000196247.11	ZNF107	protein_coding	955.538	-0.481931	0.152536	-3.15945	0.00158067	0.0181124
ENSG00000265458.2	AC132938.3	lncRNA	56.8585	-1.71278	0.54221	-3.15889	0.00158373	0.0181363
ENSG00000078747.16	ITCH	protein_coding	1060.95	0.543102	0.171957	3.15835	0.00158666	0.0181587
ENSG00000013364.19	MVP	protein_coding	475.82	2.60133	0.823924	3.15725	0.00159265	0.018216
ENSG00000284820.1	AC068946.2	protein_coding	73.7607	1.42304	0.450814	3.1566	0.00159618	0.0182451
ENSG00000248890.2	HHIP-AS1	lncRNA	173.895	-0.601802	0.19075	-3.15493	0.00160535	0.0183386
ENSG00000269858.6	EGLN2	protein_coding	1020.09	0.279911	0.0887384	3.15434	0.00160863	0.0183648
ENSG00000113742.14	CPEB4	protein_coding	777.523	0.88245	0.279952	3.15214	0.00162078	0.0184808
ENSG00000168675.19	LDLRAD4	protein_coding	206.416	-2.03417	0.6453	-3.15229	0.00161995	0.0184808
ENSG00000196505.11	GDAP2	protein_coding	173.019	0.527368	0.16732	3.15185	0.00162239	0.0184878
ENSG00000139684.15	ESD	protein_coding	1659.25	-0.336444	0.106768	-3.15117	0.0016262	0.0185199
ENSG00000106266.11	SNX8	protein_coding	682.256	0.722557	0.229368	3.15021	0.00163152	0.0185578
ENSG00000116809.12	ZBTB17	protein_coding	422.575	0.557314	0.17691	3.15027	0.00163121	0.0185578
ENSG00000156738.18	MS4A1	protein_coding	13116.6	0.749414	0.238051	3.14813	0.0016432	0.0186792
ENSG00000106927.12	AMBP	protein_coding	19.1044	2.7183	0.864481	3.14443	0.00166413	0.0188877
ENSG00000204287.14	HLA-DRA	protein_coding	18140.5	1.09822	0.349268	3.14435	0.00166459	0.0188877
ENSG00000227591.5	HSD11B1-AS1	lncRNA	39.5107	1.93392	0.614997	3.14461	0.0016631	0.0188877
ENSG00000131100.13	ATP6V1E1	protein_coding	997.016	0.371476	0.11816	3.14383	0.00166752	0.018903
ENSG00000154237.13	LRRK1	protein_coding	2035.96	-0.647597	0.205995	-3.14375	0.00166797	0.018903
ENSG00000138185.20	ENTPD1	protein_coding	86.622	1.63774	0.521228	3.14208	0.00167754	0.0189999
ENSG00000184451.5	CCR10	protein_coding	27.9239	3.35425	1.06772	3.14151	0.00168079	0.0190135
ENSG00000197696.10	NMB	protein_coding	99.052	0.524793	0.16705	3.14153	0.0016807	0.0190135
ENSG00000023171.18	GRAMD1B	protein_coding	196.671	1.42049	0.452244	3.14099	0.00168378	0.0190241
ENSG00000254614.2	AP003068.2	lncRNA	41.8188	-0.889487	0.283183	-3.14103	0.00168353	0.0190241
ENSG00000232112.3	TMA7	protein_coding	2841.96	-0.290181	0.0924243	-3.13966	0.00169145	0.0190992
ENSG00000261399.1	AL031710.1	lncRNA	9.3431	-2.44598	0.779264	-3.13883	0.00169622	0.0191414
ENSG00000229391.7	HLA-DRB6	transcribed_unprocessed_pseudogene	570.244	1.37837	0.439175	3.13856	0.00169783	0.0191479
ENSG00000105879.12	CBLL1	protein_coding	860.326	0.485679	0.154769	3.13808	0.00170058	0.0191674
ENSG00000123091.5	RNF11	protein_coding	149.526	0.9677	0.308485	3.13694	0.00170718	0.0192301
ENSG00000177181.15	RIMKLA	protein_coding	136.463	-0.858038	0.273588	-3.13625	0.00171126	0.0192644
ENSG00000259316.12	AC087632.2	protein_coding	18.6993	4.11799	1.31344	3.13527	0.00171699	0.0192975
ENSG00000109790.17	KLHL5	protein_coding	691.921	0.474677	0.151402	3.13521	0.00171731	0.0192975
ENSG00000184990.13	SIVA1	protein_coding	1557.93	-0.614731	0.19607	-3.13527	0.00171698	0.0192975
ENSG00000197451.12	HNRNPAB	protein_coding	7961.12	-0.283507	0.0904383	-3.13481	0.00171963	0.0193119
ENSG00000176927.15	EFCAB5	protein_coding	22.3912	-2.16613	0.691186	-3.13393	0.00172479	0.0193581
ENSG00000119231.11	SENP5	protein_coding	896.144	0.386724	0.123418	3.13346	0.00172759	0.0193778
ENSG00000214866.9	DCDC2C	protein_coding	4.16481	4.70394	1.50166	3.13249	0.0017333	0.0194301
ENSG00000104427.12	ZC2HC1A	protein_coding	60.6757	1.12609	0.359607	3.13144	0.00173953	0.0194882
ENSG00000049656.14	CLPTM1L	protein_coding	4267.33	-0.291849	0.0932256	-3.13056	0.00174471	0.0195345
ENSG00000258315.5	C17orf49	protein_coding	412.485	1.06868	0.341541	3.12899	0.00175407	0.019596
ENSG00000013441.16	CLK1	protein_coding	630.464	0.493777	0.157812	3.12889	0.00175468	0.019596
ENSG00000078618.22	NRDC	protein_coding	3775.94	0.344119	0.109986	3.12876	0.00175548	0.019596
ENSG00000157093.9	LYZL4	protein_coding	2.87767	4.53433	1.44923	3.12878	0.00175533	0.019596
ENSG00000274272.1	AC069281.2	lncRNA	161.881	0.647518	0.206926	3.12922	0.00175273	0.019596
ENSG00000218358.2	RAET1K	transcribed_unprocessed_pseudogene	65.7775	1.49617	0.4786	3.12613	0.00177122	0.0197599
ENSG00000229246.2	LINC00377	lncRNA	7.91927	-2.13856	0.684284	-3.12525	0.00177651	0.019807
ENSG00000226174.7	TEX22	protein_coding	166.157	-0.564873	0.180794	-3.1244	0.00178166	0.0198525
ENSG00000205452.5	AC140658.1	lncRNA	5.79701	-4.56562	1.46137	-3.1242	0.00178287	0.019854
ENSG00000166881.10	NEMP1	protein_coding	1491.13	0.455203	0.145736	3.12347	0.00178734	0.0198919
ENSG00000178105.11	DDX10	protein_coding	1087.43	0.557988	0.178666	3.12308	0.00178971	0.019906
ENSG00000236144.8	TMEM147-AS1	lncRNA	593.381	-0.442704	0.14176	-3.12291	0.00179074	0.019906
ENSG00000260075.1	NSFP1	unprocessed_pseudogene	5.99539	5.68557	1.82111	3.12204	0.00179604	0.0199529
ENSG00000118197.14	DDX59	protein_coding	258.388	0.658665	0.211026	3.12124	0.00180089	0.0199949
ENSG00000133216.17	EPHB2	protein_coding	8.42462	2.36084	0.756852	3.11928	0.00181293	0.0201165
ENSG00000106263.18	EIF3B	protein_coding	8284.69	-0.170383	0.0546355	-3.11854	0.0018175	0.0201551
ENSG00000165915.14	SLC39A13	protein_coding	328.175	-0.489691	0.157069	-3.11768	0.00182278	0.0202017
ENSG00000183484.12	GPR132	protein_coding	120.99	2.29981	0.73788	3.11678	0.00182835	0.0202513
ENSG00000105810.10	CDK6	protein_coding	1117.58	0.329194	0.105628	3.11653	0.00182994	0.0202569
ENSG00000196668.4	LINC00173	lncRNA	34.8253	2.59134	0.831721	3.11563	0.0018355	0.0203063
ENSG00000102595.20	UGGT2	protein_coding	175.853	-0.488142	0.156688	-3.11539	0.00183705	0.0203113
ENSG00000159069.14	FBXW5	protein_coding	786.668	0.281031	0.0902684	3.11328	0.00185018	0.0204444
ENSG00000110921.14	MVK	protein_coding	609.734	0.525347	0.168769	3.11282	0.0018531	0.0204645
ENSG00000131669.10	NINJ1	protein_coding	234.781	0.591293	0.190048	3.11129	0.00186274	0.0205587
ENSG00000173585.16	CCR9	protein_coding	36.7576	-2.29098	0.736461	-3.1108	0.0018658	0.0205803
ENSG00000162398.11	LEXM	protein_coding	2.87312	4.79257	1.54105	3.10994	0.00187127	0.0206284
ENSG00000147168.13	IL2RG	protein_coding	615.092	1.31701	0.423693	3.10839	0.00188106	0.0207069
ENSG00000157343.9	ARMC12	protein_coding	33.8918	0.903084	0.290541	3.10829	0.00188174	0.0207069
ENSG00000177494.6	ZBED2	protein_coding	7.68904	3.87871	1.24775	3.10856	0.00187999	0.0207069
ENSG00000162191.14	UBXN1	protein_coding	1704.51	0.535086	0.172183	3.10766	0.00188574	0.0207387
ENSG00000092871.17	RFFL	protein_coding	293.499	1.06899	0.344009	3.10745	0.00188707	0.020741
ENSG00000092199.18	HNRNPC	protein_coding	16583	-0.124884	0.0401976	-3.10675	0.00189155	0.0207779
ENSG00000072786.13	STK10	protein_coding	1035.36	0.661527	0.212988	3.10593	0.00189679	0.0208232
ENSG00000102034.17	ELF4	protein_coding	664.998	0.509879	0.164181	3.10559	0.00189898	0.020835
ENSG00000198382.9	UVRAG	protein_coding	758.863	0.37168	0.119704	3.10499	0.00190282	0.0208648
ENSG00000137944.18	KYAT3	protein_coding	329.756	0.439979	0.141734	3.10427	0.00190751	0.0209039
ENSG00000152082.15	MZT2B	protein_coding	2278.88	-0.415559	0.133966	-3.10197	0.00192235	0.0210541
ENSG00000108344.15	PSMD3	protein_coding	4081.78	0.204565	0.0659913	3.09988	0.001936	0.02117
ENSG00000099956.20	SMARCB1	protein_coding	2725.74	-0.353678	0.114084	-3.10016	0.00193415	0.02117
ENSG00000132970.14	WASF3	protein_coding	160.892	-0.867069	0.279716	-3.09982	0.00193635	0.02117
ENSG00000004059.11	ARF5	protein_coding	1418.74	-0.330422	0.1066	-3.09964	0.00193756	0.0211707
ENSG00000085274.16	MYNN	protein_coding	538.992	0.453375	0.146327	3.09837	0.00194589	0.0212493
ENSG00000279161.1	AC093503.2	TEC	10.535	2.11914	0.684157	3.09744	0.00195198	0.0213033
ENSG00000124702.18	KLHDC3	protein_coding	1780.3	-0.409017	0.132066	-3.09706	0.00195451	0.0213184
ENSG00000204070.10	SYS1	protein_coding	509.144	0.856985	0.276761	3.09648	0.00195836	0.0213478
ENSG00000132591.12	ERAL1	protein_coding	1147.23	0.300805	0.0971507	3.09627	0.00195969	0.0213498
ENSG00000136819.15	C9orf78	protein_coding	1641.41	-0.410483	0.132667	-3.09409	0.00197417	0.0214838
ENSG00000140511.12	HAPLN3	protein_coding	8.4282	3.85382	1.24555	3.09407	0.0019743	0.0214838
ENSG00000213380.16	COG8	protein_coding	563.58	-0.297672	0.0962284	-3.09339	0.00197885	0.0215207
ENSG00000074356.17	NCBP3	protein_coding	761.526	0.834	0.269746	3.0918	0.00198948	0.0216237
ENSG00000110107.9	PRPF19	protein_coding	4037.91	-0.223157	0.0722063	-3.09055	0.00199784	0.0217019
ENSG00000277283.1	AC004812.2	lncRNA	101.683	-0.751522	0.243257	-3.08942	0.00200547	0.021772
ENSG00000135372.9	NAT10	protein_coding	4028.27	-0.320921	0.103899	-3.08878	0.00200977	0.021806
ENSG00000234928.1	LINC01659	lncRNA	9.69017	-2.64675	0.857155	-3.08783	0.00201622	0.0218632
ENSG00000084774.14	CAD	protein_coding	4516.16	-0.416597	0.134973	-3.08652	0.00202512	0.0219468
ENSG00000248015.7	AC005329.1	lncRNA	59.8013	-0.805314	0.261058	-3.08481	0.00203683	0.0220609
ENSG00000204178.11	MACO1	protein_coding	700.366	0.865774	0.280795	3.08329	0.00204723	0.022149
ENSG00000149474.14	KAT14	protein_coding	624.78	-0.299472	0.0971277	-3.08328	0.00204735	0.022149
ENSG00000114841.17	DNAH1	protein_coding	154.049	-2.19531	0.712141	-3.08269	0.00205138	0.0221797
ENSG00000160072.20	ATAD3B	protein_coding	1593.6	-0.268198	0.0870242	-3.08187	0.00205702	0.0222278
ENSG00000076248.11	UNG	protein_coding	1398.68	-0.506537	0.164391	-3.0813	0.00206101	0.022258
ENSG00000131370.16	SH3BP5	protein_coding	474.417	-0.548426	0.178126	-3.07886	0.00207792	0.0224275
ENSG00000078804.13	TP53INP2	protein_coding	323.398	0.368025	0.119555	3.0783	0.00208188	0.0224572
ENSG00000059728.11	MXD1	protein_coding	129.632	1.19372	0.387819	3.07803	0.00208373	0.0224641
ENSG00000188021.9	UBQLN2	protein_coding	569.471	0.243264	0.0790656	3.07673	0.00209284	0.0225493
ENSG00000155890.4	TRIM42	protein_coding	7.75652	-3.07682	1.00015	-3.07636	0.00209545	0.0225643
ENSG00000179335.19	CLK3	protein_coding	1143.55	0.365556	0.118849	3.07579	0.00209945	0.0225943
ENSG00000111684.11	LPCAT3	protein_coding	502.164	-0.280111	0.0910816	-3.07539	0.00210229	0.0226118
ENSG00000183117.19	CSMD1	protein_coding	56.0773	-1.98648	0.646075	-3.07469	0.00210725	0.022652
ENSG00000285079.1	AL513493.1	lncRNA	16.6707	-1.77636	0.578232	-3.07206	0.00212585	0.0228387
ENSG00000198522.14	GPN1	protein_coding	955.613	0.399926	0.130218	3.07121	0.00213192	0.0228643
ENSG00000239306.5	RBM14	protein_coding	1784.8	-0.20233	0.0658742	-3.07146	0.00213011	0.0228643
ENSG00000261371.6	PECAM1	protein_coding	163.366	-1.5741	0.512509	-3.07136	0.00213083	0.0228643
ENSG00000274487.2	NPEPPSP1	transcribed_unprocessed_pseudogene	239.985	0.453738	0.147843	3.06905	0.0021474	0.0230171
ENSG00000173327.8	MAP3K11	protein_coding	802.454	0.315204	0.10274	3.06796	0.00215526	0.0230879
ENSG00000035115.22	SH3YL1	protein_coding	117.172	-0.716547	0.233687	-3.06626	0.00216751	0.0232059
ENSG00000272456.1	AC087045.2	lncRNA	18.1252	-1.40455	0.458203	-3.06533	0.00217427	0.0232648
ENSG00000172590.18	MRPL52	protein_coding	949.057	0.390865	0.127551	3.06438	0.00218125	0.023316
ENSG00000198015.14	MRPL42	protein_coding	1005.68	0.289685	0.0945399	3.06416	0.00218282	0.023316
ENSG00000177879.17	AP3S1	protein_coding	1083.01	-0.321445	0.104904	-3.06418	0.00218265	0.023316
ENSG00000167995.17	BEST1	protein_coding	91.2098	1.05953	0.345832	3.0637	0.00218618	0.0233385
ENSG00000080298.15	RFX3	protein_coding	202.879	1.10139	0.359639	3.06251	0.00219493	0.0234184
ENSG00000006625.18	GGCT	protein_coding	1030.59	-0.368811	0.120438	-3.06225	0.0021968	0.023425
ENSG00000196189.13	SEMA4A	protein_coding	785.021	0.991672	0.323904	3.06162	0.0022014	0.0234605
ENSG00000187607.16	ZNF286A	protein_coding	170.404	0.773354	0.252657	3.06089	0.00220681	0.0235048
ENSG00000152689.18	RASGRP3	protein_coding	1908.84	1.25023	0.408567	3.06002	0.00221318	0.0235591
ENSG00000160789.23	LMNA	protein_coding	53.7847	0.738027	0.241291	3.05866	0.00222332	0.0236535
ENSG00000263327.6	TAPT1-AS1	lncRNA	36.3935	-0.9346	0.305615	-3.0581	0.00222747	0.023684
ENSG00000166507.19	NDST2	protein_coding	530.073	0.432474	0.141465	3.05712	0.00223478	0.0237482
ENSG00000243491.1	AC082651.3	lncRNA	6.33739	-2.41551	0.790174	-3.05693	0.00223614	0.0237491
ENSG00000129084.18	PSMA1	protein_coding	3742.58	0.357387	0.117076	3.0526	0.00226871	0.0240813
ENSG00000074370.18	ATP2A3	protein_coding	4115.42	-0.305403	0.100113	-3.05058	0.002284	0.0242297
ENSG00000129250.12	KIF1C	protein_coding	876.486	0.529023	0.173465	3.04974	0.00229036	0.0242637
ENSG00000006125.18	AP2B1	protein_coding	2175.29	0.397619	0.130368	3.04998	0.00228855	0.0242637
ENSG00000151466.12	SCLT1	protein_coding	404.018	0.315225	0.103365	3.04964	0.00229112	0.0242637
ENSG00000077454.16	LRCH4	protein_coding	709.338	0.353114	0.115804	3.04924	0.00229419	0.0242823
ENSG00000116604.18	MEF2D	protein_coding	2154.65	0.611789	0.200682	3.04855	0.0022995	0.0243247
ENSG00000197444.10	OGDHL	protein_coding	82.1179	-0.700231	0.229804	-3.04708	0.00231073	0.0244296
ENSG00000005379.17	TSPOAP1	protein_coding	102.206	1.42974	0.469393	3.04593	0.00231958	0.0244814
ENSG00000076604.15	TRAF4	protein_coding	2884.78	0.762322	0.250271	3.04598	0.00231924	0.0244814
ENSG00000176845.13	METRNL	protein_coding	87.0222	-1.03071	0.338359	-3.0462	0.00231755	0.0244814
ENSG00000157224.16	CLDN12	protein_coding	75.1204	1.56485	0.513822	3.04551	0.00232287	0.0245022
ENSG00000160551.12	TAOK1	protein_coding	826.679	0.621315	0.204042	3.04503	0.00232654	0.024527
ENSG00000181773.7	GPR3	protein_coding	20.1337	1.20335	0.395276	3.04432	0.00233205	0.0245712
ENSG00000137274.13	BPHL	protein_coding	341.448	-0.439048	0.144395	-3.04061	0.00236096	0.0248616
ENSG00000125871.14	MGME1	protein_coding	742.716	-0.427255	0.140526	-3.0404	0.00236266	0.0248655
ENSG00000160949.17	TONSL	protein_coding	1970.82	-0.418084	0.137521	-3.04016	0.00236456	0.0248698
ENSG00000232442.1	MHENCR	lncRNA	318.71	-0.504912	0.166099	-3.03983	0.00236709	0.0248698
ENSG00000285410.1	GABPB1-IT1	lncRNA	266.098	-0.447811	0.147312	-3.03988	0.00236674	0.0248698
ENSG00000172575.12	RASGRP1	protein_coding	497.858	0.726414	0.239041	3.03886	0.00237472	0.0249359
ENSG00000078124.13	ACER3	protein_coding	426.825	0.626362	0.20619	3.03779	0.00238322	0.025011
ENSG00000137936.18	BCAR3	protein_coding	92.6932	1.73793	0.572191	3.03732	0.00238689	0.0250354
ENSG00000113272.14	THG1L	protein_coding	682.947	0.306892	0.1011	3.03552	0.0024012	0.0251713
ENSG00000119718.11	EIF2B2	protein_coding	665.063	0.27822	0.0917024	3.03394	0.00241382	0.0252893
ENSG00000273272.2	U62317.3	lncRNA	25.6559	1.18548	0.390812	3.03337	0.00241839	0.0253229
ENSG00000103769.10	RAB11A	protein_coding	2024.82	0.227846	0.0751245	3.03291	0.00242206	0.0253471
ENSG00000100345.22	MYH9	protein_coding	8882.59	0.709594	0.233992	3.03255	0.00242494	0.025363
ENSG00000005007.13	UPF1	protein_coding	3930.87	-0.175087	0.0577492	-3.03185	0.00243059	0.0254077
ENSG00000165030.4	NFIL3	protein_coding	198.93	0.343915	0.113442	3.03164	0.00243229	0.0254112
ENSG00000140090.18	SLC24A4	protein_coding	56.1764	1.94705	0.642486	3.0305	0.00244152	0.0254647
ENSG00000167208.15	SNX20	protein_coding	215.086	1.68968	0.557542	3.03058	0.00244083	0.0254647
ENSG00000171643.14	S100Z	protein_coding	53.2967	-1.39888	0.461557	-3.03078	0.00243921	0.0254647
ENSG00000259084.6	AL133467.3	lncRNA	25.1026	-1.83774	0.606637	-3.02939	0.00245045	0.0255435
ENSG00000151292.17	CSNK1G3	protein_coding	424.697	0.488112	0.16115	3.02893	0.00245419	0.0255682
ENSG00000106785.15	TRIM14	protein_coding	982.255	-0.377854	0.124805	-3.02754	0.0024655	0.0256716
ENSG00000146859.6	TMEM140	protein_coding	36.1007	0.904618	0.298817	3.02733	0.00246725	0.0256755
ENSG00000167986.15	DDB1	protein_coding	6840.3	-0.377804	0.124834	-3.02646	0.00247439	0.0257142
ENSG00000264207.1	AC239868.1	lncRNA	87.3348	-1.12079	0.370306	-3.02665	0.00247283	0.0257142
ENSG00000186300.12	ZNF555	protein_coding	74.2273	-1.03221	0.341072	-3.02637	0.00247513	0.0257142
ENSG00000162298.19	SYVN1	protein_coding	3966.77	-0.481145	0.159111	-3.02396	0.00249485	0.0259047
ENSG00000031823.14	RANBP3	protein_coding	1523.68	0.351287	0.116182	3.0236	0.00249788	0.0259216
ENSG00000157764.14	BRAF	protein_coding	546.717	0.530927	0.175697	3.02183	0.00251255	0.0260448
ENSG00000234062.8	AL390879.1	transcribed_unprocessed_pseudogene	38.5013	1.03181	0.341444	3.0219	0.00251194	0.0260448
ENSG00000139926.16	FRMD6	protein_coding	20.1742	-1.65166	0.546656	-3.0214	0.00251613	0.0260673
ENSG00000256618.3	MTRNR2L1	protein_coding	357.749	-0.402745	0.133341	-3.02042	0.00252428	0.0260977
ENSG00000124224.17	PPP4R1L	transcribed_unprocessed_pseudogene	77.8935	1.01608	0.336409	3.02037	0.00252468	0.0260977
ENSG00000255363.3	LINC02757	lncRNA	15.7032	2.00679	0.66436	3.02064	0.00252243	0.0260977
ENSG00000176678.6	FOXL1	protein_coding	110.138	-0.965451	0.319611	-3.0207	0.00252189	0.0260977
ENSG00000285802.1	AL450043.1	lncRNA	9.03138	-1.87708	0.621611	-3.0197	0.00253026	0.0261364
ENSG00000152076.19	CCDC74B	protein_coding	54.7456	-1.05852	0.35055	-3.01958	0.00253124	0.0261364
ENSG00000162849.16	KIF26B	protein_coding	16.6963	4.18585	1.38714	3.01761	0.0025478	0.0262928
ENSG00000101220.18	C20orf27	protein_coding	1671.14	-0.366225	0.121442	-3.01563	0.00256444	0.0264353
ENSG00000071205.12	ARHGAP10	protein_coding	28.3948	-1.14701	0.380337	-3.01578	0.00256322	0.0264353
ENSG00000241878.11	PISD	protein_coding	441.851	0.377155	0.125131	3.01407	0.00257771	0.0265573
ENSG00000115977.21	AAK1	protein_coding	99.5296	1.18733	0.393965	3.01379	0.00258004	0.0265666
ENSG00000271383.7	NBPF19	protein_coding	993.476	0.895791	0.297349	3.01259	0.0025903	0.0266574
ENSG00000203965.13	EFCAB7	protein_coding	213.97	0.516922	0.171602	3.01233	0.00259251	0.0266654
ENSG00000143420.19	ENSA	protein_coding	14142.5	0.151527	0.0503191	3.01132	0.00260113	0.0267393
ENSG00000119812.19	FAM98A	protein_coding	1436.71	0.99147	0.329571	3.00837	0.00262657	0.0269721
ENSG00000108370.17	RGS9	protein_coding	111.717	-0.973286	0.323528	-3.00835	0.00262668	0.0269721
ENSG00000168405.17	CMAHP	transcribed_unitary_pseudogene	118.475	1.48627	0.494156	3.00769	0.00263239	0.0270158
ENSG00000185669.6	SNAI3	protein_coding	37.1801	-1.01938	0.339041	-3.00665	0.00264146	0.0270939
ENSG00000006740.17	ARHGAP44	protein_coding	87.6975	0.5303	0.176524	3.00412	0.00266351	0.0273051
ENSG00000137575.12	SDCBP	protein_coding	810.644	0.388771	0.129487	3.00238	0.00267877	0.0274463
ENSG00000104643.10	MTMR9	protein_coding	276.002	0.618391	0.206054	3.00112	0.0026899	0.0275452
ENSG00000111897.7	SERINC1	protein_coding	868.631	0.233256	0.0777342	3.00069	0.0026937	0.0275623
ENSG00000266472.6	MRPS21	protein_coding	6488.21	-0.290058	0.096667	-3.00059	0.00269454	0.0275623
ENSG00000088305.18	DNMT3B	protein_coding	230.917	-0.910189	0.303361	-3.00035	0.00269672	0.0275694
ENSG00000143390.18	RFX5	protein_coding	3339.7	0.654414	0.21815	2.99983	0.0027013	0.0275976
ENSG00000213281.5	NRAS	protein_coding	1430.09	0.300694	0.100241	2.9997	0.00270244	0.0275976
ENSG00000182979.18	MTA1	protein_coding	4586.45	-0.207367	0.0691385	-2.9993	0.00270596	0.0276184
ENSG00000250565.7	ATP6V1E2	protein_coding	193.255	-0.568982	0.18978	-2.9981	0.00271665	0.0277122
ENSG00000143337.19	TOR1AIP1	protein_coding	490.566	0.380197	0.126885	2.99638	0.00273204	0.0278539
ENSG00000164011.18	ZNF691	protein_coding	248.265	-0.395064	0.131885	-2.99551	0.00273987	0.0279184
ENSG00000100523.16	DDHD1	protein_coding	625.496	0.470987	0.15725	2.99515	0.00274312	0.0279363
ENSG00000055070.17	SZRD1	protein_coding	2485.36	0.256567	0.0856857	2.99428	0.00275093	0.0280004
ENSG00000233836.7	AC139769.1	transcribed_unprocessed_pseudogene	59.2521	-0.90501	0.302325	-2.9935	0.00275796	0.0280566
ENSG00000183044.12	ABAT	protein_coding	94.7655	0.78501	0.262373	2.99196	0.00277189	0.0281766
ENSG00000122194.19	PLG	protein_coding	19.0011	-1.29955	0.434361	-2.99187	0.00277279	0.0281766
ENSG00000279369.1	AC046185.3	TEC	77.6011	-0.614268	0.205328	-2.99164	0.00277483	0.0281819
ENSG00000225953.3	SATB2-AS1	lncRNA	38.3395	-1.25292	0.418952	-2.99059	0.00278435	0.0282632
ENSG00000123338.13	NCKAP1L	protein_coding	1666.47	0.495945	0.165855	2.99023	0.00278765	0.0282812
ENSG00000059758.8	CDK17	protein_coding	383.267	0.687184	0.229843	2.98979	0.00279165	0.0283064
ENSG00000160218.13	TRAPPC10	protein_coding	887.982	0.618247	0.206811	2.98943	0.00279494	0.0283169
ENSG00000136930.13	PSMB7	protein_coding	3244.69	0.345653	0.115635	2.98916	0.00279742	0.0283169
ENSG00000204856.12	FAM216A	protein_coding	1217.99	-0.241574	0.0808207	-2.98902	0.00279878	0.0283169
ENSG00000134532.19	SOX5	protein_coding	109.096	-1.29829	0.434348	-2.98905	0.00279845	0.0283169
ENSG00000277161.2	PIGW	protein_coding	452.142	-0.462549	0.154791	-2.98822	0.0028061	0.0283755
ENSG00000164039.15	BDH2	protein_coding	340.882	-0.432995	0.144909	-2.98804	0.00280775	0.0283768
ENSG00000107263.18	RAPGEF1	protein_coding	2749.12	0.562959	0.188441	2.98745	0.00281316	0.028416
ENSG00000254427.2	LINC02696	lncRNA	10.9536	2.69708	0.902869	2.98724	0.00281513	0.0284204
ENSG00000197943.10	PLCG2	protein_coding	5356.56	-0.210747	0.0705752	-2.98614	0.00282526	0.0285072
ENSG00000235590.7	GNAS-AS1	lncRNA	92.6507	-0.557228	0.186649	-2.98543	0.00283184	0.0285581
ENSG00000180667.11	YOD1	protein_coding	383.772	0.354122	0.118632	2.98503	0.00283546	0.0285791
ENSG00000057935.14	MTA3	protein_coding	1508.64	-0.445856	0.14938	-2.98472	0.00283841	0.0285933
ENSG00000231793.5	DOC2GP	transcribed_unitary_pseudogene	34.9411	-1.25524	0.420681	-2.98382	0.00284675	0.0286618
ENSG00000150347.17	ARID5B	protein_coding	225.765	0.73605	0.246761	2.98285	0.00285579	0.0287373
ENSG00000171953.16	ATPAF2	protein_coding	280.548	-0.38509	0.12914	-2.98195	0.00286421	0.0287908
ENSG00000232233.1	LINC02043	lncRNA	132.654	-0.727527	0.243975	-2.98197	0.00286396	0.0287908
ENSG00000054598.9	FOXC1	protein_coding	33.3371	1.33872	0.448986	2.98165	0.00286697	0.028803
ENSG00000172878.14	METAP1D	protein_coding	190.12	-1.09853	0.368492	-2.98114	0.00287173	0.0288352
ENSG00000076554.15	TPD52	protein_coding	3219.73	-0.410084	0.13757	-2.98092	0.00287387	0.0288411
ENSG00000076321.11	KLHL20	protein_coding	247.297	-0.54107	0.181538	-2.98048	0.00287793	0.0288663
ENSG00000215908.10	CROCCP2	transcribed_unprocessed_pseudogene	887.453	-0.240421	0.0806754	-2.98011	0.00288146	0.0288861
ENSG00000135655.16	USP15	protein_coding	785.718	0.414111	0.138972	2.97982	0.00288417	0.0288977
ENSG00000235823.3	OLMALINC	lncRNA	331.208	0.358209	0.12022	2.9796	0.00288625	0.0289029
ENSG00000134508.12	CABLES1	protein_coding	904.878	1.0727	0.360055	2.97926	0.00288946	0.0289039
ENSG00000117691.10	NENF	protein_coding	441.757	-0.391605	0.131437	-2.97941	0.00288807	0.0289039
ENSG00000130177.16	CDC16	protein_coding	2131.8	-0.232717	0.0781328	-2.97848	0.0028968	0.0289618
ENSG00000170633.16	RNF34	protein_coding	896.824	-0.420787	0.141312	-2.97771	0.00290408	0.0290189
ENSG00000144199.12	FAHD2B	protein_coding	384.943	0.56831	0.190888	2.97719	0.00290904	0.0290529
ENSG00000165650.12	PDZD8	protein_coding	657.484	1.40553	0.472126	2.97701	0.0029107	0.0290539
ENSG00000166046.11	TCP11L2	protein_coding	77.3479	2.25486	0.7577	2.97593	0.00292104	0.0291121
ENSG00000072694.21	FCGR2B	protein_coding	311.126	-0.621936	0.208974	-2.97614	0.002919	0.0291121
ENSG00000111644.8	ACRBP	protein_coding	5.81906	2.5493	0.856645	2.97591	0.00292123	0.0291121
ENSG00000172331.12	BPGM	protein_coding	374.822	-0.342202	0.115011	-2.97539	0.00292616	0.0291165
ENSG00000153060.8	TEKT5	protein_coding	7.23964	4.50405	1.51369	2.97553	0.0029248	0.0291165
ENSG00000145703.16	IQGAP2	protein_coding	65.137	-1.48774	0.500019	-2.97537	0.00292637	0.0291165
ENSG00000124356.16	STAMBP	protein_coding	645.818	0.303492	0.10202	2.97482	0.00293161	0.029153
ENSG00000006007.12	GDE1	protein_coding	1148.18	-0.285024	0.0958231	-2.97448	0.00293486	0.0291636
ENSG00000144451.19	SPAG16	protein_coding	122.403	-0.530188	0.178252	-2.97438	0.00293582	0.0291636
ENSG00000166272.18	WBP1L	protein_coding	346.222	0.365669	0.122959	2.97392	0.0029402	0.0291915
ENSG00000171310.11	CHST11	protein_coding	160.112	1.10502	0.371648	2.97329	0.00294629	0.0292364
ENSG00000145390.11	USP53	protein_coding	313.929	-0.831787	0.279801	-2.97279	0.00295111	0.0292686
ENSG00000123191.16	ATP7B	protein_coding	98.1277	1.16299	0.391312	2.97202	0.00295848	0.029326
ENSG00000127328.22	RAB3IP	protein_coding	667.188	0.535293	0.180224	2.97016	0.00297646	0.0294886
ENSG00000132155.13	RAF1	protein_coding	1870.14	-0.287469	0.0968011	-2.96969	0.00298099	0.0295151
ENSG00000152463.15	OLAH	protein_coding	5.5338	4.44791	1.49784	2.96955	0.00298232	0.0295151
ENSG00000107614.22	TRDMT1	protein_coding	212.577	1.43631	0.483726	2.96927	0.00298509	0.0295268
ENSG00000124788.19	ATXN1	protein_coding	93.5009	1.53471	0.517127	2.96776	0.00299974	0.0296559
ENSG00000101336.18	HCK	protein_coding	7.26793	2.25486	0.759923	2.96722	0.00300508	0.0296929
ENSG00000221914.11	PPP2R2A	protein_coding	1089.14	0.267656	0.0902616	2.96534	0.00302351	0.0298591
ENSG00000180867.11	PDIA3P1	transcribed_processed_pseudogene	72.1475	-0.713204	0.240532	-2.96512	0.0030257	0.0298649
ENSG00000156500.15	FAM122C	protein_coding	129.161	0.597161	0.201474	2.96395	0.00303714	0.0299619
ENSG00000167770.12	OTUB1	protein_coding	1355.53	0.288871	0.097496	2.9629	0.00304758	0.0300331
ENSG00000203485.14	INF2	protein_coding	767.003	-0.479343	0.161774	-2.96304	0.0030462	0.0300331
ENSG00000278291.1	AL161772.1	lncRNA	101.776	-0.582922	0.196938	-2.95993	0.00307711	0.030308
ENSG00000135404.12	CD63	protein_coding	1036.12	0.7073	0.239023	2.95914	0.00308503	0.0303538
ENSG00000125089.17	SH3TC1	protein_coding	394.553	-1.36412	0.460973	-2.95922	0.00308423	0.0303538
ENSG00000141293.16	SKAP1	protein_coding	172.632	-0.555422	0.187734	-2.95855	0.0030909	0.0303906
ENSG00000154380.17	ENAH	protein_coding	715.58	-0.71214	0.240728	-2.95827	0.00309367	0.0303906
ENSG00000106133.18	NSUN5P2	transcribed_unprocessed_pseudogene	1033.79	-0.410177	0.138652	-2.95832	0.00309322	0.0303906
ENSG00000279696.1	AP001273.1	TEC	58.3197	-0.736629	0.249028	-2.95802	0.00309622	0.0303995
ENSG00000086666.19	ZFAND6	protein_coding	954.897	0.338615	0.114482	2.95779	0.00309855	0.0304063
ENSG00000203791.15	EEF1AKMT2	protein_coding	322.029	0.372499	0.125954	2.95741	0.00310232	0.0304113
ENSG00000153064.12	BANK1	protein_coding	173.219	-1.09733	0.371034	-2.95749	0.00310151	0.0304113
ENSG00000126246.10	IGFLR1	protein_coding	139.903	1.30654	0.441859	2.95692	0.00310733	0.0304443
ENSG00000186834.4	HEXIM1	protein_coding	344.971	0.286282	0.096824	2.95673	0.00310924	0.0304469
ENSG00000107331.17	ABCA2	protein_coding	24.7747	-2.10115	0.710711	-2.95641	0.00311245	0.0304623
ENSG00000114738.11	MAPKAPK3	protein_coding	713.294	-0.449987	0.152233	-2.95591	0.00311748	0.0304955
ENSG00000233672.9	RNASEH2B-AS1	lncRNA	20.9178	-1.37147	0.464277	-2.954	0.00313689	0.0306692
ENSG00000124256.15	ZBP1	protein_coding	13.1204	1.91595	0.64865	2.95376	0.00313933	0.0306769
ENSG00000172159.16	FRMD3	protein_coding	56.8056	1.09884	0.372242	2.95195	0.0031577	0.0307917
ENSG00000196372.13	ASB13	protein_coding	684.894	-0.531791	0.180136	-2.95217	0.00315545	0.0307917
ENSG00000146540.15	C7orf50	protein_coding	710.72	-0.578637	0.195999	-2.95225	0.00315468	0.0307917
ENSG00000249481.7	SPATS1	protein_coding	7.33346	2.85847	0.9683	2.95206	0.00315666	0.0307917
ENSG00000070444.15	MNT	protein_coding	626.996	-0.595788	0.201901	-2.95089	0.00316861	0.0308818
ENSG00000011007.12	ELOA	protein_coding	1247.51	0.526254	0.17842	2.94953	0.00318257	0.0309854
ENSG00000141543.12	EIF4A3	protein_coding	3323.68	-0.284043	0.0962982	-2.94962	0.00318163	0.0309854
ENSG00000080546.13	SESN1	protein_coding	380.43	-0.411783	0.139626	-2.9492	0.00318599	0.0310025
ENSG00000125741.5	OPA3	protein_coding	514.899	0.562196	0.190689	2.94824	0.00319593	0.0310629
ENSG00000100316.16	RPL3	protein_coding	41356.8	-0.156839	0.0531964	-2.94829	0.00319534	0.0310629
ENSG00000204922.5	UQCC3	protein_coding	328.915	-0.573066	0.194384	-2.94811	0.00319721	0.0310629
ENSG00000284703.1	AL805961.1	lncRNA	62.271	-1.5922	0.540219	-2.94732	0.00320543	0.0311265
ENSG00000187627.17	RGPD1	protein_coding	93.6686	1.36345	0.462886	2.94555	0.00322378	0.0312619
ENSG00000001460.18	STPG1	protein_coding	182.318	0.518927	0.17616	2.94577	0.00322152	0.0312619
ENSG00000158710.15	TAGLN2	protein_coding	9426.53	0.422364	0.143393	2.94549	0.00322442	0.0312619
ENSG00000062282.15	DGAT2	protein_coding	464.071	0.973724	0.330769	2.94382	0.00324192	0.0313988
ENSG00000160051.12	IQCC	protein_coding	142.335	0.429576	0.145924	2.94384	0.00324165	0.0313988
ENSG00000138381.10	ASNSD1	protein_coding	1026.56	-0.279852	0.095075	-2.94348	0.0032454	0.0314162
ENSG00000151135.10	TMEM263	protein_coding	306.258	-0.357416	0.121435	-2.94327	0.0032476	0.0314211
ENSG00000101350.8	KIF3B	protein_coding	1487.47	0.327118	0.111167	2.94258	0.00325489	0.0314752
ENSG00000182308.7	DCAF4L1	protein_coding	5.62021	2.03171	0.690508	2.94235	0.00325734	0.0314825
ENSG00000106733.21	NMRK1	protein_coding	67.0582	-0.754918	0.256608	-2.94191	0.00326199	0.0315111
ENSG00000126860.12	EVI2A	protein_coding	200.835	0.619437	0.210587	2.94148	0.00326649	0.0315382
ENSG00000105467.9	SYNGR4	protein_coding	5.6537	3.35287	1.14018	2.94064	0.00327537	0.0316075
ENSG00000260896.6	ARLNC1	lncRNA	123.728	-1.84442	0.62733	-2.94012	0.00328089	0.0316443
ENSG00000155229.21	MMS19	protein_coding	1416.66	-0.336183	0.114362	-2.93964	0.00328594	0.0316766
ENSG00000135297.17	MTO1	protein_coding	868.144	0.279782	0.0951834	2.9394	0.00328843	0.0316842
ENSG00000116157.6	GPX7	protein_coding	221.648	-0.395763	0.134711	-2.93788	0.0033047	0.0318124
ENSG00000184497.13	TMEM255B	protein_coding	61.4405	-0.829355	0.282308	-2.93777	0.0033058	0.0318124
ENSG00000228509.6	AC006460.1	lncRNA	6.55053	2.39249	0.814417	2.93767	0.00330687	0.0318124
ENSG00000171467.16	ZNF318	protein_coding	1243.45	0.528077	0.179791	2.93717	0.00331225	0.0318476
ENSG00000172081.14	MOB3A	protein_coding	1314.97	0.624002	0.212523	2.93617	0.00332294	0.0319194
ENSG00000070669.17	ASNS	protein_coding	2665.89	0.268003	0.0912771	2.93615	0.00332315	0.0319194
ENSG00000175137.11	SH3BP5L	protein_coding	436.495	-0.300988	0.102577	-2.93425	0.00334356	0.0320989
ENSG00000181588.16	MEX3D	protein_coding	244.85	-0.645085	0.219908	-2.93344	0.00335232	0.0321664
ENSG00000177595.18	PIDD1	protein_coding	793.004	-0.478541	0.163247	-2.93139	0.00337454	0.0323628
ENSG00000090447.12	TFAP4	protein_coding	409.49	-0.626214	0.21369	-2.93048	0.00338444	0.0324244
ENSG00000173715.18	C11orf80	protein_coding	182.233	-0.691413	0.235939	-2.93047	0.00338444	0.0324244
ENSG00000174945.13	AMZ1	protein_coding	27.5503	1.52454	0.520323	2.92998	0.00338985	0.0324595
ENSG00000080503.24	SMARCA2	protein_coding	1325.51	0.563544	0.192406	2.92893	0.00340131	0.0325214
ENSG00000135638.14	EMX1	protein_coding	5.21023	2.21006	0.754567	2.92891	0.00340157	0.0325214
ENSG00000227028.6	SLC8A1-AS1	lncRNA	15.0693	-4.09327	1.39742	-2.92917	0.00339866	0.0325214
ENSG00000154001.14	PPP2R5E	protein_coding	736.058	0.343261	0.117206	2.92869	0.0034039	0.032527
ENSG00000144579.8	CTDSP1	protein_coding	1002.01	-0.525427	0.179429	-2.92834	0.00340781	0.0325476
ENSG00000129422.14	MTUS1	protein_coding	70.2287	-1.41021	0.481634	-2.92797	0.00341182	0.0325691
ENSG00000123444.14	KBTBD4	protein_coding	337.118	0.355214	0.121327	2.92775	0.00341428	0.0325759
ENSG00000131023.13	LATS1	protein_coding	401.248	0.489918	0.167422	2.92625	0.00343071	0.0327158
ENSG00000206077.14	ZDHHC11B	protein_coding	85.7986	1.09415	0.373936	2.92605	0.00343299	0.0327208
ENSG00000160201.12	U2AF1	protein_coding	1337.01	-0.78179	0.267214	-2.9257	0.00343681	0.0327404
ENSG00000266028.7	SRGAP2	protein_coding	599.788	0.832301	0.284666	2.92378	0.00345805	0.0329259
ENSG00000153113.24	CAST	protein_coding	621.669	0.597886	0.204579	2.92251	0.00347219	0.033034
ENSG00000112249.14	ASCC3	protein_coding	1191.97	0.376034	0.128671	2.92244	0.00347296	0.033034
ENSG00000197555.9	SIPA1L1	protein_coding	632.68	0.49166	0.168251	2.92219	0.00347578	0.0330439
ENSG00000197385.6	ZNF860	protein_coding	49.3982	-0.989295	0.338719	-2.9207	0.0034925	0.0331859
ENSG00000188042.8	ARL4C	protein_coding	8.75785	2.59223	0.888941	2.91609	0.00354452	0.033663
ENSG00000267080.6	ASB16-AS1	lncRNA	267.393	-0.584683	0.200525	-2.91577	0.00354812	0.0336799
ENSG00000169683.8	LRRC45	protein_coding	586.561	-0.559897	0.19209	-2.91476	0.00355961	0.0337718
ENSG00000139278.10	GLIPR1	protein_coding	111.319	-0.825515	0.283444	-2.91244	0.00358615	0.0340062
ENSG00000137959.17	IFI44L	protein_coding	43.2895	2.99859	1.02989	2.91157	0.00359618	0.0340557
ENSG00000167196.14	FBXO22	protein_coding	1037.81	0.389137	0.133655	2.91151	0.00359686	0.0340557
ENSG00000145687.16	SSBP2	protein_coding	1053.25	-0.41766	0.143441	-2.91173	0.00359436	0.0340557
ENSG00000078589.13	P2RY10	protein_coding	191.989	0.966398	0.332006	2.91078	0.00360525	0.0340762
ENSG00000111877.18	MCM9	protein_coding	266.317	-0.446525	0.153394	-2.91097	0.00360303	0.0340762
ENSG00000237423.3	LINC01522	lncRNA	8.11595	2.60092	0.893577	2.91069	0.00360636	0.0340762
ENSG00000278917.1	AC006213.6	TEC	7.51958	-1.80245	0.619224	-2.91083	0.00360472	0.0340762
ENSG00000090932.11	DLL3	protein_coding	59.9557	-1.00181	0.34428	-2.90987	0.00361583	0.0341483
ENSG00000149557.14	FEZ1	protein_coding	15.3041	1.93211	0.664333	2.90834	0.00363353	0.0342981
ENSG00000204498.11	NFKBIL1	protein_coding	246.852	0.410255	0.1412	2.90548	0.00366686	0.0345775
ENSG00000183726.11	TMEM50A	protein_coding	1063.98	0.30222	0.104017	2.9055	0.0036667	0.0345775
ENSG00000248489.2	LINC02062	lncRNA	10.7641	-3.04567	1.04938	-2.90234	0.00370381	0.0349082
ENSG00000104714.14	ERICH1	protein_coding	556.985	-0.353244	0.121723	-2.90203	0.00370758	0.0349261
ENSG00000143774.17	GUK1	protein_coding	1755.59	-0.479542	0.165288	-2.90126	0.00371663	0.0349936
ENSG00000120029.13	ARMH3	protein_coding	364.076	0.473208	0.16313	2.90081	0.00372203	0.035009
ENSG00000117475.14	BLZF1	protein_coding	198.987	0.466569	0.160841	2.90081	0.00372202	0.035009
ENSG00000168615.13	ADAM9	protein_coding	429.432	0.30465	0.105064	2.89967	0.0037356	0.0351011
ENSG00000023697.13	DERA	protein_coding	315.715	-0.487493	0.168117	-2.89972	0.00373496	0.0351011
ENSG00000130830.15	MPP1	protein_coding	96.0335	-0.780872	0.269353	-2.89906	0.00374282	0.0351511
ENSG00000125484.12	GTF3C4	protein_coding	1166.92	0.360635	0.124448	2.89789	0.00375682	0.0352647
ENSG00000069998.12	HDHD5	protein_coding	1317.91	-0.338129	0.116698	-2.89747	0.0037618	0.0352937
ENSG00000181038.14	METTL23	protein_coding	486.281	-0.47107	0.162588	-2.89732	0.00376371	0.0352938
ENSG00000165732.13	DDX21	protein_coding	7241.27	0.260716	0.0899902	2.89716	0.00376561	0.0352938
ENSG00000173926.6	MARCHF3	protein_coding	113.11	0.766961	0.264872	2.89559	0.00378445	0.0354447
ENSG00000104880.19	ARHGEF18	protein_coding	2356.98	-0.506129	0.174798	-2.8955	0.00378553	0.0354447
ENSG00000007968.7	E2F2	protein_coding	1783.22	-0.793841	0.274205	-2.89506	0.00379088	0.035477
ENSG00000167703.15	SLC43A2	protein_coding	545.943	-0.615323	0.212627	-2.8939	0.00380484	0.0355897
ENSG00000117481.10	NSUN4	protein_coding	541.748	0.442077	0.152802	2.89314	0.00381416	0.0356589
ENSG00000156671.15	SAMD8	protein_coding	282.439	0.751221	0.259701	2.89264	0.00382017	0.0356971
ENSG00000139644.13	TMBIM6	protein_coding	4730.65	0.270327	0.0934607	2.89242	0.0038229	0.0356982
ENSG00000162526.7	TSSK3	protein_coding	2.85887	-4.41908	1.52787	-2.89232	0.00382412	0.0356982
ENSG00000134215.16	VAV3	protein_coding	208.843	0.713513	0.246757	2.89155	0.00383341	0.0357077
ENSG00000112715.25	VEGFA	protein_coding	1402.78	0.346177	0.119724	2.89146	0.00383457	0.0357077
ENSG00000180353.11	HCLS1	protein_coding	2837.79	0.276474	0.0956232	2.89129	0.00383667	0.0357077
ENSG00000048828.17	FAM120A	protein_coding	4206.4	-0.216354	0.074828	-2.89135	0.00383585	0.0357077
ENSG00000104524.14	PYCR3	protein_coding	501.653	-0.329058	0.113795	-2.89168	0.00383189	0.0357077
ENSG00000117724.13	CENPF	protein_coding	3158.75	-0.540425	0.186884	-2.89177	0.00383083	0.0357077
ENSG00000163093.12	BBS5	protein_coding	81.2259	-0.723404	0.25023	-2.89096	0.00384065	0.0357269
[truncated: 58,234 more rows]
