# Supplementary material for: Characterization of target gene regulation by the two Epstein-Barr virus oncogene LMP1 domains essential for B-cell transformation
Source: mBio. 2023 Nov 27;14(6):e02338-23. doi: 10.1128/mbio.02338-23 (PMC10746160; doi:10.1128/mbio.02338-23)
Supplement: Table S5 — Log2 fold changes of gene expression in EBV-negative BL-41 B cells expressing TES1m versus WT LMP1 for 24 hours. [file mbio.02338-23-s0006.xlsx]

## Sheet: BL-41 LMP1 TES1m vs Uninduced
Table S5: Log2 Fold Change of Gene Expression in Induced LMP1 TES1m versus Induced WT in EBV-negative BL-41 B-cells, Related to Figure S6, S8
GENEID	SYMBOL	GENEBIOTYPE	baseMean	log2FoldChange	lfcSE	stat	pvalue	padj
ENSG00000143420.19	ENSA	protein_coding	14142.5	-1.62244	0.0509824	-31.8236	3.05e-222	5.68e-218
ENSG00000117360.13	PRPF3	protein_coding	4208.56	-1.54249	0.0516378	-29.8713	4.65e-196	4.32e-192
ENSG00000152492.15	CCDC50	protein_coding	879.339	-2.67267	0.106058	-25.2	4.01e-140	2.48e-136
ENSG00000211673.2	IGLV3-1	IG_V_gene	1030.92	-2.19813	0.0941875	-23.3378	1.83e-120	8.51e-117
ENSG00000131778.19	CHD1L	protein_coding	4300.41	-1.33576	0.0613066	-21.7882	3e-105	1.12e-101
ENSG00000136156.15	ITM2B	protein_coding	789.745	-2.4126	0.113791	-21.2021	9.13e-100	2.83e-96
ENSG00000136026.14	CKAP4	protein_coding	570.109	-2.23822	0.108749	-20.5816	4.02e-94	1.07e-90
ENSG00000265241.7	RBM8A	protein_coding	8553.2	-1.35387	0.0661153	-20.4774	3.42e-93	7.95e-90
ENSG00000265491.5	RNF115	protein_coding	1423.83	-1.41981	0.0702868	-20.2002	9.75e-91	2.01e-87
ENSG00000162836.12	ACP6	protein_coding	1106.06	-1.97676	0.0995156	-19.8639	8.36e-88	1.55e-84
ENSG00000196405.13	EVL	protein_coding	1726.24	-2.06049	0.105685	-19.4965	1.18e-84	1.99e-81
ENSG00000115306.16	SPTBN1	protein_coding	2272.25	-1.93186	0.102227	-18.8978	1.19e-79	1.84e-76
ENSG00000249375.8	CASC11	lncRNA	2135.72	1.02841	0.0559255	18.3889	1.61e-75	2.31e-72
ENSG00000176903.5	PNMA1	protein_coding	389.918	-2.07557	0.114278	-18.1626	1.02e-73	1.36e-70
ENSG00000106211.10	HSPB1	protein_coding	2494.95	-2.47436	0.13914	-17.7831	9.55e-71	1.18e-67
ENSG00000164733.22	CTSB	protein_coding	299.396	-3.0836	0.174737	-17.6471	1.07e-69	1.25e-66
ENSG00000154277.13	UCHL1	protein_coding	4410.09	-2.42709	0.138055	-17.5807	3.47e-69	3.79e-66
ENSG00000189067.14	LITAF	protein_coding	746.309	-2.72947	0.157179	-17.3654	1.51e-67	1.56e-64
ENSG00000117362.13	APH1A	protein_coding	4406.55	-1.17337	0.067883	-17.2852	6.08e-67	5.95e-64
ENSG00000085063.17	CD59	protein_coding	926.024	-2.35759	0.137233	-17.1795	3.78e-66	3.52e-63
ENSG00000226950.8	DANCR	lncRNA	1294.02	-2.15027	0.127144	-16.9121	3.67e-64	3.25e-61
ENSG00000128739.23	SNRPN	protein_coding	854.224	-2.25288	0.133407	-16.8873	5.58e-64	4.71e-61
ENSG00000120675.6	DNAJC15	protein_coding	600.993	-2.55472	0.154639	-16.5206	2.61e-61	2.11e-58
ENSG00000113269.14	RNF130	protein_coding	495.596	-2.49392	0.151893	-16.4189	1.4e-60	1.08e-57
ENSG00000107719.9	PALD1	protein_coding	1363.39	0.923507	0.0565113	16.342	4.96e-60	3.69e-57
ENSG00000163513.19	TGFBR2	protein_coding	500.165	-1.81023	0.112186	-16.1359	1.43e-58	1.02e-55
ENSG00000271303.2	SRXN1	protein_coding	289.065	-2.41709	0.151247	-15.9811	1.73e-57	1.19e-54
ENSG00000163568.15	AIM2	protein_coding	291.828	-2.51063	0.158359	-15.854	1.32e-56	8.75e-54
ENSG00000271601.4	LIX1L	protein_coding	1416.46	-1.29807	0.0819917	-15.8317	1.88e-56	1.21e-53
ENSG00000152192.8	POU4F1	protein_coding	576.594	-1.93855	0.123569	-15.688	1.83e-55	1.13e-52
ENSG00000253686.2	LINC01484	lncRNA	410.446	1.72798	0.110792	15.5966	7.68e-55	4.61e-52
ENSG00000100473.18	COCH	protein_coding	1581.47	-2.32305	0.15143	-15.3408	4.08e-53	2.37e-50
ENSG00000256618.3	MTRNR2L1	protein_coding	357.749	-2.66326	0.174382	-15.2726	1.16e-52	6.56e-50
ENSG00000143368.10	SF3B4	protein_coding	3116.11	-1.02498	0.0672887	-15.2326	2.15e-52	1.17e-49
ENSG00000143183.18	TMCO1	protein_coding	1183.6	-1.28889	0.0855574	-15.0647	2.77e-51	1.47e-48
ENSG00000186603.6	HPDL	protein_coding	443.038	-2.09452	0.139671	-14.9962	7.78e-51	4.02e-48
ENSG00000172771.12	EFCAB12	protein_coding	256.429	2.29975	0.153559	14.9763	1.05e-50	5.27e-48
ENSG00000167315.18	ACAA2	protein_coding	889.058	-2.00132	0.133771	-14.9608	1.32e-50	6.48e-48
ENSG00000123146.20	ADGRE5	protein_coding	376.425	-2.56713	0.17314	-14.8269	9.81e-50	4.68e-47
ENSG00000171208.10	NETO2	protein_coding	488.39	-2.22995	0.150704	-14.7969	1.53e-49	7.13e-47
ENSG00000171791.14	BCL2	protein_coding	598.967	-2.07308	0.140872	-14.716	5.09e-49	2.31e-46
ENSG00000263956.6	NBPF11	protein_coding	1592.46	-1.38603	0.0944079	-14.6813	8.5e-49	3.76e-46
ENSG00000087074.8	PPP1R15A	protein_coding	587.658	-1.36207	0.0931896	-14.6162	2.22e-48	9.58e-46
ENSG00000012817.16	KDM5D	protein_coding	541.414	-2.24855	0.15411	-14.5906	3.23e-48	1.36e-45
ENSG00000143162.9	CREG1	protein_coding	2772.19	1.16815	0.0802678	14.5532	5.58e-48	2.3e-45
ENSG00000125821.13	DTD1	protein_coding	300.474	-2.29266	0.158069	-14.5041	1.14e-47	4.61e-45
ENSG00000183688.4	RFLNB	protein_coding	238.956	-2.19797	0.153695	-14.3009	2.16e-46	8.54e-44
ENSG00000157873.18	TNFRSF14	protein_coding	511.14	-2.77865	0.194894	-14.2573	4.04e-46	1.56e-43
ENSG00000196700.9	ZNF512B	protein_coding	709.771	1.01708	0.0718998	14.1458	1.98e-45	7.52e-43
ENSG00000025039.15	RRAGD	protein_coding	251.005	-2.38446	0.169743	-14.0475	7.98e-45	2.97e-42
ENSG00000104177.18	MYEF2	protein_coding	453.048	-2.40171	0.172341	-13.9358	3.84e-44	1.4e-41
ENSG00000137267.7	TUBB2A	protein_coding	684.948	-1.96692	0.141601	-13.8906	7.22e-44	2.58e-41
ENSG00000145337.5	PYURF	protein_coding	281.747	-2.45362	0.178561	-13.7411	5.76e-43	2.02e-40
ENSG00000075239.14	ACAT1	protein_coding	680.985	-1.75469	0.128677	-13.6364	2.43e-42	8.37e-40
ENSG00000143653.10	SCCPDH	protein_coding	519.372	-2.22509	0.163843	-13.5806	5.22e-42	1.76e-39
ENSG00000158669.11	GPAT4	protein_coding	1377.95	0.916693	0.0678315	13.5143	1.29e-41	4.27e-39
ENSG00000146386.8	ABRACL	protein_coding	245.959	-2.36487	0.175252	-13.4942	1.69e-41	5.52e-39
ENSG00000131507.11	NDFIP1	protein_coding	426.603	-2.35064	0.174474	-13.4727	2.26e-41	7.26e-39
ENSG00000007264.15	MATK	protein_coding	632.866	1.26203	0.0942083	13.3962	6.36e-41	2.01e-38
ENSG00000102595.20	UGGT2	protein_coding	175.853	-2.75485	0.20621	-13.3594	1.04e-40	3.23e-38
ENSG00000176087.16	SLC35A4	protein_coding	496.283	1.23282	0.0926102	13.312	1.97e-40	6.01e-38
ENSG00000100721.11	TCL1A	protein_coding	7888.29	-1.43018	0.108257	-13.211	7.58e-40	2.27e-37
ENSG00000174004.6	NRROS	protein_coding	499.387	-2.39193	0.181413	-13.185	1.07e-39	3.16e-37
ENSG00000153130.18	SCOC	protein_coding	209.253	-2.31298	0.175606	-13.1714	1.28e-39	3.72e-37
ENSG00000266338.6	NBPF15	protein_coding	1329.11	-1.69069	0.128582	-13.1487	1.73e-39	4.95e-37
ENSG00000114631.11	PODXL2	protein_coding	524.612	1.46729	0.111711	13.1346	2.09e-39	5.87e-37
ENSG00000087053.20	MTMR2	protein_coding	233.598	-2.37841	0.181445	-13.1081	2.96e-39	8.21e-37
ENSG00000123609.11	NMI	protein_coding	189.015	-2.31583	0.177241	-13.066	5.15e-39	1.41e-36
ENSG00000137285.11	TUBB2B	protein_coding	886.185	-2.55603	0.195975	-13.0426	7e-39	1.89e-36
ENSG00000115738.10	ID2	protein_coding	575.991	-2.22076	0.171254	-12.9676	1.87e-38	4.96e-36
ENSG00000138385.16	SSB	protein_coding	4084.7	0.592517	0.0457707	12.9453	2.5e-38	6.54e-36
ENSG00000092621.13	PHGDH	protein_coding	2458.76	-2.01816	0.155984	-12.9382	2.74e-38	7.07e-36
ENSG00000169612.4	RAMAC	protein_coding	364.809	-1.66522	0.128966	-12.9121	3.85e-38	9.79e-36
ENSG00000143297.19	FCRL5	protein_coding	471.749	-2.23633	0.173904	-12.8595	7.6e-38	1.91e-35
ENSG00000266472.6	MRPS21	protein_coding	6488.21	-1.25029	0.0973775	-12.8396	9.84e-38	2.43e-35
ENSG00000197696.10	NMB	protein_coding	99.052	-2.93374	0.228505	-12.8389	9.93e-38	2.43e-35
ENSG00000129993.15	CBFA2T3	protein_coding	924.574	-2.91359	0.227117	-12.8286	1.13e-37	2.74e-35
ENSG00000163902.12	RPN1	protein_coding	3893.98	0.857147	0.067046	12.7845	2e-37	4.77e-35
ENSG00000198952.8	SMG5	protein_coding	3384.15	-0.686063	0.0537618	-12.7612	2.7e-37	6.36e-35
ENSG00000198721.13	ECI2	protein_coding	455.043	-1.86026	0.147316	-12.6277	1.49e-36	3.45e-34
ENSG00000182866.17	LCK	protein_coding	1197.93	1.05992	0.0842663	12.5783	2.78e-36	6.38e-34
ENSG00000167220.12	HDHD2	protein_coding	301.889	-2.09171	0.166428	-12.5682	3.16e-36	7.16e-34
ENSG00000107438.9	PDLIM1	protein_coding	1290.1	-1.91316	0.152545	-12.5416	4.42e-36	9.9e-34
ENSG00000151135.10	TMEM263	protein_coding	306.258	-1.87021	0.14935	-12.5224	5.63e-36	1.25e-33
ENSG00000187189.11	TSPYL4	protein_coding	646.253	1.01406	0.0811585	12.4948	7.97e-36	1.74e-33
ENSG00000169599.13	NFU1	protein_coding	238.358	-1.86694	0.150369	-12.4158	2.15e-35	4.64e-33
ENSG00000168116.14	KIAA1586	protein_coding	211.198	-2.42057	0.195899	-12.3562	4.51e-35	9.63e-33
ENSG00000168118.12	RAB4A	protein_coding	202.05	-2.68867	0.21768	-12.3515	4.78e-35	1.01e-32
ENSG00000121851.13	POLR3GL	protein_coding	1127.99	-0.964932	0.0781607	-12.3455	5.15e-35	1.08e-32
ENSG00000049860.14	HEXB	protein_coding	185.848	-2.73285	0.221863	-12.3178	7.27e-35	1.5e-32
ENSG00000138795.10	LEF1	protein_coding	921.923	-2.47043	0.201524	-12.2587	1.51e-34	3.08e-32
ENSG00000129187.15	DCTD	protein_coding	827.527	-2.17391	0.178031	-12.2109	2.72e-34	5.49e-32
ENSG00000182511.12	FES	protein_coding	174.507	-2.73125	0.223878	-12.1997	3.12e-34	6.23e-32
ENSG00000136732.16	GYPC	protein_coding	294.323	-2.42679	0.19918	-12.1839	3.79e-34	7.48e-32
ENSG00000131779.11	PEX11B	protein_coding	1355.9	-1.36971	0.112604	-12.164	4.83e-34	9.46e-32
ENSG00000164402.14	SEPTIN8	protein_coding	166.463	-2.63425	0.217257	-12.1251	7.78e-34	1.51e-31
ENSG00000118513.19	MYB	protein_coding	1193.83	-1.42948	0.1182	-12.0937	1.14e-33	2.18e-31
ENSG00000078269.15	SYNJ2	protein_coding	123.022	-3.04773	0.25325	-12.0344	2.34e-33	4.44e-31
ENSG00000135821.19	GLUL	protein_coding	478.505	1.05703	0.0878451	12.0329	2.39e-33	4.48e-31
ENSG00000048740.18	CELF2	protein_coding	443.694	-2.99215	0.249832	-11.9767	4.71e-33	8.75e-31
ENSG00000129675.16	ARHGEF6	protein_coding	685.062	-1.38256	0.11556	-11.964	5.49e-33	1.01e-30
ENSG00000213024.12	NUP62	protein_coding	3341.61	-1.00019	0.084541	-11.8308	2.71e-32	4.93e-30
ENSG00000135269.18	TES	protein_coding	555.985	-1.95249	0.165143	-11.8231	2.97e-32	5.31e-30
ENSG00000244437.1	IGKV3-15	IG_V_gene	180.111	-2.44021	0.206397	-11.8229	2.97e-32	5.31e-30
ENSG00000106624.11	AEBP1	protein_coding	996.354	-2.11143	0.178846	-11.8058	3.64e-32	6.45e-30
ENSG00000196636.8	SDHAF3	protein_coding	337.717	-1.81586	0.153913	-11.798	4e-32	7.01e-30
ENSG00000203485.14	INF2	protein_coding	767.003	-2.01386	0.171551	-11.7391	8.03e-32	1.39e-29
ENSG00000284776.1	AL121900.1	protein_coding	181.958	-2.11639	0.18032	-11.7369	8.24e-32	1.42e-29
ENSG00000211598.2	IGKV4-1	IG_V_gene	6130.83	-2.64337	0.225243	-11.7357	8.37e-32	1.43e-29
ENSG00000000938.13	FGR	protein_coding	542.746	1.11664	0.0952624	11.7217	9.86e-32	1.67e-29
ENSG00000101444.13	AHCY	protein_coding	7408.55	0.602829	0.0514352	11.7202	1e-31	1.68e-29
ENSG00000166503.9	HDGFL3	protein_coding	362.997	-2.45443	0.210179	-11.6778	1.65e-31	2.75e-29
ENSG00000118705.17	RPN2	protein_coding	6741.64	0.656183	0.0564609	11.6219	3.19e-31	5.25e-29
ENSG00000101846.8	STS	protein_coding	718.19	1.48776	0.128088	11.6151	3.45e-31	5.63e-29
ENSG00000211459.2	MT-RNR1	Mt_rRNA	21013.3	-0.95862	0.0825463	-11.6131	3.53e-31	5.71e-29
ENSG00000197081.16	IGF2R	protein_coding	1548.65	-1.41411	0.122591	-11.5352	8.77e-31	1.41e-28
ENSG00000103485.19	QPRT	protein_coding	968.252	1.16072	0.100761	11.5196	1.05e-30	1.67e-28
ENSG00000128322.7	IGLL1	protein_coding	3034.04	-1.47926	0.129033	-11.4642	2e-30	3.14e-28
ENSG00000186141.9	POLR3C	protein_coding	2384.91	-0.907215	0.0792496	-11.4476	2.42e-30	3.78e-28
ENSG00000140577.16	CRTC3	protein_coding	268.773	-2.32859	0.203466	-11.4446	2.5e-30	3.88e-28
ENSG00000153132.13	CLGN	protein_coding	242.921	-2.59867	0.227576	-11.4189	3.36e-30	5.17e-28
ENSG00000182718.18	ANXA2	protein_coding	727.034	-2.69106	0.235932	-11.4061	3.9e-30	5.94e-28
ENSG00000072401.15	UBE2D1	protein_coding	205.437	-2.84296	0.249933	-11.3749	5.58e-30	8.43e-28
ENSG00000143374.17	TARS2	protein_coding	3906.37	-1.04731	0.092291	-11.3479	7.59e-30	1.14e-27
ENSG00000152409.9	JMY	protein_coding	192.78	-2.20406	0.195313	-11.2848	1.56e-29	2.32e-27
ENSG00000129680.16	MAP7D3	protein_coding	552.047	1.603	0.142209	11.2721	1.8e-29	2.66e-27
ENSG00000116157.6	GPX7	protein_coding	221.648	-1.79983	0.15993	-11.2538	2.22e-29	3.25e-27
ENSG00000204622.11	HLA-J	transcribed_unprocessed_pseudogene	115.617	-2.93512	0.26206	-11.2002	4.07e-29	5.91e-27
ENSG00000226479.4	TMEM185B	protein_coding	169.147	-2.01684	0.180345	-11.1832	4.93e-29	7.1e-27
ENSG00000175175.6	PPM1E	protein_coding	218.689	-1.91057	0.171336	-11.151	7.08e-29	1.01e-26
ENSG00000183049.13	CAMK1D	protein_coding	840.25	-1.81391	0.163063	-11.124	9.59e-29	1.36e-26
ENSG00000164930.12	FZD6	protein_coding	219.388	-2.38115	0.21461	-11.0952	1.32e-28	1.86e-26
ENSG00000183696.14	UPP1	protein_coding	91.4583	-2.31046	0.210919	-10.9543	6.34e-28	8.86e-26
ENSG00000168264.11	IRF2BP2	protein_coding	1207.69	-3.09662	0.2828	-10.9499	6.65e-28	9.23e-26
ENSG00000265972.6	TXNIP	protein_coding	1074.85	-0.885252	0.0810746	-10.919	9.35e-28	1.29e-25
ENSG00000100612.14	DHRS7	protein_coding	146.152	-2.74644	0.252024	-10.8975	1.18e-27	1.62e-25
ENSG00000128604.20	IRF5	protein_coding	188.312	-2.77	0.25543	-10.8445	2.12e-27	2.87e-25
ENSG00000123130.17	ACOT9	protein_coding	254.371	-2.01067	0.186277	-10.794	3.67e-27	4.95e-25
ENSG00000211625.2	IGKV3D-20	IG_V_gene	219.236	-2.6095	0.242534	-10.7593	5.36e-27	7.16e-25
ENSG00000214022.11	REPIN1	protein_coding	4320.29	-0.552501	0.0513738	-10.7545	5.64e-27	7.49e-25
ENSG00000239951.1	IGKV3-20	IG_V_gene	511.964	-2.2335	0.208106	-10.7325	7.16e-27	9.44e-25
ENSG00000006652.15	IFRD1	protein_coding	1107.25	-0.856916	0.0799752	-10.7148	8.68e-27	1.14e-24
ENSG00000204673.11	AKT1S1	protein_coding	1303.28	-2.31143	0.215984	-10.7018	9.98e-27	1.3e-24
ENSG00000197629.6	MPEG1	protein_coding	1106.31	-2.60246	0.243444	-10.6902	1.13e-26	1.46e-24
ENSG00000164236.12	ANKRD33B	protein_coding	833.66	-2.79891	0.262299	-10.6707	1.4e-26	1.79e-24
ENSG00000165168.8	CYBB	protein_coding	610.845	-1.58265	0.148385	-10.6658	1.47e-26	1.87e-24
ENSG00000185112.6	FAM43A	protein_coding	144.353	-2.46497	0.231577	-10.6443	1.85e-26	2.34e-24
ENSG00000181915.5	ADO	protein_coding	1002.23	-0.881517	0.0828337	-10.642	1.9e-26	2.39e-24
ENSG00000066923.18	STAG3	protein_coding	632.356	-2.04287	0.192543	-10.6099	2.68e-26	3.34e-24
ENSG00000154016.14	GRAP	protein_coding	1555.02	1.03896	0.098056	10.5956	3.12e-26	3.87e-24
ENSG00000119900.9	OGFRL1	protein_coding	1190.53	-1.14101	0.107782	-10.5863	3.45e-26	4.24e-24
ENSG00000196116.8	TDRD7	protein_coding	104.975	-2.18124	0.206375	-10.5693	4.14e-26	5.06e-24
ENSG00000188848.16	BEND4	protein_coding	567.458	-1.79028	0.169562	-10.5583	4.65e-26	5.65e-24
ENSG00000189369.9	GSPT2	protein_coding	278.556	1.313	0.124826	10.5186	7.09e-26	8.56e-24
ENSG00000139684.15	ESD	protein_coding	1659.25	-1.14954	0.109352	-10.5123	7.58e-26	9.09e-24
ENSG00000103202.13	NME4	protein_coding	1298.64	0.894845	0.0857445	10.4362	1.69e-25	2.02e-23
ENSG00000143612.21	C1orf43	protein_coding	4428.08	-0.491187	0.0471967	-10.4072	2.3e-25	2.72e-23
ENSG00000111684.11	LPCAT3	protein_coding	502.164	0.916585	0.0882193	10.3899	2.76e-25	3.24e-23
ENSG00000170085.18	SIMC1	protein_coding	286.568	-2.18024	0.209907	-10.3867	2.85e-25	3.33e-23
ENSG00000278196.3	IGLV2-8	IG_V_gene	184.109	-2.33572	0.224992	-10.3814	3.01e-25	3.5e-23
ENSG00000180964.17	TCEAL8	protein_coding	500.842	1.47468	0.142096	10.378	3.12e-25	3.6e-23
ENSG00000254709.8	IGLL5	protein_coding	4510.04	0.856834	0.0826501	10.367	3.5e-25	4.02e-23
ENSG00000284634.1	AC092821.3	lncRNA	133.941	-1.92085	0.185402	-10.3605	3.75e-25	4.28e-23
ENSG00000177606.8	JUN	protein_coding	245.728	-1.4667	0.141652	-10.3542	4.01e-25	4.54e-23
ENSG00000182118.8	FAM89A	protein_coding	140.572	-2.3139	0.223557	-10.3504	4.17e-25	4.67e-23
ENSG00000130340.17	SNX9	protein_coding	46.9565	-2.80769	0.271262	-10.3505	4.16e-25	4.67e-23
ENSG00000232810.4	TNF	protein_coding	88.5362	-1.97187	0.190815	-10.3339	4.95e-25	5.51e-23
ENSG00000086730.17	LAT2	protein_coding	1892.22	-2.95855	0.286761	-10.3171	5.9e-25	6.52e-23
ENSG00000235823.3	OLMALINC	lncRNA	331.208	-1.26619	0.123096	-10.2863	8.13e-25	8.94e-23
ENSG00000184922.14	FMNL1	protein_coding	2043.05	-0.798383	0.0776459	-10.2824	8.46e-25	9.25e-23
ENSG00000188725.8	SMIM15	protein_coding	406.148	-2.24993	0.219002	-10.2736	9.27e-25	1.01e-22
ENSG00000047644.19	WWC3	protein_coding	213.069	-2.40912	0.235061	-10.2489	1.2e-24	1.29e-22
ENSG00000066336.12	SPI1	protein_coding	405.144	-1.74268	0.170168	-10.2409	1.3e-24	1.4e-22
ENSG00000179981.11	TSHZ1	protein_coding	257.001	-1.82463	0.178268	-10.2353	1.38e-24	1.47e-22
ENSG00000159921.20	GNE	protein_coding	446.811	1.48645	0.145486	10.2171	1.66e-24	1.77e-22
ENSG00000163536.13	SERPINI1	protein_coding	272.446	1.33249	0.130623	10.2011	1.96e-24	2.07e-22
ENSG00000158473.8	CD1D	protein_coding	287.727	-2.61876	0.257734	-10.1607	2.97e-24	3.12e-22
ENSG00000117133.11	RPF1	protein_coding	667.069	-0.952248	0.0937328	-10.1592	3.02e-24	3.15e-22
ENSG00000205476.9	CCDC85C	protein_coding	324.929	-2.16298	0.212958	-10.1568	3.09e-24	3.21e-22
ENSG00000005436.14	GCFC2	protein_coding	388.261	-2.0208	0.199034	-10.153	3.21e-24	3.32e-22
ENSG00000109016.17	DHRS7B	protein_coding	309.372	-1.27402	0.125602	-10.1433	3.55e-24	3.62e-22
ENSG00000182141.10	ZNF708	protein_coding	121.587	-2.32514	0.229225	-10.1435	3.54e-24	3.62e-22
ENSG00000117016.10	RIMS3	protein_coding	3311.22	1.15055	0.113511	10.136	3.82e-24	3.88e-22
ENSG00000274180.1	NATD1	protein_coding	208.615	-2.13129	0.210339	-10.1327	3.96e-24	3.97e-22
ENSG00000198331.11	HYLS1	protein_coding	82.6716	-2.22438	0.219511	-10.1334	3.93e-24	3.97e-22
ENSG00000176871.9	WSB2	protein_coding	151.794	-2.87514	0.284444	-10.1079	5.09e-24	5.09e-22
ENSG00000124299.15	PEPD	protein_coding	277.186	-1.76536	0.174762	-10.1015	5.44e-24	5.41e-22
ENSG00000121481.11	RNF2	protein_coding	199.27	-1.83022	0.181324	-10.0936	5.89e-24	5.82e-22
ENSG00000211677.2	IGLC2	IG_C_gene	2171.57	-1.07227	0.106236	-10.0932	5.92e-24	5.82e-22
ENSG00000170275.15	CRTAP	protein_coding	667.198	0.911608	0.0903621	10.0884	6.22e-24	6.08e-22
ENSG00000075945.13	KIFAP3	protein_coding	261.057	-2.51934	0.249791	-10.0858	6.38e-24	6.21e-22
ENSG00000141293.16	SKAP1	protein_coding	172.632	-2.24866	0.223027	-10.0824	6.61e-24	6.39e-22
ENSG00000103152.12	MPG	protein_coding	210.476	-2.11093	0.209537	-10.0743	7.18e-24	6.91e-22
ENSG00000170430.10	MGMT	protein_coding	182.416	-2.14151	0.212587	-10.0736	7.23e-24	6.93e-22
ENSG00000242616.4	GNG10	protein_coding	106.279	-2.52347	0.250774	-10.0627	8.07e-24	7.7e-22
ENSG00000117691.10	NENF	protein_coding	441.757	-1.41749	0.141016	-10.052	9.01e-24	8.54e-22
ENSG00000270550.1	IGHV3-30	IG_V_gene	2906.72	-1.78363	0.17835	-10.0007	1.51e-23	1.43e-21
ENSG00000187862.13	TTC24	protein_coding	353.695	-2.05113	0.20516	-9.9977	1.56e-23	1.46e-21
ENSG00000126860.12	EVI2A	protein_coding	200.835	-2.23087	0.223248	-9.99278	1.64e-23	1.53e-21
ENSG00000185862.7	EVI2B	protein_coding	339.917	-1.48223	0.148402	-9.98797	1.72e-23	1.6e-21
ENSG00000162636.16	FAM102B	protein_coding	327.244	-1.13148	0.113457	-9.97274	2.01e-23	1.85e-21
ENSG00000108828.16	VAT1	protein_coding	464.381	-1.65031	0.166041	-9.93916	2.81e-23	2.59e-21
ENSG00000101911.13	PRPS2	protein_coding	663.257	-1.94245	0.195617	-9.92984	3.09e-23	2.83e-21
ENSG00000128567.17	PODXL	protein_coding	1346.72	1.18139	0.119062	9.92254	3.32e-23	3.03e-21
ENSG00000125534.10	PPDPF	protein_coding	778.099	1.04715	0.105566	9.91939	3.43e-23	3.11e-21
ENSG00000113739.11	STC2	protein_coding	676.635	1.63815	0.165628	9.89052	4.58e-23	4.13e-21
ENSG00000134684.12	YARS1	protein_coding	5861.93	0.411101	0.0416152	9.87863	5.15e-23	4.63e-21
ENSG00000102393.14	GLA	protein_coding	214.494	-1.81218	0.183457	-9.87794	5.19e-23	4.64e-21
ENSG00000117479.15	SLC19A2	protein_coding	156.917	-1.84823	0.187117	-9.8774	5.22e-23	4.64e-21
ENSG00000143514.17	TP53BP2	protein_coding	456.631	-2.62324	0.26559	-9.87701	5.24e-23	4.64e-21
ENSG00000088812.18	ATRN	protein_coding	303.965	-1.83184	0.18565	-9.86718	5.78e-23	5.09e-21
ENSG00000198642.7	KLHL9	protein_coding	361.777	1.05419	0.106991	9.85315	6.64e-23	5.82e-21
ENSG00000128016.7	ZFP36	protein_coding	332.378	-1.23484	0.125392	-9.8478	7.01e-23	6.11e-21
ENSG00000173193.15	PARP14	protein_coding	145.519	-2.33407	0.237061	-9.84583	7.14e-23	6.21e-21
ENSG00000242265.6	PEG10	protein_coding	1634.07	-2.17772	0.221426	-9.83497	7.96e-23	6.88e-21
ENSG00000054219.11	LY75	protein_coding	579.369	1.40875	0.143265	9.83318	8.1e-23	6.97e-21
ENSG00000125967.17	NECAB3	protein_coding	631.679	0.877886	0.089323	9.82822	8.51e-23	7.29e-21
ENSG00000197471.12	SPN	protein_coding	390.662	-2.03548	0.207608	-9.80445	1.08e-22	9.18e-21
ENSG00000198521.12	ZNF43	protein_coding	194.093	-2.19393	0.224436	-9.7753	1.44e-22	1.22e-20
ENSG00000149269.10	PAK1	protein_coding	603.528	-1.20797	0.123725	-9.76338	1.62e-22	1.37e-20
ENSG00000010404.18	IDS	protein_coding	2794.77	1.31235	0.134484	9.75842	1.7e-22	1.43e-20
ENSG00000138964.17	PARVG	protein_coding	562.93	1.17009	0.120084	9.74397	1.96e-22	1.64e-20
ENSG00000120008.16	WDR11	protein_coding	651.173	-1.69552	0.174188	-9.73388	2.16e-22	1.8e-20
ENSG00000137710.17	RDX	protein_coding	224.641	-2.60796	0.267938	-9.73344	2.17e-22	1.8e-20
ENSG00000175792.12	RUVBL1	protein_coding	3834.67	0.604074	0.0621216	9.72405	2.38e-22	1.97e-20
ENSG00000044459.15	CNTLN	protein_coding	86.0452	-2.5536	0.26286	-9.71469	2.61e-22	2.15e-20
ENSG00000112137.18	PHACTR1	protein_coding	443.242	-1.68936	0.174389	-9.68734	3.41e-22	2.79e-20
ENSG00000132563.16	REEP2	protein_coding	96.7065	-2.17628	0.225483	-9.65163	4.84e-22	3.94e-20
ENSG00000130175.10	PRKCSH	protein_coding	4073.87	0.630853	0.0653957	9.6467	5.08e-22	4.12e-20
ENSG00000211675.2	IGLC1	IG_C_gene	146.914	-34.3269	3.55934	-9.64419	5.2e-22	4.2e-20
ENSG00000260196.1	AC124798.1	lncRNA	226.691	-1.91481	0.199221	-9.61148	7.15e-22	5.75e-20
ENSG00000156504.16	FAM122B	protein_coding	567.781	-2.05255	0.213686	-9.60547	7.58e-22	6.07e-20
ENSG00000266962.2	AC067852.2	lncRNA	149.605	-2.2764	0.237061	-9.60259	7.8e-22	6.22e-20
ENSG00000196313.11	POM121	protein_coding	3028.06	-0.566695	0.0590395	-9.59858	8.11e-22	6.44e-20
ENSG00000111328.7	CDK2AP1	protein_coding	920.986	-1.12253	0.11704	-9.59099	8.72e-22	6.9e-20
ENSG00000147234.10	FRMPD3	protein_coding	127.511	1.47649	0.154087	9.5822	9.5e-22	7.48e-20
ENSG00000137507.11	LRRC32	protein_coding	166.58	-2.55125	0.266284	-9.58091	9.62e-22	7.54e-20
ENSG00000100219.16	XBP1	protein_coding	2150.94	1.18262	0.123491	9.57656	1e-21	7.84e-20
ENSG00000275302.2	CCL4	protein_coding	61.1285	-2.16634	0.226867	-9.54892	1.31e-21	1.02e-19
ENSG00000181007.9	ZFP82	protein_coding	173.872	-2.07741	0.217596	-9.5471	1.33e-21	1.03e-19
ENSG00000166126.11	AMN	protein_coding	687.872	-1.62416	0.170307	-9.53669	1.47e-21	1.14e-19
ENSG00000149418.11	ST14	protein_coding	6375.56	0.605607	0.0635159	9.53473	1.5e-21	1.15e-19
ENSG00000067182.8	TNFRSF1A	protein_coding	201.659	-2.11464	0.222581	-9.50053	2.09e-21	1.6e-19
ENSG00000143727.16	ACP1	protein_coding	1725.8	-0.897773	0.0945356	-9.49666	2.17e-21	1.65e-19
ENSG00000054277.14	OPN3	protein_coding	263.564	-1.68459	0.177912	-9.46865	2.83e-21	2.15e-19
ENSG00000034152.19	MAP2K3	protein_coding	2260.81	-0.879648	0.0929972	-9.45886	3.11e-21	2.35e-19
ENSG00000184014.9	DENND5A	protein_coding	337.341	-2.72641	0.288322	-9.45612	3.2e-21	2.4e-19
ENSG00000160200.18	CBS	protein_coding	714.695	1.1835	0.125247	9.44931	3.41e-21	2.56e-19
ENSG00000035862.12	TIMP2	protein_coding	115.637	-1.88581	0.199718	-9.44237	3.64e-21	2.72e-19
ENSG00000140941.14	MAP1LC3B	protein_coding	1513.71	-1.24522	0.131957	-9.43662	3.85e-21	2.86e-19
ENSG00000170542.6	SERPINB9	protein_coding	208.983	-1.31156	0.139226	-9.42041	4.49e-21	3.33e-19
ENSG00000187912.12	CLEC17A	protein_coding	577.138	-0.764134	0.0815	-9.37587	6.86e-21	5.06e-19
ENSG00000175857.8	GAPT	protein_coding	67.3025	-4.01948	0.42892	-9.37115	7.17e-21	5.27e-19
ENSG00000185305.11	ARL15	protein_coding	516.205	1.38827	0.148856	9.3263	1.1e-20	8.02e-19
ENSG00000179598.6	PLD6	protein_coding	204.743	-1.96826	0.21108	-9.32474	1.11e-20	8.11e-19
ENSG00000122778.10	KIAA1549	protein_coding	197.767	-1.95265	0.209607	-9.31574	1.21e-20	8.79e-19
ENSG00000143384.14	MCL1	protein_coding	22173.1	-1.09857	0.117948	-9.31398	1.23e-20	8.9e-19
ENSG00000110328.6	GALNT18	protein_coding	347.848	-1.72866	0.185689	-9.30945	1.28e-20	9.26e-19
ENSG00000122729.19	ACO1	protein_coding	585.209	0.792774	0.0851715	9.30797	1.3e-20	9.35e-19
ENSG00000127220.6	ABHD8	protein_coding	328.69	1.26829	0.136629	9.28278	1.65e-20	1.18e-18
ENSG00000114354.15	TFG	protein_coding	826.872	-0.909227	0.0980017	-9.27767	1.73e-20	1.23e-18
ENSG00000170915.9	PAQR8	protein_coding	226.788	-3.52339	0.380076	-9.27022	1.86e-20	1.32e-18
ENSG00000103150.7	MLYCD	protein_coding	172.213	-2.38248	0.257345	-9.25791	2.08e-20	1.47e-18
ENSG00000114268.12	PFKFB4	protein_coding	632.253	0.988333	0.107032	9.23401	2.61e-20	1.84e-18
ENSG00000162623.16	TYW3	protein_coding	1173.42	0.794346	0.0860541	9.23077	2.69e-20	1.88e-18
ENSG00000145911.6	N4BP3	protein_coding	704.094	-0.950366	0.103254	-9.20416	3.44e-20	2.41e-18
ENSG00000147872.10	PLIN2	protein_coding	160.956	-2.08377	0.226573	-9.1969	3.68e-20	2.56e-18
ENSG00000198690.10	FAN1	protein_coding	764.422	-1.69387	0.18468	-9.17188	4.65e-20	3.22e-18
ENSG00000156127.8	BATF	protein_coding	98.703	-2.50971	0.274871	-9.13049	6.82e-20	4.71e-18
ENSG00000243449.6	C4orf48	protein_coding	102.874	-2.72224	0.299531	-9.08836	1.01e-19	6.92e-18
ENSG00000162714.12	ZNF496	protein_coding	396.503	-2.22445	0.244826	-9.08583	1.03e-19	7.06e-18
ENSG00000184489.13	PTP4A3	protein_coding	135.32	-3.12422	0.344042	-9.08091	1.08e-19	7.36e-18
ENSG00000085871.9	MGST2	protein_coding	87.7657	-2.54017	0.279977	-9.07275	1.16e-19	7.9e-18
ENSG00000007944.15	MYLIP	protein_coding	347.893	-1.04006	0.114777	-9.06156	1.29e-19	8.72e-18
ENSG00000211669.3	IGLV3-10	IG_V_gene	667.807	-1.61867	0.178663	-9.05991	1.31e-19	8.82e-18
ENSG00000101150.18	TPD52L2	protein_coding	1906.22	0.530149	0.0585892	9.04858	1.45e-19	9.75e-18
ENSG00000115525.18	ST3GAL5	protein_coding	236.183	-2.23562	0.247111	-9.04702	1.47e-19	9.86e-18
ENSG00000184524.6	CEND1	protein_coding	336.979	1.28256	0.141838	9.0424	1.53e-19	1.02e-17
ENSG00000139445.18	FOXN4	protein_coding	182.072	-3.44316	0.381009	-9.03694	1.61e-19	1.07e-17
ENSG00000183486.14	MX2	protein_coding	519.948	-1.63932	0.181875	-9.01345	2e-19	1.33e-17
ENSG00000104998.4	IL27RA	protein_coding	278.736	-2.41657	0.268612	-8.99651	2.33e-19	1.54e-17
ENSG00000143622.11	RIT1	protein_coding	314.635	-1.28287	0.142637	-8.994	2.38e-19	1.57e-17
ENSG00000125733.18	TRIP10	protein_coding	254.612	-2.25917	0.251251	-8.99168	2.43e-19	1.6e-17
ENSG00000156515.24	HK1	protein_coding	615.933	-1.59974	0.17836	-8.9692	2.99e-19	1.95e-17
ENSG00000100220.12	RTCB	protein_coding	1554	-1.00747	0.112611	-8.94646	3.67e-19	2.39e-17
ENSG00000237452.3	MEIOSIN	protein_coding	80.5843	1.76118	0.196944	8.94255	3.8e-19	2.47e-17
ENSG00000187626.9	ZKSCAN4	protein_coding	83.9187	-2.54605	0.28498	-8.93413	4.1e-19	2.66e-17
ENSG00000159335.18	PTMS	protein_coding	88.1966	-2.20112	0.2466	-8.92589	4.42e-19	2.85e-17
ENSG00000163374.20	YY1AP1	protein_coding	1687.86	-0.620633	0.0696226	-8.91424	4.91e-19	3.16e-17
ENSG00000196839.13	ADA	protein_coding	1452.27	0.705123	0.07912	8.91208	5.01e-19	3.21e-17
ENSG00000071282.12	LMCD1	protein_coding	428.801	-1.97082	0.221158	-8.91137	5.04e-19	3.22e-17
ENSG00000170017.12	ALCAM	protein_coding	364.766	-1.86823	0.209881	-8.90136	5.52e-19	3.51e-17
ENSG00000108239.9	TBC1D12	protein_coding	106.943	-1.92172	0.216017	-8.89615	5.78e-19	3.67e-17
ENSG00000180346.4	TIGD2	protein_coding	80.4074	-2.71528	0.30559	-8.88538	6.37e-19	4.03e-17
ENSG00000110852.5	CLEC2B	protein_coding	143.802	-2.01362	0.226847	-8.87654	6.9e-19	4.35e-17
ENSG00000198865.10	CCDC152	protein_coding	76.2298	2.01522	0.227337	8.86445	7.69e-19	4.83e-17
ENSG00000136379.12	ABHD17C	protein_coding	428.443	-1.1792	0.133179	-8.85422	8.43e-19	5.27e-17
ENSG00000101079.21	NDRG3	protein_coding	1023.62	0.607798	0.068765	8.83877	9.68e-19	6.04e-17
ENSG00000184675.11	AMER1	protein_coding	119.669	-2.15109	0.244825	-8.78622	1.55e-18	9.61e-17
ENSG00000118640.11	VAMP8	protein_coding	1104.43	-1.0689	0.121869	-8.77086	1.77e-18	1.1e-16
ENSG00000215252.11	GOLGA8B	protein_coding	2080.77	-1.74419	0.199196	-8.75611	2.02e-18	1.24e-16
ENSG00000156711.17	MAPK13	protein_coding	295.883	-1.85959	0.212363	-8.75667	2.01e-18	1.24e-16
ENSG00000157657.14	ZNF618	protein_coding	170.449	-2.38294	0.272419	-8.74731	2.18e-18	1.34e-16
ENSG00000160781.17	PAQR6	protein_coding	162.42	-1.48447	0.16986	-8.73941	2.34e-18	1.43e-16
ENSG00000182158.15	CREB3L2	protein_coding	379.949	-1.78166	0.2039	-8.73789	2.38e-18	1.45e-16
ENSG00000124785.9	NRN1	protein_coding	152.764	-1.66631	0.190754	-8.73539	2.43e-18	1.47e-16
ENSG00000125166.13	GOT2	protein_coding	6194.63	0.540591	0.0619506	8.72616	2.63e-18	1.59e-16
ENSG00000198960.11	ARMCX6	protein_coding	51.4761	-2.89884	0.332173	-8.72687	2.62e-18	1.59e-16
ENSG00000248890.2	HHIP-AS1	lncRNA	173.895	-1.91698	0.219721	-8.7246	2.67e-18	1.61e-16
ENSG00000109320.13	NFKB1	protein_coding	1393.53	-1.30565	0.149701	-8.72171	2.74e-18	1.64e-16
ENSG00000170315.14	UBB	protein_coding	2944.88	0.900636	0.103287	8.71979	2.79e-18	1.67e-16
ENSG00000147813.16	NAPRT	protein_coding	352.325	-1.38526	0.159018	-8.71135	3e-18	1.79e-16
ENSG00000011295.16	TTC19	protein_coding	892.906	0.719641	0.0826631	8.70571	3.16e-18	1.87e-16
ENSG00000100865.15	CINP	protein_coding	638.579	-1.24618	0.143192	-8.7029	3.24e-18	1.91e-16
ENSG00000167693.17	NXN	protein_coding	323.063	-1.97975	0.227471	-8.70331	3.22e-18	1.91e-16
ENSG00000139718.11	SETD1B	protein_coding	280.597	-1.51464	0.174433	-8.68319	3.85e-18	2.26e-16
ENSG00000196535.17	MYO18A	protein_coding	882.154	-1.88304	0.217086	-8.67419	4.16e-18	2.44e-16
ENSG00000076662.10	ICAM3	protein_coding	548.873	-2.37265	0.273541	-8.67383	4.18e-18	2.44e-16
ENSG00000100764.14	PSMC1	protein_coding	2936.92	-0.976075	0.112622	-8.6668	4.44e-18	2.59e-16
ENSG00000157077.16	ZFYVE9	protein_coding	100.401	-2.47919	0.28609	-8.66579	4.48e-18	2.6e-16
ENSG00000134905.17	CARS2	protein_coding	1572.59	0.771721	0.0890974	8.66155	4.65e-18	2.69e-16
ENSG00000113282.14	CLINT1	protein_coding	2961.84	0.676165	0.0781005	8.65763	4.82e-18	2.78e-16
ENSG00000051620.11	HEBP2	protein_coding	387.954	-2.71907	0.314578	-8.64355	5.45e-18	3.14e-16
ENSG00000162783.11	IER5	protein_coding	953.637	-2.43092	0.281317	-8.64124	5.56e-18	3.19e-16
ENSG00000239713.9	APOBEC3G	protein_coding	518.256	-2.52147	0.29201	-8.63489	5.88e-18	3.35e-16
ENSG00000121316.11	PLBD1	protein_coding	140.904	-2.86844	0.332171	-8.63545	5.85e-18	3.35e-16
ENSG00000120280.6	TASL	protein_coding	140.969	-2.26661	0.262545	-8.63323	5.96e-18	3.39e-16
ENSG00000162430.17	SELENON	protein_coding	220.935	-1.87078	0.216776	-8.62999	6.14e-18	3.48e-16
ENSG00000144848.11	ATG3	protein_coding	1310.75	0.59155	0.0685726	8.62663	6.32e-18	3.57e-16
ENSG00000125354.24	SEPTIN6	protein_coding	3809.58	0.690039	0.08001	8.62441	6.44e-18	3.63e-16
ENSG00000181061.14	HIGD1A	protein_coding	1453.79	-0.710711	0.0824512	-8.61977	6.71e-18	3.77e-16
ENSG00000147180.17	ZNF711	protein_coding	342.946	-1.61504	0.187469	-8.61498	7e-18	3.92e-16
ENSG00000267100.1	ILF3-DT	lncRNA	716.242	0.854845	0.0992542	8.61269	7.14e-18	3.98e-16
ENSG00000130021.15	PUDP	protein_coding	230.443	1.06952	0.124247	8.60804	7.43e-18	4.12e-16
ENSG00000134330.19	IAH1	protein_coding	241	-2.18439	0.253762	-8.60803	7.43e-18	4.12e-16
ENSG00000181467.5	RAP2B	protein_coding	379.182	-1.52504	0.177244	-8.60422	7.68e-18	4.25e-16
ENSG00000101246.20	ARFRP1	protein_coding	1333.78	0.697696	0.0811928	8.59308	8.47e-18	4.67e-16
ENSG00000140350.15	ANP32A	protein_coding	7906.2	-0.420204	0.0489441	-8.58539	9.05e-18	4.98e-16
ENSG00000159200.18	RCAN1	protein_coding	108.169	-1.92314	0.224172	-8.57885	9.58e-18	5.25e-16
ENSG00000086062.13	B4GALT1	protein_coding	1308.43	0.690336	0.0804829	8.57742	9.7e-18	5.3e-16
ENSG00000113648.16	MACROH2A1	protein_coding	2619.02	-0.872366	0.101733	-8.57501	9.91e-18	5.4e-16
ENSG00000167483.19	NIBAN3	protein_coding	1313.45	-0.89022	0.103958	-8.56323	1.1e-17	5.96e-16
ENSG00000175183.10	CSRP2	protein_coding	144.551	-2.07483	0.242314	-8.56256	1.1e-17	5.98e-16
ENSG00000159164.10	SV2A	protein_coding	272.377	1.17945	0.137864	8.5552	1.18e-17	6.36e-16
ENSG00000178988.11	MRFAP1L1	protein_coding	435.639	0.854654	0.099923	8.55312	1.2e-17	6.45e-16
ENSG00000160932.11	LY6E	protein_coding	679.765	0.82066	0.0959539	8.55265	1.2e-17	6.46e-16
ENSG00000198393.8	ZNF26	protein_coding	221.585	-2.41607	0.282528	-8.55161	1.21e-17	6.5e-16
ENSG00000238164.6	TNFRSF14-AS1	lncRNA	45.0353	-3.27212	0.383166	-8.53969	1.35e-17	7.19e-16
ENSG00000117215.15	PLA2G2D	protein_coding	60.5931	-2.87348	0.336939	-8.52821	1.49e-17	7.92e-16
ENSG00000269609.6	RPARP-AS1	lncRNA	681.377	0.657327	0.0771569	8.51936	1.6e-17	8.52e-16
ENSG00000171365.17	CLCN5	protein_coding	99.8308	-2.58226	0.303381	-8.51161	1.72e-17	9.08e-16
ENSG00000137124.8	ALDH1B1	protein_coding	304.597	-2.32919	0.274536	-8.48409	2.17e-17	1.15e-15
ENSG00000182534.13	MXRA7	protein_coding	159.815	-2.43065	0.286515	-8.48348	2.19e-17	1.15e-15
ENSG00000227372.12	TP73-AS1	transcribed_unitary_pseudogene	149.592	1.2838	0.151398	8.47968	2.26e-17	1.19e-15
ENSG00000119514.7	GALNT12	protein_coding	313.588	0.985826	0.116284	8.47775	2.3e-17	1.2e-15
ENSG00000164252.13	AGGF1	protein_coding	378.057	-2.36261	0.278681	-8.47783	2.29e-17	1.2e-15
ENSG00000185515.15	BRCC3	protein_coding	855.862	1.07727	0.127366	8.45805	2.72e-17	1.42e-15
ENSG00000097033.14	SH3GLB1	protein_coding	795.918	-0.861345	0.101902	-8.4527	2.85e-17	1.48e-15
ENSG00000101166.16	PRELID3B	protein_coding	3453.2	0.683097	0.0808863	8.44515	3.04e-17	1.57e-15
ENSG00000150593.18	PDCD4	protein_coding	2907.89	-0.635599	0.0753058	-8.44024	3.17e-17	1.64e-15
ENSG00000138496.16	PARP9	protein_coding	69.8157	-2.15539	0.255639	-8.43139	3.42e-17	1.76e-15
ENSG00000137338.5	PGBD1	protein_coding	62.3212	-2.53957	0.301555	-8.42155	3.72e-17	1.91e-15
ENSG00000211455.8	STK38L	protein_coding	303.014	-1.9772	0.234827	-8.41981	3.77e-17	1.93e-15
ENSG00000188566.14	NDOR1	protein_coding	467.515	0.832503	0.0989801	8.41081	4.07e-17	2.08e-15
ENSG00000033627.17	ATP6V0A1	protein_coding	136.918	-2.80685	0.333904	-8.40615	4.24e-17	2.16e-15
ENSG00000111275.13	ALDH2	protein_coding	210.732	-2.58653	0.308264	-8.39063	4.84e-17	2.46e-15
ENSG00000116478.12	HDAC1	protein_coding	4114.13	0.511435	0.0610377	8.37901	5.34e-17	2.7e-15
ENSG00000203668.3	CHML	protein_coding	286.069	-2.05107	0.244958	-8.37312	5.61e-17	2.83e-15
ENSG00000117411.18	B4GALT2	protein_coding	461.83	-1.56234	0.186633	-8.37116	5.71e-17	2.87e-15
ENSG00000162437.14	RAVER2	protein_coding	155.937	-1.86678	0.223383	-8.35687	6.44e-17	3.24e-15
ENSG00000010219.13	DYRK4	protein_coding	138.661	-1.99626	0.238916	-8.35548	6.52e-17	3.26e-15
ENSG00000214029.6	ZNF891	protein_coding	108.981	-3.02771	0.362867	-8.34387	7.19e-17	3.59e-15
ENSG00000211679.2	IGLC3	IG_C_gene	2534.55	-0.996412	0.119431	-8.34298	7.24e-17	3.61e-15
ENSG00000157954.15	WIPI2	protein_coding	1304.6	-0.53753	0.0644791	-8.3365	7.65e-17	3.8e-15
ENSG00000136153.20	LMO7	protein_coding	475.519	-1.54997	0.186027	-8.33195	7.95e-17	3.94e-15
ENSG00000115085.14	ZAP70	protein_coding	274.353	-2.11266	0.253607	-8.33045	8.05e-17	3.98e-15
ENSG00000111885.7	MAN1A1	protein_coding	864.051	-1.13769	0.136742	-8.31997	8.8e-17	4.34e-15
ENSG00000271503.6	CCL5	protein_coding	151.591	-2.63724	0.317899	-8.29585	1.08e-16	5.29e-15
ENSG00000104518.11	GSDMD	protein_coding	152.488	-3.22437	0.388675	-8.2958	1.08e-16	5.29e-15
ENSG00000196781.16	TLE1	protein_coding	232.621	-2.34742	0.283141	-8.29064	1.13e-16	5.51e-15
ENSG00000186364.12	NUDT17	protein_coding	325.965	-1.25887	0.151977	-8.28329	1.2e-16	5.85e-15
ENSG00000101935.11	AMMECR1	protein_coding	769.277	0.737097	0.0890226	8.27988	1.23e-16	6e-15
ENSG00000147119.4	CHST7	protein_coding	62.1236	-2.24092	0.27083	-8.27428	1.29e-16	6.27e-15
ENSG00000137575.12	SDCBP	protein_coding	810.644	-1.08487	0.131207	-8.26834	1.36e-16	6.57e-15
ENSG00000244575.3	IGKV1-27	IG_V_gene	1798.82	1.12511	0.136227	8.2591	1.47e-16	7.09e-15
ENSG00000132846.6	ZBED3	protein_coding	158.256	-1.97159	0.238731	-8.25862	1.47e-16	7.1e-15
ENSG00000116791.14	CRYZ	protein_coding	941.315	0.828277	0.100348	8.25407	1.53e-16	7.35e-15
ENSG00000171757.17	LRRC34	protein_coding	165.769	-2.19665	0.266179	-8.2525	1.55e-16	7.43e-15
ENSG00000137265.15	IRF4	protein_coding	1291.24	-2.5301	0.307285	-8.23374	1.81e-16	8.67e-15
ENSG00000151287.17	TEX30	protein_coding	262.158	-1.54354	0.18749	-8.23264	1.83e-16	8.73e-15
ENSG00000124214.21	STAU1	protein_coding	2672.16	0.429617	0.0521868	8.23229	1.84e-16	8.73e-15
ENSG00000101367.9	MAPRE1	protein_coding	5327.62	0.469587	0.0570563	8.23024	1.87e-16	8.86e-15
ENSG00000253522.6	MIR3142HG	lncRNA	91.9122	-2.44404	0.297016	-8.22866	1.89e-16	8.95e-15
ENSG00000244509.4	APOBEC3C	protein_coding	1018.06	-1.35317	0.164832	-8.20936	2.22e-16	1.05e-14
ENSG00000103043.15	VAC14	protein_coding	1343.95	0.685872	0.0836118	8.20305	2.34e-16	1.1e-14
ENSG00000129083.13	COPB1	protein_coding	2739	-0.650258	0.07959	-8.17009	3.08e-16	1.45e-14
ENSG00000148444.16	COMMD3	protein_coding	552.766	-1.09034	0.133481	-8.16853	3.12e-16	1.46e-14
ENSG00000125977.7	EIF2S2	protein_coding	6886.48	0.451467	0.055288	8.16573	3.19e-16	1.49e-14
ENSG00000136631.15	VPS45	protein_coding	817.916	-1.02221	0.125288	-8.15882	3.38e-16	1.58e-14
ENSG00000163399.16	ATP1A1	protein_coding	11008.3	0.749479	0.0920035	8.1462	3.76e-16	1.74e-14
ENSG00000167522.16	ANKRD11	protein_coding	4722.17	-0.809589	0.0993831	-8.14614	3.76e-16	1.74e-14
ENSG00000203879.12	GDI1	protein_coding	2392.54	0.520707	0.0640325	8.13192	4.23e-16	1.95e-14
ENSG00000147804.10	SLC39A4	protein_coding	177.947	-2.40905	0.296688	-8.11978	4.67e-16	2.15e-14
ENSG00000122861.16	PLAU	protein_coding	44.0441	-2.99181	0.368505	-8.11878	4.71e-16	2.17e-14
ENSG00000163900.11	TMEM41A	protein_coding	568.907	0.709634	0.0874183	8.11768	4.75e-16	2.18e-14
ENSG00000176438.12	SYNE3	protein_coding	395.082	-2.54586	0.314538	-8.09396	5.78e-16	2.64e-14
ENSG00000106003.13	LFNG	protein_coding	54.3537	-2.65472	0.328543	-8.08029	6.46e-16	2.95e-14
ENSG00000187772.8	LIN28B	protein_coding	216.991	1.24934	0.154691	8.07631	6.68e-16	3.04e-14
ENSG00000136286.16	MYO1G	protein_coding	1095.68	0.672448	0.0833305	8.06964	7.05e-16	3.2e-14
ENSG00000102471.14	NDFIP2	protein_coding	212.848	-2.0228	0.250718	-8.06802	7.14e-16	3.24e-14
ENSG00000151065.14	DCP1B	protein_coding	93.7343	-1.81622	0.225279	-8.06211	7.5e-16	3.39e-14
ENSG00000124766.7	SOX4	protein_coding	763.066	-0.916221	0.113694	-8.05865	7.71e-16	3.48e-14
ENSG00000157593.19	SLC35B2	protein_coding	630.747	-0.995662	0.123624	-8.05393	8.02e-16	3.61e-14
ENSG00000168159.14	RNF187	protein_coding	4832.28	0.654308	0.0812532	8.0527	8.1e-16	3.64e-14
ENSG00000197948.11	FCHSD1	protein_coding	123.064	-2.23745	0.278012	-8.04802	8.41e-16	3.77e-14
ENSG00000241556.1	AC018475.1	processed_pseudogene	248.505	1.06024	0.131845	8.04156	8.87e-16	3.96e-14
ENSG00000189306.11	RRP7A	protein_coding	2673.94	0.475758	0.0594146	8.00743	1.17e-15	5.22e-14
ENSG00000146648.19	EGFR	protein_coding	57.727	2.54398	0.317719	8.007	1.18e-15	5.23e-14
ENSG00000144118.14	RALB	protein_coding	87.4181	-1.70344	0.213242	-7.98832	1.37e-15	6.07e-14
ENSG00000269220.1	LINC00528	lncRNA	64.8278	-2.73128	0.342026	-7.98558	1.4e-15	6.19e-14
ENSG00000131323.16	TRAF3	protein_coding	1369.79	-1.65178	0.206892	-7.98377	1.42e-15	6.27e-14
ENSG00000151746.15	BICD1	protein_coding	539.873	0.760807	0.0954893	7.96746	1.62e-15	7.13e-14
ENSG00000175567.11	UCP2	protein_coding	4842.14	0.728933	0.0915466	7.96243	1.69e-15	7.41e-14
ENSG00000186834.4	HEXIM1	protein_coding	344.971	-0.79418	0.0997852	-7.95889	1.74e-15	7.61e-14
ENSG00000107518.18	ATRNL1	protein_coding	60.2796	-2.4065	0.302449	-7.95671	1.77e-15	7.73e-14
ENSG00000142512.15	SIGLEC10	protein_coding	99.5132	-2.22724	0.279945	-7.95601	1.78e-15	7.75e-14
ENSG00000137101.13	CD72	protein_coding	592.382	-0.818759	0.10299	-7.94992	1.87e-15	8.12e-14
ENSG00000166326.7	TRIM44	protein_coding	1321.47	-2.29767	0.289224	-7.94423	1.95e-15	8.49e-14
ENSG00000112308.13	C6orf62	protein_coding	1416.8	-0.494139	0.0623978	-7.91917	2.39e-15	1.04e-13
ENSG00000234883.6	MIR155HG	lncRNA	168.748	-3.31062	0.419073	-7.89986	2.79e-15	1.21e-13
ENSG00000165275.10	TRMT10B	protein_coding	76.639	-2.81111	0.356184	-7.8923	2.97e-15	1.28e-13
ENSG00000189171.14	S100A13	protein_coding	82.5332	-2.31835	0.294386	-7.87522	3.4e-15	1.46e-13
ENSG00000089094.19	KDM2B	protein_coding	2499.31	-1.26237	0.160391	-7.87059	3.53e-15	1.52e-13
ENSG00000099308.10	MAST3	protein_coding	742.859	0.590355	0.0750503	7.86612	3.66e-15	1.57e-13
ENSG00000108379.10	WNT3	protein_coding	166.729	-1.50896	0.192303	-7.84682	4.27e-15	1.82e-13
ENSG00000137054.16	POLR1E	protein_coding	1265.85	0.663796	0.084606	7.84573	4.3e-15	1.83e-13
ENSG00000176454.14	LPCAT4	protein_coding	790.804	0.668038	0.0852662	7.83473	4.7e-15	2e-13
ENSG00000162174.12	ASRGL1	protein_coding	164.323	-2.40699	0.307294	-7.83286	4.77e-15	2.02e-13
ENSG00000144381.18	HSPD1	protein_coding	23671.4	0.287201	0.0366727	7.83148	4.82e-15	2.04e-13
ENSG00000204991.11	SPIRE2	protein_coding	119.383	1.43721	0.183561	7.82962	4.89e-15	2.07e-13
ENSG00000160948.14	VPS28	protein_coding	898.24	-0.687049	0.0877705	-7.82779	4.97e-15	2.09e-13
ENSG00000114353.17	GNAI2	protein_coding	2765.48	-0.385677	0.0493141	-7.82083	5.25e-15	2.21e-13
ENSG00000133106.15	EPSTI1	protein_coding	156.078	-2.54003	0.324908	-7.81768	5.38e-15	2.26e-13
ENSG00000228502.1	EEF1A1P11	processed_pseudogene	252.136	1.70823	0.218997	7.80025	6.18e-15	2.59e-13
ENSG00000050820.17	BCAR1	protein_coding	69.8156	-2.7264	0.350295	-7.78314	7.07e-15	2.95e-13
ENSG00000188822.8	CNR2	protein_coding	237.376	-1.5277	0.196353	-7.7804	7.23e-15	3.01e-13
ENSG00000228223.3	HCG11	lncRNA	119.385	-1.8079	0.23242	-7.7786	7.33e-15	3.05e-13
ENSG00000158246.8	TENT5B	protein_coding	26.0889	-5.57967	0.717815	-7.77313	7.66e-15	3.18e-13
ENSG00000147955.18	SIGMAR1	protein_coding	1574.22	0.50391	0.0649385	7.75981	8.51e-15	3.52e-13
ENSG00000103187.8	COTL1	protein_coding	5427.79	-0.908575	0.117163	-7.75476	8.85e-15	3.66e-13
ENSG00000259881.1	AC092384.2	lncRNA	242.692	-2.0383	0.263345	-7.74003	9.94e-15	4.1e-13
ENSG00000131669.10	NINJ1	protein_coding	234.781	-1.51428	0.195694	-7.73799	1.01e-14	4.15e-13
ENSG00000124507.11	PACSIN1	protein_coding	241.253	-1.69725	0.219414	-7.73541	1.03e-14	4.23e-13
ENSG00000176055.10	MBLAC2	protein_coding	302.62	0.96802	0.125205	7.73148	1.06e-14	4.35e-13
ENSG00000096968.14	JAK2	protein_coding	193.867	-3.29142	0.425945	-7.72734	1.1e-14	4.49e-13
ENSG00000171813.14	PWWP2B	protein_coding	67.7955	-2.20938	0.286339	-7.71596	1.2e-14	4.89e-13
ENSG00000185507.21	IRF7	protein_coding	70.0582	-2.44391	0.316799	-7.71438	1.22e-14	4.94e-13
ENSG00000066294.15	CD84	protein_coding	691.935	-1.84532	0.239302	-7.71125	1.25e-14	5.06e-13
ENSG00000130592.17	LSP1	protein_coding	8452.11	-1.32734	0.172398	-7.69928	1.37e-14	5.54e-13
ENSG00000267121.6	AC008105.2	lncRNA	384.679	-1.56371	0.203267	-7.6929	1.44e-14	5.81e-13
ENSG00000108679.13	LGALS3BP	protein_coding	592.571	1.61117	0.209577	7.68772	1.5e-14	6.04e-13
ENSG00000188677.15	PARVB	protein_coding	74.3067	-2.72218	0.354145	-7.68661	1.51e-14	6.08e-13
ENSG00000187601.5	MAGEH1	protein_coding	64.0007	-2.68862	0.349864	-7.68474	1.53e-14	6.15e-13
ENSG00000164209.17	SLC25A46	protein_coding	1859.97	0.774445	0.100788	7.6839	1.54e-14	6.18e-13
ENSG00000270629.6	NBPF14	protein_coding	3444.77	-1.83302	0.238692	-7.67943	1.6e-14	6.39e-13
ENSG00000197892.13	KIF13B	protein_coding	155.902	-2.01071	0.261856	-7.67866	1.61e-14	6.41e-13
ENSG00000198355.5	PIM3	protein_coding	1377.09	-0.889876	0.116329	-7.64965	2.02e-14	8.02e-13
ENSG00000196118.12	CCDC189	protein_coding	129.921	-1.75899	0.230149	-7.64285	2.12e-14	8.42e-13
ENSG00000249790.3	AC092490.1	lncRNA	122.26	-1.95849	0.256251	-7.64286	2.12e-14	8.42e-13
ENSG00000257093.7	DENND11	protein_coding	757.192	-1.50241	0.196598	-7.64203	2.14e-14	8.44e-13
ENSG00000149781.13	FERMT3	protein_coding	926.41	-1.88819	0.247083	-7.64194	2.14e-14	8.44e-13
ENSG00000163636.11	PSMD6	protein_coding	1490.85	-0.772822	0.101229	-7.63441	2.27e-14	8.93e-13
ENSG00000139112.11	GABARAPL1	protein_coding	312.564	-2.07268	0.271754	-7.62702	2.4e-14	9.44e-13
ENSG00000156709.15	AIFM1	protein_coding	2079.55	0.849471	0.111429	7.62341	2.47e-14	9.69e-13
ENSG00000017483.15	SLC38A5	protein_coding	602.88	-1.87499	0.246504	-7.60635	2.82e-14	1.1e-12
ENSG00000074855.11	ANO8	protein_coding	363.111	0.991163	0.130353	7.6037	2.88e-14	1.12e-12
ENSG00000004534.15	RBM6	protein_coding	2951	0.697929	0.0918411	7.59931	2.98e-14	1.16e-12
ENSG00000164713.10	BRI3	protein_coding	515.786	-0.884544	0.11639	-7.59984	2.97e-14	1.16e-12
ENSG00000250337.7	PURPL	lncRNA	295.266	0.90737	0.119421	7.59806	3.01e-14	1.17e-12
ENSG00000100983.12	GSS	protein_coding	1507.43	0.551952	0.0726698	7.59535	3.07e-14	1.19e-12
ENSG00000140092.15	FBLN5	protein_coding	107.98	-2.49264	0.328252	-7.59367	3.11e-14	1.2e-12
ENSG00000126903.16	SLC10A3	protein_coding	496.961	1.0463	0.138093	7.57679	3.54e-14	1.37e-12
ENSG00000175048.17	ZDHHC14	protein_coding	293.374	1.01905	0.134505	7.5763	3.56e-14	1.37e-12
ENSG00000186648.15	CARMIL3	protein_coding	413.037	1.10709	0.14619	7.57296	3.65e-14	1.4e-12
ENSG00000165775.18	FUNDC2	protein_coding	974.281	0.749619	0.0990585	7.56744	3.81e-14	1.46e-12
ENSG00000035720.8	STAP1	protein_coding	702.369	0.516289	0.0682487	7.56482	3.88e-14	1.49e-12
ENSG00000091073.19	DTX2	protein_coding	319.51	-1.40872	0.186333	-7.56025	4.02e-14	1.53e-12
ENSG00000107789.16	MINPP1	protein_coding	46.2619	-2.76119	0.365216	-7.56043	4.02e-14	1.53e-12
ENSG00000143155.13	TIPRL	protein_coding	1326.66	-0.8014	0.106041	-7.55745	4.11e-14	1.56e-12
ENSG00000063245.15	EPN1	protein_coding	2111.08	0.849763	0.112457	7.55635	4.15e-14	1.57e-12
ENSG00000160593.19	JAML	protein_coding	188.698	-1.63068	0.215819	-7.55578	4.16e-14	1.58e-12
ENSG00000137185.13	ZSCAN9	protein_coding	37.665	-3.36086	0.444996	-7.55255	4.27e-14	1.61e-12
ENSG00000141994.16	DUS3L	protein_coding	749.637	-0.84188	0.11153	-7.54848	4.4e-14	1.66e-12
ENSG00000143633.13	C1orf131	protein_coding	436.714	0.669957	0.0889487	7.53195	5e-14	1.88e-12
ENSG00000133639.6	BTG1	protein_coding	1168.43	-0.857088	0.11402	-7.51697	5.61e-14	2.1e-12
ENSG00000244754.9	N4BP2L2	protein_coding	712.778	-0.744383	0.0993346	-7.49369	6.7e-14	2.51e-12
ENSG00000105810.10	CDK6	protein_coding	1117.58	-0.796417	0.106302	-7.49201	6.78e-14	2.54e-12
ENSG00000170846.17	AC093323.1	protein_coding	155.609	-1.89533	0.253315	-7.48211	7.31e-14	2.73e-12
ENSG00000186787.10	SPIN2B	protein_coding	48.2371	-2.75902	0.36903	-7.47643	7.64e-14	2.84e-12
ENSG00000187961.14	KLHL17	protein_coding	349.335	-1.01615	0.135962	-7.47376	7.79e-14	2.9e-12
ENSG00000101350.8	KIF3B	protein_coding	1487.47	0.818051	0.109538	7.4682	8.13e-14	3.02e-12
ENSG00000152518.8	ZFP36L2	protein_coding	1102.27	-0.903057	0.120932	-7.46745	8.18e-14	3.03e-12
ENSG00000132109.10	TRIM21	protein_coding	283.661	-1.01869	0.136531	-7.46126	8.57e-14	3.17e-12
ENSG00000134215.16	VAV3	protein_coding	208.843	-1.88511	0.252797	-7.45699	8.85e-14	3.26e-12
ENSG00000018610.15	CXorf56	protein_coding	619.776	0.627753	0.0843006	7.4466	9.58e-14	3.52e-12
ENSG00000108576.10	SLC6A4	protein_coding	20.4636	-4.63683	0.622816	-7.44495	9.7e-14	3.56e-12
ENSG00000211450.10	SELENOH	protein_coding	1060.62	-1.23336	0.165702	-7.44327	9.82e-14	3.6e-12
ENSG00000198286.10	CARD11	protein_coding	1628.59	0.69435	0.093352	7.43797	1.02e-13	3.73e-12
ENSG00000211949.3	IGHV3-23	IG_V_gene	288.925	-1.51761	0.204031	-7.43814	1.02e-13	3.73e-12
ENSG00000148834.13	GSTO1	protein_coding	310.184	-1.87546	0.252352	-7.4319	1.07e-13	3.9e-12
ENSG00000099940.12	SNAP29	protein_coding	588.684	0.663612	0.0892981	7.43143	1.07e-13	3.91e-12
ENSG00000233913.7	RPL10P9	processed_pseudogene	1005.56	1.42435	0.191696	7.43024	1.08e-13	3.94e-12
ENSG00000198763.3	MT-ND2	protein_coding	47378.5	-0.646889	0.0871283	-7.42456	1.13e-13	4.1e-12
ENSG00000106462.11	EZH2	protein_coding	2844.26	-0.867928	0.116923	-7.42307	1.14e-13	4.14e-12
ENSG00000134602.16	STK26	protein_coding	1050.37	0.553596	0.0746555	7.41534	1.21e-13	4.38e-12
ENSG00000100664.11	EIF5	protein_coding	6024.68	-0.673912	0.0909045	-7.4134	1.23e-13	4.43e-12
ENSG00000169446.6	MMGT1	protein_coding	474.427	1.02263	0.137985	7.41116	1.25e-13	4.5e-12
ENSG00000102401.20	ARMCX3	protein_coding	176.862	-2.19348	0.296836	-7.38954	1.47e-13	5.29e-12
ENSG00000225071.1	RPS26P58	processed_pseudogene	24.8432	-40.8024	5.5266	-7.38292	1.55e-13	5.55e-12
ENSG00000276509.1	AC239799.1	lncRNA	58.3741	-2.30109	0.311769	-7.38075	1.57e-13	5.63e-12
ENSG00000287725.1	AP003071.5	protein_coding	145.276	-1.85925	0.251988	-7.37833	1.6e-13	5.72e-12
ENSG00000119411.11	BSPRY	protein_coding	104.277	-1.59813	0.216621	-7.37753	1.61e-13	5.73e-12
ENSG00000173200.13	PARP15	protein_coding	163.617	-1.68921	0.228965	-7.37759	1.61e-13	5.73e-12
ENSG00000146802.13	TMEM168	protein_coding	393.742	-1.16355	0.157799	-7.37363	1.66e-13	5.89e-12
ENSG00000152495.11	CAMK4	protein_coding	583.592	-2.54566	0.345727	-7.36321	1.8e-13	6.36e-12
ENSG00000073849.16	ST6GAL1	protein_coding	5494.84	0.751012	0.102079	7.35715	1.88e-13	6.64e-12
ENSG00000120832.10	MTERF2	protein_coding	107.518	-2.32362	0.316046	-7.35218	1.95e-13	6.88e-12
ENSG00000155926.14	SLA	protein_coding	124.533	-2.08187	0.28319	-7.35149	1.96e-13	6.9e-12
ENSG00000211895.5	IGHA1	IG_C_gene	674.51	-1.34003	0.182371	-7.34783	2.01e-13	7.08e-12
ENSG00000184293.7	CLECL1	protein_coding	141.36	-2.25983	0.307786	-7.3422	2.1e-13	7.37e-12
ENSG00000100292.18	HMOX1	protein_coding	81.9825	-2.39082	0.326046	-7.33279	2.25e-13	7.89e-12
ENSG00000008394.13	MGST1	protein_coding	999.891	-2.12338	0.28962	-7.33161	2.27e-13	7.94e-12
ENSG00000165983.15	PTER	protein_coding	295.903	0.859898	0.117295	7.33109	2.28e-13	7.96e-12
ENSG00000111110.12	PPM1H	protein_coding	67.5604	-2.46506	0.336458	-7.3265	2.36e-13	8.22e-12
ENSG00000128487.18	SPECC1	protein_coding	103.339	-2.35531	0.321542	-7.32503	2.39e-13	8.3e-12
ENSG00000156587.16	UBE2L6	protein_coding	1481.65	0.602653	0.0823985	7.31388	2.6e-13	9e-12
ENSG00000099812.9	MISP	protein_coding	56.4262	2.4043	0.328864	7.31094	2.65e-13	9.18e-12
ENSG00000161057.13	PSMC2	protein_coding	2697.2	-0.736088	0.100688	-7.31059	2.66e-13	9.19e-12
ENSG00000198860.14	TSEN15	protein_coding	864.096	-0.703637	0.0963466	-7.30318	2.81e-13	9.69e-12
ENSG00000177426.22	TGIF1	protein_coding	120.416	-2.20339	0.30178	-7.30132	2.85e-13	9.81e-12
ENSG00000136295.15	TTYH3	protein_coding	585.975	-1.33285	0.182632	-7.29799	2.92e-13	1e-11
ENSG00000179431.7	FJX1	protein_coding	172.363	-1.92839	0.264219	-7.29843	2.91e-13	1e-11
ENSG00000213397.11	HAUS7	protein_coding	651.987	0.640358	0.0879732	7.27901	3.36e-13	1.15e-11
ENSG00000130312.7	MRPL34	protein_coding	1677.96	0.708276	0.097338	7.27645	3.43e-13	1.17e-11
ENSG00000168769.14	TET2	protein_coding	198.41	-1.68691	0.231877	-7.27503	3.46e-13	1.18e-11
ENSG00000160602.14	NEK8	protein_coding	410.025	0.631404	0.0867959	7.27458	3.48e-13	1.18e-11
ENSG00000129116.19	PALLD	protein_coding	183.074	2.00502	0.275643	7.27398	3.49e-13	1.19e-11
ENSG00000169508.7	GPR183	protein_coding	369.619	-2.30816	0.318063	-7.25691	3.96e-13	1.34e-11
ENSG00000087586.18	AURKA	protein_coding	1166.36	-0.914111	0.125993	-7.25528	4.01e-13	1.36e-11
ENSG00000275993.3	SIK1B	protein_coding	126.003	-2.25833	0.311291	-7.25474	4.02e-13	1.36e-11
ENSG00000065809.14	FAM107B	protein_coding	3523.06	-0.957164	0.132126	-7.24432	4.35e-13	1.46e-11
ENSG00000165724.6	ZMYND19	protein_coding	862.691	0.572026	0.0789546	7.24499	4.32e-13	1.46e-11
ENSG00000134508.12	CABLES1	protein_coding	904.878	-2.63286	0.363478	-7.24352	4.37e-13	1.47e-11
ENSG00000158290.19	CUL4B	protein_coding	1232.41	0.814828	0.112525	7.24131	4.44e-13	1.49e-11
ENSG00000085733.16	CTTN	protein_coding	588.742	1.21075	0.167226	7.24019	4.48e-13	1.5e-11
ENSG00000177646.20	ACAD9	protein_coding	1239.26	0.784824	0.108403	7.23988	4.49e-13	1.5e-11
ENSG00000233527.9	ZNF529-AS1	lncRNA	35.5859	-2.73584	0.377963	-7.23839	4.54e-13	1.52e-11
ENSG00000064393.16	HIPK2	protein_coding	163.375	-2.28942	0.316354	-7.23688	4.59e-13	1.53e-11
ENSG00000108528.14	SLC25A11	protein_coding	1213.01	0.828369	0.114548	7.23162	4.77e-13	1.58e-11
ENSG00000196547.15	MAN2A2	protein_coding	905.76	-1.37135	0.189625	-7.2319	4.76e-13	1.58e-11
ENSG00000135775.14	COG2	protein_coding	940.228	0.721964	0.0998615	7.22965	4.84e-13	1.6e-11
ENSG00000143401.15	ANP32E	protein_coding	9190.45	-1.10226	0.152527	-7.22669	4.95e-13	1.64e-11
ENSG00000133985.3	TTC9	protein_coding	378.862	0.785477	0.108732	7.22396	5.05e-13	1.67e-11
ENSG00000149485.19	FADS1	protein_coding	416.421	1.35886	0.188181	7.221	5.16e-13	1.7e-11
ENSG00000162433.15	AK4	protein_coding	384.665	-1.79479	0.248992	-7.20824	5.67e-13	1.86e-11
ENSG00000160049.12	DFFA	protein_coding	2251.61	0.510613	0.070869	7.20504	5.8e-13	1.91e-11
ENSG00000164951.16	PDP1	protein_coding	171.27	1.58185	0.219709	7.19975	6.03e-13	1.97e-11
ENSG00000163931.16	TKT	protein_coding	8968.52	0.514194	0.0714204	7.19954	6.04e-13	1.97e-11
ENSG00000175287.19	PHYHD1	protein_coding	471.868	-1.84483	0.256217	-7.20028	6.01e-13	1.97e-11
ENSG00000042980.13	ADAM28	protein_coding	129.444	-2.30145	0.32011	-7.18956	6.5e-13	2.12e-11
ENSG00000101442.10	ACTR5	protein_coding	514.222	0.611455	0.0851068	7.18456	6.74e-13	2.19e-11
ENSG00000175938.7	ORAI3	protein_coding	52.0878	-2.36763	0.329782	-7.17937	7e-13	2.28e-11
ENSG00000088992.18	TESC	protein_coding	328.673	-2.47577	0.345567	-7.16437	7.81e-13	2.53e-11
ENSG00000198851.10	CD3E	protein_coding	78.9421	1.44317	0.201565	7.15979	8.08e-13	2.62e-11
ENSG00000130449.6	ZSWIM6	protein_coding	74.0743	-1.64439	0.229737	-7.15771	8.2e-13	2.65e-11
ENSG00000099385.12	BCL7C	protein_coding	154.342	-1.26176	0.1765	-7.14877	8.76e-13	2.83e-11
ENSG00000264343.6	NOTCH2NLA	protein_coding	565.622	-2.35523	0.329516	-7.14755	8.83e-13	2.85e-11
ENSG00000182022.18	CHST15	protein_coding	504.853	-1.5809	0.221422	-7.13976	9.35e-13	3.01e-11
ENSG00000055163.20	CYFIP2	protein_coding	6170.89	0.637847	0.0893746	7.13679	9.55e-13	3.07e-11
ENSG00000071889.17	FAM3A	protein_coding	539.904	0.873363	0.12238	7.13647	9.58e-13	3.07e-11
ENSG00000169895.6	SYAP1	protein_coding	862.372	0.502068	0.0704104	7.13059	9.99e-13	3.19e-11
ENSG00000259943.1	AL050341.2	lncRNA	216.159	0.880556	0.123492	7.13045	1e-12	3.19e-11
ENSG00000224051.7	CPTP	protein_coding	626.57	0.727774	0.102094	7.12849	1.01e-12	3.23e-11
ENSG00000174928.16	C3orf33	protein_coding	65.4069	-2.17486	0.30512	-7.12789	1.02e-12	3.24e-11
ENSG00000224078.15	SNHG14	lncRNA	490.559	-1.68028	0.235755	-7.1272	1.02e-12	3.25e-11
ENSG00000245532.9	NEAT1	lncRNA	2980.05	1.08171	0.151779	7.12688	1.03e-12	3.26e-11
ENSG00000198934.5	MAGEE1	protein_coding	69.8829	1.72242	0.241756	7.12461	1.04e-12	3.3e-11
ENSG00000101546.13	RBFA	protein_coding	875.758	0.618302	0.0868121	7.12231	1.06e-12	3.35e-11
ENSG00000205018.2	AC092384.1	lncRNA	13.7501	-3.77737	0.530426	-7.12138	1.07e-12	3.37e-11
ENSG00000160752.15	FDPS	protein_coding	4434.07	-0.984561	0.138318	-7.1181	1.09e-12	3.45e-11
ENSG00000145284.12	SCD5	protein_coding	335.885	0.811051	0.114072	7.10997	1.16e-12	3.65e-11
ENSG00000115919.15	KYNU	protein_coding	192.002	-1.06324	0.149624	-7.10607	1.19e-12	3.74e-11
ENSG00000155380.13	SLC16A1	protein_coding	3288.06	0.419845	0.0590804	7.10633	1.19e-12	3.74e-11
ENSG00000245768.7	AC106793.1	lncRNA	67.3823	1.62262	0.228408	7.10402	1.21e-12	3.79e-11
ENSG00000197622.13	CDC42SE1	protein_coding	1432.16	-0.592051	0.0834281	-7.09655	1.28e-12	4e-11
ENSG00000163468.15	CCT3	protein_coding	14603.3	-0.396403	0.0559037	-7.09082	1.33e-12	4.16e-11
ENSG00000111344.11	RASAL1	protein_coding	1543.48	0.76126	0.107367	7.09026	1.34e-12	4.17e-11
ENSG00000163840.10	DTX3L	protein_coding	105.145	-1.83705	0.259252	-7.08597	1.38e-12	4.29e-11
ENSG00000206535.8	LNP1	protein_coding	119.743	-1.42449	0.201119	-7.08283	1.41e-12	4.38e-11
ENSG00000185730.8	ZNF696	protein_coding	247.385	-2.00396	0.283203	-7.07606	1.48e-12	4.59e-11
ENSG00000110446.12	SLC15A3	protein_coding	64.5992	-1.87809	0.265428	-7.0757	1.49e-12	4.6e-11
ENSG00000185950.9	IRS2	protein_coding	134.126	-1.60741	0.22728	-7.07235	1.52e-12	4.7e-11
ENSG00000157343.9	ARMC12	protein_coding	33.8918	-2.25458	0.31922	-7.06279	1.63e-12	5.03e-11
ENSG00000186416.17	NKRF	protein_coding	774.69	0.551783	0.0781897	7.05698	1.7e-12	5.24e-11
ENSG00000004455.17	AK2	protein_coding	7770.83	0.496019	0.0703057	7.05517	1.72e-12	5.3e-11
ENSG00000270231.4	NBPF8	transcribed_unprocessed_pseudogene	659.192	-1.14214	0.161956	-7.05218	1.76e-12	5.4e-11
ENSG00000223804.5	AC244669.1	transcribed_unprocessed_pseudogene	180.196	-3.40781	0.484244	-7.03738	1.96e-12	6e-11
ENSG00000184441.4	AP001062.1	lncRNA	70.6523	-1.8807	0.267353	-7.03451	2e-12	6.11e-11
ENSG00000125503.13	PPP1R12C	protein_coding	2125.74	0.769787	0.109436	7.03414	2e-12	6.12e-11
ENSG00000104361.10	NIPAL2	protein_coding	176.971	-2.50973	0.357211	-7.02589	2.13e-12	6.48e-11
ENSG00000274523.5	RCC1L	protein_coding	962.69	-1.02324	0.145771	-7.0195	2.23e-12	6.77e-11
ENSG00000158966.16	CACHD1	protein_coding	138.055	1.14404	0.16312	7.01348	2.32e-12	7.06e-11
ENSG00000124207.17	CSE1L	protein_coding	7353.96	0.495559	0.0706939	7.00992	2.38e-12	7.23e-11
ENSG00000101191.17	DIDO1	protein_coding	2696.7	0.712433	0.101691	7.00586	2.45e-12	7.43e-11
ENSG00000180628.15	PCGF5	protein_coding	1367.15	0.606258	0.0866236	6.99876	2.58e-12	7.8e-11
ENSG00000108479.12	GALK1	protein_coding	158.641	-2.34391	0.334925	-6.9983	2.59e-12	7.82e-11
ENSG00000286219.1	NOTCH2NLC	protein_coding	645.178	-2.18971	0.313322	-6.98868	2.77e-12	8.36e-11
ENSG00000101161.8	PRPF6	protein_coding	2941.96	0.331127	0.0473869	6.98772	2.79e-12	8.39e-11
ENSG00000160211.19	G6PD	protein_coding	1253.79	0.648792	0.0928454	6.98787	2.79e-12	8.39e-11
ENSG00000198876.13	DCAF12	protein_coding	1872.37	0.877513	0.125648	6.98392	2.87e-12	8.6e-11
ENSG00000083814.13	ZNF671	protein_coding	54.5805	-2.40219	0.344175	-6.97956	2.96e-12	8.86e-11
ENSG00000171488.15	LRRC8C	protein_coding	97.5986	-1.49845	0.214713	-6.97887	2.98e-12	8.89e-11
ENSG00000159423.17	ALDH4A1	protein_coding	178.235	-2.01378	0.288774	-6.97353	3.09e-12	9.22e-11
ENSG00000131788.16	PIAS3	protein_coding	1173.08	-1.08988	0.156539	-6.96232	3.35e-12	9.97e-11
ENSG00000164620.9	RELL2	protein_coding	218.819	-1.47121	0.211394	-6.95956	3.41e-12	1.02e-10
ENSG00000269743.3	SLC25A53	protein_coding	263.978	0.837769	0.120424	6.95681	3.48e-12	1.03e-10
ENSG00000100852.13	ARHGAP5	protein_coding	369.108	-1.46235	0.210292	-6.9539	3.55e-12	1.05e-10
ENSG00000132024.18	CC2D1A	protein_coding	1084.28	0.522734	0.0752161	6.94976	3.66e-12	1.08e-10
ENSG00000130054.5	FAM155B	protein_coding	59.8188	-2.33425	0.336163	-6.9438	3.82e-12	1.13e-10
ENSG00000079257.8	LXN	protein_coding	58.4261	1.60995	0.232056	6.93775	3.98e-12	1.18e-10
ENSG00000179562.3	GCC1	protein_coding	318.59	-0.868506	0.125283	-6.93235	4.14e-12	1.22e-10
ENSG00000005022.6	SLC25A5	protein_coding	10708	0.727715	0.105082	6.92524	4.35e-12	1.28e-10
ENSG00000134470.21	IL15RA	protein_coding	84.6692	-2.22718	0.32159	-6.92553	4.34e-12	1.28e-10
ENSG00000110756.18	HPS5	protein_coding	808.064	-0.652266	0.0942338	-6.92178	4.46e-12	1.31e-10
ENSG00000122862.5	SRGN	protein_coding	1341.4	-3.5897	0.519043	-6.91598	4.65e-12	1.36e-10
ENSG00000143674.11	MAP3K21	protein_coding	108.145	-1.99235	0.288243	-6.91206	4.78e-12	1.4e-10
ENSG00000164403.15	SHROOM1	protein_coding	52.9084	-3.07383	0.4448	-6.9106	4.83e-12	1.41e-10
ENSG00000125826.21	RBCK1	protein_coding	2003.29	0.50959	0.0737518	6.90953	4.86e-12	1.42e-10
ENSG00000129071.10	MBD4	protein_coding	1418.64	0.898311	0.130038	6.90808	4.91e-12	1.43e-10
ENSG00000154096.14	THY1	protein_coding	611.833	1.29361	0.187286	6.90715	4.95e-12	1.44e-10
ENSG00000212864.3	RNF208	protein_coding	109.082	1.19486	0.173013	6.90621	4.98e-12	1.44e-10
ENSG00000164687.11	FABP5	protein_coding	3754.39	0.553327	0.080188	6.90038	5.19e-12	1.5e-10
ENSG00000155961.5	RAB39B	protein_coding	354.614	0.909475	0.131919	6.89418	5.42e-12	1.57e-10
ENSG00000029153.14	ARNTL2	protein_coding	126.492	-2.36986	0.343928	-6.89058	5.56e-12	1.6e-10
ENSG00000078687.17	TNRC6C	protein_coding	116.154	-2.21958	0.322332	-6.88602	5.74e-12	1.65e-10
ENSG00000145014.18	TMEM44	protein_coding	153.407	1.27772	0.186049	6.86764	6.53e-12	1.88e-10
ENSG00000145882.11	PCYOX1L	protein_coding	796.192	0.807408	0.11773	6.85812	6.98e-12	2e-10
ENSG00000280649.2	AC245100.6	TEC	297.904	-1.04651	0.152629	-6.85655	7.05e-12	2.02e-10
ENSG00000171310.11	CHST11	protein_coding	160.112	-2.60667	0.380198	-6.85608	7.08e-12	2.03e-10
ENSG00000079335.20	CDC14A	protein_coding	60.4359	-2.46106	0.359095	-6.85349	7.21e-12	2.06e-10
ENSG00000219481.10	NBPF1	protein_coding	1423.11	-1.02779	0.150079	-6.84834	7.47e-12	2.13e-10
ENSG00000116221.15	MRPL37	protein_coding	3798.04	0.464788	0.0679021	6.84498	7.65e-12	2.18e-10
ENSG00000269404.7	SPIB	protein_coding	3492.31	-0.860954	0.125824	-6.84253	7.78e-12	2.21e-10
ENSG00000166851.15	PLK1	protein_coding	1802.24	-1.07238	0.156734	-6.84208	7.81e-12	2.22e-10
ENSG00000166333.14	ILK	protein_coding	1000.32	-0.544866	0.0796506	-6.8407	7.88e-12	2.24e-10
ENSG00000101144.13	BMP7	protein_coding	4268.4	1.13117	0.165575	6.83178	8.39e-12	2.38e-10
ENSG00000185386.15	MAPK11	protein_coding	114.282	-2.80755	0.411081	-6.82968	8.51e-12	2.41e-10
ENSG00000250312.8	ZNF718	protein_coding	96.4122	-1.61338	0.236279	-6.82829	8.59e-12	2.43e-10
ENSG00000118965.16	WDR35	protein_coding	56.739	-2.13653	0.312969	-6.82664	8.69e-12	2.45e-10
ENSG00000173890.17	GPR160	protein_coding	327.535	-1.24192	0.182294	-6.81277	9.57e-12	2.7e-10
ENSG00000161267.12	BDH1	protein_coding	1016.53	0.757538	0.111313	6.80547	1.01e-11	2.83e-10
ENSG00000132305.21	IMMT	protein_coding	2798.51	0.348479	0.0512237	6.80309	1.02e-11	2.87e-10
ENSG00000102221.14	JADE3	protein_coding	361.996	-2.04629	0.301231	-6.79311	1.1e-11	3.08e-10
ENSG00000122126.17	OCRL	protein_coding	232.871	0.843375	0.124199	6.79052	1.12e-11	3.12e-10
ENSG00000167476.10	JSRP1	protein_coding	82.8586	-1.88036	0.27689	-6.79101	1.11e-11	3.12e-10
ENSG00000154102.11	C16orf74	protein_coding	154.199	-2.01643	0.296939	-6.7907	1.12e-11	3.12e-10
ENSG00000179218.15	CALR	protein_coding	13656.2	0.483511	0.071234	6.78764	1.14e-11	3.18e-10
ENSG00000205189.12	ZBTB10	protein_coding	437.006	-1.1931	0.175962	-6.78046	1.2e-11	3.33e-10
ENSG00000140368.13	PSTPIP1	protein_coding	87.2557	-2.73717	0.403678	-6.78058	1.2e-11	3.33e-10
ENSG00000185973.12	TMLHE	protein_coding	66.3048	-2.49059	0.367704	-6.77336	1.26e-11	3.49e-10
ENSG00000113319.13	RASGRF2	protein_coding	56.7132	1.48475	0.219273	6.77121	1.28e-11	3.54e-10
ENSG00000156011.17	PSD3	protein_coding	120.639	-2.3771	0.351449	-6.76372	1.34e-11	3.72e-10
ENSG00000182378.15	PLCXD1	protein_coding	1354.7	1.0343	0.152943	6.76268	1.35e-11	3.74e-10
ENSG00000104731.14	KLHDC4	protein_coding	1590.25	-0.478753	0.0709311	-6.74954	1.48e-11	4.09e-10
ENSG00000172315.6	TP53RK	protein_coding	833.562	0.545447	0.0808269	6.74833	1.5e-11	4.12e-10
ENSG00000120306.11	CYSTM1	protein_coding	830.865	0.912795	0.135315	6.74568	1.52e-11	4.19e-10
ENSG00000145685.14	LHFPL2	protein_coding	246.458	-2.78858	0.413487	-6.74407	1.54e-11	4.23e-10
ENSG00000104969.11	SGTA	protein_coding	3020.51	0.439214	0.0651791	6.73857	1.6e-11	4.38e-10
ENSG00000165716.11	DIPK1B	protein_coding	134.974	0.956555	0.142106	6.73127	1.68e-11	4.6e-10
ENSG00000035403.18	VCL	protein_coding	749.664	-1.43389	0.213034	-6.73078	1.69e-11	4.61e-10
ENSG00000120963.12	ZNF706	protein_coding	1266.42	-0.664193	0.0987486	-6.7261	1.74e-11	4.76e-10
ENSG00000105649.10	RAB3A	protein_coding	145.434	1.27301	0.189291	6.72518	1.75e-11	4.78e-10
ENSG00000107537.14	PHYH	protein_coding	193.201	-2.007	0.29847	-6.72429	1.76e-11	4.8e-10
ENSG00000104313.20	EYA1	protein_coding	39.2592	2.11116	0.314222	6.71871	1.83e-11	4.98e-10
ENSG00000144791.10	LIMD1	protein_coding	381.344	-2.11977	0.315826	-6.71184	1.92e-11	5.21e-10
ENSG00000135127.11	BICDL1	protein_coding	360.71	0.906312	0.13509	6.70895	1.96e-11	5.31e-10
ENSG00000165512.5	ZNF22	protein_coding	1124.99	-0.621691	0.0927038	-6.70621	2e-11	5.4e-10
ENSG00000072954.7	TMEM38A	protein_coding	463.409	0.712838	0.106321	6.70456	2.02e-11	5.46e-10
ENSG00000115415.20	STAT1	protein_coding	1065.86	-1.44927	0.216501	-6.69406	2.17e-11	5.86e-10
ENSG00000163378.14	EOGT	protein_coding	107.1	-1.78926	0.267324	-6.69324	2.18e-11	5.88e-10
ENSG00000185338.6	SOCS1	protein_coding	397.775	-1.78083	0.266302	-6.68727	2.27e-11	6.12e-10
ENSG00000105851.11	PIK3CG	protein_coding	682.565	-1.15035	0.172071	-6.68535	2.3e-11	6.19e-10
ENSG00000181798.3	LINC00471	lncRNA	50.3936	1.60856	0.240686	6.68322	2.34e-11	6.27e-10
ENSG00000143494.15	VASH2	protein_coding	115.833	-1.40632	0.210493	-6.68107	2.37e-11	6.35e-10
ENSG00000272398.6	CD24	protein_coding	1609.95	-1.47259	0.220497	-6.67848	2.41e-11	6.46e-10
ENSG00000170035.16	UBE2E3	protein_coding	568.982	-0.988752	0.148207	-6.67141	2.53e-11	6.77e-10
ENSG00000074370.18	ATP2A3	protein_coding	4115.42	0.666153	0.0999509	6.6648	2.65e-11	7.05e-10
ENSG00000111144.10	LTA4H	protein_coding	2563.12	0.382175	0.0573411	6.66494	2.65e-11	7.05e-10
ENSG00000111670.16	GNPTAB	protein_coding	936.055	0.915278	0.137334	6.6646	2.65e-11	7.05e-10
ENSG00000143252.16	SDHC	protein_coding	628.514	0.913987	0.137135	6.66489	2.65e-11	7.05e-10
ENSG00000198157.11	HMGN5	protein_coding	655.009	0.685833	0.103002	6.65842	2.77e-11	7.34e-10
ENSG00000101856.10	PGRMC1	protein_coding	1086.83	0.555019	0.0833767	6.65676	2.8e-11	7.41e-10
ENSG00000243264.2	IGKV2D-29	IG_V_gene	37.6057	2.28173	0.342779	6.65655	2.8e-11	7.41e-10
ENSG00000178467.18	P4HTM	protein_coding	87.0532	-2.4519	0.368526	-6.65325	2.87e-11	7.57e-10
ENSG00000100568.11	VTI1B	protein_coding	960.771	0.722564	0.108626	6.65184	2.89e-11	7.63e-10
ENSG00000178307.10	TMEM11	protein_coding	829.706	-0.729372	0.109673	-6.6504	2.92e-11	7.69e-10
ENSG00000168234.13	TTC39C	protein_coding	169.546	-1.8436	0.277589	-6.64145	3.11e-11	8.17e-10
ENSG00000214194.9	SMIM30	protein_coding	626.119	-0.86569	0.130446	-6.63639	3.21e-11	8.44e-10
ENSG00000205542.11	TMSB4X	protein_coding	10024.6	-1.22936	0.185264	-6.63575	3.23e-11	8.46e-10
ENSG00000172716.16	SLFN11	protein_coding	353.971	-1.782	0.268693	-6.63211	3.31e-11	8.66e-10
ENSG00000274265.5	AC245297.3	lncRNA	256.81	-1.33226	0.200952	-6.62975	3.36e-11	8.79e-10
ENSG00000167208.15	SNX20	protein_coding	215.086	-3.82117	0.576581	-6.62729	3.42e-11	8.92e-10
ENSG00000164070.12	HSPA4L	protein_coding	438.693	-2.06874	0.312205	-6.62624	3.44e-11	8.98e-10
ENSG00000184216.14	IRAK1	protein_coding	5684.62	0.628313	0.0948781	6.62232	3.54e-11	9.2e-10
ENSG00000088038.19	CNOT3	protein_coding	1351.54	-0.717246	0.108382	-6.61778	3.65e-11	9.48e-10
ENSG00000116514.17	RNF19B	protein_coding	1930.93	0.729531	0.110252	6.61692	3.67e-11	9.51e-10
ENSG00000125910.6	S1PR4	protein_coding	273.908	-1.08408	0.163831	-6.61704	3.66e-11	9.51e-10
ENSG00000105829.13	BET1	protein_coding	409.706	-0.666934	0.100805	-6.61609	3.69e-11	9.55e-10
ENSG00000115806.13	GORASP2	protein_coding	1398.4	0.647488	0.0979304	6.61171	3.8e-11	9.82e-10
ENSG00000104833.12	TUBB4A	protein_coding	681.406	0.873108	0.132091	6.60992	3.85e-11	9.93e-10
ENSG00000118518.16	RNF146	protein_coding	224.527	-0.852764	0.129017	-6.60969	3.85e-11	9.93e-10
ENSG00000163428.4	LRRC58	protein_coding	1319.07	0.692406	0.104781	6.6081	3.89e-11	1e-09
ENSG00000101445.10	PPP1R16B	protein_coding	2722.33	0.799596	0.121016	6.60737	3.91e-11	1.01e-09
ENSG00000070087.14	PFN2	protein_coding	75.7055	-1.79762	0.272246	-6.60294	4.03e-11	1.03e-09
ENSG00000004700.16	RECQL	protein_coding	722.729	-0.864054	0.130897	-6.60104	4.08e-11	1.05e-09
ENSG00000143621.17	ILF2	protein_coding	6682.9	-0.489734	0.0742083	-6.59946	4.13e-11	1.06e-09
ENSG00000160305.18	DIP2A	protein_coding	608.923	-0.598024	0.0907045	-6.5931	4.31e-11	1.1e-09
ENSG00000198752.11	CDC42BPB	protein_coding	241.059	-2.65923	0.403286	-6.5939	4.28e-11	1.1e-09
ENSG00000126524.10	SBDS	protein_coding	1335.78	-0.520379	0.0790167	-6.58568	4.53e-11	1.15e-09
ENSG00000109084.14	TMEM97	protein_coding	1451.25	0.63074	0.0958115	6.58313	4.61e-11	1.17e-09
ENSG00000132394.11	EEFSEC	protein_coding	576.685	0.694403	0.105503	6.58185	4.65e-11	1.18e-09
ENSG00000079739.17	PGM1	protein_coding	1182.98	0.373919	0.056873	6.57463	4.88e-11	1.24e-09
ENSG00000143321.19	HDGF	protein_coding	9665.08	-0.335008	0.0510359	-6.56417	5.23e-11	1.33e-09
ENSG00000185800.12	DMWD	protein_coding	778.479	0.553985	0.0844229	6.56202	5.31e-11	1.34e-09
ENSG00000184709.7	LRRC26	protein_coding	72.0541	-2.19275	0.334109	-6.56297	5.27e-11	1.34e-09
ENSG00000162694.14	EXTL2	protein_coding	114.161	-1.86908	0.284959	-6.55913	5.41e-11	1.37e-09
ENSG00000102241.12	HTATSF1	protein_coding	2280.57	0.852752	0.130244	6.54736	5.86e-11	1.47e-09
ENSG00000183291.17	SELENOF	protein_coding	1840.64	-0.831862	0.127063	-6.54685	5.88e-11	1.47e-09
ENSG00000221914.11	PPP2R2A	protein_coding	1089.14	0.581335	0.0887947	6.54695	5.87e-11	1.47e-09
ENSG00000243279.4	PRAF2	protein_coding	271.51	1.02005	0.155783	6.54787	5.84e-11	1.47e-09
ENSG00000111679.17	PTPN6	protein_coding	532.251	-2.07999	0.31769	-6.54724	5.86e-11	1.47e-09
ENSG00000115425.14	PECR	protein_coding	65.5451	-2.22817	0.340302	-6.54761	5.85e-11	1.47e-09
ENSG00000280206.1	AC026401.3	lncRNA	96.7002	-1.33658	0.204256	-6.54366	6e-11	1.5e-09
ENSG00000196814.15	MVB12B	protein_coding	113.356	-2.06001	0.314926	-6.54125	6.1e-11	1.52e-09
ENSG00000175416.16	CLTB	protein_coding	665.058	-0.798932	0.122157	-6.54018	6.14e-11	1.53e-09
ENSG00000172006.12	ZNF554	protein_coding	95.3966	1.12884	0.172625	6.53928	6.18e-11	1.54e-09
ENSG00000216775.3	AL109918.1	transcribed_unprocessed_pseudogene	311.399	-1.77411	0.271413	-6.53655	6.3e-11	1.57e-09
ENSG00000083844.10	ZNF264	protein_coding	43.6892	-3.94427	0.603585	-6.53474	6.37e-11	1.58e-09
ENSG00000146826.17	MAP11	protein_coding	458.546	-0.705199	0.107932	-6.53371	6.42e-11	1.59e-09
ENSG00000124228.15	DDX27	protein_coding	2663.83	0.486811	0.074522	6.53244	6.47e-11	1.6e-09
ENSG00000138430.16	OLA1	protein_coding	2301.99	0.582392	0.0891516	6.53261	6.46e-11	1.6e-09
ENSG00000272462.3	U91328.1	lncRNA	130.01	-1.11493	0.170658	-6.53316	6.44e-11	1.6e-09
ENSG00000130005.13	GAMT	protein_coding	1237.62	0.836038	0.128003	6.5314	6.52e-11	1.61e-09
ENSG00000226067.7	LINC00623	lncRNA	135.24	-1.45999	0.223637	-6.52839	6.65e-11	1.64e-09
ENSG00000258727.1	AL135999.1	lncRNA	173.852	-1.17242	0.179707	-6.52404	6.84e-11	1.68e-09
ENSG00000105676.14	ARMC6	protein_coding	1784.48	0.604214	0.0926489	6.52155	6.96e-11	1.71e-09
ENSG00000188706.13	ZDHHC9	protein_coding	366.656	0.957049	0.14678	6.52029	7.02e-11	1.72e-09
ENSG00000132481.7	TRIM47	protein_coding	182.325	-2.31261	0.354681	-6.52025	7.02e-11	1.72e-09
ENSG00000181894.15	ZNF329	protein_coding	45.7742	-1.85512	0.284548	-6.51952	7.05e-11	1.73e-09
ENSG00000067704.10	IARS2	protein_coding	1649.09	-0.357437	0.0548441	-6.51732	7.16e-11	1.75e-09
ENSG00000102119.11	EMD	protein_coding	1311.64	0.629145	0.096542	6.51681	7.18e-11	1.75e-09
ENSG00000244187.8	TMEM141	protein_coding	346.115	0.719218	0.110358	6.51716	7.16e-11	1.75e-09
ENSG00000099204.20	ABLIM1	protein_coding	2089.51	1.06132	0.162875	6.51614	7.21e-11	1.76e-09
ENSG00000189319.14	FAM53B	protein_coding	1328.05	0.472206	0.0725466	6.509	7.57e-11	1.84e-09
ENSG00000166025.18	AMOTL1	protein_coding	190.785	-1.82017	0.279762	-6.50614	7.71e-11	1.87e-09
ENSG00000214087.9	ARL16	protein_coding	433.198	-0.694989	0.106942	-6.49872	8.1e-11	1.97e-09
ENSG00000179299.17	NSUN7	protein_coding	40.0871	-2.62586	0.404537	-6.49103	8.52e-11	2.07e-09
ENSG00000134250.20	NOTCH2	protein_coding	981.419	-1.58532	0.24444	-6.48552	8.84e-11	2.14e-09
ENSG00000183576.13	SETD3	protein_coding	1652.19	0.510191	0.0786751	6.48479	8.89e-11	2.15e-09
ENSG00000123159.16	GIPC1	protein_coding	150.417	-1.8176	0.280349	-6.48335	8.97e-11	2.17e-09
ENSG00000152234.16	ATP5F1A	protein_coding	11312.2	0.350561	0.0540878	6.48132	9.09e-11	2.19e-09
ENSG00000274425.1	AC114271.1	lncRNA	210.014	0.806406	0.124497	6.47731	9.34e-11	2.25e-09
ENSG00000155366.17	RHOC	protein_coding	145.197	-1.66543	0.257669	-6.46343	1.02e-10	2.46e-09
ENSG00000215386.13	MIR99AHG	lncRNA	134.064	1.56735	0.242529	6.4625	1.03e-10	2.47e-09
ENSG00000006695.12	COX10	protein_coding	358.39	0.666325	0.103138	6.46054	1.04e-10	2.5e-09
ENSG00000179262.10	RAD23A	protein_coding	3486.87	0.475979	0.0736899	6.45921	1.05e-10	2.52e-09
ENSG00000123505.19	AMD1	protein_coding	2914.59	0.681227	0.105583	6.45204	1.1e-10	2.64e-09
ENSG00000137818.12	RPLP1	protein_coding	30214.4	-0.671771	0.10419	-6.44755	1.14e-10	2.72e-09
ENSG00000166619.15	BLCAP	protein_coding	1939.88	0.677523	0.105151	6.44332	1.17e-10	2.79e-09
ENSG00000169371.14	SNUPN	protein_coding	743.361	-1.0925	0.169859	-6.43181	1.26e-10	3e-09
ENSG00000197122.12	SRC	protein_coding	218.688	2.08419	0.324072	6.43125	1.27e-10	3.01e-09
ENSG00000171766.17	GATM	protein_coding	404.362	-1.26111	0.196119	-6.4303	1.27e-10	3.03e-09
ENSG00000267535.2	LINC00868	lncRNA	194.119	1.40297	0.218445	6.42252	1.34e-10	3.18e-09
ENSG00000174500.13	GCSAM	protein_coding	1779.63	0.699018	0.108853	6.42168	1.35e-10	3.2e-09
ENSG00000187627.17	RGPD1	protein_coding	93.6686	-3.07915	0.479696	-6.41896	1.37e-10	3.25e-09
ENSG00000152256.14	PDK1	protein_coding	698.609	1.20317	0.187684	6.41063	1.45e-10	3.43e-09
ENSG00000274020.4	LINC01138	lncRNA	305.556	-1.35468	0.211355	-6.40951	1.46e-10	3.45e-09
ENSG00000140451.13	PIF1	protein_coding	556.503	-1.08498	0.169628	-6.3962	1.59e-10	3.76e-09
ENSG00000213185.7	FAM24B	protein_coding	55.3627	-2.06509	0.323026	-6.39297	1.63e-10	3.83e-09
ENSG00000135838.13	NPL	protein_coding	140.315	-3.3443	0.523551	-6.38773	1.68e-10	3.96e-09
ENSG00000215030.5	RPL13P12	processed_pseudogene	82.7376	-2.03812	0.319118	-6.38671	1.69e-10	3.98e-09
ENSG00000115317.12	HTRA2	protein_coding	832.909	-1.04423	0.163538	-6.38525	1.71e-10	4.01e-09
ENSG00000171155.8	C1GALT1C1	protein_coding	274.261	0.796862	0.124793	6.38548	1.71e-10	4.01e-09
ENSG00000141582.15	CBX4	protein_coding	852.074	-0.864518	0.13542	-6.38399	1.73e-10	4.04e-09
ENSG00000056097.16	ZFR	protein_coding	1282.57	-1.00053	0.156736	-6.38352	1.73e-10	4.05e-09
ENSG00000158545.16	ZC3H18	protein_coding	2597.09	-0.480169	0.0752614	-6.38002	1.77e-10	4.13e-09
ENSG00000274512.5	TBC1D3L	protein_coding	94.0602	-2.74784	0.430675	-6.3803	1.77e-10	4.13e-09
ENSG00000266208.1	AC080112.1	lncRNA	42.811	-2.22707	0.349236	-6.37696	1.81e-10	4.21e-09
ENSG00000146707.14	POMZP3	protein_coding	184.602	-1.58979	0.249338	-6.37605	1.82e-10	4.22e-09
ENSG00000163913.12	IFT122	protein_coding	608.876	1.02123	0.160158	6.37639	1.81e-10	4.22e-09
ENSG00000077721.16	UBE2A	protein_coding	1471.29	0.505915	0.079368	6.3743	1.84e-10	4.26e-09
ENSG00000165169.11	DYNLT3	protein_coding	182.722	0.881776	0.13834	6.374	1.84e-10	4.27e-09
ENSG00000211772.11	TRBC2	TR_C_gene	1064.9	-1.28694	0.201911	-6.37377	1.84e-10	4.27e-09
ENSG00000130165.10	ELOF1	protein_coding	859.249	0.75192	0.118004	6.37198	1.87e-10	4.31e-09
ENSG00000110324.11	IL10RA	protein_coding	295.357	-1.60496	0.251979	-6.36944	1.9e-10	4.38e-09
ENSG00000182459.5	TEX19	protein_coding	57.7111	2.01724	0.316831	6.36691	1.93e-10	4.45e-09
ENSG00000132465.12	JCHAIN	protein_coding	9151.29	0.699958	0.11007	6.35918	2.03e-10	4.67e-09
ENSG00000063587.15	ZNF275	protein_coding	796.599	0.939565	0.147959	6.35018	2.15e-10	4.95e-09
ENSG00000101346.14	POFUT1	protein_coding	1523.38	0.564835	0.088962	6.34916	2.16e-10	4.97e-09
ENSG00000181274.7	FRAT2	protein_coding	176.443	-1.10481	0.174046	-6.34782	2.18e-10	5.01e-09
ENSG00000091527.16	CDV3	protein_coding	8515.39	0.536037	0.0844674	6.34608	2.21e-10	5.06e-09
ENSG00000161960.16	EIF4A1	protein_coding	11404.2	0.449786	0.0708823	6.34554	2.22e-10	5.07e-09
ENSG00000070018.9	LRP6	protein_coding	230.437	-2.72601	0.429766	-6.343	2.25e-10	5.15e-09
ENSG00000137073.23	UBAP2	protein_coding	1363.75	0.562366	0.0887965	6.33321	2.4e-10	5.48e-09
ENSG00000091483.7	FH	protein_coding	1607.5	-0.456132	0.0721108	-6.32543	2.53e-10	5.76e-09
ENSG00000113387.12	SUB1	protein_coding	1748.78	-1.5304	0.24215	-6.32003	2.62e-10	5.96e-09
ENSG00000171016.13	PYGO1	protein_coding	168.15	-1.62985	0.258209	-6.31215	2.75e-10	6.26e-09
ENSG00000163344.6	PMVK	protein_coding	919.988	-0.684965	0.108525	-6.31156	2.76e-10	6.28e-09
ENSG00000109814.12	UGDH	protein_coding	128.769	-1.62255	0.257364	-6.30449	2.89e-10	6.56e-09
ENSG00000080200.10	CRYBG3	protein_coding	73.2367	-3.04342	0.482808	-6.30359	2.91e-10	6.59e-09
ENSG00000026025.16	VIM	protein_coding	43.8768	-3.99555	0.633858	-6.30355	2.91e-10	6.59e-09
ENSG00000244165.2	P2RY11	protein_coding	279.826	-0.909511	0.144359	-6.30035	2.97e-10	6.71e-09
ENSG00000108175.18	ZMIZ1	protein_coding	566.403	0.945642	0.150212	6.2954	3.07e-10	6.92e-09
ENSG00000164221.13	CCDC112	protein_coding	387.533	-1.48152	0.23556	-6.28936	3.19e-10	7.19e-09
ENSG00000144827.9	ABHD10	protein_coding	224.163	-1.59869	0.254217	-6.28869	3.2e-10	7.21e-09
ENSG00000101608.13	MYL12A	protein_coding	1567.7	-0.494433	0.078643	-6.28706	3.24e-10	7.28e-09
ENSG00000130511.16	SSBP4	protein_coding	1014.06	1.09309	0.173872	6.28675	3.24e-10	7.28e-09
ENSG00000141127.15	PRPSAP2	protein_coding	847.334	0.633218	0.100722	6.28677	3.24e-10	7.28e-09
ENSG00000162804.14	SNED1	protein_coding	272.827	-1.73816	0.276627	-6.28339	3.31e-10	7.43e-09
ENSG00000143409.15	MINDY1	protein_coding	80.4988	-1.43988	0.229301	-6.27941	3.4e-10	7.61e-09
ENSG00000166347.19	CYB5A	protein_coding	605.61	1.19217	0.189917	6.27731	3.44e-10	7.7e-09
ENSG00000213918.10	DNASE1	protein_coding	711.936	1.14272	0.182108	6.27497	3.5e-10	7.81e-09
ENSG00000213190.4	MLLT11	protein_coding	507.907	-1.32725	0.212	-6.26062	3.83e-10	8.56e-09
ENSG00000136573.14	BLK	protein_coding	1981.48	0.707168	0.11301	6.25759	3.91e-10	8.71e-09
ENSG00000198380.13	GFPT1	protein_coding	518.174	-1.34465	0.21489	-6.25738	3.91e-10	8.71e-09
ENSG00000122783.17	CYREN	protein_coding	881.259	-0.639596	0.102261	-6.25456	3.99e-10	8.86e-09
ENSG00000116815.16	CD58	protein_coding	102.603	-3.13166	0.500767	-6.25371	4.01e-10	8.9e-09
ENSG00000118785.14	SPP1	protein_coding	159.465	-1.66612	0.266457	-6.25286	4.03e-10	8.94e-09
ENSG00000137944.18	KYAT3	protein_coding	329.756	-0.897793	0.143634	-6.25057	4.09e-10	9.06e-09
ENSG00000137274.13	BPHL	protein_coding	341.448	0.889056	0.142331	6.24641	4.2e-10	9.29e-09
ENSG00000122986.14	HVCN1	protein_coding	856.393	-2.30889	0.369793	-6.24374	4.27e-10	9.44e-09
ENSG00000125510.18	OPRL1	protein_coding	144.822	-1.11027	0.177885	-6.2415	4.33e-10	9.57e-09
ENSG00000176049.16	JAKMIP2	protein_coding	225.071	1.50789	0.241628	6.24054	4.36e-10	9.61e-09
ENSG00000106484.16	MEST	protein_coding	354.071	-1.67539	0.268642	-6.23651	4.47e-10	9.85e-09
ENSG00000147400.10	CETN2	protein_coding	490.076	0.65775	0.105472	6.23623	4.48e-10	9.85e-09
ENSG00000198931.11	APRT	protein_coding	2626.72	-0.716642	0.114917	-6.2362	4.48e-10	9.85e-09
ENSG00000149474.14	KAT14	protein_coding	624.78	0.597005	0.09582	6.23048	4.65e-10	1.02e-08
ENSG00000155096.14	AZIN1	protein_coding	2552.31	-0.540314	0.0867661	-6.22724	4.75e-10	1.04e-08
ENSG00000173572.11	NLRP13	protein_coding	26.8643	2.71831	0.436678	6.22499	4.82e-10	1.05e-08
ENSG00000189223.15	PAX8-AS1	lncRNA	822.957	-0.576407	0.0925772	-6.22624	4.78e-10	1.05e-08
ENSG00000170476.16	MZB1	protein_coding	5336.73	0.577242	0.0928236	6.2187	5.01e-10	1.09e-08
ENSG00000089041.17	P2RX7	protein_coding	158.631	-2.18015	0.350624	-6.21791	5.04e-10	1.1e-08
ENSG00000287069.1	AC061958.1	lncRNA	34.1759	-2.98506	0.480042	-6.21833	5.02e-10	1.1e-08
ENSG00000134480.16	CCNH	protein_coding	898.645	0.552113	0.0888493	6.21404	5.16e-10	1.12e-08
ENSG00000140006.12	WDR89	protein_coding	362.772	0.804382	0.129472	6.21279	5.21e-10	1.13e-08
ENSG00000109861.17	CTSC	protein_coding	1252.23	-0.859625	0.138438	-6.20945	5.32e-10	1.15e-08
ENSG00000162676.12	GFI1	protein_coding	153.133	-1.94485	0.313174	-6.21012	5.29e-10	1.15e-08
ENSG00000139197.11	PEX5	protein_coding	1750.81	0.599133	0.0965394	6.2061	5.43e-10	1.18e-08
ENSG00000135390.21	ATP5MC2	protein_coding	2577.69	-0.748443	0.120673	-6.20224	5.57e-10	1.2e-08
ENSG00000116396.15	KCNC4	protein_coding	64.2889	-1.70576	0.27509	-6.20074	5.62e-10	1.21e-08
ENSG00000277443.3	MARCKS	protein_coding	546.713	-2.44873	0.394844	-6.20178	5.58e-10	1.21e-08
ENSG00000037757.14	MRI1	protein_coding	380.549	0.874012	0.141024	6.19763	5.73e-10	1.24e-08
ENSG00000086102.19	NFX1	protein_coding	1578.18	0.499782	0.080642	6.19754	5.74e-10	1.24e-08
ENSG00000167646.14	DNAAF3	protein_coding	61.3665	1.94218	0.313626	6.19266	5.92e-10	1.27e-08
ENSG00000130844.19	ZNF331	protein_coding	114.402	-2.01759	0.326296	-6.18332	6.28e-10	1.35e-08
ENSG00000144218.20	AFF3	protein_coding	825.991	0.805477	0.130298	6.18179	6.34e-10	1.36e-08
ENSG00000205808.7	PLPP6	protein_coding	95.4885	1.0182	0.164864	6.17603	6.57e-10	1.41e-08
ENSG00000162512.16	SDC3	protein_coding	55.2255	2.13328	0.345518	6.17415	6.65e-10	1.42e-08
ENSG00000162373.13	BEND5	protein_coding	76.4079	-3.32436	0.538576	-6.1725	6.72e-10	1.44e-08
ENSG00000088298.13	EDEM2	protein_coding	433.295	0.69976	0.113422	6.16955	6.85e-10	1.46e-08
ENSG00000141404.17	GNAL	protein_coding	47.9301	2.66262	0.43204	6.16291	7.14e-10	1.52e-08
ENSG00000078804.13	TP53INP2	protein_coding	323.398	0.694535	0.112686	6.16347	7.12e-10	1.52e-08
ENSG00000164111.15	ANXA5	protein_coding	1085.91	-0.966755	0.156847	-6.16369	7.11e-10	1.52e-08
ENSG00000262902.1	MTCO1P40	processed_pseudogene	529.693	0.954063	0.154826	6.16216	7.18e-10	1.53e-08
ENSG00000285972.1	CERNA2	lncRNA	127.801	-1.92434	0.312312	-6.16157	7.2e-10	1.53e-08
ENSG00000125968.9	ID1	protein_coding	29.9562	-2.75301	0.447326	-6.15437	7.54e-10	1.6e-08
ENSG00000005100.13	DHX33	protein_coding	1120.62	0.60441	0.0982402	6.15237	7.63e-10	1.62e-08
ENSG00000179409.11	GEMIN4	protein_coding	1346.43	0.555567	0.0905553	6.13512	8.51e-10	1.8e-08
ENSG00000064666.15	CNN2	protein_coding	4358.18	0.505887	0.0825117	6.13109	8.73e-10	1.84e-08
ENSG00000105618.14	PRPF31	protein_coding	1980.19	-0.404715	0.0660119	-6.13095	8.74e-10	1.84e-08
ENSG00000257621.8	PSMA3-AS1	lncRNA	390.292	0.607421	0.0990649	6.13155	8.7e-10	1.84e-08
ENSG00000143126.8	CELSR2	protein_coding	551.776	-0.959658	0.156571	-6.12921	8.83e-10	1.86e-08
ENSG00000184056.15	VPS33B	protein_coding	85.6303	-1.42147	0.231981	-6.12753	8.93e-10	1.88e-08
ENSG00000185989.11	RASA3	protein_coding	78.0856	-2.11529	0.345304	-6.12587	9.02e-10	1.9e-08
ENSG00000149150.9	SLC43A1	protein_coding	1120.87	0.642127	0.104844	6.1246	9.09e-10	1.91e-08
ENSG00000287787.1	AC092275.1	lncRNA	87.1256	-2.09385	0.342062	-6.12127	9.28e-10	1.95e-08
ENSG00000110090.13	CPT1A	protein_coding	83.3094	-1.75609	0.287003	-6.11873	9.43e-10	1.98e-08
ENSG00000268658.5	LINC00664	lncRNA	51.0227	1.43488	0.234518	6.11842	9.45e-10	1.98e-08
ENSG00000258366.9	RTEL1	protein_coding	1034.44	0.962468	0.157351	6.11668	9.55e-10	2e-08
ENSG00000179021.10	C3orf38	protein_coding	312.722	-0.822429	0.134492	-6.1151	9.65e-10	2.01e-08
ENSG00000232629.9	HLA-DQB2	protein_coding	292.316	1.23466	0.201904	6.11506	9.65e-10	2.01e-08
ENSG00000186818.12	LILRB4	protein_coding	60.8715	-2.84936	0.466072	-6.11356	9.74e-10	2.03e-08
ENSG00000071462.12	BUD23	protein_coding	2322.64	-0.645653	0.105825	-6.10111	1.05e-09	2.19e-08
ENSG00000134987.12	WDR36	protein_coding	1638.86	0.575235	0.0943438	6.09722	1.08e-09	2.24e-08
ENSG00000067082.15	KLF6	protein_coding	357.539	-1.24542	0.204441	-6.09184	1.12e-09	2.32e-08
ENSG00000173226.17	IQCB1	protein_coding	1131.95	0.598227	0.0982486	6.08891	1.14e-09	2.36e-08
ENSG00000134686.18	PHC2	protein_coding	1251.08	0.686693	0.112914	6.08158	1.19e-09	2.47e-08
ENSG00000153896.19	ZNF599	protein_coding	62.3932	2.11467	0.347949	6.07751	1.22e-09	2.53e-08
ENSG00000154001.14	PPP2R5E	protein_coding	736.058	0.698356	0.114968	6.07437	1.24e-09	2.57e-08
ENSG00000196914.9	ARHGEF12	protein_coding	215.18	-1.61148	0.265333	-6.07341	1.25e-09	2.59e-08
ENSG00000198695.2	MT-ND6	protein_coding	916.922	-1.46075	0.240589	-6.07157	1.27e-09	2.61e-08
ENSG00000150347.17	ARID5B	protein_coding	225.765	-1.52103	0.250562	-6.07047	1.28e-09	2.63e-08
ENSG00000124155.18	PIGT	protein_coding	1595.56	0.53205	0.0877064	6.06627	1.31e-09	2.69e-08
ENSG00000197114.12	ZGPAT	protein_coding	885.782	0.66131	0.109015	6.06621	1.31e-09	2.69e-08
ENSG00000246273.8	SBF2-AS1	lncRNA	131.258	-1.9175	0.316414	-6.06011	1.36e-09	2.79e-08
ENSG00000173198.6	CYSLTR1	protein_coding	94.1912	-1.32498	0.218737	-6.05743	1.38e-09	2.83e-08
ENSG00000100058.12	CRYBB2P1	transcribed_unprocessed_pseudogene	563.42	0.815317	0.134597	6.05744	1.38e-09	2.83e-08
ENSG00000144369.13	FAM171B	protein_coding	40.0363	-2.08426	0.344461	-6.05078	1.44e-09	2.95e-08
ENSG00000163683.12	SMIM14	protein_coding	582.855	-1.93777	0.320417	-6.04764	1.47e-09	3.01e-08
ENSG00000163565.19	IFI16	protein_coding	3697.63	-0.649039	0.107405	-6.04293	1.51e-09	3.09e-08
ENSG00000173208.4	ABCD2	protein_coding	69.5803	-4.04847	0.670259	-6.04015	1.54e-09	3.14e-08
ENSG00000139668.9	WDFY2	protein_coding	306.795	-1.41905	0.235117	-6.03551	1.58e-09	3.23e-08
ENSG00000064961.19	HMG20B	protein_coding	1586.21	0.558009	0.0924769	6.03403	1.6e-09	3.25e-08
ENSG00000250479.9	CHCHD10	protein_coding	2181.59	0.722253	0.119697	6.03403	1.6e-09	3.25e-08
ENSG00000127922.9	SEM1	protein_coding	1526.43	-1.5118	0.250599	-6.03273	1.61e-09	3.27e-08
ENSG00000206418.4	RAB12	protein_coding	275.159	-0.77711	0.128835	-6.03184	1.62e-09	3.29e-08
ENSG00000228037.1	AL139246.3	lncRNA	18.8045	-2.82483	0.468437	-6.03033	1.64e-09	3.32e-08
ENSG00000196670.14	ZFP62	protein_coding	779.801	0.730934	0.121266	6.02751	1.67e-09	3.37e-08
ENSG00000111249.14	CUX2	protein_coding	724.243	-2.44093	0.405101	-6.0255	1.69e-09	3.41e-08
ENSG00000204186.10	ZDBF2	protein_coding	591.929	-1.64588	0.273226	-6.02389	1.7e-09	3.44e-08
ENSG00000111276.11	CDKN1B	protein_coding	691.509	-0.852399	0.141515	-6.0234	1.71e-09	3.45e-08
ENSG00000182013.18	PNMA8A	protein_coding	197.713	-1.70158	0.282553	-6.02217	1.72e-09	3.47e-08
ENSG00000006007.12	GDE1	protein_coding	1148.18	0.573652	0.0952902	6.02006	1.74e-09	3.51e-08
ENSG00000071967.12	CYBRD1	protein_coding	130.429	-2.11403	0.351251	-6.01857	1.76e-09	3.54e-08
ENSG00000228672.4	PROB1	protein_coding	52.2705	-1.74532	0.290599	-6.00595	1.9e-09	3.82e-08
ENSG00000130653.16	PNPLA7	protein_coding	86.8422	1.381	0.229999	6.00438	1.92e-09	3.86e-08
ENSG00000169570.10	DTWD2	protein_coding	57.8841	-2.27908	0.379637	-6.0033	1.93e-09	3.88e-08
ENSG00000136643.12	RPS6KC1	protein_coding	250.573	-1.24318	0.207234	-5.99891	1.99e-09	3.98e-08
ENSG00000127980.16	PEX1	protein_coding	404.132	-1.39738	0.233006	-5.99719	2.01e-09	4.02e-08
ENSG00000118418.14	HMGN3	protein_coding	1527.06	-0.701286	0.116951	-5.9964	2.02e-09	4.03e-08
ENSG00000123572.17	NRK	protein_coding	59.2946	1.88661	0.314684	5.99525	2.03e-09	4.06e-08
ENSG00000137752.24	CASP1	protein_coding	159.013	-1.58744	0.264874	-5.99321	2.06e-09	4.1e-08
ENSG00000117614.10	SYF2	protein_coding	549.864	-0.601774	0.100445	-5.99108	2.08e-09	4.15e-08
ENSG00000157349.17	DDX19B	protein_coding	634.328	0.678896	0.113327	5.99061	2.09e-09	4.16e-08
ENSG00000167281.19	RBFOX3	protein_coding	32.3168	-5.72568	0.957162	-5.98194	2.21e-09	4.38e-08
ENSG00000196368.5	NUDT11	protein_coding	87.2598	-1.38273	0.231386	-5.97587	2.29e-09	4.54e-08
ENSG00000079263.19	SP140	protein_coding	563.936	0.65115	0.108987	5.97455	2.31e-09	4.58e-08
ENSG00000213722.10	DDAH2	protein_coding	92.8682	-1.04812	0.175722	-5.96463	2.45e-09	4.86e-08
ENSG00000143436.11	MRPL9	protein_coding	1506.34	-0.668801	0.112176	-5.96205	2.49e-09	4.93e-08
ENSG00000176678.6	FOXL1	protein_coding	110.138	-2.26339	0.379676	-5.96137	2.5e-09	4.95e-08
ENSG00000169131.13	ZNF354A	protein_coding	197.776	0.846586	0.142041	5.96013	2.52e-09	4.98e-08
ENSG00000158615.9	PPP1R15B	protein_coding	1050.87	-0.418177	0.0701782	-5.95878	2.54e-09	5.01e-08
ENSG00000089159.17	PXN	protein_coding	264.41	-1.28502	0.215813	-5.9543	2.61e-09	5.15e-08
ENSG00000187808.5	SOWAHD	protein_coding	31.8753	-1.96664	0.330306	-5.954	2.62e-09	5.15e-08
ENSG00000105953.15	OGDH	protein_coding	2429.68	0.630774	0.105948	5.9536	2.62e-09	5.16e-08
ENSG00000196365.12	LONP1	protein_coding	5789.64	0.531155	0.0892352	5.9523	2.64e-09	5.19e-08
ENSG00000137731.14	FXYD2	protein_coding	12.7938	-8.27688	1.39076	-5.95132	2.66e-09	5.22e-08
ENSG00000065150.21	IPO5	protein_coding	11786.2	0.608376	0.102232	5.95096	2.67e-09	5.23e-08
ENSG00000119698.12	PPP4R4	protein_coding	80.0096	1.56627	0.263293	5.94878	2.7e-09	5.29e-08
ENSG00000160505.16	NLRP4	protein_coding	56.2191	1.93574	0.325465	5.9476	2.72e-09	5.32e-08
ENSG00000286019.1	NOTCH2NLB	protein_coding	266.805	-2.3134	0.38922	-5.94368	2.79e-09	5.45e-08
ENSG00000125352.6	RNF113A	protein_coding	454.028	0.552344	0.0930738	5.93448	2.95e-09	5.76e-08
ENSG00000165283.16	STOML2	protein_coding	3023.47	0.64352	0.108594	5.9259	3.11e-09	6.06e-08
ENSG00000135686.13	KLHL36	protein_coding	822.187	-0.821513	0.13866	-5.92466	3.13e-09	6.1e-08
ENSG00000159176.14	CSRP1	protein_coding	532.56	0.837243	0.141361	5.92272	3.17e-09	6.16e-08
ENSG00000251493.5	FOXD1	protein_coding	40.7321	-2.20462	0.372613	-5.91663	3.29e-09	6.39e-08
ENSG00000014164.7	ZC3H3	protein_coding	421.513	-0.556736	0.0941525	-5.91313	3.36e-09	6.52e-08
ENSG00000138798.13	EGF	protein_coding	26.2355	-4.03464	0.682344	-5.91291	3.36e-09	6.52e-08
ENSG00000198937.9	CCDC167	protein_coding	598.933	-0.702417	0.118811	-5.91204	3.38e-09	6.55e-08
ENSG00000071073.13	MGAT4A	protein_coding	127.479	-2.84052	0.48047	-5.91195	3.38e-09	6.55e-08
ENSG00000065989.16	PDE4A	protein_coding	379.705	-0.668321	0.113073	-5.91051	3.41e-09	6.59e-08
ENSG00000109689.19	STIM2	protein_coding	1488.75	0.725899	0.12281	5.91073	3.41e-09	6.59e-08
ENSG00000215305.10	VPS16	protein_coding	558.08	-0.780636	0.1321	-5.90943	3.43e-09	6.63e-08
ENSG00000135144.7	DTX1	protein_coding	5817.1	0.437388	0.0740418	5.90731	3.48e-09	6.7e-08
ENSG00000234665.9	LERFS	lncRNA	35.9211	-1.96698	0.333043	-5.90609	3.5e-09	6.75e-08
ENSG00000268858.2	AL118506.1	lncRNA	509.73	0.783006	0.132653	5.90267	3.58e-09	6.88e-08
ENSG00000112759.19	SLC29A1	protein_coding	2369.35	0.558717	0.0946615	5.90227	3.59e-09	6.89e-08
ENSG00000074603.19	DPP8	protein_coding	670.487	-0.80807	0.13692	-5.90178	3.6e-09	6.9e-08
ENSG00000148926.10	ADM	protein_coding	112.845	-1.35145	0.229029	-5.90077	3.62e-09	6.94e-08
ENSG00000182841.12	RRP7BP	transcribed_unprocessed_pseudogene	1047.22	0.497395	0.0843076	5.89976	3.64e-09	6.97e-08
ENSG00000184281.15	TSSC4	protein_coding	721.17	-0.903939	0.153225	-5.89942	3.65e-09	6.98e-08
ENSG00000213672.8	NCKIPSD	protein_coding	544.871	0.776476	0.131648	5.8981	3.68e-09	7.03e-08
ENSG00000112699.11	GMDS	protein_coding	748.779	-1.17142	0.198825	-5.89168	3.82e-09	7.3e-08
ENSG00000229474.7	PATL2	protein_coding	55.378	-1.81641	0.3084	-5.88979	3.87e-09	7.38e-08
ENSG00000115053.17	NCL	protein_coding	28231.6	0.227454	0.0386478	5.88529	3.97e-09	7.57e-08
ENSG00000100350.15	FOXRED2	protein_coding	978.844	0.8506	0.144566	5.88381	4.01e-09	7.63e-08
ENSG00000143772.9	ITPKB	protein_coding	1092.41	0.734939	0.124915	5.88352	4.02e-09	7.64e-08
ENSG00000276128.2	AL591441.1	transcribed_processed_pseudogene	62.8407	2.0333	0.345721	5.88134	4.07e-09	7.73e-08
ENSG00000154146.13	NRGN	protein_coding	208.55	1.03633	0.176231	5.8805	4.09e-09	7.76e-08
ENSG00000147364.17	FBXO25	protein_coding	192.084	-2.09254	0.355851	-5.88038	4.09e-09	7.76e-08
ENSG00000186300.12	ZNF555	protein_coding	74.2273	1.94048	0.330305	5.87483	4.23e-09	8.02e-08
ENSG00000179840.5	PIK3CD-AS1	lncRNA	53.8369	-2.66681	0.454227	-5.87109	4.33e-09	8.19e-08
ENSG00000086061.16	DNAJA1	protein_coding	6418.4	0.318252	0.0542761	5.86357	4.53e-09	8.57e-08
ENSG00000124222.22	STX16	protein_coding	2954.73	0.647529	0.110492	5.86041	4.62e-09	8.72e-08
ENSG00000167280.17	ENGASE	protein_coding	170.061	-2.6199	0.447178	-5.85874	4.66e-09	8.8e-08
ENSG00000198055.11	GRK6	protein_coding	1738.72	0.56645	0.0967354	5.85566	4.75e-09	8.96e-08
ENSG00000010295.20	IFFO1	protein_coding	337.787	-0.923526	0.157729	-5.85513	4.77e-09	8.97e-08
ENSG00000182712.16	CMC4	protein_coding	327.292	0.840454	0.143537	5.85529	4.76e-09	8.97e-08
ENSG00000102755.12	FLT1	protein_coding	99.0192	-1.64982	0.282006	-5.85031	4.91e-09	9.21e-08
ENSG00000267534.4	S1PR2	protein_coding	858.421	0.905371	0.154753	5.85044	4.9e-09	9.21e-08
ENSG00000101052.13	IFT52	protein_coding	655.665	0.632992	0.10841	5.83885	5.26e-09	9.86e-08
ENSG00000135124.15	P2RX4	protein_coding	181.118	-0.995765	0.17069	-5.83376	5.42e-09	1.01e-07
ENSG00000054598.9	FOXC1	protein_coding	33.3371	-2.92506	0.501377	-5.83405	5.41e-09	1.01e-07
ENSG00000116741.8	RGS2	protein_coding	215.365	-1.41192	0.242243	-5.82852	5.59e-09	1.05e-07
ENSG00000151651.16	ADAM8	protein_coding	43.9805	-3.04167	0.52217	-5.82506	5.71e-09	1.07e-07
ENSG00000077044.11	DGKD	protein_coding	2514.93	1.09523	0.188154	5.82092	5.85e-09	1.09e-07
ENSG00000166676.17	TVP23A	protein_coding	18.9325	-3.06268	0.52653	-5.81672	6e-09	1.12e-07
ENSG00000102030.16	NAA10	protein_coding	2139.31	0.597258	0.102731	5.81383	6.11e-09	1.14e-07
ENSG00000140367.12	UBE2Q2	protein_coding	427.603	-0.981389	0.169013	-5.8066	6.38e-09	1.18e-07
ENSG00000151502.11	VPS26B	protein_coding	526.225	0.658875	0.113451	5.80757	6.34e-09	1.18e-07
ENSG00000103528.17	SYT17	protein_coding	45.1581	-3.23447	0.557173	-5.80515	6.43e-09	1.19e-07
ENSG00000168394.12	TAP1	protein_coding	1684.6	-1.45409	0.25063	-5.80173	6.56e-09	1.22e-07
ENSG00000123106.10	CCDC91	protein_coding	261.036	-2.22286	0.383396	-5.7978	6.72e-09	1.25e-07
ENSG00000142227.11	EMP3	protein_coding	120.014	-2.32346	0.400799	-5.79708	6.75e-09	1.25e-07
ENSG00000100625.9	SIX4	protein_coding	71.6259	-1.81189	0.31318	-5.78546	7.23e-09	1.33e-07
ENSG00000115271.11	GCA	protein_coding	102.953	-1.8345	0.317022	-5.78667	7.18e-09	1.33e-07
ENSG00000149054.16	ZNF215	protein_coding	52.1817	-2.33914	0.404309	-5.78552	7.23e-09	1.33e-07
ENSG00000131115.16	ZNF227	protein_coding	131.641	-1.56121	0.269892	-5.78458	7.27e-09	1.34e-07
ENSG00000270605.1	AL353622.1	lncRNA	135.84	0.884248	0.152913	5.78267	7.35e-09	1.35e-07
ENSG00000168906.13	MAT2A	protein_coding	8813.59	0.425877	0.0737878	5.77164	7.85e-09	1.44e-07
ENSG00000078140.14	UBE2K	protein_coding	1702.52	-0.719158	0.124635	-5.77013	7.92e-09	1.46e-07
ENSG00000153363.13	LINC00467	lncRNA	232.167	-0.963603	0.16701	-5.76974	7.94e-09	1.46e-07
ENSG00000138134.12	STAMBPL1	protein_coding	533.485	0.543329	0.0942098	5.76722	8.06e-09	1.48e-07
ENSG00000204856.12	FAM216A	protein_coding	1217.99	0.46278	0.080248	5.76687	8.08e-09	1.48e-07
ENSG00000114200.10	BCHE	protein_coding	125.873	1.66081	0.288079	5.76512	8.16e-09	1.49e-07
ENSG00000116679.16	IVNS1ABP	protein_coding	2478.38	-0.459402	0.07972	-5.76269	8.28e-09	1.51e-07
ENSG00000154611.15	PSMA8	protein_coding	65.2435	-2.03317	0.352978	-5.76004	8.41e-09	1.54e-07
ENSG00000163125.15	RPRD2	protein_coding	3159.09	-0.862139	0.149707	-5.75886	8.47e-09	1.55e-07
ENSG00000278023.7	RDM1	protein_coding	85.4121	1.19551	0.207598	5.75879	8.47e-09	1.55e-07
ENSG00000188092.15	GPR89B	protein_coding	723.507	-1.20976	0.210158	-5.75644	8.59e-09	1.57e-07
ENSG00000189152.11	GRAPL	protein_coding	231.049	1.07076	0.186049	5.75525	8.65e-09	1.57e-07
ENSG00000034533.12	ASTE1	protein_coding	223.056	0.939739	0.163302	5.75462	8.68e-09	1.58e-07
ENSG00000147162.14	OGT	protein_coding	5635.53	0.700209	0.121671	5.75493	8.67e-09	1.58e-07
ENSG00000198131.14	ZNF544	protein_coding	178.021	-2.25237	0.391554	-5.7524	8.8e-09	1.6e-07
ENSG00000071205.12	ARHGAP10	protein_coding	28.3948	2.01166	0.349894	5.74935	8.96e-09	1.62e-07
ENSG00000154438.8	ASZ1	protein_coding	41.3068	1.97329	0.343333	5.74747	9.06e-09	1.64e-07
ENSG00000100300.18	TSPO	protein_coding	25.913	-2.77347	0.482532	-5.74775	9.04e-09	1.64e-07
ENSG00000143797.12	MBOAT2	protein_coding	335.966	-1.29504	0.225388	-5.74585	9.15e-09	1.65e-07
ENSG00000101152.11	DNAJC5	protein_coding	1402.61	0.316539	0.0551477	5.73984	9.48e-09	1.71e-07
ENSG00000118432.12	CNR1	protein_coding	102.968	-2.00447	0.349205	-5.74009	9.46e-09	1.71e-07
ENSG00000167004.13	PDIA3	protein_coding	6198.69	0.482763	0.08412	5.73898	9.52e-09	1.72e-07
ENSG00000268471.6	MIR4453HG	lncRNA	147.573	0.942131	0.164298	5.73427	9.79e-09	1.76e-07
ENSG00000117480.16	FAAH	protein_coding	211.412	-1.35416	0.236344	-5.7296	1.01e-08	1.81e-07
ENSG00000134030.14	CTIF	protein_coding	51.4409	-2.94316	0.513735	-5.72895	1.01e-08	1.82e-07
ENSG00000121579.13	NAA50	protein_coding	3191.03	0.644135	0.112463	5.72754	1.02e-08	1.83e-07
ENSG00000100994.12	PYGB	protein_coding	859.408	0.630419	0.110094	5.7262	1.03e-08	1.84e-07
ENSG00000099910.17	KLHL22	protein_coding	111.107	-1.6389	0.286352	-5.72337	1.04e-08	1.87e-07
ENSG00000081721.12	DUSP12	protein_coding	493.829	-0.613261	0.107165	-5.72258	1.05e-08	1.88e-07
ENSG00000156531.17	PHF6	protein_coding	1206.98	0.642617	0.112308	5.72193	1.05e-08	1.88e-07
ENSG00000279369.1	AC046185.3	TEC	77.6011	-1.44417	0.252443	-5.72078	1.06e-08	1.89e-07
ENSG00000039523.20	RIPOR1	protein_coding	492.356	-2.387	0.41729	-5.72024	1.06e-08	1.9e-07
ENSG00000126243.9	LRFN3	protein_coding	104.337	-2.37858	0.415951	-5.7184	1.08e-08	1.92e-07
ENSG00000117640.18	MTFR1L	protein_coding	610.829	-0.975348	0.170603	-5.71707	1.08e-08	1.93e-07
ENSG00000176595.4	KBTBD11	protein_coding	82.1482	-1.44409	0.252934	-5.70936	1.13e-08	2.02e-07
ENSG00000239830.1	RPS4XP22	processed_pseudogene	25.0261	-2.99113	0.524383	-5.70409	1.17e-08	2.08e-07
ENSG00000172572.7	PDE3A	protein_coding	29.0486	2.46785	0.432842	5.70151	1.19e-08	2.11e-07
ENSG00000198624.13	CCDC69	protein_coding	5208.18	0.844646	0.148146	5.70146	1.19e-08	2.11e-07
ENSG00000262585.1	LINC01979	lncRNA	15.1225	-3.79923	0.667125	-5.69494	1.23e-08	2.19e-07
ENSG00000160783.19	PMF1	protein_coding	883.78	-0.80716	0.141756	-5.69401	1.24e-08	2.2e-07
ENSG00000184602.6	SNN	protein_coding	385.245	-1.415	0.248509	-5.69396	1.24e-08	2.2e-07
ENSG00000069011.16	PITX1	protein_coding	2256.06	0.65062	0.114305	5.69195	1.26e-08	2.22e-07
ENSG00000155307.19	SAMSN1	protein_coding	110.418	-2.76531	0.485946	-5.69057	1.27e-08	2.24e-07
ENSG00000159352.16	PSMD4	protein_coding	3250.97	-0.603278	0.106033	-5.68955	1.27e-08	2.25e-07
ENSG00000116574.6	RHOU	protein_coding	29.183	-2.96962	0.52194	-5.68959	1.27e-08	2.25e-07
ENSG00000171840.12	NINJ2	protein_coding	22.1039	-2.85192	0.501553	-5.68619	1.3e-08	2.29e-07
ENSG00000184232.9	OAF	protein_coding	157.938	-1.59166	0.27996	-5.6853	1.31e-08	2.3e-07
ENSG00000154262.13	ABCA6	protein_coding	193.857	-3.25168	0.572042	-5.68434	1.31e-08	2.31e-07
ENSG00000177156.11	TALDO1	protein_coding	2835.98	-0.71323	0.125555	-5.68061	1.34e-08	2.36e-07
ENSG00000129596.5	CDO1	protein_coding	31.4165	-2.30666	0.406079	-5.68032	1.34e-08	2.36e-07
ENSG00000186350.12	RXRA	protein_coding	88.2088	-2.24651	0.395536	-5.67964	1.35e-08	2.37e-07
ENSG00000142961.15	MOB3C	protein_coding	38.3326	-2.40181	0.42309	-5.67684	1.37e-08	2.4e-07
ENSG00000139626.16	ITGB7	protein_coding	883.879	1.06029	0.186803	5.67597	1.38e-08	2.41e-07
ENSG00000181788.4	SIAH2	protein_coding	1479.67	0.873942	0.154038	5.67356	1.4e-08	2.45e-07
ENSG00000185963.14	BICD2	protein_coding	1185.46	0.52855	0.0931988	5.67121	1.42e-08	2.48e-07
ENSG00000169714.17	CNBP	protein_coding	6598.49	0.288481	0.0508994	5.66767	1.45e-08	2.53e-07
ENSG00000165389.7	SPTSSA	protein_coding	568.986	0.636985	0.11249	5.6626	1.49e-08	2.6e-07
ENSG00000225889.9	AC012368.1	lncRNA	277.953	0.810292	0.143109	5.66208	1.5e-08	2.61e-07
ENSG00000154743.19	TSEN2	protein_coding	474.411	0.496728	0.0877794	5.65882	1.52e-08	2.65e-07
ENSG00000287104.1	AC097382.3	lncRNA	22.798	-2.36534	0.417966	-5.65917	1.52e-08	2.65e-07
ENSG00000104880.19	ARHGEF18	protein_coding	2356.98	0.987392	0.174524	5.65762	1.53e-08	2.66e-07
ENSG00000132382.15	MYBBP1A	protein_coding	2662.69	0.509814	0.0901067	5.6579	1.53e-08	2.66e-07
ENSG00000159128.15	IFNGR2	protein_coding	857.955	-0.693134	0.122499	-5.65827	1.53e-08	2.66e-07
ENSG00000141456.16	PELP1	protein_coding	1970.14	0.395036	0.0698295	5.65715	1.54e-08	2.67e-07
ENSG00000181577.16	C6orf223	lncRNA	207.343	-2.36884	0.418902	-5.65489	1.56e-08	2.7e-07
ENSG00000256751.6	PLBD1-AS1	lncRNA	36.7555	-2.79773	0.494821	-5.65401	1.57e-08	2.71e-07
ENSG00000142864.15	SERBP1	protein_coding	15914.4	0.264722	0.0468597	5.64924	1.61e-08	2.78e-07
ENSG00000129084.18	PSMA1	protein_coding	3742.58	-0.661942	0.117184	-5.64875	1.62e-08	2.79e-07
ENSG00000164442.10	CITED2	protein_coding	269.832	-1.0592	0.187655	-5.64439	1.66e-08	2.86e-07
ENSG00000254343.2	AC091563.1	lncRNA	57.6253	1.32014	0.233973	5.64229	1.68e-08	2.89e-07
ENSG00000082212.13	ME2	protein_coding	3185.26	0.462292	0.0819803	5.63906	1.71e-08	2.94e-07
ENSG00000184470.21	TXNRD2	protein_coding	293.952	-0.642407	0.113931	-5.63857	1.71e-08	2.95e-07
ENSG00000203993.6	ARRDC1-AS1	lncRNA	436.05	0.583979	0.10359	5.6374	1.73e-08	2.97e-07
ENSG00000071553.18	ATP6AP1	protein_coding	1318.83	0.64763	0.115009	5.63113	1.79e-08	3.07e-07
ENSG00000271425.9	NBPF10	protein_coding	625.926	-1.7987	0.319586	-5.62823	1.82e-08	3.12e-07
ENSG00000008382.16	MPND	protein_coding	193.88	0.945881	0.168067	5.62799	1.82e-08	3.12e-07
ENSG00000159445.13	THEM4	protein_coding	226.273	0.93017	0.165307	5.62694	1.83e-08	3.14e-07
ENSG00000105255.11	FSD1	protein_coding	512.074	1.08507	0.192873	5.62581	1.85e-08	3.16e-07
ENSG00000261613.2	AC093525.6	lncRNA	67.6091	-1.50904	0.268325	-5.62394	1.87e-08	3.19e-07
ENSG00000114529.13	C3orf52	protein_coding	85.6697	-1.4805	0.26347	-5.61924	1.92e-08	3.27e-07
ENSG00000166387.13	PPFIBP2	protein_coding	765.067	-1.03582	0.184344	-5.61894	1.92e-08	3.28e-07
ENSG00000172059.11	KLF11	protein_coding	28.8343	-2.26969	0.404008	-5.61793	1.93e-08	3.29e-07
ENSG00000158156.9	XKR8	protein_coding	40.5165	-2.33113	0.415215	-5.61428	1.97e-08	3.36e-07
ENSG00000166340.17	TPP1	protein_coding	1135.47	0.412954	0.0735979	5.61095	2.01e-08	3.42e-07
ENSG00000169093.16	ASMTL	protein_coding	882.696	0.763762	0.136148	5.60979	2.03e-08	3.44e-07
ENSG00000134061.5	CD180	protein_coding	472.876	-1.05691	0.188447	-5.60851	2.04e-08	3.46e-07
ENSG00000204642.14	HLA-F	protein_coding	163.223	1.22243	0.217949	5.60878	2.04e-08	3.46e-07
ENSG00000130755.13	GMFG	protein_coding	729.401	-0.660171	0.117812	-5.60359	2.1e-08	3.55e-07
ENSG00000135596.18	MICAL1	protein_coding	1037.35	-0.789998	0.140984	-5.60347	2.1e-08	3.55e-07
ENSG00000184205.14	TSPYL2	protein_coding	662.831	0.855523	0.152676	5.60352	2.1e-08	3.55e-07
ENSG00000130227.17	XPO7	protein_coding	1600.5	0.702183	0.125319	5.60317	2.1e-08	3.56e-07
ENSG00000198205.7	ZXDA	protein_coding	42.9963	-1.85835	0.331922	-5.59874	2.16e-08	3.64e-07
ENSG00000267751.5	AC009005.1	lncRNA	149.899	1.11678	0.199511	5.59761	2.17e-08	3.67e-07
ENSG00000186298.12	PPP1CC	protein_coding	6432.31	0.340324	0.0608507	5.59277	2.23e-08	3.77e-07
ENSG00000125304.10	TM9SF2	protein_coding	1966.51	-0.470259	0.0841386	-5.5891	2.28e-08	3.84e-07
ENSG00000121406.9	ZNF549	protein_coding	40.3618	-1.90004	0.340119	-5.58639	2.32e-08	3.9e-07
ENSG00000157306.14	ZFHX2-AS1	lncRNA	69.0933	-1.41143	0.252648	-5.58655	2.32e-08	3.9e-07
ENSG00000110013.13	SIAE	protein_coding	179.097	1.18302	0.211799	5.58558	2.33e-08	3.91e-07
ENSG00000185432.12	METTL7A	protein_coding	1151.91	0.686515	0.122917	5.58519	2.33e-08	3.92e-07
ENSG00000106327.13	TFR2	protein_coding	64.8163	-2.26582	0.406045	-5.58022	2.4e-08	4.03e-07
ENSG00000183580.10	FBXL7	protein_coding	92.7002	1.34166	0.240461	5.57953	2.41e-08	4.04e-07
ENSG00000180398.13	MCFD2	protein_coding	1537.6	0.944758	0.169422	5.57635	2.46e-08	4.11e-07
ENSG00000105409.19	ATP1A3	protein_coding	2169.81	0.643435	0.115435	5.574	2.49e-08	4.16e-07
ENSG00000101138.12	CSTF1	protein_coding	1023.29	0.551916	0.099041	5.5726	2.51e-08	4.18e-07
ENSG00000141698.17	NT5C3B	protein_coding	333.65	0.897715	0.161088	5.57281	2.51e-08	4.18e-07
ENSG00000176978.14	DPP7	protein_coding	822.872	-0.586328	0.105216	-5.57262	2.51e-08	4.18e-07
ENSG00000183579.16	ZNRF3	protein_coding	95.9208	-1.35096	0.242514	-5.57066	2.54e-08	4.22e-07
ENSG00000187097.13	ENTPD5	protein_coding	356.446	0.659997	0.118468	5.57107	2.53e-08	4.22e-07
ENSG00000070785.17	EIF2B3	protein_coding	1119.86	0.431991	0.0775562	5.57004	2.55e-08	4.23e-07
ENSG00000154639.19	CXADR	protein_coding	175.04	1.22656	0.220225	5.56957	2.55e-08	4.24e-07
ENSG00000132386.11	SERPINF1	protein_coding	135.038	-1.54939	0.278268	-5.56799	2.58e-08	4.28e-07
ENSG00000111913.20	RIPOR2	protein_coding	1603.93	0.774011	0.139069	5.56565	2.61e-08	4.33e-07
ENSG00000162408.11	NOL9	protein_coding	473.344	0.916221	0.164658	5.56438	2.63e-08	4.36e-07
ENSG00000123570.4	RAB9B	protein_coding	29.2201	-2.46943	0.444014	-5.5616	2.67e-08	4.42e-07
ENSG00000132623.16	ANKEF1	protein_coding	35.062	-2.6827	0.482396	-5.5612	2.68e-08	4.43e-07
ENSG00000233297.4	RASA4DP	unprocessed_pseudogene	28.6641	-7.06034	1.27034	-5.55782	2.73e-08	4.51e-07
ENSG00000129197.15	RPAIN	protein_coding	722.104	0.479135	0.0862128	5.55758	2.74e-08	4.52e-07
ENSG00000253234.1	IGLV2-5	IG_V_pseudogene	250.658	-1.22444	0.220534	-5.55218	2.82e-08	4.65e-07
ENSG00000144909.8	OSBPL11	protein_coding	579.962	0.834569	0.150356	5.55063	2.85e-08	4.69e-07
ENSG00000179240.13	GVQW3	protein_coding	492.081	0.821991	0.148087	5.55072	2.84e-08	4.69e-07
ENSG00000174032.17	SLC25A30	protein_coding	303.502	-2.27862	0.41066	-5.54867	2.88e-08	4.73e-07
ENSG00000099860.9	GADD45B	protein_coding	936.155	-0.874447	0.157677	-5.54581	2.93e-08	4.81e-07
ENSG00000105289.15	TJP3	protein_coding	151.799	2.642	0.476705	5.54221	2.99e-08	4.9e-07
ENSG00000078081.8	LAMP3	protein_coding	43.4318	-1.99236	0.359644	-5.53981	3.03e-08	4.97e-07
ENSG00000130159.14	ECSIT	protein_coding	902.558	0.572071	0.103359	5.53482	3.12e-08	5.11e-07
ENSG00000175906.5	ARL4D	protein_coding	45.3445	-1.9074	0.344772	-5.53235	3.16e-08	5.17e-07
ENSG00000143537.14	ADAM15	protein_coding	407.411	-1.48501	0.268479	-5.53119	3.18e-08	5.2e-07
ENSG00000118257.17	NRP2	protein_coding	214.752	-2.60069	0.47018	-5.53125	3.18e-08	5.2e-07
ENSG00000167840.13	ZNF232	protein_coding	232.481	0.752684	0.136186	5.52688	3.26e-08	5.32e-07
ENSG00000101181.18	MTG2	protein_coding	1035.92	0.544031	0.0984523	5.52584	3.28e-08	5.35e-07
ENSG00000138744.16	NAAA	protein_coding	85.5966	-1.61404	0.292225	-5.5233	3.33e-08	5.42e-07
ENSG00000270164.1	LINC01480	lncRNA	99.0711	-1.5507	0.280849	-5.52146	3.36e-08	5.48e-07
ENSG00000100991.12	TRPC4AP	protein_coding	1398.06	0.344322	0.0623782	5.51992	3.39e-08	5.52e-07
ENSG00000139597.18	N4BP2L1	protein_coding	41.9371	-2.26577	0.410774	-5.51585	3.47e-08	5.64e-07
ENSG00000212694.8	LINC01089	lncRNA	282.564	-1.19386	0.216472	-5.5151	3.49e-08	5.66e-07
ENSG00000156239.12	N6AMT1	protein_coding	168.617	-1.11526	0.202235	-5.5147	3.49e-08	5.67e-07
ENSG00000107798.18	LIPA	protein_coding	669.47	0.694151	0.125899	5.51356	3.52e-08	5.7e-07
ENSG00000013441.16	CLK1	protein_coding	630.464	-0.869688	0.157852	-5.50951	3.6e-08	5.83e-07
ENSG00000157601.15	MX1	protein_coding	226.16	-1.43251	0.260055	-5.50849	3.62e-08	5.86e-07
ENSG00000133028.12	SCO1	protein_coding	962.221	0.596116	0.108237	5.50753	3.64e-08	5.89e-07
ENSG00000171223.6	JUNB	protein_coding	1079	-2.12718	0.386348	-5.50587	3.67e-08	5.94e-07
ENSG00000187815.10	ZFP69	protein_coding	148.99	0.931066	0.16922	5.5021	3.75e-08	6.06e-07
ENSG00000135436.8	FAM186B	protein_coding	19.0855	-1.93026	0.351029	-5.49887	3.82e-08	6.17e-07
ENSG00000130224.15	LRCH2	protein_coding	77.5953	1.46248	0.266095	5.49609	3.88e-08	6.26e-07
ENSG00000196090.12	PTPRT	protein_coding	125.514	3.71317	0.675828	5.49426	3.92e-08	6.32e-07
ENSG00000183337.18	BCOR	protein_coding	891.222	-0.561549	0.102208	-5.4942	3.92e-08	6.32e-07
ENSG00000070047.13	PHRF1	protein_coding	1024.85	0.442305	0.0805486	5.49115	3.99e-08	6.42e-07
ENSG00000163872.16	YEATS2	protein_coding	2788.58	0.494045	0.0899981	5.4895	4.03e-08	6.47e-07
ENSG00000089050.16	RBBP9	protein_coding	338.486	-1.29673	0.236319	-5.48723	4.08e-08	6.55e-07
ENSG00000272870.3	SAP30-DT	lncRNA	89.9763	1.31825	0.240244	5.48712	4.09e-08	6.55e-07
ENSG00000115267.9	IFIH1	protein_coding	224.809	-2.34061	0.426808	-5.484	4.16e-08	6.66e-07
ENSG00000072310.17	SREBF1	protein_coding	1429.03	0.643753	0.117393	5.48374	4.16e-08	6.67e-07
ENSG00000178425.14	NT5DC1	protein_coding	516.421	-1.16816	0.213059	-5.4828	4.19e-08	6.7e-07
ENSG00000165704.15	HPRT1	protein_coding	2017.63	0.531763	0.0970346	5.48014	4.25e-08	6.79e-07
ENSG00000102125.16	TAZ	protein_coding	786.463	0.693098	0.12649	5.47946	4.27e-08	6.81e-07
ENSG00000087301.9	TXNDC16	protein_coding	356.22	1.32486	0.241977	5.47513	4.37e-08	6.97e-07
ENSG00000136490.9	LIMD2	protein_coding	2098.29	-0.430175	0.0785755	-5.47466	4.38e-08	6.99e-07
ENSG00000102078.16	SLC25A14	protein_coding	169.956	0.796901	0.145628	5.47218	4.45e-08	7.08e-07
ENSG00000116604.18	MEF2D	protein_coding	2154.65	-1.10073	0.201182	-5.47131	4.47e-08	7.11e-07
ENSG00000101391.21	CDK5RAP1	protein_coding	1283.87	0.633429	0.115964	5.46227	4.7e-08	7.47e-07
ENSG00000232021.7	LEF1-AS1	lncRNA	14.702	-5.24864	0.961092	-5.46112	4.73e-08	7.52e-07
ENSG00000144199.12	FAHD2B	protein_coding	384.943	-1.05222	0.192731	-5.45954	4.77e-08	7.58e-07
ENSG00000083720.13	OXCT1	protein_coding	2810.76	0.682731	0.125117	5.45676	4.85e-08	7.69e-07
ENSG00000226779.1	NAALADL2-AS2	lncRNA	32.7755	2.41842	0.44327	5.45587	4.87e-08	7.72e-07
ENSG00000170540.15	ARL6IP1	protein_coding	2533.52	-0.54592	0.100067	-5.45555	4.88e-08	7.73e-07
ENSG00000126453.10	BCL2L12	protein_coding	808.273	-0.685903	0.125775	-5.45342	4.94e-08	7.82e-07
ENSG00000113758.13	DBN1	protein_coding	2297.98	0.663228	0.121629	5.45286	4.96e-08	7.83e-07
ENSG00000144746.7	ARL6IP5	protein_coding	877.846	-0.691922	0.126989	-5.44865	5.08e-08	8.01e-07
ENSG00000185304.15	RGPD2	protein_coding	185.97	-1.66359	0.305342	-5.44829	5.09e-08	8.02e-07
ENSG00000113048.17	MRPS27	protein_coding	2175.38	0.978856	0.17966	5.44838	5.08e-08	8.02e-07
ENSG00000114861.23	FOXP1	protein_coding	464.032	-1.15147	0.211389	-5.44717	5.12e-08	8.06e-07
ENSG00000132964.12	CDK8	protein_coding	414.433	-0.896379	0.164681	-5.44312	5.24e-08	8.24e-07
ENSG00000133740.11	E2F5	protein_coding	1077.64	0.559841	0.102884	5.44147	5.28e-08	8.3e-07
ENSG00000272031.3	ANKRD34A	protein_coding	315.548	-1.14982	0.211306	-5.44149	5.28e-08	8.3e-07
ENSG00000040933.16	INPP4A	protein_coding	349.708	-0.994337	0.182755	-5.44083	5.3e-08	8.32e-07
ENSG00000116985.12	BMP8B	protein_coding	46.248	-2.06504	0.379565	-5.44054	5.31e-08	8.33e-07
ENSG00000169116.11	PARM1	protein_coding	358.902	0.727319	0.133704	5.43978	5.33e-08	8.36e-07
ENSG00000258839.4	MC1R	protein_coding	192.694	-0.872991	0.160495	-5.43937	5.35e-08	8.37e-07
ENSG00000173638.19	SLC19A1	protein_coding	1177.2	0.434491	0.0799297	5.43592	5.45e-08	8.53e-07
ENSG00000256546.2	AC156455.1	lncRNA	33.3387	1.62453	0.298893	5.43515	5.48e-08	8.56e-07
ENSG00000110696.10	C11orf58	protein_coding	3930.77	-0.532538	0.0979978	-5.43419	5.5e-08	8.6e-07
ENSG00000020129.16	NCDN	protein_coding	1128.31	0.553734	0.101915	5.43327	5.53e-08	8.63e-07
ENSG00000105771.14	SMG9	protein_coding	751.084	-0.511992	0.0942657	-5.43137	5.59e-08	8.72e-07
ENSG00000224186.8	C5orf66	lncRNA	65.0263	1.31792	0.242683	5.43063	5.62e-08	8.75e-07
ENSG00000179873.14	NLRP11	protein_coding	1017.65	1.10226	0.203032	5.42902	5.67e-08	8.82e-07
ENSG00000138639.18	ARHGAP24	protein_coding	390.864	-1.25218	0.230843	-5.42437	5.82e-08	9.05e-07
ENSG00000204386.12	NEU1	protein_coding	499.771	-0.852215	0.157121	-5.42394	5.83e-08	9.06e-07
ENSG00000237190.4	CDKN2AIPNL	protein_coding	717.016	0.493234	0.0909382	5.42384	5.83e-08	9.06e-07
ENSG00000139116.19	KIF21A	protein_coding	164.386	-2.00309	0.369734	-5.41764	6.04e-08	9.37e-07
ENSG00000171793.16	CTPS1	protein_coding	4030.42	0.350125	0.0646465	5.41599	6.1e-08	9.45e-07
ENSG00000118292.9	C1orf54	protein_coding	37.0223	-2.1178	0.391244	-5.41298	6.2e-08	9.6e-07
ENSG00000106245.11	BUD31	protein_coding	1601.27	-0.853814	0.157823	-5.40993	6.3e-08	9.76e-07
ENSG00000197448.14	GSTK1	protein_coding	713.727	0.579639	0.107196	5.40727	6.4e-08	9.9e-07
ENSG00000116133.13	DHCR24	protein_coding	4560.57	0.677228	0.125268	5.40623	6.44e-08	9.94e-07
ENSG00000153310.19	CYRIB	protein_coding	2407.41	-0.424615	0.0785707	-5.40424	6.51e-08	1e-06
ENSG00000147454.14	SLC25A37	protein_coding	1431.53	0.753852	0.139512	5.4035	6.54e-08	1.01e-06
ENSG00000143669.14	LYST	protein_coding	158.608	-1.53197	0.283861	-5.39693	6.78e-08	1.04e-06
ENSG00000110651.12	CD81	protein_coding	5690.6	-0.439134	0.0813525	-5.39792	6.74e-08	1.04e-06
ENSG00000006451.8	RALA	protein_coding	658.196	-0.884858	0.163983	-5.39604	6.81e-08	1.05e-06
ENSG00000130813.18	SHFL	protein_coding	638.339	0.718468	0.133168	5.39518	6.85e-08	1.05e-06
ENSG00000224187.1	LINC01991	lncRNA	108.373	1.18061	0.218802	5.39581	6.82e-08	1.05e-06
ENSG00000006740.17	ARHGAP44	protein_coding	87.6975	-1.01909	0.189197	-5.38641	7.19e-08	1.1e-06
ENSG00000122218.16	COPA	protein_coding	4255.24	-0.613457	0.11392	-5.38499	7.24e-08	1.11e-06
ENSG00000132763.15	MMACHC	protein_coding	484.215	0.651362	0.120943	5.3857	7.22e-08	1.11e-06
ENSG00000177239.15	MAN1B1	protein_coding	619.345	0.598494	0.111163	5.38393	7.29e-08	1.12e-06
ENSG00000076554.15	TPD52	protein_coding	3219.73	0.739073	0.137389	5.37942	7.47e-08	1.14e-06
ENSG00000127526.15	SLC35E1	protein_coding	976.045	0.635238	0.118071	5.38013	7.44e-08	1.14e-06
ENSG00000173621.9	LRFN4	protein_coding	751.119	0.6785	0.126124	5.37962	7.46e-08	1.14e-06
ENSG00000163563.8	MNDA	protein_coding	9.51654	-3.65451	0.679837	-5.37557	7.63e-08	1.16e-06
ENSG00000108622.11	ICAM2	protein_coding	719.323	0.622018	0.115725	5.37496	7.66e-08	1.17e-06
ENSG00000184545.11	DUSP8	protein_coding	29.7463	-2.33197	0.434359	-5.36876	7.93e-08	1.21e-06
ENSG00000187954.13	CYHR1	protein_coding	789.728	-0.540846	0.100816	-5.36471	8.11e-08	1.23e-06
ENSG00000108819.11	PPP1R9B	protein_coding	2533.39	-1.28274	0.239161	-5.36348	8.16e-08	1.24e-06
ENSG00000108932.12	SLC16A6	protein_coding	173.223	-1.09381	0.203918	-5.36398	8.14e-08	1.24e-06
ENSG00000138604.10	GLCE	protein_coding	168.427	-0.971591	0.181223	-5.36129	8.26e-08	1.25e-06
ENSG00000196843.17	ARID5A	protein_coding	446.699	-2.16628	0.404036	-5.36162	8.25e-08	1.25e-06
ENSG00000141026.6	MED9	protein_coding	285.729	0.639243	0.119241	5.36092	8.28e-08	1.26e-06
ENSG00000126003.7	PLAGL2	protein_coding	1215.87	0.384742	0.0718302	5.35627	8.5e-08	1.29e-06
ENSG00000080007.8	DDX43	protein_coding	45.8778	1.77393	0.331398	5.35288	8.66e-08	1.31e-06
ENSG00000196642.19	RABL6	protein_coding	2612.44	0.569197	0.106327	5.35326	8.64e-08	1.31e-06
ENSG00000140993.11	TIGD7	protein_coding	61.4614	-2.15376	0.40234	-5.35308	8.65e-08	1.31e-06
ENSG00000101146.13	RAE1	protein_coding	2017.82	0.402677	0.0752529	5.35098	8.75e-08	1.32e-06
ENSG00000067225.19	PKM	protein_coding	36031.5	-0.597167	0.111647	-5.34872	8.86e-08	1.34e-06
ENSG00000204388.7	HSPA1B	protein_coding	179.071	0.89757	0.167935	5.34473	9.06e-08	1.36e-06
ENSG00000246465.1	AC138904.1	lncRNA	124.543	0.950413	0.177798	5.34547	9.02e-08	1.36e-06
ENSG00000267472.1	ARHGAP27P2	processed_pseudogene	70.1078	1.32891	0.248651	5.34449	9.07e-08	1.36e-06
ENSG00000166974.13	MAPRE2	protein_coding	1499.45	1.18218	0.221241	5.34342	9.12e-08	1.37e-06
ENSG00000231551.8	PDE4DIPP6	transcribed_unprocessed_pseudogene	54.3024	-1.40899	0.263772	-5.34171	9.21e-08	1.38e-06
ENSG00000101189.7	MRGBP	protein_coding	792.946	0.540445	0.101192	5.3408	9.25e-08	1.39e-06
ENSG00000131828.14	PDHA1	protein_coding	2902.16	0.313224	0.0586778	5.33803	9.4e-08	1.41e-06
ENSG00000130487.9	KLHDC7B	protein_coding	19.7661	-2.9708	0.55651	-5.33827	9.38e-08	1.41e-06
ENSG00000151458.12	ANKRD50	protein_coding	52.059	-1.76724	0.331203	-5.3358	9.51e-08	1.42e-06
ENSG00000163870.16	TPRA1	protein_coding	567.741	0.691668	0.129634	5.33552	9.53e-08	1.42e-06
ENSG00000172799.5	ZBTB8OSP2	processed_pseudogene	56.629	1.5466	0.289859	5.33569	9.52e-08	1.42e-06
ENSG00000240849.11	PEDS1	protein_coding	441.595	0.746127	0.139932	5.33205	9.71e-08	1.45e-06
ENSG00000083799.18	CYLD	protein_coding	916.573	-1.44618	0.271326	-5.33005	9.82e-08	1.46e-06
ENSG00000158796.17	DEDD	protein_coding	817.922	-0.569072	0.10674	-5.33138	9.75e-08	1.46e-06
ENSG00000116096.6	SPR	protein_coding	29.197	-2.34626	0.440114	-5.33102	9.77e-08	1.46e-06
ENSG00000125726.11	CD70	protein_coding	866.901	-1.5267	0.286609	-5.32676	1e-07	1.49e-06
ENSG00000130309.11	COLGALT1	protein_coding	2118.31	0.663008	0.124528	5.32416	1.01e-07	1.51e-06
ENSG00000102081.15	FMR1	protein_coding	1293.11	0.993288	0.186643	5.32185	1.03e-07	1.52e-06
ENSG00000133460.19	SLC2A11	protein_coding	473.198	0.855075	0.160628	5.32331	1.02e-07	1.52e-06
ENSG00000169692.13	AGPAT2	protein_coding	73.0567	1.05064	0.197389	5.32268	1.02e-07	1.52e-06
ENSG00000064607.17	SUGP2	protein_coding	3890.48	0.527383	0.0991426	5.31944	1.04e-07	1.54e-06
ENSG00000143630.10	HCN3	protein_coding	265.763	-1.30399	0.245139	-5.31937	1.04e-07	1.54e-06
ENSG00000205559.5	CHKB-DT	lncRNA	179.426	1.00134	0.188236	5.3196	1.04e-07	1.54e-06
ENSG00000188906.17	LRRK2	protein_coding	57.0514	-2.76678	0.520186	-5.31882	1.04e-07	1.55e-06
ENSG00000228784.9	LINC00954	lncRNA	14.083	-2.964	0.557315	-5.31836	1.05e-07	1.55e-06
ENSG00000122376.12	SHLD2	protein_coding	781.113	0.585489	0.110128	5.31642	1.06e-07	1.56e-06
ENSG00000181191.12	PJA1	protein_coding	295.802	-0.851072	0.160129	-5.31491	1.07e-07	1.58e-06
ENSG00000071564.17	TCF3	protein_coding	12553.9	0.494467	0.0931067	5.31076	1.09e-07	1.61e-06
ENSG00000182054.10	IDH2	protein_coding	1363.02	-0.829184	0.156127	-5.31097	1.09e-07	1.61e-06
ENSG00000253140.2	AC026904.1	lncRNA	20.2808	-2.75162	0.518351	-5.30841	1.11e-07	1.63e-06
ENSG00000226856.7	THORLNC	lncRNA	55.4603	-2.07749	0.391571	-5.30551	1.12e-07	1.65e-06
ENSG00000115687.14	PASK	protein_coding	931.752	-1.40627	0.265084	-5.305	1.13e-07	1.66e-06
ENSG00000113460.13	BRIX1	protein_coding	2070.08	0.361814	0.0682307	5.3028	1.14e-07	1.67e-06
ENSG00000197343.11	ZNF655	protein_coding	1091.4	-0.635787	0.119876	-5.3037	1.13e-07	1.67e-06
ENSG00000055130.17	CUL1	protein_coding	2627.91	-0.404291	0.0762814	-5.3	1.16e-07	1.69e-06
ENSG00000122203.15	KIAA1191	protein_coding	780.418	-0.603471	0.113839	-5.30107	1.15e-07	1.69e-06
ENSG00000139921.13	TMX1	protein_coding	1074.56	0.482806	0.0910775	5.30105	1.15e-07	1.69e-06
ENSG00000160908.15	ZNF394	protein_coding	399.834	-0.573553	0.108214	-5.30018	1.16e-07	1.69e-06
ENSG00000131067.17	GGT7	protein_coding	23.1806	-3.35694	0.63323	-5.30129	1.15e-07	1.69e-06
ENSG00000103034.14	NDRG4	protein_coding	80.4877	1.75232	0.330875	5.296	1.18e-07	1.73e-06
ENSG00000101347.10	SAMHD1	protein_coding	1562.03	0.649776	0.12269	5.29608	1.18e-07	1.73e-06
ENSG00000175893.12	ZDHHC21	protein_coding	610.044	0.929271	0.175658	5.29023	1.22e-07	1.78e-06
ENSG00000277632.2	CCL3	protein_coding	210.851	-2.34262	0.442949	-5.28869	1.23e-07	1.8e-06
ENSG00000143570.19	SLC39A1	protein_coding	1375.45	-0.770474	0.145801	-5.28443	1.26e-07	1.84e-06
ENSG00000128602.11	SMO	protein_coding	23.4563	-2.33332	0.44175	-5.282	1.28e-07	1.86e-06
ENSG00000008083.14	JARID2	protein_coding	395.032	-0.57286	0.108478	-5.2809	1.29e-07	1.87e-06
ENSG00000256124.6	LINC01152	lncRNA	40.343	2.26107	0.428139	5.28116	1.28e-07	1.87e-06
ENSG00000132423.12	COQ3	protein_coding	289.428	0.603723	0.114345	5.27982	1.29e-07	1.88e-06
ENSG00000160208.13	RRP1B	protein_coding	3004.31	0.411625	0.0780071	5.27676	1.31e-07	1.91e-06
ENSG00000213859.8	KCTD11	protein_coding	23.7152	-2.3077	0.437634	-5.27314	1.34e-07	1.94e-06
ENSG00000196876.18	SCN8A	protein_coding	78.2899	1.62855	0.308924	5.27169	1.35e-07	1.96e-06
ENSG00000163933.10	RFT1	protein_coding	661.314	0.569752	0.108086	5.27128	1.35e-07	1.96e-06
ENSG00000185621.11	LMLN	protein_coding	264.389	1.61203	0.305902	5.26975	1.37e-07	1.98e-06
ENSG00000065600.13	PACC1	protein_coding	552.817	-0.993612	0.18859	-5.26862	1.37e-07	1.99e-06
ENSG00000211964.3	IGHV3-48	IG_V_gene	347.406	1.01677	0.19303	5.26741	1.38e-07	2e-06
ENSG00000131871.15	SELENOS	protein_coding	435.741	-0.608015	0.11549	-5.26467	1.4e-07	2.03e-06
ENSG00000163131.12	CTSS	protein_coding	1083.77	-0.810698	0.154157	-5.25891	1.45e-07	2.09e-06
ENSG00000163156.12	SCNM1	protein_coding	872.588	-0.600885	0.114307	-5.25676	1.47e-07	2.11e-06
ENSG00000273841.5	TAF9	protein_coding	1874.19	0.383873	0.0730541	5.25464	1.48e-07	2.14e-06
ENSG00000082512.15	TRAF5	protein_coding	822.776	0.782072	0.148953	5.25047	1.52e-07	2.18e-06
ENSG00000130299.17	GTPBP3	protein_coding	1433.96	0.603322	0.114926	5.24964	1.52e-07	2.19e-06
ENSG00000119772.17	DNMT3A	protein_coding	90.4633	-2.0422	0.389083	-5.24875	1.53e-07	2.2e-06
ENSG00000165801.10	ARHGEF40	protein_coding	15.5513	-3.43541	0.654592	-5.24817	1.54e-07	2.2e-06
ENSG00000079819.19	EPB41L2	protein_coding	1464.93	-1.22973	0.234398	-5.24633	1.55e-07	2.22e-06
ENSG00000147403.18	RPL10	protein_coding	28697.9	0.501346	0.0955613	5.24633	1.55e-07	2.22e-06
ENSG00000089775.12	ZBTB25	protein_coding	315.839	1.07529	0.20501	5.24504	1.56e-07	2.24e-06
ENSG00000161091.13	MFSD12	protein_coding	925.448	0.593535	0.113178	5.24424	1.57e-07	2.24e-06
ENSG00000172731.14	LRRC20	protein_coding	233.433	0.760452	0.145008	5.24421	1.57e-07	2.24e-06
ENSG00000090975.13	PITPNM2	protein_coding	618.765	-0.860265	0.164184	-5.23963	1.61e-07	2.3e-06
ENSG00000272447.1	AL135925.1	lncRNA	169.917	0.675431	0.129001	5.23584	1.64e-07	2.34e-06
ENSG00000122779.18	TRIM24	protein_coding	702.728	-0.489521	0.0935206	-5.23437	1.66e-07	2.36e-06
ENSG00000183726.11	TMEM50A	protein_coding	1063.98	-0.547339	0.104564	-5.23448	1.65e-07	2.36e-06
ENSG00000124151.19	NCOA3	protein_coding	4107.38	1.11145	0.21242	5.23233	1.67e-07	2.38e-06
ENSG00000163818.18	LZTFL1	protein_coding	147.083	-1.62099	0.309936	-5.23007	1.69e-07	2.41e-06
ENSG00000093010.15	COMT	protein_coding	1584.14	-0.640046	0.122433	-5.22773	1.72e-07	2.44e-06
ENSG00000168283.14	BMI1	protein_coding	1129.78	-1.10701	0.211765	-5.22751	1.72e-07	2.44e-06
ENSG00000187837.4	H1-2	protein_coding	36.4224	-1.67124	0.319749	-5.22672	1.73e-07	2.45e-06
ENSG00000136111.14	TBC1D4	protein_coding	288.58	-1.35182	0.258654	-5.22638	1.73e-07	2.45e-06
ENSG00000144645.15	OSBPL10	protein_coding	940.088	0.73871	0.141385	5.22479	1.74e-07	2.47e-06
ENSG00000115902.11	SLC1A4	protein_coding	1384.74	0.621725	0.119026	5.22345	1.76e-07	2.49e-06
ENSG00000138764.15	CCNG2	protein_coding	562.917	-0.730495	0.139862	-5.22296	1.76e-07	2.49e-06
ENSG00000158481.13	CD1C	protein_coding	22.0681	-3.00095	0.57472	-5.22158	1.77e-07	2.51e-06
ENSG00000074201.9	CLNS1A	protein_coding	1855.24	-0.474506	0.0909622	-5.21651	1.82e-07	2.57e-06
ENSG00000115165.10	CYTIP	protein_coding	558.764	0.872358	0.167204	5.21733	1.82e-07	2.57e-06
ENSG00000278097.1	AC243829.5	lncRNA	48.6026	1.39464	0.267358	5.21638	1.82e-07	2.57e-06
ENSG00000110777.12	POU2AF1	protein_coding	4128.02	0.632799	0.12133	5.21552	1.83e-07	2.58e-06
ENSG00000043514.17	TRIT1	protein_coding	650.407	0.464316	0.0890394	5.21473	1.84e-07	2.59e-06
ENSG00000095739.11	BAMBI	protein_coding	38.2276	-1.39842	0.268142	-5.21522	1.84e-07	2.59e-06
ENSG00000224420.3	ADM5	protein_coding	145.607	-0.900299	0.172635	-5.21504	1.84e-07	2.59e-06
ENSG00000204397.9	CARD16	transcribed_unprocessed_pseudogene	68.8058	-1.42121	0.272654	-5.21249	1.86e-07	2.62e-06
ENSG00000117505.13	DR1	protein_coding	993.545	-0.415739	0.0797856	-5.21071	1.88e-07	2.64e-06
ENSG00000102034.17	ELF4	protein_coding	664.998	0.83949	0.161212	5.20736	1.92e-07	2.69e-06
ENSG00000148803.12	FUOM	protein_coding	24.7516	-2.42883	0.466592	-5.20547	1.94e-07	2.71e-06
ENSG00000075142.14	SRI	protein_coding	1719.69	-0.705893	0.135708	-5.20157	1.98e-07	2.77e-06
ENSG00000152454.4	ZNF256	protein_coding	29.5043	-2.44693	0.470723	-5.19822	2.01e-07	2.82e-06
ENSG00000178921.14	PFAS	protein_coding	1951.32	0.577539	0.111161	5.19554	2.04e-07	2.86e-06
ENSG00000269713.7	NBPF9	protein_coding	3762.14	-0.959325	0.184777	-5.19181	2.08e-07	2.91e-06
ENSG00000165238.16	WNK2	protein_coding	358.339	1.10871	0.21382	5.18523	2.16e-07	3.01e-06
ENSG00000117036.12	ETV3	protein_coding	370.673	-0.661985	0.127672	-5.18503	2.16e-07	3.02e-06
ENSG00000125637.16	PSD4	protein_coding	1677.4	0.645136	0.12447	5.18308	2.18e-07	3.05e-06
ENSG00000123472.12	ATPAF1	protein_coding	655.439	0.77491	0.149551	5.18159	2.2e-07	3.07e-06
ENSG00000175265.17	GOLGA8A	protein_coding	2273.1	-1.74133	0.336203	-5.1794	2.23e-07	3.1e-06
ENSG00000123094.15	RASSF8	protein_coding	83.3567	-2.61686	0.505442	-5.17736	2.25e-07	3.13e-06
ENSG00000122188.13	LAX1	protein_coding	94.6717	-1.58049	0.3053	-5.17683	2.26e-07	3.14e-06
ENSG00000164114.19	MAP9	protein_coding	238.623	1.08284	0.209286	5.17395	2.29e-07	3.19e-06
ENSG00000105939.14	ZC3HAV1	protein_coding	943.09	-0.484778	0.0937661	-5.17008	2.34e-07	3.25e-06
ENSG00000131504.17	DIAPH1	protein_coding	6450.6	0.53873	0.104209	5.1697	2.34e-07	3.25e-06
ENSG00000197020.11	ZNF100	protein_coding	166.744	-0.924636	0.178853	-5.16981	2.34e-07	3.25e-06
ENSG00000111266.9	DUSP16	protein_coding	150.958	-2.20409	0.426367	-5.16947	2.35e-07	3.25e-06
ENSG00000196576.16	PLXNB2	protein_coding	956.44	-1.59068	0.307843	-5.16718	2.38e-07	3.29e-06
ENSG00000254004.7	ZNF260	protein_coding	262.744	-1.19395	0.231225	-5.16356	2.42e-07	3.35e-06
ENSG00000238113.7	LINC01410	lncRNA	129.945	1.73313	0.335619	5.16397	2.42e-07	3.35e-06
ENSG00000142856.17	ITGB3BP	protein_coding	823.973	0.642783	0.124545	5.16104	2.46e-07	3.39e-06
ENSG00000102181.21	CD99L2	protein_coding	481.786	0.694315	0.134562	5.15982	2.47e-07	3.41e-06
ENSG00000130193.8	THEM6	protein_coding	401.369	0.720807	0.139698	5.15976	2.47e-07	3.41e-06
ENSG00000164161.10	HHIP	protein_coding	140.395	-2.30095	0.445905	-5.16018	2.47e-07	3.41e-06
ENSG00000092758.18	COL9A3	protein_coding	228.736	-1.03949	0.201505	-5.15862	2.49e-07	3.43e-06
ENSG00000253846.2	PCDHGA10	protein_coding	51.087	1.83994	0.356821	5.15648	2.52e-07	3.46e-06
ENSG00000143028.9	SYPL2	protein_coding	10.475	-3.72332	0.722003	-5.15693	2.51e-07	3.46e-06
ENSG00000101104.13	PABPC1L	protein_coding	1003.96	0.614952	0.119476	5.14707	2.65e-07	3.64e-06
ENSG00000145287.11	PLAC8	protein_coding	244.396	-1.38644	0.269496	-5.14458	2.68e-07	3.68e-06
ENSG00000205809.10	KLRC2	protein_coding	88.9132	-1.7555	0.341301	-5.14356	2.7e-07	3.7e-06
ENSG00000284968.1	AC093827.4	lncRNA	29.3567	-2.33816	0.454777	-5.14134	2.73e-07	3.74e-06
ENSG00000131791.8	PRKAB2	protein_coding	1217.72	-0.974652	0.189685	-5.13828	2.77e-07	3.8e-06
ENSG00000084710.14	EFR3B	protein_coding	60.2244	1.37934	0.268487	5.13748	2.78e-07	3.81e-06
ENSG00000164011.18	ZNF691	protein_coding	248.265	0.665277	0.129484	5.13791	2.78e-07	3.81e-06
ENSG00000157617.17	C2CD2	protein_coding	57.1951	-2.11938	0.412639	-5.13616	2.8e-07	3.83e-06
ENSG00000171617.15	ENC1	protein_coding	76.0077	-2.20478	0.429285	-5.13593	2.81e-07	3.84e-06
ENSG00000170469.11	SPATA24	protein_coding	108.194	0.856744	0.166834	5.13531	2.82e-07	3.85e-06
ENSG00000165879.9	FRAT1	protein_coding	37.1165	-1.62216	0.31603	-5.13293	2.85e-07	3.89e-06
ENSG00000138078.16	PREPL	protein_coding	1325.71	0.707585	0.137865	5.13244	2.86e-07	3.9e-06
ENSG00000124224.17	PPP4R1L	transcribed_unprocessed_pseudogene	77.8935	-1.73289	0.337716	-5.1312	2.88e-07	3.92e-06
ENSG00000123240.17	OPTN	protein_coding	24.3528	-3.07702	0.599699	-5.13094	2.88e-07	3.93e-06
ENSG00000165959.12	CLMN	protein_coding	115.702	-3.15267	0.614623	-5.12943	2.91e-07	3.95e-06
ENSG00000138794.10	CASP6	protein_coding	74.7974	-1.7479	0.341163	-5.12336	3e-07	4.08e-06
ENSG00000183439.9	TRIM61	protein_coding	47.1638	-1.57412	0.307329	-5.12194	3.02e-07	4.11e-06
ENSG00000116014.10	KISS1R	protein_coding	84.5962	1.14439	0.223461	5.12119	3.04e-07	4.12e-06
ENSG00000255856.2	AC069503.1	lncRNA	84.8022	1.10313	0.215398	5.12137	3.03e-07	4.12e-06
ENSG00000116212.15	LRRC42	protein_coding	535.728	0.574149	0.112201	5.11716	3.1e-07	4.2e-06
ENSG00000188818.12	ZDHHC11	protein_coding	205.683	-1.14943	0.224763	-5.11396	3.15e-07	4.27e-06
ENSG00000213995.12	NAXD	protein_coding	642.139	0.520269	0.101863	5.10754	3.26e-07	4.42e-06
ENSG00000087302.9	RTRAF	protein_coding	1716	0.411366	0.0805672	5.10588	3.29e-07	4.45e-06
ENSG00000168631.13	MUCL3	protein_coding	24.1276	-2.19966	0.430857	-5.1053	3.3e-07	4.46e-06
ENSG00000124523.17	SIRT5	protein_coding	386.21	0.601783	0.117988	5.10038	3.39e-07	4.58e-06
ENSG00000100024.15	UPB1	protein_coding	63.6307	-4.13516	0.810753	-5.1004	3.39e-07	4.58e-06
ENSG00000160803.8	UBQLN4	protein_coding	1396.16	-0.528043	0.103654	-5.0943	3.5e-07	4.72e-06
ENSG00000272145.1	NFYC-AS1	lncRNA	82.3455	0.993076	0.194943	5.09419	3.5e-07	4.72e-06
ENSG00000168913.7	ENHO	protein_coding	41.1609	1.38158	0.271232	5.09373	3.51e-07	4.73e-06
ENSG00000176890.16	TYMS	protein_coding	3196.06	-1.05477	0.207204	-5.09048	3.57e-07	4.81e-06
ENSG00000159202.18	UBE2Z	protein_coding	1239.31	-0.52909	0.103961	-5.08933	3.59e-07	4.83e-06
ENSG00000251474.6	RPL32P3	transcribed_unprocessed_pseudogene	367.666	1.50841	0.296377	5.08951	3.59e-07	4.83e-06
ENSG00000119771.15	KLHL29	protein_coding	52.8334	-2.217	0.435727	-5.08805	3.62e-07	4.85e-06
ENSG00000162104.10	ADCY9	protein_coding	55.8953	-2.75593	0.541597	-5.08853	3.61e-07	4.85e-06
ENSG00000002586.20	CD99	protein_coding	252.402	-1.1561	0.22732	-5.08579	3.66e-07	4.91e-06
ENSG00000276085.1	CCL3L3	protein_coding	60.6624	-1.28958	0.253576	-5.08558	3.67e-07	4.91e-06
ENSG00000117335.20	CD46	protein_coding	1637.8	-0.85919	0.169073	-5.08176	3.74e-07	5.01e-06
ENSG00000065559.15	MAP2K4	protein_coding	403.803	0.80528	0.158646	5.07597	3.86e-07	5.16e-06
ENSG00000272977.1	AL008721.2	lncRNA	25.9564	-2.45959	0.484766	-5.07376	3.9e-07	5.22e-06
ENSG00000137764.20	MAP2K5	protein_coding	198.918	-1.03652	0.204336	-5.07262	3.92e-07	5.24e-06
ENSG00000105220.17	GPI	protein_coding	8264.06	0.451465	0.0890164	5.0717	3.94e-07	5.26e-06
ENSG00000015475.19	BID	protein_coding	505.198	-1.15208	0.227205	-5.07065	3.96e-07	5.29e-06
ENSG00000106028.11	SSBP1	protein_coding	3559.53	-0.429461	0.0846931	-5.07079	3.96e-07	5.29e-06
ENSG00000072849.11	DERL2	protein_coding	335.373	0.584006	0.115229	5.06823	4.02e-07	5.35e-06
ENSG00000132676.16	DAP3	protein_coding	3496.59	-0.630117	0.124323	-5.06838	4.01e-07	5.35e-06
ENSG00000083454.22	P2RX5	protein_coding	2106.88	0.826108	0.163104	5.06493	4.09e-07	5.44e-06
ENSG00000254505.11	CHMP4A	protein_coding	673.57	-0.672291	0.132759	-5.06401	4.11e-07	5.46e-06
ENSG00000197930.13	ERO1A	protein_coding	543.173	0.705141	0.139272	5.06306	4.13e-07	5.48e-06
ENSG00000234494.7	SP2-AS1	lncRNA	43.3863	1.90109	0.376621	5.04776	4.47e-07	5.93e-06
ENSG00000171522.6	PTGER4	protein_coding	276.637	-2.84669	0.56478	-5.04036	4.65e-07	6.16e-06
ENSG00000080824.19	HSP90AA1	protein_coding	42876.4	-0.47454	0.0941574	-5.03986	4.66e-07	6.17e-06
ENSG00000145730.20	PAM	protein_coding	78.5308	-2.43455	0.483062	-5.03982	4.66e-07	6.17e-06
ENSG00000237187.9	NR2F1-AS1	lncRNA	90.4878	-1.76099	0.349672	-5.03611	4.75e-07	6.29e-06
ENSG00000275832.5	ARHGAP23	protein_coding	115.023	-2.4541	0.487332	-5.03578	4.76e-07	6.3e-06
ENSG00000179630.11	LACC1	protein_coding	372.149	-0.707168	0.140499	-5.03327	4.82e-07	6.37e-06
ENSG00000165416.15	SUGT1	protein_coding	1495.51	-0.469156	0.0932623	-5.0305	4.89e-07	6.46e-06
ENSG00000265185.6	SNORD3B-1	snoRNA	252.277	0.689346	0.137047	5.03001	4.9e-07	6.47e-06
ENSG00000130477.15	UNC13A	protein_coding	29.8485	1.67629	0.33334	5.02878	4.94e-07	6.51e-06
ENSG00000163013.12	FBXO41	protein_coding	2510.95	0.511214	0.101697	5.02684	4.99e-07	6.57e-06
ENSG00000184678.10	H2BC21	protein_coding	32.2703	-1.66909	0.332367	-5.02181	5.12e-07	6.74e-06
ENSG00000149970.16	CNKSR2	protein_coding	106.347	-1.74329	0.34714	-5.02185	5.12e-07	6.74e-06
ENSG00000105499.14	PLA2G4C	protein_coding	33.0497	-1.80739	0.360228	-5.01734	5.24e-07	6.89e-06
ENSG00000126804.13	ZBTB1	protein_coding	616.715	0.517285	0.103145	5.01514	5.3e-07	6.97e-06
ENSG00000155368.16	DBI	protein_coding	3246.99	-0.498937	0.0995605	-5.0114	5.4e-07	7.1e-06
ENSG00000081181.8	ARG2	protein_coding	92.3186	1.42572	0.284592	5.0097	5.45e-07	7.16e-06
ENSG00000164169.13	PRMT9	protein_coding	267.971	0.652673	0.130324	5.00807	5.5e-07	7.21e-06
ENSG00000064652.11	SNX24	protein_coding	48.2869	-2.14762	0.429396	-5.00149	5.69e-07	7.46e-06
ENSG00000103121.9	CMC2	protein_coding	824.162	-0.599375	0.119909	-4.99857	5.78e-07	7.56e-06
ENSG00000160117.16	ANKLE1	protein_coding	1770.89	0.440526	0.0881986	4.99471	5.89e-07	7.71e-06
ENSG00000129566.13	TEP1	protein_coding	284.618	-1.87608	0.375639	-4.99436	5.9e-07	7.72e-06
ENSG00000169684.13	CHRNA5	protein_coding	208.064	-1.03509	0.20728	-4.99367	5.92e-07	7.74e-06
ENSG00000188313.13	PLSCR1	protein_coding	105.71	-2.03687	0.408165	-4.9903	6.03e-07	7.87e-06
ENSG00000197444.10	OGDHL	protein_coding	82.1179	-1.46953	0.294525	-4.9895	6.05e-07	7.9e-06
ENSG00000168135.4	KCNJ4	protein_coding	84.5088	-1.71261	0.343359	-4.9878	6.11e-07	7.97e-06
ENSG00000143153.13	ATP1B1	protein_coding	12.8303	-3.55685	0.713534	-4.98484	6.2e-07	8.08e-06
ENSG00000160888.7	IER2	protein_coding	1348.62	-0.547682	0.109903	-4.98332	6.25e-07	8.14e-06
ENSG00000153140.9	CETN3	protein_coding	373.114	0.556133	0.111607	4.98294	6.26e-07	8.15e-06
ENSG00000112218.9	GPR63	protein_coding	55.9519	-1.80712	0.36274	-4.98186	6.3e-07	8.19e-06
ENSG00000103642.12	LACTB	protein_coding	127.518	-2.86903	0.576001	-4.98095	6.33e-07	8.22e-06
ENSG00000178385.15	PLEKHM3	protein_coding	99.2954	-1.13129	0.227133	-4.98072	6.33e-07	8.23e-06
ENSG00000166104.15	AC126323.1	transcribed_unprocessed_pseudogene	16.6987	-2.85261	0.572811	-4.98001	6.36e-07	8.25e-06
ENSG00000104765.16	BNIP3L	protein_coding	749.221	0.621429	0.124893	4.97569	6.5e-07	8.43e-06
ENSG00000158691.14	ZSCAN12	protein_coding	149.503	-0.82398	0.165637	-4.97463	6.54e-07	8.47e-06
ENSG00000133703.13	KRAS	protein_coding	693.056	-0.502469	0.101032	-4.97336	6.58e-07	8.52e-06
ENSG00000157303.11	SUSD3	protein_coding	859.791	0.949477	0.190917	4.97324	6.58e-07	8.52e-06
ENSG00000126522.17	ASL	protein_coding	272.825	-1.30234	0.262164	-4.96764	6.78e-07	8.77e-06
ENSG00000267123.7	SCAT1	lncRNA	100.667	-1.41398	0.284685	-4.96682	6.81e-07	8.8e-06
ENSG00000237424.1	FOXD2-AS1	lncRNA	299.731	0.556351	0.112037	4.96577	6.84e-07	8.84e-06
ENSG00000115286.20	NDUFS7	protein_coding	2164.19	0.661848	0.133298	4.96517	6.86e-07	8.86e-06
ENSG00000138621.12	PPCDC	protein_coding	367.997	-0.682652	0.137541	-4.96326	6.93e-07	8.94e-06
ENSG00000227502.3	MROCKI	lncRNA	18.6482	-3.46248	0.697758	-4.96229	6.97e-07	8.98e-06
ENSG00000136147.18	PHF11	protein_coding	369.232	-0.694724	0.140043	-4.9608	7.02e-07	9.04e-06
ENSG00000283403.1	AC005394.2	lncRNA	56.615	1.17561	0.237027	4.95979	7.06e-07	9.08e-06
ENSG00000100068.14	LRP5L	transcribed_unprocessed_pseudogene	59.0776	-1.62162	0.327083	-4.95781	7.13e-07	9.17e-06
ENSG00000168495.13	POLR3D	protein_coding	605.019	0.5987	0.120787	4.95668	7.17e-07	9.2e-06
ENSG00000174282.12	ZBTB4	protein_coding	64.0318	1.15055	0.232112	4.95689	7.16e-07	9.2e-06
ENSG00000211937.3	IGHV2-5	IG_V_gene	58.5979	1.11515	0.224961	4.9571	7.16e-07	9.2e-06
ENSG00000160999.10	SH2B2	protein_coding	1524.86	0.576634	0.116362	4.95553	7.21e-07	9.25e-06
ENSG00000105856.14	HBP1	protein_coding	393.822	-1.08095	0.218161	-4.95481	7.24e-07	9.28e-06
ENSG00000179041.4	RRS1	protein_coding	991.37	0.345889	0.0698576	4.95135	7.37e-07	9.44e-06
ENSG00000148399.13	DPH7	protein_coding	517.159	0.516891	0.104442	4.94908	7.46e-07	9.54e-06
ENSG00000223749.11	MIR503HG	lncRNA	22.2969	-2.66565	0.53882	-4.9472	7.53e-07	9.63e-06
ENSG00000122692.9	SMU1	protein_coding	1396.42	0.359831	0.0727927	4.94322	7.68e-07	9.82e-06
ENSG00000163545.11	NUAK2	protein_coding	156.361	-0.821423	0.16619	-4.94268	7.71e-07	9.84e-06
ENSG00000213058.3	AL365357.1	processed_pseudogene	40.7811	-2.11801	0.428562	-4.94212	7.73e-07	9.86e-06
ENSG00000274372.5	LINC02804	lncRNA	26.7747	-2.11014	0.426977	-4.94205	7.73e-07	9.86e-06
ENSG00000103160.12	HSDL1	protein_coding	926.498	-0.676777	0.137083	-4.93698	7.93e-07	1.01e-05
ENSG00000130303.14	BST2	protein_coding	2710.56	0.546439	0.110673	4.93743	7.92e-07	1.01e-05
ENSG00000171867.18	PRNP	protein_coding	638.966	-0.364117	0.0737376	-4.93801	7.89e-07	1.01e-05
ENSG00000182287.15	AP1S2	protein_coding	695.94	-0.799123	0.161885	-4.93636	7.96e-07	1.01e-05
ENSG00000198947.17	DMD	protein_coding	221.903	-1.35908	0.275315	-4.93646	7.96e-07	1.01e-05
ENSG00000041357.16	PSMA4	protein_coding	5277.9	-0.488314	0.0989676	-4.93408	8.05e-07	1.02e-05
ENSG00000158411.11	MITD1	protein_coding	446.193	-0.590347	0.119621	-4.93515	8.01e-07	1.02e-05
ENSG00000065308.5	TRAM2	protein_coding	599	0.829316	0.168107	4.93327	8.09e-07	1.03e-05
ENSG00000259834.1	AL365361.1	lncRNA	108.955	-0.986637	0.200035	-4.93233	8.13e-07	1.03e-05
ENSG00000240505.9	TNFRSF13B	protein_coding	113.432	-1.8467	0.374681	-4.92873	8.28e-07	1.05e-05
ENSG00000198677.12	TTC37	protein_coding	1837.88	0.831333	0.168709	4.92761	8.32e-07	1.05e-05
ENSG00000172594.13	SMPDL3A	protein_coding	31.6629	-2.04442	0.415058	-4.92562	8.41e-07	1.06e-05
ENSG00000101665.9	SMAD7	protein_coding	104.16	-2.18413	0.443378	-4.92611	8.39e-07	1.06e-05
ENSG00000059377.18	TBXAS1	protein_coding	29.7039	-4.57435	0.928573	-4.92621	8.38e-07	1.06e-05
ENSG00000104325.7	DECR1	protein_coding	403.542	-0.567464	0.115241	-4.92417	8.47e-07	1.07e-05
ENSG00000104490.18	NCALD	protein_coding	394.963	1.26958	0.257855	4.92363	8.5e-07	1.07e-05
ENSG00000141971.13	MVB12A	protein_coding	514.58	0.55866	0.113457	4.924	8.48e-07	1.07e-05
ENSG00000227183.3	HDGFP1	processed_pseudogene	31.7006	-2.52294	0.512496	-4.92286	8.53e-07	1.07e-05
ENSG00000265148.6	TSPOAP1-AS1	lncRNA	652.079	-0.848298	0.17228	-4.92395	8.48e-07	1.07e-05
ENSG00000157483.9	MYO1E	protein_coding	894.856	1.41701	0.28794	4.9212	8.6e-07	1.08e-05
ENSG00000125375.17	DMAC2L	protein_coding	250.464	1.03234	0.209838	4.91969	8.67e-07	1.09e-05
ENSG00000130810.20	PPAN	protein_coding	1809.05	0.483186	0.0981972	4.92057	8.63e-07	1.09e-05
ENSG00000144283.22	PKP4	protein_coding	866.925	0.721518	0.146688	4.91872	8.71e-07	1.09e-05
ENSG00000152270.9	PDE3B	protein_coding	414.967	-0.818036	0.166266	-4.92004	8.65e-07	1.09e-05
ENSG00000023318.8	ERP44	protein_coding	907.307	0.381571	0.0776042	4.91689	8.79e-07	1.1e-05
ENSG00000099797.15	TECR	protein_coding	2205.62	0.557619	0.11345	4.91511	8.87e-07	1.11e-05
ENSG00000197965.12	MPZL1	protein_coding	1222.83	-0.51886	0.105622	-4.91241	9e-07	1.13e-05
ENSG00000138185.20	ENTPD1	protein_coding	86.622	-2.58168	0.525682	-4.91111	9.06e-07	1.13e-05
ENSG00000162413.16	KLHL21	protein_coding	675.681	-0.446167	0.090877	-4.90958	9.13e-07	1.14e-05
ENSG00000164062.13	APEH	protein_coding	1573.82	0.513704	0.104631	4.90969	9.12e-07	1.14e-05
ENSG00000187140.6	FOXD3	protein_coding	50.5931	-1.63644	0.33338	-4.90863	9.17e-07	1.15e-05
ENSG00000185090.15	MANEAL	protein_coding	943.824	0.458575	0.0934355	4.90793	9.2e-07	1.15e-05
ENSG00000124772.12	CPNE5	protein_coding	768.051	0.662378	0.135001	4.90646	9.27e-07	1.16e-05
ENSG00000050426.16	LETMD1	protein_coding	1283.44	0.56463	0.11515	4.90344	9.42e-07	1.17e-05
ENSG00000063046.18	EIF4B	protein_coding	12596.8	0.581323	0.118562	4.90312	9.43e-07	1.17e-05
ENSG00000168884.15	TNIP2	protein_coding	491.104	-0.768771	0.156742	-4.90469	9.36e-07	1.17e-05
ENSG00000151229.13	SLC2A13	protein_coding	67.2529	-2.49861	0.509802	-4.90113	9.53e-07	1.18e-05
ENSG00000166165.13	CKB	protein_coding	16.4467	-2.65031	0.540652	-4.90207	9.48e-07	1.18e-05
ENSG00000106031.9	HOXA13	protein_coding	26.2889	-2.85551	0.582423	-4.90281	9.45e-07	1.18e-05
ENSG00000232265.8	LINC02805	lncRNA	829.384	-0.635269	0.129705	-4.8978	9.69e-07	1.2e-05
ENSG00000009694.13	TENM1	protein_coding	35.0161	5.3422	1.09096	4.89681	9.74e-07	1.21e-05
ENSG00000110321.19	EIF4G2	protein_coding	15062.9	-0.871202	0.177985	-4.89481	9.84e-07	1.22e-05
ENSG00000196141.14	SPATS2L	protein_coding	409.465	-1.27185	0.25988	-4.89399	9.88e-07	1.22e-05
ENSG00000204514.10	ZNF814	protein_coding	138.54	-1.57158	0.321177	-4.89319	9.92e-07	1.23e-05
ENSG00000173020.11	GRK2	protein_coding	5497.31	-0.571614	0.116839	-4.8923	9.97e-07	1.23e-05
ENSG00000147224.13	PRPS1	protein_coding	3253.06	0.837521	0.17126	4.89036	1.01e-06	1.24e-05
ENSG00000165055.16	METTL2B	protein_coding	783.42	-0.668883	0.136737	-4.89173	1e-06	1.24e-05
ENSG00000196743.9	GM2A	protein_coding	2361.81	0.612511	0.125227	4.8912	1e-06	1.24e-05
ENSG00000185650.10	ZFP36L1	protein_coding	1297.12	-1.41083	0.288559	-4.88922	1.01e-06	1.25e-05
ENSG00000071794.16	HLTF	protein_coding	1381.83	0.90302	0.184776	4.88711	1.02e-06	1.26e-05
ENSG00000188342.12	GTF2F2	protein_coding	939.178	-0.315375	0.0645198	-4.88803	1.02e-06	1.26e-05
ENSG00000230798.5	FOXD3-AS1	lncRNA	49.2495	-1.53362	0.313764	-4.8878	1.02e-06	1.26e-05
ENSG00000180448.11	ARHGAP45	protein_coding	3163.43	-0.780525	0.159741	-4.88619	1.03e-06	1.27e-05
ENSG00000023171.18	GRAMD1B	protein_coding	196.671	-2.22029	0.454912	-4.88071	1.06e-06	1.3e-05
ENSG00000072609.18	CHFR	protein_coding	116.901	1.08744	0.223027	4.87584	1.08e-06	1.33e-05
ENSG00000227591.5	HSD11B1-AS1	lncRNA	39.5107	-3.09923	0.635626	-4.87586	1.08e-06	1.33e-05
ENSG00000124787.14	RPP40	protein_coding	255.619	0.70851	0.145353	4.87442	1.09e-06	1.34e-05
ENSG00000073111.14	MCM2	protein_coding	5741.35	0.910131	0.186764	4.87317	1.1e-06	1.35e-05
ENSG00000137449.17	CPEB2	protein_coding	56.8647	-1.24064	0.254651	-4.87194	1.11e-06	1.35e-05
ENSG00000169100.14	SLC25A6	protein_coding	8561.06	0.379805	0.0779486	4.87251	1.1e-06	1.35e-05
ENSG00000029725.17	RABEP1	protein_coding	1501.14	0.665278	0.136591	4.8706	1.11e-06	1.36e-05
ENSG00000116539.14	ASH1L	protein_coding	691.632	-0.792051	0.162622	-4.87049	1.11e-06	1.36e-05
ENSG00000272888.7	CHASERR	lncRNA	1042.65	-0.696845	0.143063	-4.87091	1.11e-06	1.36e-05
ENSG00000072274.13	TFRC	protein_coding	5374.29	0.382025	0.0784513	4.86958	1.12e-06	1.37e-05
ENSG00000099992.16	TBC1D10A	protein_coding	135.304	-1.14248	0.234663	-4.8686	1.12e-06	1.37e-05
ENSG00000167996.16	FTH1	protein_coding	8744.49	0.524327	0.107767	4.86536	1.14e-06	1.39e-05
ENSG00000232442.1	MHENCR	lncRNA	318.71	0.802416	0.164927	4.86528	1.14e-06	1.39e-05
ENSG00000188636.4	RTL6	protein_coding	70.3495	-1.55311	0.319269	-4.86458	1.15e-06	1.4e-05
ENSG00000197497.11	ZNF665	protein_coding	75.4344	-1.61267	0.331677	-4.86216	1.16e-06	1.41e-05
ENSG00000007392.17	LUC7L	protein_coding	887.19	-0.842602	0.173285	-4.86253	1.16e-06	1.41e-05
ENSG00000011332.20	DPF1	protein_coding	209.49	1.27397	0.261954	4.86335	1.15e-06	1.41e-05
ENSG00000248008.3	NRAV	lncRNA	123.33	0.868036	0.178575	4.8609	1.17e-06	1.42e-05
ENSG00000179588.9	ZFPM1	protein_coding	149.057	-1.09551	0.225476	-4.85864	1.18e-06	1.44e-05
ENSG00000055118.16	KCNH2	protein_coding	469.175	-0.603913	0.124338	-4.85703	1.19e-06	1.45e-05
ENSG00000144674.16	GOLGA4	protein_coding	1614.29	-0.562318	0.115775	-4.857	1.19e-06	1.45e-05
ENSG00000127838.14	PNKD	protein_coding	1086.4	0.700814	0.144395	4.85346	1.21e-06	1.47e-05
ENSG00000214530.10	STARD10	protein_coding	160.834	-1.59316	0.328446	-4.85059	1.23e-06	1.49e-05
ENSG00000106299.8	WASL	protein_coding	150.06	-0.944287	0.194683	-4.85038	1.23e-06	1.49e-05
ENSG00000182957.16	SPATA13	protein_coding	663.131	1.16968	0.241319	4.84703	1.25e-06	1.52e-05
ENSG00000089820.16	ARHGAP4	protein_coding	2184.16	0.798239	0.164841	4.84249	1.28e-06	1.55e-05
ENSG00000213999.17	MEF2B	protein_coding	2897.51	1.00801	0.208144	4.84286	1.28e-06	1.55e-05
ENSG00000287979.1	AC253572.1	lncRNA	27.5311	-1.85782	0.383708	-4.84175	1.29e-06	1.55e-05
ENSG00000176887.7	SOX11	protein_coding	85.0376	-1.60345	0.331195	-4.84142	1.29e-06	1.56e-05
ENSG00000256223.6	ZNF10	protein_coding	82.1257	-2.11792	0.437557	-4.84034	1.3e-06	1.56e-05
ENSG00000188486.3	H2AX	protein_coding	1203.11	-1.18833	0.245739	-4.83573	1.33e-06	1.6e-05
ENSG00000198951.12	NAGA	protein_coding	430.089	0.449367	0.0929388	4.83509	1.33e-06	1.6e-05
ENSG00000115840.14	SLC25A12	protein_coding	539.285	0.562672	0.116436	4.83245	1.35e-06	1.62e-05
ENSG00000261373.1	VPS9D1-AS1	lncRNA	592.478	-0.794354	0.164365	-4.83286	1.35e-06	1.62e-05
ENSG00000003402.20	CFLAR	protein_coding	1199.79	-2.05412	0.425349	-4.82926	1.37e-06	1.65e-05
ENSG00000231305.4	AC112484.1	lncRNA	69.3913	1.08543	0.22479	4.82863	1.37e-06	1.65e-05
ENSG00000215440.12	NPEPL1	protein_coding	228.185	0.994842	0.206154	4.82573	1.39e-06	1.67e-05
ENSG00000005206.17	SPPL2B	protein_coding	1839.77	0.529319	0.109701	4.82511	1.4e-06	1.68e-05
ENSG00000142583.18	SLC2A5	protein_coding	2793.5	0.762741	0.158081	4.825	1.4e-06	1.68e-05
ENSG00000198840.2	MT-ND3	protein_coding	9822.73	-0.512165	0.106169	-4.82408	1.41e-06	1.69e-05
ENSG00000205084.11	TMEM231	protein_coding	248.604	0.740862	0.153585	4.82379	1.41e-06	1.69e-05
ENSG00000119614.3	VSX2	protein_coding	17.4368	-4.4769	0.928252	-4.82293	1.41e-06	1.69e-05
ENSG00000054523.18	KIF1B	protein_coding	131.424	-0.910188	0.188753	-4.8221	1.42e-06	1.7e-05
ENSG00000237973.1	MTCO1P12	unprocessed_pseudogene	386.532	1.11317	0.230838	4.82227	1.42e-06	1.7e-05
ENSG00000245522.2	LINC02709	lncRNA	32.5527	-1.82475	0.378401	-4.82227	1.42e-06	1.7e-05
ENSG00000029534.21	ANK1	protein_coding	39.0189	1.8254	0.37869	4.82032	1.43e-06	1.71e-05
ENSG00000177697.19	CD151	protein_coding	63.0531	1.02928	0.213507	4.82081	1.43e-06	1.71e-05
ENSG00000027869.12	SH2D2A	protein_coding	9.33965	-3.3396	0.693372	-4.81646	1.46e-06	1.74e-05
ENSG00000136404.16	TM6SF1	protein_coding	35.2479	-2.01839	0.419142	-4.81553	1.47e-06	1.75e-05
ENSG00000180773.15	SLC36A4	protein_coding	58.7918	-2.6037	0.540669	-4.81571	1.47e-06	1.75e-05
ENSG00000225663.8	MCRIP1	protein_coding	653.812	-0.577492	0.119957	-4.81415	1.48e-06	1.76e-05
ENSG00000166068.13	SPRED1	protein_coding	158.297	-1.69014	0.351222	-4.81216	1.49e-06	1.77e-05
ENSG00000272755.1	AC245297.2	lncRNA	25.4006	-2.09964	0.436285	-4.81255	1.49e-06	1.77e-05
ENSG00000156875.14	MFSD14A	protein_coding	619.893	-0.526503	0.109475	-4.80936	1.51e-06	1.8e-05
ENSG00000012048.23	BRCA1	protein_coding	1272.06	0.697003	0.144985	4.80741	1.53e-06	1.81e-05
ENSG00000067365.15	METTL22	protein_coding	274.196	0.652612	0.135779	4.80643	1.54e-06	1.82e-05
ENSG00000254995.4	STX16-NPEPL1	protein_coding	93.878	1.3219	0.275187	4.80365	1.56e-06	1.85e-05
ENSG00000099840.14	IZUMO4	protein_coding	185.242	-1.84973	0.385195	-4.80207	1.57e-06	1.86e-05
ENSG00000187049.10	TMEM216	protein_coding	32.4412	-1.71683	0.357779	-4.79858	1.6e-06	1.89e-05
ENSG00000112149.10	CD83	protein_coding	1954.93	-0.817075	0.170274	-4.79858	1.6e-06	1.89e-05
ENSG00000209082.1	MT-TL1	Mt_tRNA	140.309	-1.06566	0.222064	-4.79889	1.6e-06	1.89e-05
ENSG00000255931.2	AP003108.1	lncRNA	41.18	1.30153	0.271362	4.79628	1.62e-06	1.91e-05
ENSG00000132485.14	ZRANB2	protein_coding	4603.55	0.474823	0.0990452	4.794	1.63e-06	1.93e-05
ENSG00000164615.6	CAMLG	protein_coding	1290.39	0.655435	0.136738	4.79338	1.64e-06	1.93e-05
ENSG00000221978.12	CCNL2	protein_coding	2358.44	0.324701	0.0677329	4.79385	1.64e-06	1.93e-05
ENSG00000123600.20	METTL8	protein_coding	457.036	0.775986	0.162022	4.78939	1.67e-06	1.97e-05
ENSG00000086712.13	TXLNG	protein_coding	1191.68	0.379393	0.0792429	4.78772	1.69e-06	1.99e-05
ENSG00000113916.18	BCL6	protein_coding	3219.28	1.24929	0.26105	4.78563	1.7e-06	2.01e-05
ENSG00000178974.11	FBXO34	protein_coding	377.935	0.579824	0.121167	4.78533	1.71e-06	2.01e-05
ENSG00000196433.13	ASMT	protein_coding	13.0637	-3.07498	0.642626	-4.78502	1.71e-06	2.01e-05
ENSG00000185722.18	ANKFY1	protein_coding	729.183	0.846172	0.176926	4.78264	1.73e-06	2.03e-05
ENSG00000072201.14	LNX1	protein_coding	18.612	-3.61828	0.756501	-4.78291	1.73e-06	2.03e-05
ENSG00000000419.13	DPM1	protein_coding	1003.76	0.480347	0.100471	4.78094	1.74e-06	2.05e-05
ENSG00000255624.3	C10orf88B	transcribed_processed_pseudogene	29.4028	-1.98558	0.415384	-4.78012	1.75e-06	2.05e-05
ENSG00000151806.14	GUF1	protein_coding	1311.47	0.526887	0.110233	4.77977	1.75e-06	2.06e-05
ENSG00000166171.13	DPCD	protein_coding	250.484	0.589065	0.123277	4.77838	1.77e-06	2.07e-05
ENSG00000101337.16	TM9SF4	protein_coding	1541.48	0.808042	0.169128	4.77769	1.77e-06	2.08e-05
ENSG00000267767.3	LINC01801	lncRNA	55.0972	1.32512	0.277372	4.77742	1.78e-06	2.08e-05
ENSG00000123485.12	HJURP	protein_coding	801.878	-1.12511	0.235582	-4.77588	1.79e-06	2.09e-05
ENSG00000141873.11	SLC39A3	protein_coding	767.689	0.806268	0.168936	4.77263	1.82e-06	2.12e-05
ENSG00000101194.18	SLC17A9	protein_coding	2290.34	0.691787	0.144971	4.7719	1.82e-06	2.13e-05
ENSG00000147533.17	GOLGA7	protein_coding	517.189	0.551186	0.11555	4.77011	1.84e-06	2.15e-05
ENSG00000163694.15	RBM47	protein_coding	191.098	-1.89625	0.397646	-4.76869	1.85e-06	2.16e-05
ENSG00000157224.16	CLDN12	protein_coding	75.1204	-2.4903	0.52219	-4.76895	1.85e-06	2.16e-05
ENSG00000163945.19	UVSSA	protein_coding	377.709	0.741275	0.155505	4.76689	1.87e-06	2.18e-05
ENSG00000149218.5	ENDOD1	protein_coding	400.316	0.876232	0.183869	4.76552	1.88e-06	2.19e-05
ENSG00000186815.13	TPCN1	protein_coding	2274.62	0.721439	0.151397	4.76523	1.89e-06	2.19e-05
ENSG00000225210.10	DUXAP9	transcribed_processed_pseudogene	66.293	-2.90705	0.61	-4.76567	1.88e-06	2.19e-05
ENSG00000073282.14	TP63	protein_coding	652.164	-2.05994	0.432408	-4.76389	1.9e-06	2.2e-05
ENSG00000166582.10	CENPV	protein_coding	1452.25	0.620625	0.130259	4.76455	1.89e-06	2.2e-05
ENSG00000198945.8	L3MBTL3	protein_coding	211.772	-1.71335	0.359903	-4.76058	1.93e-06	2.24e-05
ENSG00000178028.14	DMAP1	protein_coding	1178.85	0.504728	0.106136	4.75549	1.98e-06	2.3e-05
ENSG00000178035.13	IMPDH2	protein_coding	4760.85	0.388097	0.0816705	4.75199	2.01e-06	2.33e-05
ENSG00000171045.16	TSNARE1	protein_coding	375.134	-0.940002	0.197875	-4.75049	2.03e-06	2.35e-05
ENSG00000058262.10	SEC61A1	protein_coding	4181.38	0.569518	0.119997	4.74611	2.07e-06	2.4e-05
ENSG00000182179.13	UBA7	protein_coding	286.306	-0.992724	0.209276	-4.74361	2.1e-06	2.43e-05
ENSG00000122140.11	MRPS2	protein_coding	1131.31	0.524358	0.11056	4.74274	2.11e-06	2.44e-05
ENSG00000117597.18	UTP25	protein_coding	586.46	-0.396714	0.08367	-4.74142	2.12e-06	2.45e-05
ENSG00000142149.9	HUNK	protein_coding	15.9028	-2.40346	0.507027	-4.7403	2.13e-06	2.46e-05
ENSG00000086015.22	MAST2	protein_coding	1428.04	0.652744	0.137735	4.73914	2.15e-06	2.47e-05
ENSG00000147853.17	AK3	protein_coding	874.155	0.39807	0.0839805	4.74003	2.14e-06	2.47e-05
ENSG00000164088.18	PPM1M	protein_coding	460.414	0.863499	0.182454	4.73268	2.22e-06	2.55e-05
ENSG00000197977.4	ELOVL2	protein_coding	19.4313	-2.07837	0.43941	-4.72991	2.25e-06	2.59e-05
ENSG00000048462.11	TNFRSF17	protein_coding	522.885	0.648408	0.137107	4.72921	2.25e-06	2.59e-05
ENSG00000123636.18	BAZ2B	protein_coding	169.631	-1.12652	0.238172	-4.72989	2.25e-06	2.59e-05
ENSG00000122386.11	ZNF205	protein_coding	26.4011	1.56202	0.330322	4.72878	2.26e-06	2.6e-05
ENSG00000157734.14	SNX22	protein_coding	1262.05	0.39393	0.0833083	4.72859	2.26e-06	2.6e-05
ENSG00000171862.11	PTEN	protein_coding	1793.57	0.495051	0.104719	4.7274	2.27e-06	2.61e-05
ENSG00000091732.17	ZC3HC1	protein_coding	641.342	-0.525374	0.111214	-4.72399	2.31e-06	2.65e-05
ENSG00000110619.18	CARS1	protein_coding	1670.09	-0.349277	0.0739308	-4.72438	2.31e-06	2.65e-05
ENSG00000168209.6	DDIT4	protein_coding	1568.86	-0.521781	0.110463	-4.72359	2.32e-06	2.65e-05
ENSG00000286619.1	AC119673.2	lncRNA	67.2234	-1.17345	0.248398	-4.72406	2.31e-06	2.65e-05
ENSG00000083444.17	PLOD1	protein_coding	1332.63	0.480025	0.101663	4.72172	2.34e-06	2.68e-05
ENSG00000078589.13	P2RY10	protein_coding	191.989	-1.61204	0.341559	-4.71966	2.36e-06	2.7e-05
ENSG00000182010.11	RTKN2	protein_coding	145.379	-2.0067	0.425256	-4.71881	2.37e-06	2.71e-05
ENSG00000238083.8	LRRC37A2	protein_coding	254.363	-0.734971	0.155775	-4.71814	2.38e-06	2.72e-05
ENSG00000108344.15	PSMD3	protein_coding	4081.78	-0.311397	0.0660131	-4.71719	2.39e-06	2.73e-05
ENSG00000248712.7	CCDC153	protein_coding	26.3381	1.78222	0.378114	4.71346	2.44e-06	2.78e-05
ENSG00000143549.21	TPM3	protein_coding	6091.84	-0.391221	0.0830117	-4.71284	2.44e-06	2.79e-05
ENSG00000187955.12	COL14A1	protein_coding	63.5087	1.17627	0.249692	4.71089	2.47e-06	2.81e-05
ENSG00000160007.19	ARHGAP35	protein_coding	1732.1	0.731297	0.155254	4.71033	2.47e-06	2.82e-05
ENSG00000172159.16	FRMD3	protein_coding	56.8056	1.55205	0.329594	4.70898	2.49e-06	2.83e-05
ENSG00000110844.14	PRPF40B	protein_coding	144.7	1.08046	0.229435	4.70922	2.49e-06	2.83e-05
ENSG00000129351.17	ILF3	protein_coding	13648.1	0.456745	0.0969896	4.70922	2.49e-06	2.83e-05
ENSG00000220205.9	VAMP2	protein_coding	629.718	0.45792	0.0972494	4.70871	2.49e-06	2.83e-05
ENSG00000148288.13	GBGT1	protein_coding	11.4921	-3.05632	0.649236	-4.70756	2.51e-06	2.85e-05
ENSG00000132824.14	SERINC3	protein_coding	1613.99	0.4402	0.0935249	4.70677	2.52e-06	2.86e-05
ENSG00000181284.3	TMEM102	protein_coding	126.458	0.77966	0.165685	4.70568	2.53e-06	2.87e-05
ENSG00000103035.11	PSMD7	protein_coding	2220.44	-0.430431	0.0914964	-4.70435	2.55e-06	2.89e-05
ENSG00000051128.19	HOMER3	protein_coding	74.202	-1.35841	0.288867	-4.70257	2.57e-06	2.91e-05
ENSG00000156170.13	NDUFAF6	protein_coding	539.999	0.512777	0.109052	4.70214	2.57e-06	2.91e-05
ENSG00000120256.11	LRP11	protein_coding	190.063	0.682182	0.145121	4.70078	2.59e-06	2.93e-05
ENSG00000110811.20	P3H3	protein_coding	80.1934	-1.60614	0.341742	-4.69986	2.6e-06	2.94e-05
ENSG00000092445.12	TYRO3	protein_coding	62.7736	-1.71421	0.364751	-4.69968	2.61e-06	2.94e-05
ENSG00000106105.15	GARS1	protein_coding	6122.66	0.280048	0.0595998	4.69881	2.62e-06	2.95e-05
ENSG00000125753.14	VASP	protein_coding	867.461	-1.43083	0.304487	-4.69915	2.61e-06	2.95e-05
ENSG00000054392.13	HHAT	protein_coding	31.3459	-1.95144	0.41536	-4.69819	2.62e-06	2.96e-05
ENSG00000144749.14	LRIG1	protein_coding	1689.24	0.667287	0.142063	4.69713	2.64e-06	2.97e-05
ENSG00000091317.8	CMTM6	protein_coding	804.064	-0.460548	0.09811	-4.6942	2.68e-06	3.01e-05
ENSG00000204628.12	RACK1	protein_coding	32392.8	0.350445	0.0746456	4.69479	2.67e-06	3.01e-05
ENSG00000138623.10	SEMA7A	protein_coding	257.815	-2.75147	0.586382	-4.69228	2.7e-06	3.04e-05
ENSG00000280303.2	ERICD	lncRNA	35.0863	-2.41567	0.514939	-4.69118	2.72e-06	3.05e-05
ENSG00000196810.5	CTBP1-DT	lncRNA	375.752	0.505457	0.107765	4.69034	2.73e-06	3.06e-05
ENSG00000117586.11	TNFSF4	protein_coding	40.8703	-3.90328	0.832456	-4.68887	2.75e-06	3.09e-05
ENSG00000235703.6	LINC00894	lncRNA	93.5531	2.84635	0.607391	4.68619	2.78e-06	3.12e-05
ENSG00000167799.10	NUDT8	protein_coding	314.493	0.601056	0.128341	4.68329	2.82e-06	3.16e-05
ENSG00000266923.1	AC063949.2	lncRNA	70.9332	-1.44559	0.308631	-4.68386	2.82e-06	3.16e-05
ENSG00000140612.14	SEC11A	protein_coding	1079.79	-0.49197	0.10507	-4.68232	2.84e-06	3.18e-05
ENSG00000043591.6	ADRB1	protein_coding	12.756	-3.07609	0.657758	-4.67664	2.92e-06	3.27e-05
ENSG00000122042.10	UBL3	protein_coding	283.161	-0.618176	0.132215	-4.67554	2.93e-06	3.28e-05
ENSG00000114790.13	ARHGEF26	protein_coding	298.276	-0.854881	0.182864	-4.67496	2.94e-06	3.29e-05
ENSG00000101365.21	IDH3B	protein_coding	2753.06	0.336104	0.0719108	4.6739	2.96e-06	3.3e-05
ENSG00000165006.14	UBAP1	protein_coding	742.908	0.349497	0.0747923	4.67291	2.97e-06	3.32e-05
ENSG00000167380.16	ZNF226	protein_coding	61.4527	-2.62573	0.561991	-4.67219	2.98e-06	3.33e-05
ENSG00000255583.2	AC084357.3	transcribed_unprocessed_pseudogene	18.7871	-2.18209	0.467081	-4.67177	2.99e-06	3.33e-05
ENSG00000120658.13	ENOX1	protein_coding	7.40646	-3.5964	0.76994	-4.67102	3e-06	3.34e-05
ENSG00000263394.1	AC007952.7	lncRNA	25.3797	1.64897	0.353229	4.66828	3.04e-06	3.38e-05
ENSG00000088387.19	DOCK9	protein_coding	1084.4	1.00929	0.21628	4.66659	3.06e-06	3.41e-05
ENSG00000211897.9	IGHG3	IG_C_gene	196.042	-2.39002	0.512165	-4.66651	3.06e-06	3.41e-05
ENSG00000165434.8	PGM2L1	protein_coding	69.2516	-1.11522	0.239032	-4.66558	3.08e-06	3.42e-05
ENSG00000170464.10	DNAJC18	protein_coding	281.692	1.01528	0.21768	4.66408	3.1e-06	3.45e-05
ENSG00000162777.17	DENND2D	protein_coding	40.6251	-2.11046	0.452657	-4.66238	3.13e-06	3.47e-05
ENSG00000124126.14	PREX1	protein_coding	2158.01	0.742399	0.159242	4.66207	3.13e-06	3.48e-05
ENSG00000130818.12	ZNF426	protein_coding	133.968	-0.952712	0.204571	-4.65711	3.21e-06	3.56e-05
ENSG00000134460.18	IL2RA	protein_coding	209.079	-0.845489	0.181585	-4.65616	3.22e-06	3.57e-05
ENSG00000162004.18	CCDC78	protein_coding	288.075	0.75971	0.163248	4.65371	3.26e-06	3.61e-05
ENSG00000160741.17	CRTC2	protein_coding	979.223	-1.25954	0.27073	-4.65238	3.28e-06	3.63e-05
ENSG00000107185.10	RGP1	protein_coding	645.652	0.644827	0.13861	4.65209	3.29e-06	3.64e-05
ENSG00000161921.17	CXCL16	protein_coding	16.1856	-2.56488	0.551539	-4.65039	3.31e-06	3.67e-05
ENSG00000108219.15	TSPAN14	protein_coding	826.635	0.989189	0.212856	4.64721	3.36e-06	3.72e-05
ENSG00000023902.14	PLEKHO1	protein_coding	803.804	-1.69369	0.364523	-4.64633	3.38e-06	3.73e-05
ENSG00000160679.13	CHTOP	protein_coding	1711.63	-0.369028	0.0794316	-4.64586	3.39e-06	3.74e-05
ENSG00000077232.19	DNAJC10	protein_coding	3647.7	1.07395	0.231226	4.6446	3.41e-06	3.75e-05
ENSG00000123143.13	PKN1	protein_coding	5960.06	0.606098	0.130476	4.64528	3.4e-06	3.75e-05
ENSG00000215301.11	DDX3X	protein_coding	5799.12	0.54483	0.117292	4.64506	3.4e-06	3.75e-05
ENSG00000285184.3	AC244033.2	lncRNA	50.9435	-1.37237	0.295424	-4.6454	3.39e-06	3.75e-05
ENSG00000107554.17	DNMBP	protein_coding	921.381	0.491517	0.105856	4.64328	3.43e-06	3.78e-05
ENSG00000111860.14	CEP85L	protein_coding	214.858	0.892333	0.192237	4.64184	3.45e-06	3.8e-05
ENSG00000164180.14	TMEM161B	protein_coding	428.683	0.688866	0.148453	4.6403	3.48e-06	3.83e-05
ENSG00000080546.13	SESN1	protein_coding	380.43	0.639936	0.13796	4.63855	3.51e-06	3.85e-05
ENSG00000273619.1	AL121832.2	lncRNA	60.9214	0.991659	0.213786	4.63856	3.51e-06	3.85e-05
ENSG00000133739.16	LRRCC1	protein_coding	153.76	-1.82466	0.393405	-4.63813	3.52e-06	3.86e-05
ENSG00000141034.10	GID4	protein_coding	312.848	0.905783	0.195312	4.63763	3.52e-06	3.87e-05
ENSG00000186517.14	ARHGAP30	protein_coding	3255.33	-0.556126	0.119927	-4.63722	3.53e-06	3.87e-05
ENSG00000145506.14	NKD2	protein_coding	51.1039	-1.38405	0.298506	-4.63659	3.54e-06	3.88e-05
ENSG00000106780.9	MEGF9	protein_coding	330	0.579007	0.124899	4.63582	3.56e-06	3.89e-05
ENSG00000100883.13	SRP54	protein_coding	849.134	0.364637	0.0786732	4.63483	3.57e-06	3.91e-05
ENSG00000164976.9	MYORG	protein_coding	75.3141	-1.24463	0.268576	-4.63417	3.58e-06	3.92e-05
ENSG00000145246.14	ATP10D	protein_coding	476.487	1.22432	0.264288	4.63252	3.61e-06	3.95e-05
ENSG00000184925.12	LCN12	protein_coding	56.235	1.29874	0.280374	4.63217	3.62e-06	3.95e-05
ENSG00000184857.8	TMEM186	protein_coding	257.323	0.579967	0.125215	4.63177	3.63e-06	3.96e-05
ENSG00000140465.14	CYP1A1	protein_coding	26.7067	-1.90487	0.411476	-4.62936	3.67e-06	4e-05
ENSG00000273230.1	AC102953.2	lncRNA	61.0232	-1.36234	0.294342	-4.62844	3.68e-06	4.02e-05
ENSG00000173581.8	CCDC106	protein_coding	561.177	0.772655	0.166973	4.62741	3.7e-06	4.03e-05
ENSG00000214711.10	CAPN14	protein_coding	114.46	0.926641	0.20023	4.62788	3.69e-06	4.03e-05
ENSG00000164758.7	MED30	protein_coding	259.47	-0.796138	0.172071	-4.6268	3.71e-06	4.04e-05
ENSG00000103490.14	PYCARD	protein_coding	34.0323	-2.79866	0.605027	-4.62568	3.73e-06	4.06e-05
ENSG00000214575.9	CPEB1	protein_coding	57.839	-1.69741	0.366987	-4.62525	3.74e-06	4.07e-05
ENSG00000188511.12	C22orf34	lncRNA	156.211	0.759857	0.164293	4.62502	3.75e-06	4.07e-05
ENSG00000153574.9	RPIA	protein_coding	1854.91	0.368467	0.0796946	4.62348	3.77e-06	4.1e-05
ENSG00000108352.13	RAPGEFL1	protein_coding	111.004	1.16482	0.251992	4.62244	3.79e-06	4.12e-05
ENSG00000108561.8	C1QBP	protein_coding	5258.86	0.460975	0.099757	4.62098	3.82e-06	4.14e-05
ENSG00000165804.16	ZNF219	protein_coding	142.614	0.845797	0.183237	4.61588	3.91e-06	4.24e-05
ENSG00000167470.12	MIDN	protein_coding	978.263	0.430257	0.0932154	4.61573	3.92e-06	4.25e-05
ENSG00000255274.9	SMIM35	protein_coding	41.7822	2.31899	0.502547	4.61448	3.94e-06	4.27e-05
ENSG00000056050.7	HPF1	protein_coding	235.78	-1.05643	0.228983	-4.61357	3.96e-06	4.28e-05
ENSG00000127920.6	GNG11	protein_coding	15.7207	-2.46211	0.533838	-4.61209	3.99e-06	4.31e-05
ENSG00000172828.13	CES3	protein_coding	220.944	0.905762	0.196576	4.60769	4.07e-06	4.4e-05
ENSG00000160789.23	LMNA	protein_coding	53.7847	-1.19298	0.25894	-4.60715	4.08e-06	4.41e-05
ENSG00000129625.13	REEP5	protein_coding	1277.62	0.508765	0.110483	4.60492	4.13e-06	4.45e-05
ENSG00000066056.14	TIE1	protein_coding	39.6198	-2.25048	0.488696	-4.60507	4.12e-06	4.45e-05
ENSG00000135926.15	TMBIM1	protein_coding	449.133	0.858726	0.186552	4.60314	4.16e-06	4.49e-05
ENSG00000031081.11	ARHGAP31	protein_coding	55.6295	-2.9825	0.648045	-4.60231	4.18e-06	4.5e-05
ENSG00000001631.16	KRIT1	protein_coding	751.434	-0.940947	0.204467	-4.60195	4.19e-06	4.51e-05
ENSG00000119686.10	FLVCR2	protein_coding	82.5313	-9.6871	2.10519	-4.60154	4.19e-06	4.52e-05
ENSG00000130307.12	USHBP1	protein_coding	48.4422	1.28618	0.279667	4.59898	4.25e-06	4.57e-05
ENSG00000198003.12	CCDC151	protein_coding	21.3795	2.38825	0.519438	4.59776	4.27e-06	4.59e-05
ENSG00000128218.8	VPREB3	protein_coding	1518.03	0.816614	0.177656	4.59659	4.29e-06	4.62e-05
ENSG00000010626.15	LRRC23	protein_coding	124.731	0.842174	0.183377	4.59258	4.38e-06	4.7e-05
ENSG00000092964.18	DPYSL2	protein_coding	487.407	0.462525	0.100742	4.59117	4.41e-06	4.73e-05
ENSG00000180011.7	ZADH2	protein_coding	290.813	-1.54389	0.336482	-4.58832	4.47e-06	4.79e-05
ENSG00000141447.18	OSBPL1A	protein_coding	140.775	-1.47021	0.320439	-4.5881	4.47e-06	4.8e-05
ENSG00000169071.15	ROR2	protein_coding	20.7985	-5.31758	1.1597	-4.58533	4.53e-06	4.86e-05
ENSG00000067057.18	PFKP	protein_coding	2933.67	-0.43169	0.0941634	-4.58448	4.55e-06	4.87e-05
ENSG00000105339.11	DENND3	protein_coding	762.937	-1.10554	0.241134	-4.58477	4.54e-06	4.87e-05
ENSG00000175768.13	TOMM5	protein_coding	2671.59	0.448292	0.09779	4.58423	4.56e-06	4.88e-05
ENSG00000140157.16	NIPA2	protein_coding	2607.24	-0.349447	0.0762712	-4.58164	4.61e-06	4.93e-05
ENSG00000088682.14	COQ9	protein_coding	763.172	0.52548	0.11478	4.57814	4.69e-06	5.01e-05
ENSG00000134802.18	SLC43A3	protein_coding	2093.62	-0.547667	0.119618	-4.57847	4.68e-06	5.01e-05
ENSG00000140044.13	JDP2	protein_coding	336.783	-0.788035	0.172167	-4.57714	4.71e-06	5.03e-05
ENSG00000146733.14	PSPH	protein_coding	932.977	0.546951	0.119498	4.57708	4.72e-06	5.03e-05
ENSG00000168427.9	KLHL30	protein_coding	19.1606	-2.29736	0.502188	-4.5747	4.77e-06	5.09e-05
ENSG00000165861.14	ZFYVE1	protein_coding	217.67	-0.98202	0.214697	-4.57397	4.79e-06	5.1e-05
ENSG00000158805.12	ZNF276	protein_coding	1191.23	-0.883286	0.193253	-4.57062	4.86e-06	5.18e-05
ENSG00000196155.13	PLEKHG4	protein_coding	116.871	-1.7385	0.380428	-4.56985	4.88e-06	5.2e-05
ENSG00000115935.18	WIPF1	protein_coding	2990.19	0.563933	0.123409	4.56964	4.89e-06	5.2e-05
ENSG00000150768.17	DLAT	protein_coding	2022.57	0.349819	0.0765827	4.56786	4.93e-06	5.23e-05
ENSG00000163655.16	GMPS	protein_coding	3883.91	0.4996	0.10936	4.56841	4.91e-06	5.23e-05
ENSG00000175701.11	MTLN	protein_coding	64.383	-1.34087	0.293548	-4.5678	4.93e-06	5.23e-05
ENSG00000185008.17	ROBO2	protein_coding	139.197	-1.54569	0.338515	-4.5661	4.97e-06	5.27e-05
ENSG00000281398.4	SNHG4	lncRNA	2545.4	0.480219	0.105204	4.56464	5e-06	5.31e-05
ENSG00000224864.4	AC011447.1	transcribed_processed_pseudogene	29.1319	-2.2489	0.49273	-4.56416	5.01e-06	5.32e-05
ENSG00000116521.11	SCAMP3	protein_coding	1572.1	-1.13142	0.247999	-4.56221	5.06e-06	5.36e-05
ENSG00000049245.13	VAMP3	protein_coding	345	-0.876033	0.192081	-4.56074	5.1e-06	5.4e-05
ENSG00000153898.13	MCOLN2	protein_coding	630.36	-0.708828	0.155447	-4.55994	5.12e-06	5.42e-05
ENSG00000105568.18	PPP2R1A	protein_coding	4553.72	-0.446838	0.098018	-4.55873	5.15e-06	5.44e-05
ENSG00000177685.17	CRACR2B	protein_coding	57.1631	-2.74004	0.601934	-4.55206	5.31e-06	5.62e-05
ENSG00000240184.7	PCDHGC3	protein_coding	1303.74	0.597182	0.131236	4.55044	5.35e-06	5.66e-05
ENSG00000128266.9	GNAZ	protein_coding	452.596	1.01138	0.222401	4.54754	5.43e-06	5.73e-05
ENSG00000164362.21	TERT	protein_coding	301.412	-1.04523	0.229882	-4.54679	5.45e-06	5.75e-05
ENSG00000163714.18	U2SURP	protein_coding	5619.83	0.495704	0.109046	4.54581	5.47e-06	5.77e-05
ENSG00000205133.12	TRIQK	protein_coding	71.4046	-2.10032	0.462114	-4.54502	5.49e-06	5.79e-05
ENSG00000284753.2	EEF1AKMT4	protein_coding	795.051	0.583226	0.128329	4.54476	5.5e-06	5.79e-05
ENSG00000013374.17	NUB1	protein_coding	1209.83	-0.612244	0.134801	-4.54182	5.58e-06	5.87e-05
ENSG00000100413.17	POLR3H	protein_coding	968.494	0.479471	0.105593	4.54075	5.61e-06	5.89e-05
ENSG00000139737.22	SLAIN1	protein_coding	1480.37	-0.679	0.149521	-4.54117	5.59e-06	5.89e-05
ENSG00000270959.1	LPP-AS2	lncRNA	67.2191	0.953798	0.210044	4.54095	5.6e-06	5.89e-05
ENSG00000156232.7	WHAMM	protein_coding	369.29	-0.690952	0.152177	-4.54046	5.61e-06	5.9e-05
ENSG00000163219.12	ARHGAP25	protein_coding	494.103	-1.3575	0.299013	-4.53992	5.63e-06	5.91e-05
ENSG00000002834.18	LASP1	protein_coding	2849.67	0.394538	0.0869132	4.53944	5.64e-06	5.92e-05
ENSG00000196352.16	CD55	protein_coding	380.063	-0.535	0.117893	-4.53802	5.68e-06	5.96e-05
ENSG00000174607.11	UGT8	protein_coding	118.475	0.889934	0.196206	4.53572	5.74e-06	6.02e-05
ENSG00000227403.2	LINC01806	lncRNA	118.957	0.914681	0.20182	4.53217	5.84e-06	6.12e-05
ENSG00000141503.17	MINK1	protein_coding	1038.76	0.82681	0.182462	4.5314	5.86e-06	6.14e-05
ENSG00000106397.12	PLOD3	protein_coding	142.631	-2.03564	0.449314	-4.53056	5.88e-06	6.16e-05
ENSG00000168876.9	ANKRD49	protein_coding	219.436	-0.825007	0.18222	-4.52754	5.97e-06	6.24e-05
ENSG00000139725.8	RHOF	protein_coding	492.913	-1.8229	0.40278	-4.5258	6.02e-06	6.29e-05
ENSG00000096092.6	TMEM14A	protein_coding	517.341	0.74129	0.163838	4.52454	6.05e-06	6.32e-05
ENSG00000169223.15	LMAN2	protein_coding	2102.72	0.474122	0.104844	4.52219	6.12e-06	6.39e-05
ENSG00000106785.15	TRIM14	protein_coding	982.255	0.561987	0.124312	4.5208	6.16e-06	6.43e-05
ENSG00000026036.22	RTEL1-TNFRSF6B	protein_coding	346.34	0.663636	0.146824	4.51993	6.19e-06	6.45e-05
ENSG00000187742.15	SECISBP2	protein_coding	1111.88	0.487154	0.107785	4.51968	6.19e-06	6.46e-05
ENSG00000155666.12	KDM8	protein_coding	123.577	0.894407	0.197913	4.51919	6.21e-06	6.47e-05
ENSG00000132965.10	ALOX5AP	protein_coding	878.34	-0.62244	0.137818	-4.5164	6.29e-06	6.55e-05
ENSG00000137509.12	PRCP	protein_coding	635.378	1.1426	0.253126	4.51396	6.36e-06	6.62e-05
ENSG00000145022.4	TCTA	protein_coding	344.179	0.46196	0.102365	4.51287	6.4e-06	6.65e-05
ENSG00000287985.1	AC073270.2	lncRNA	25.4335	-1.86277	0.41294	-4.51101	6.45e-06	6.71e-05
ENSG00000112855.17	HARS2	protein_coding	711.819	0.422873	0.0937622	4.51006	6.48e-06	6.73e-05
ENSG00000123836.15	PFKFB2	protein_coding	214.361	-1.5666	0.347394	-4.50959	6.5e-06	6.74e-05
ENSG00000135249.8	RINT1	protein_coding	846.722	-0.4158	0.0922081	-4.50936	6.5e-06	6.74e-05
ENSG00000166925.9	TSC22D4	protein_coding	1685.04	-0.420486	0.093237	-4.50986	6.49e-06	6.74e-05
ENSG00000071859.15	FAM50A	protein_coding	1559.02	0.722939	0.160425	4.50639	6.59e-06	6.84e-05
ENSG00000169891.18	REPS2	protein_coding	21.2191	-2.95633	0.656158	-4.50552	6.62e-06	6.86e-05
ENSG00000176381.6	PRR18	protein_coding	8.12895	-3.6931	0.819889	-4.50439	6.66e-06	6.89e-05
ENSG00000137494.14	ANKRD42	protein_coding	79.2693	-1.13148	0.251304	-4.50244	6.72e-06	6.95e-05
ENSG00000164902.14	PHAX	protein_coding	1072.75	0.352035	0.0781935	4.5021	6.73e-06	6.96e-05
ENSG00000147044.23	CASK	protein_coding	184.851	-0.895066	0.19886	-4.50099	6.76e-06	6.99e-05
ENSG00000028277.21	POU2F2	protein_coding	2562.14	1.03805	0.230653	4.50051	6.78e-06	7e-05
ENSG00000176102.13	CSTF3	protein_coding	1025.13	-0.382414	0.0849817	-4.49995	6.8e-06	7.02e-05
ENSG00000114739.14	ACVR2B	protein_coding	76.7687	-1.51359	0.3364	-4.49937	6.82e-06	7.03e-05
ENSG00000243943.10	ZNF512	protein_coding	732.133	0.718822	0.159783	4.49874	6.84e-06	7.05e-05
ENSG00000131238.18	PPT1	protein_coding	2812.03	0.447013	0.0993749	4.49824	6.85e-06	7.06e-05
ENSG00000013563.14	DNASE1L1	protein_coding	386.018	0.56796	0.126288	4.49735	6.88e-06	7.09e-05
ENSG00000225125.2	RANP4	processed_pseudogene	12.1902	3.42972	0.762715	4.49673	6.9e-06	7.11e-05
ENSG00000135547.9	HEY2	protein_coding	96.4147	-0.89061	0.198123	-4.49525	6.95e-06	7.15e-05
ENSG00000189077.11	TMEM120A	protein_coding	284.904	-0.929804	0.206859	-4.49487	6.96e-06	7.16e-05
ENSG00000004468.13	CD38	protein_coding	3236.44	0.697478	0.155205	4.49392	6.99e-06	7.19e-05
ENSG00000243811.12	APOBEC3D	protein_coding	96.1154	-1.48626	0.330807	-4.49281	7.03e-06	7.22e-05
ENSG00000137331.12	IER3	protein_coding	31.5152	-2.98452	0.66444	-4.49179	7.06e-06	7.25e-05
ENSG00000124788.19	ATXN1	protein_coding	93.5009	-2.32454	0.517547	-4.49146	7.07e-06	7.26e-05
ENSG00000048052.23	HDAC9	protein_coding	484.283	-1.023	0.227811	-4.49055	7.1e-06	7.29e-05
ENSG00000182093.16	GET1	protein_coding	435.322	0.600867	0.133813	4.49037	7.11e-06	7.29e-05
ENSG00000226686.8	LINC01535	lncRNA	30.1808	2.98195	0.664408	4.48813	7.19e-06	7.36e-05
ENSG00000110987.9	BCL7A	protein_coding	1684.82	0.40769	0.090856	4.48721	7.22e-06	7.39e-05
ENSG00000105967.16	TFEC	protein_coding	200.341	-2.75663	0.614365	-4.48696	7.22e-06	7.39e-05
ENSG00000134748.13	PRPF38A	protein_coding	2258.27	0.336626	0.075072	4.48404	7.32e-06	7.49e-05
ENSG00000168175.15	MAPK1IP1L	protein_coding	895.835	0.358064	0.0798718	4.48298	7.36e-06	7.52e-05
ENSG00000198794.12	SCAMP5	protein_coding	275.176	0.987908	0.220366	4.48303	7.36e-06	7.52e-05
ENSG00000105612.9	DNASE2	protein_coding	572.407	0.459784	0.102576	4.48238	7.38e-06	7.54e-05
ENSG00000102547.19	CAB39L	protein_coding	443.85	0.944616	0.210829	4.48047	7.45e-06	7.6e-05
ENSG00000186283.14	TOR3A	protein_coding	1474.29	-0.543326	0.121278	-4.47999	7.46e-06	7.61e-05
ENSG00000179950.14	PUF60	protein_coding	3118.36	-0.276863	0.0618126	-4.47907	7.5e-06	7.64e-05
ENSG00000235385.2	LINC02154	lncRNA	6.16223	-3.5162	0.785056	-4.47891	7.5e-06	7.64e-05
ENSG00000175155.11	YPEL2	protein_coding	82.5358	-1.63178	0.364345	-4.47866	7.51e-06	7.65e-05
ENSG00000188732.11	FAM221A	protein_coding	36.7144	-2.2334	0.498709	-4.47836	7.52e-06	7.66e-05
ENSG00000136868.11	SLC31A1	protein_coding	696.901	0.425849	0.0950944	4.47817	7.53e-06	7.66e-05
ENSG00000100280.17	AP1B1	protein_coding	2451.45	-0.263863	0.0589435	-4.47654	7.59e-06	7.71e-05
ENSG00000131165.16	CHMP1A	protein_coding	1511.41	-0.486653	0.108754	-4.47479	7.65e-06	7.77e-05
ENSG00000081665.14	ZNF506	protein_coding	275.412	-0.722525	0.161484	-4.47429	7.67e-06	7.79e-05
ENSG00000172349.17	IL16	protein_coding	1019.92	-1.16717	0.260908	-4.47351	7.69e-06	7.81e-05
ENSG00000226530.2	AL158055.1	lncRNA	51.677	-3.17433	0.709649	-4.4731	7.71e-06	7.82e-05
ENSG00000164465.19	DCBLD1	protein_coding	84.9418	-1.65497	0.37017	-4.47085	7.79e-06	7.9e-05
ENSG00000176371.14	ZSCAN2	protein_coding	187.95	-1.19439	0.267168	-4.47055	7.8e-06	7.91e-05
ENSG00000132003.9	ZSWIM4	protein_coding	156.662	-0.929227	0.207888	-4.46986	7.83e-06	7.93e-05
ENSG00000127831.11	VIL1	protein_coding	9.73319	2.94527	0.659354	4.4669	7.94e-06	8.03e-05
ENSG00000260269.5	AC105036.3	lncRNA	28.5879	-1.72152	0.385455	-4.4662	7.96e-06	8.06e-05
ENSG00000155868.8	MED7	protein_coding	318.009	0.498317	0.111609	4.46483	8.01e-06	8.1e-05
ENSG00000136718.10	IMP4	protein_coding	3250.32	0.48827	0.109369	4.46445	8.03e-06	8.11e-05
ENSG00000166557.14	TMED3	protein_coding	1006.48	-0.744246	0.166718	-4.4641	8.04e-06	8.12e-05
ENSG00000005339.15	CREBBP	protein_coding	669.145	-0.844701	0.18924	-4.46365	8.06e-06	8.13e-05
ENSG00000124493.14	GRM4	protein_coding	17.6812	2.38533	0.534434	4.46328	8.07e-06	8.14e-05
ENSG00000278259.5	MYO19	protein_coding	1360.85	0.504389	0.11301	4.46322	8.07e-06	8.14e-05
ENSG00000133872.14	SARAF	protein_coding	1460.86	0.320573	0.0718744	4.46019	8.19e-06	8.25e-05
ENSG00000169964.8	TMEM42	protein_coding	193.945	-0.773133	0.173411	-4.45839	8.26e-06	8.32e-05
ENSG00000109332.20	UBE2D3	protein_coding	4693.47	-0.320252	0.0718444	-4.45758	8.29e-06	8.35e-05
ENSG00000115255.12	REEP6	protein_coding	50.2757	1.06761	0.239595	4.4559	8.35e-06	8.41e-05
ENSG00000106086.20	PLEKHA8	protein_coding	540.73	0.565864	0.127015	4.4551	8.39e-06	8.43e-05
ENSG00000140379.9	BCL2A1	protein_coding	518.865	-2.95921	0.664282	-4.45475	8.4e-06	8.44e-05
ENSG00000107262.26	BAG1	protein_coding	2187.04	0.432737	0.0971695	4.45343	8.45e-06	8.49e-05
ENSG00000210112.1	MT-TM	Mt_tRNA	31.4011	-1.77956	0.399698	-4.45226	8.5e-06	8.53e-05
ENSG00000147419.19	CCDC25	protein_coding	851.149	0.710305	0.159645	4.44928	8.62e-06	8.65e-05
ENSG00000150967.18	ABCB9	protein_coding	216.694	0.839403	0.188697	4.4484	8.65e-06	8.68e-05
ENSG00000110917.8	MLEC	protein_coding	2846.02	0.559852	0.125864	4.44806	8.67e-06	8.69e-05
ENSG00000111269.3	CREBL2	protein_coding	182.61	-1.12657	0.253308	-4.44744	8.69e-06	8.7e-05
ENSG00000197102.13	DYNC1H1	protein_coding	4663.4	-0.546706	0.122927	-4.44741	8.69e-06	8.7e-05
ENSG00000149480.7	MTA2	protein_coding	2954.69	-0.235552	0.0529719	-4.44674	8.72e-06	8.73e-05
ENSG00000132329.11	RAMP1	protein_coding	37.6437	-2.76935	0.622847	-4.44628	8.74e-06	8.74e-05
ENSG00000177045.10	SIX5	protein_coding	114.642	-1.0432	0.234682	-4.44514	8.78e-06	8.78e-05
ENSG00000014257.16	ACP3	protein_coding	28.9462	-2.65231	0.596687	-4.44506	8.79e-06	8.78e-05
ENSG00000089053.13	ANAPC5	protein_coding	3799.84	0.552717	0.124376	4.44392	8.83e-06	8.82e-05
ENSG00000167461.12	RAB8A	protein_coding	1626.88	0.662404	0.149066	4.4437	8.84e-06	8.83e-05
ENSG00000170043.12	TRAPPC1	protein_coding	890.314	0.609888	0.137269	4.44302	8.87e-06	8.85e-05
ENSG00000144036.16	EXOC6B	protein_coding	77.4486	-1.4914	0.335805	-4.44128	8.94e-06	8.92e-05
ENSG00000108469.15	RECQL5	protein_coding	827.479	1.12116	0.252516	4.43996	9e-06	8.97e-05
ENSG00000243414.6	TICAM2	protein_coding	9.53378	-8.12445	1.83026	-4.43895	9.04e-06	9e-05
ENSG00000165507.9	DEPP1	protein_coding	56.7428	-3.39026	0.763879	-4.43821	9.07e-06	9.03e-05
ENSG00000124782.20	RREB1	protein_coding	264.192	-1.28622	0.289977	-4.43562	9.18e-06	9.13e-05
ENSG00000135452.10	TSPAN31	protein_coding	100.433	2.02242	0.456214	4.43305	9.29e-06	9.24e-05
ENSG00000163590.14	PPM1L	protein_coding	134.744	-1.59672	0.360223	-4.43259	9.31e-06	9.25e-05
ENSG00000232593.7	KANTR	protein_coding	143.135	0.772601	0.17432	4.43209	9.33e-06	9.27e-05
ENSG00000157456.8	CCNB2	protein_coding	1649.67	-0.530557	0.119785	-4.42924	9.46e-06	9.39e-05
ENSG00000213231.13	TCL1B	protein_coding	299.846	-1.44689	0.326775	-4.42779	9.52e-06	9.45e-05
ENSG00000104783.14	KCNN4	protein_coding	335.523	-1.75726	0.396998	-4.42637	9.58e-06	9.49e-05
ENSG00000149639.15	SOGA1	protein_coding	446.048	1.04227	0.235461	4.4265	9.58e-06	9.49e-05
ENSG00000197903.8	H2BC12	protein_coding	113.242	-1.36834	0.309118	-4.4266	9.57e-06	9.49e-05
ENSG00000010278.15	CD9	protein_coding	46.8182	-2.2197	0.501539	-4.42577	9.61e-06	9.52e-05
ENSG00000173928.4	SWSAP1	protein_coding	138.805	0.751991	0.169933	4.42521	9.63e-06	9.54e-05
ENSG00000197385.6	ZNF860	protein_coding	49.3982	1.46605	0.331342	4.42459	9.66e-06	9.56e-05
ENSG00000142784.16	WDTC1	protein_coding	855.587	-0.674244	0.15243	-4.42331	9.72e-06	9.61e-05
ENSG00000132680.11	KHDC4	protein_coding	2322.21	-0.423188	0.0956888	-4.42254	9.75e-06	9.63e-05
ENSG00000134864.10	GGACT	protein_coding	62.1175	-3.27752	0.741094	-4.42254	9.75e-06	9.63e-05
ENSG00000185028.4	LRRC14B	protein_coding	68.9047	-1.67854	0.379628	-4.42154	9.8e-06	9.67e-05
ENSG00000261416.1	AC012645.3	lncRNA	50.1634	1.13241	0.256104	4.42169	9.79e-06	9.67e-05
ENSG00000196172.9	ZNF681	protein_coding	94.3502	-1.55689	0.352206	-4.4204	9.85e-06	9.71e-05
ENSG00000204472.13	AIF1	protein_coding	164.168	-0.789647	0.178668	-4.41962	9.89e-06	9.74e-05
ENSG00000212123.4	PRR22	protein_coding	62.1732	-1.23033	0.278475	-4.41811	9.96e-06	9.81e-05
ENSG00000140406.4	TLNRD1	protein_coding	838.879	-0.423036	0.0957748	-4.41699	1e-05	9.85e-05
ENSG00000179832.17	MROH1	protein_coding	648.288	0.774744	0.17545	4.41577	1.01e-05	9.9e-05
ENSG00000093217.11	XYLB	protein_coding	67.4571	-1.69571	0.38405	-4.41535	1.01e-05	9.92e-05
ENSG00000198168.9	SVIP	protein_coding	797.547	-1.11749	0.253136	-4.41456	1.01e-05	9.94e-05
ENSG00000090339.9	ICAM1	protein_coding	1651.6	-2.47883	0.561505	-4.41461	1.01e-05	9.94e-05
ENSG00000214078.13	CPNE1	protein_coding	3290.82	0.490679	0.111162	4.41411	1.01e-05	9.96e-05
ENSG00000204463.13	BAG6	protein_coding	3765.72	-0.436636	0.0989267	-4.41373	1.02e-05	9.97e-05
ENSG00000108591.10	DRG2	protein_coding	655.854	0.515603	0.11687	4.41178	1.03e-05	0.000100554
ENSG00000072864.16	NDE1	protein_coding	733.981	-0.773902	0.175437	-4.41128	1.03e-05	0.000100733
ENSG00000185896.11	LAMP1	protein_coding	2223.4	-0.551998	0.125137	-4.41114	1.03e-05	0.000100745
ENSG00000089289.16	IGBP1	protein_coding	708.312	0.415635	0.0942514	4.40985	1.03e-05	0.000101241
ENSG00000113108.20	APBB3	protein_coding	175.145	0.867655	0.19675	4.40995	1.03e-05	0.000101241
ENSG00000069849.11	ATP1B3	protein_coding	3802.27	0.710507	0.161179	4.4082	1.04e-05	0.000101963
ENSG00000213130.3	EEF1DP5	processed_pseudogene	16.5043	-2.77704	0.630292	-4.40596	1.05e-05	0.00010297
ENSG00000159377.11	PSMB4	protein_coding	5140.47	-0.716897	0.162721	-4.40569	1.05e-05	0.000103043
ENSG00000223839.8	FAM95B1	transcribed_unprocessed_pseudogene	109.566	1.2452	0.282666	4.40521	1.06e-05	0.000103218
ENSG00000157870.17	PRXL2B	protein_coding	192.957	-1.06854	0.242597	-4.40458	1.06e-05	0.000103463
ENSG00000107614.22	TRDMT1	protein_coding	212.577	-2.1481	0.487936	-4.40241	1.07e-05	0.000104446
ENSG00000168772.11	CXXC4	protein_coding	54.9092	-2.21984	0.504278	-4.40201	1.07e-05	0.000104584
ENSG00000012983.11	MAP4K5	protein_coding	674.02	1.04649	0.23779	4.40089	1.08e-05	0.000105069
ENSG00000140553.18	UNC45A	protein_coding	1476.81	-0.386127	0.087765	-4.39956	1.08e-05	0.000105659
ENSG00000172671.20	ZFAND4	protein_coding	255.132	0.660412	0.150112	4.39945	1.09e-05	0.000105659
ENSG00000163154.6	TNFAIP8L2	protein_coding	30.0683	-1.95648	0.444805	-4.39851	1.09e-05	0.000106063
ENSG00000110514.19	MADD	protein_coding	676.191	0.757869	0.172316	4.39814	1.09e-05	0.000106187
ENSG00000104980.8	TIMM44	protein_coding	1695.39	0.486032	0.110526	4.39743	1.1e-05	0.000106482
ENSG00000249859.12	PVT1	lncRNA	317.65	-1.1726	0.266708	-4.39655	1.1e-05	0.000106857
ENSG00000087299.12	L2HGDH	protein_coding	368.345	0.729737	0.166031	4.39518	1.11e-05	0.000107421
ENSG00000095951.17	HIVEP1	protein_coding	483.304	-1.09637	0.249447	-4.39521	1.11e-05	0.000107421
ENSG00000197863.9	ZNF790	protein_coding	37.1862	-1.80828	0.411446	-4.39495	1.11e-05	0.000107479
ENSG00000102934.10	PLLP	protein_coding	14.4753	-3.40784	0.775586	-4.39389	1.11e-05	0.000107946
ENSG00000120314.18	WDR55	protein_coding	838.647	0.359187	0.0817515	4.39365	1.11e-05	0.000108013
ENSG00000253159.3	PCDHGA12	protein_coding	106.055	0.850846	0.193693	4.39275	1.12e-05	0.000108401
ENSG00000145715.15	RASA1	protein_coding	296.68	-0.965514	0.21989	-4.3909	1.13e-05	0.000109273
ENSG00000113580.15	NR3C1	protein_coding	1077.32	0.71531	0.162928	4.39034	1.13e-05	0.000109495
ENSG00000139354.11	GAS2L3	protein_coding	26.3342	-1.81345	0.413088	-4.38999	1.13e-05	0.000109618
ENSG00000103942.13	HOMER2	protein_coding	22.0367	-3.14024	0.715497	-4.38889	1.14e-05	0.000110115
ENSG00000177721.5	ANXA2R	protein_coding	37.5103	1.6962	0.386563	4.38791	1.14e-05	0.000110439
ENSG00000196458.11	ZNF605	protein_coding	90.6997	-1.90808	0.434845	-4.38796	1.14e-05	0.000110439
ENSG00000198836.11	OPA1	protein_coding	2239.82	0.724169	0.165029	4.38813	1.14e-05	0.000110439
ENSG00000136193.17	SCRN1	protein_coding	967.432	0.655579	0.149413	4.38769	1.15e-05	0.000110497
ENSG00000181513.15	ACBD4	protein_coding	141.73	0.865181	0.197213	4.38703	1.15e-05	0.000110774
ENSG00000132591.12	ERAL1	protein_coding	1147.23	-0.42599	0.0971171	-4.38636	1.15e-05	0.000111057
ENSG00000213719.8	CLIC1	protein_coding	3149.88	-0.469347	0.107007	-4.38614	1.15e-05	0.000111113
ENSG00000213965.3	NUDT19	protein_coding	50.805	1.14684	0.261501	4.38561	1.16e-05	0.000111324
ENSG00000070476.15	ZXDC	protein_coding	241.601	0.525619	0.119856	4.38544	1.16e-05	0.000111354
ENSG00000109390.13	NDUFC1	protein_coding	628.673	-0.525103	0.119773	-4.38414	1.16e-05	0.000111961
ENSG00000111664.11	GNB3	protein_coding	352.534	0.86434	0.197162	4.3839	1.17e-05	0.000112027
ENSG00000241106.8	HLA-DOB	protein_coding	476.359	-1.16631	0.266186	-4.38156	1.18e-05	0.000113178
ENSG00000072210.19	ALDH3A2	protein_coding	643.878	0.706499	0.161281	4.38055	1.18e-05	0.000113647
ENSG00000152147.11	GEMIN6	protein_coding	410.953	0.586117	0.133807	4.38032	1.19e-05	0.000113707
ENSG00000247774.7	PCED1B-AS1	lncRNA	185.678	-0.996802	0.2276	-4.37963	1.19e-05	0.00011401
ENSG00000204977.10	TRIM13	protein_coding	547.027	0.399463	0.0912204	4.3791	1.19e-05	0.00011423
ENSG00000198689.13	SLC9A6	protein_coding	356.856	0.601469	0.137363	4.3787	1.19e-05	0.00011438
ENSG00000108669.16	CYTH1	protein_coding	1503.58	-0.623867	0.142499	-4.37806	1.2e-05	0.000114656
ENSG00000106351.13	AGFG2	protein_coding	202.232	0.691022	0.15785	4.37771	1.2e-05	0.000114782
ENSG00000105520.10	PLPPR2	protein_coding	52.9946	1.26914	0.290118	4.37458	1.22e-05	0.000116384
ENSG00000158710.15	TAGLN2	protein_coding	9426.53	-0.627332	0.143418	-4.37414	1.22e-05	0.000116558
ENSG00000164096.13	C4orf3	protein_coding	1025.67	0.497633	0.113788	4.37334	1.22e-05	0.000116922
ENSG00000269335.6	IKBKG	protein_coding	689.992	0.549188	0.125617	4.37192	1.23e-05	0.000117629
ENSG00000184349.14	EFNA5	protein_coding	37.0578	-3.90102	0.892511	-4.37084	1.24e-05	0.000118152
ENSG00000228794.10	LINC01128	lncRNA	257.023	0.828867	0.18965	4.37051	1.24e-05	0.000118269
ENSG00000128394.17	APOBEC3F	protein_coding	96.3521	-1.95756	0.447945	-4.3701	1.24e-05	0.00011843
ENSG00000117707.16	PROX1	protein_coding	13.4448	2.52964	0.578969	4.36921	1.25e-05	0.000118853
ENSG00000126882.13	FAM78A	protein_coding	615.799	-0.776452	0.1778	-4.36699	1.26e-05	0.000120003
ENSG00000088899.15	LZTS3	protein_coding	175.386	0.699994	0.160371	4.36483	1.27e-05	0.000121135
ENSG00000158457.6	TSPAN33	protein_coding	1218.59	-1.6178	0.370693	-4.36425	1.28e-05	0.000121392
ENSG00000232233.1	LINC02043	lncRNA	132.654	-1.13686	0.260598	-4.3625	1.29e-05	0.000122309
ENSG00000136986.10	DERL1	protein_coding	1323.44	0.394885	0.0905282	4.36201	1.29e-05	0.000122516
ENSG00000073910.23	FRY	protein_coding	74.6791	-3.36905	0.772477	-4.36135	1.29e-05	0.000122824
ENSG00000107643.16	MAPK8	protein_coding	313.782	-0.779608	0.17893	-4.35706	1.32e-05	0.000125192
ENSG00000145990.11	GFOD1	protein_coding	590.469	0.798353	0.183272	4.3561	1.32e-05	0.000125677
ENSG00000154229.12	PRKCA	protein_coding	571.338	-1.18772	0.272664	-4.35598	1.32e-05	0.000125686
ENSG00000164305.19	CASP3	protein_coding	666.907	-0.421806	0.0968792	-4.35394	1.34e-05	0.000126796
ENSG00000042286.15	AIFM2	protein_coding	116.22	-1.06681	0.245121	-4.35217	1.35e-05	0.00012776
ENSG00000012660.14	ELOVL5	protein_coding	1716.7	-0.249258	0.0573338	-4.34749	1.38e-05	0.000130449
ENSG00000069956.13	MAPK6	protein_coding	1213.87	0.509492	0.117243	4.34562	1.39e-05	0.000131489
ENSG00000181817.6	LSM10	protein_coding	981.064	0.405391	0.0932895	4.34552	1.39e-05	0.000131489
ENSG00000167107.13	ACSF2	protein_coding	258.589	-0.873985	0.201164	-4.34463	1.4e-05	0.000131915
ENSG00000168612.5	ZSWIM1	protein_coding	270.189	0.495414	0.11403	4.34459	1.4e-05	0.000131915
ENSG00000132294.15	EFR3A	protein_coding	554.928	-0.865649	0.199285	-4.34377	1.4e-05	0.000132338
ENSG00000178752.16	ERFE	protein_coding	57.7372	-2.09955	0.483568	-4.34178	1.41e-05	0.000133478
ENSG00000122547.11	EEPD1	protein_coding	59.832	1.36607	0.314707	4.34078	1.42e-05	0.00013402
ENSG00000228427.3	AL590764.1	lncRNA	15.7911	-2.66322	0.614456	-4.33427	1.46e-05	0.000137973
ENSG00000237550.5	AC243919.1	transcribed_processed_pseudogene	10175.6	-0.665131	0.153487	-4.33347	1.47e-05	0.000138409
ENSG00000230628.1	AL160408.3	lncRNA	5.63538	-5.09974	1.17726	-4.33189	1.48e-05	0.000139336
ENSG00000215788.11	TNFRSF25	protein_coding	32.8975	-2.30832	0.533243	-4.32882	1.5e-05	0.000141218
ENSG00000105750.15	ZNF85	protein_coding	159.545	-1.05556	0.243877	-4.32825	1.5e-05	0.000141515
ENSG00000076513.17	ANKRD13A	protein_coding	2777.25	0.685446	0.158395	4.32746	1.51e-05	0.000141948
ENSG00000120437.9	ACAT2	protein_coding	1962.44	-0.664776	0.153631	-4.32709	1.51e-05	0.000142117
ENSG00000101888.12	NXT2	protein_coding	307.634	0.619386	0.143173	4.32613	1.52e-05	0.000142666
ENSG00000083099.11	LYRM2	protein_coding	682.189	0.489496	0.113167	4.32545	1.52e-05	0.000143035
ENSG00000008853.17	RHOBTB2	protein_coding	1924.79	0.792624	0.183336	4.32334	1.54e-05	0.000144334
ENSG00000197355.11	UAP1L1	protein_coding	103.099	1.18358	0.273791	4.32294	1.54e-05	0.000144522
ENSG00000196517.13	SLC6A9	protein_coding	377.828	0.623303	0.144204	4.32236	1.54e-05	0.000144831
ENSG00000135439.11	AGAP2	protein_coding	486.281	0.4404	0.1019	4.32187	1.55e-05	0.000145078
ENSG00000206344.7	HCG27	lncRNA	119.905	1.06918	0.24743	4.32114	1.55e-05	0.000145488
ENSG00000105879.12	CBLL1	protein_coding	860.326	-0.670577	0.155248	-4.3194	1.56e-05	0.000146565
ENSG00000077420.16	APBB1IP	protein_coding	1541.79	-0.689869	0.159742	-4.31866	1.57e-05	0.000146986
ENSG00000135828.11	RNASEL	protein_coding	44.8194	-1.27321	0.294824	-4.31853	1.57e-05	0.000146993
ENSG00000183431.12	SF3A3	protein_coding	4188.15	0.310717	0.0719574	4.31806	1.57e-05	0.000147233
ENSG00000143569.19	UBAP2L	protein_coding	3931.4	-0.335019	0.0775903	-4.3178	1.58e-05	0.000147337
ENSG00000175130.7	MARCKSL1	protein_coding	4142.01	0.406593	0.0941899	4.31674	1.58e-05	0.000147967
ENSG00000015153.15	YAF2	protein_coding	210.347	-1.74152	0.403458	-4.31648	1.59e-05	0.00014807
ENSG00000198551.10	ZNF627	protein_coding	91.7857	1.14788	0.266019	4.31505	1.6e-05	0.000148954
ENSG00000198276.16	UCKL1	protein_coding	689.659	0.394726	0.0915155	4.31322	1.61e-05	0.000150123
ENSG00000180938.6	ZNF572	protein_coding	50.2602	1.06075	0.24597	4.3125	1.61e-05	0.000150532
ENSG00000042493.16	CAPG	protein_coding	60.2083	-2.9044	0.673836	-4.31024	1.63e-05	0.000152004
ENSG00000120129.6	DUSP1	protein_coding	63.691	-0.902836	0.209617	-4.30707	1.65e-05	0.000154119
ENSG00000148339.12	SLC25A25	protein_coding	442.421	-0.591573	0.137372	-4.30637	1.66e-05	0.000154533
ENSG00000156697.13	UTP14A	protein_coding	1111.16	0.457177	0.106189	4.30532	1.67e-05	0.00015519
ENSG00000111732.11	AICDA	protein_coding	663.029	1.03943	0.241456	4.30482	1.67e-05	0.000155459
[truncated: 58,234 more rows]
