# Supplementary material for: Characterization of target gene regulation by the two Epstein-Barr virus oncogene LMP1 domains essential for B-cell transformation
Source: mBio. 2023 Nov 27;14(6):e02338-23. doi: 10.1128/mbio.02338-23 (PMC10746160; doi:10.1128/mbio.02338-23)
Supplement: Table S6 — Log2 fold changes of gene expression in EBV-negative BL-41 B cells expressing TES2m versus WT LMP1 for 24 hours.. [file mbio.02338-23-s0007.xlsx]

## Sheet: BL-41 LMP1 TES2m vs Uninduced
Table S6: Log2 Fold Change of Gene Expression in Induced LMP1 TES2m versus Induced WT in EBV-negative BL-41 B-cells, Related to Figure S6, S8
GENEID	SYMBOL	GENEBIOTYPE	baseMean	log2FoldChange	lfcSE	stat	pvalue	padj
ENSG00000143420.19	ENSA	protein_coding	14142.5	-2.3842	0.0518255	-46.0044	0	0
ENSG00000117360.13	PRPF3	protein_coding	4208.56	-2.44941	0.0551444	-44.4181	0	0
ENSG00000100721.11	TCL1A	protein_coding	7888.29	-4.98853	0.128807	-38.7287	0	0
ENSG00000154277.13	UCHL1	protein_coding	4410.09	-5.72387	0.156046	-36.6806	1.49e-294	7.92e-291
ENSG00000162836.12	ACP6	protein_coding	1106.06	-3.99502	0.115907	-34.4675	2.46e-260	1.05e-256
ENSG00000106211.10	HSPB1	protein_coding	2494.95	-5.6693	0.164795	-34.4022	2.34e-259	8.3e-256
ENSG00000152492.15	CCDC50	protein_coding	879.339	-6.13176	0.183894	-33.344	8.89e-244	2.7e-240
ENSG00000131778.19	CHD1L	protein_coding	4300.41	-2.07441	0.0635772	-32.6283	1.63e-233	4.33e-230
ENSG00000115306.16	SPTBN1	protein_coding	2272.25	-4.04337	0.124997	-32.3478	1.49e-229	3.53e-226
ENSG00000196405.13	EVL	protein_coding	1726.24	-4.43042	0.139786	-31.6944	1.86e-220	3.95e-217
ENSG00000211673.2	IGLV3-1	IG_V_gene	1030.92	-5.68418	0.180737	-31.4501	4.19e-217	8.11e-214
ENSG00000085063.17	CD59	protein_coding	926.024	-6.23982	0.199531	-31.2724	1.11e-214	1.96e-211
ENSG00000136156.15	ITM2B	protein_coding	789.745	-5.9954	0.193553	-30.9755	1.15e-210	1.89e-207
ENSG00000092621.13	PHGDH	protein_coding	2458.76	-5.44588	0.184839	-29.4629	8.62e-191	1.31e-187
ENSG00000226950.8	DANCR	lncRNA	1294.02	-5.39018	0.187119	-28.8061	1.8e-182	2.56e-179
ENSG00000265241.7	RBM8A	protein_coding	8553.2	-1.89196	0.0668001	-28.3227	1.82e-176	2.42e-173
ENSG00000100473.18	COCH	protein_coding	1581.47	-5.49689	0.204233	-26.9147	1.48e-159	1.85e-156
ENSG00000087074.8	PPP1R15A	protein_coding	587.658	-2.65391	0.100376	-26.4398	4.79e-154	5.66e-151
ENSG00000107719.9	PALD1	protein_coding	1363.39	1.46298	0.0556748	26.2773	3.49e-152	3.91e-149
ENSG00000167315.18	ACAA2	protein_coding	889.058	-4.86873	0.187055	-26.0283	2.37e-149	2.53e-146
ENSG00000128739.23	SNRPN	protein_coding	854.224	-5.49609	0.215881	-25.4589	5.63e-143	5.71e-140
ENSG00000120675.6	DNAJC15	protein_coding	600.993	-4.96657	0.199742	-24.8649	1.78e-136	1.73e-133
ENSG00000211598.2	IGKV4-1	IG_V_gene	6130.83	-5.90823	0.23827	-24.7964	9.81e-136	9.09e-133
ENSG00000164733.22	CTSB	protein_coding	299.396	-5.62076	0.22747	-24.7099	8.38e-135	7.44e-132
ENSG00000171791.14	BCL2	protein_coding	598.967	-3.83622	0.157238	-24.3975	1.82e-131	1.55e-128
ENSG00000171208.10	NETO2	protein_coding	488.39	-6.02757	0.248138	-24.2912	2.43e-130	1.99e-127
ENSG00000117362.13	APH1A	protein_coding	4406.55	-1.63809	0.0686452	-23.8632	7.39e-126	5.83e-123
ENSG00000270550.1	IGHV3-30	IG_V_gene	2906.72	-4.79047	0.202302	-23.6798	5.82e-124	4.43e-121
ENSG00000176903.5	PNMA1	protein_coding	389.918	-4.6196	0.195519	-23.6273	2.02e-123	1.48e-120
ENSG00000113269.14	RNF130	protein_coding	495.596	-5.85989	0.251872	-23.2653	9.96e-120	7.07e-117
ENSG00000123146.20	ADGRE5	protein_coding	376.425	-4.97504	0.21567	-23.0679	9.73e-118	6.69e-115
ENSG00000271601.4	LIX1L	protein_coding	1416.46	-1.95593	0.0860558	-22.7286	2.34e-114	1.56e-111
ENSG00000265972.6	TXNIP	protein_coding	1074.85	-2.0399	0.0898938	-22.6924	5.33e-114	3.44e-111
ENSG00000203485.14	INF2	protein_coding	767.003	-5.52494	0.243569	-22.6833	6.56e-114	4.11e-111
ENSG00000012817.16	KDM5D	protein_coding	541.414	-5.66723	0.252029	-22.4864	5.64e-112	3.43e-109
ENSG00000136026.14	CKAP4	protein_coding	570.109	-5.33853	0.238041	-22.427	2.15e-111	1.27e-108
ENSG00000137285.11	TUBB2B	protein_coding	886.185	-5.85401	0.261522	-22.3844	5.59e-111	3.22e-108
ENSG00000163513.19	TGFBR2	protein_coding	500.165	-2.73751	0.124647	-21.9622	6.63e-107	3.71e-104
ENSG00000138795.10	LEF1	protein_coding	921.923	-5.49497	0.253002	-21.7191	1.35e-104	7.39e-102
ENSG00000189067.14	LITAF	protein_coding	746.309	-4.82867	0.222533	-21.6987	2.11e-104	1.12e-101
ENSG00000104177.18	MYEF2	protein_coding	453.048	-5.2091	0.241036	-21.6113	1.41e-103	7.31e-101
ENSG00000129187.15	DCTD	protein_coding	827.527	-4.40437	0.206067	-21.3735	2.36e-101	1.19e-98
ENSG00000075239.14	ACAT1	protein_coding	680.985	-3.27061	0.153244	-21.3424	4.59e-101	2.27e-98
ENSG00000143183.18	TMCO1	protein_coding	1183.6	-1.88813	0.0893776	-21.1253	4.66e-99	2.26e-96
ENSG00000102393.14	GLA	protein_coding	214.494	-5.32697	0.252776	-21.0738	1.38e-98	6.54e-96
ENSG00000106624.11	AEBP1	protein_coding	996.354	-5.11515	0.245193	-20.8617	1.19e-96	5.52e-94
ENSG00000143368.10	SF3B4	protein_coding	3116.11	-1.42454	0.0683236	-20.8499	1.53e-96	6.92e-94
ENSG00000253686.2	LINC01484	lncRNA	410.446	2.27358	0.109343	20.793	5.01e-96	2.22e-93
ENSG00000120008.16	WDR11	protein_coding	651.173	-4.88234	0.234931	-20.7821	6.29e-96	2.73e-93
ENSG00000145911.6	N4BP3	protein_coding	704.094	-2.4929	0.120089	-20.7588	1.02e-95	4.35e-93
ENSG00000164236.12	ANKRD33B	protein_coding	833.66	-6.44246	0.312022	-20.6474	1.03e-94	4.3e-92
ENSG00000025039.15	RRAGD	protein_coding	251.005	-6.42615	0.312291	-20.5774	4.37e-94	1.79e-91
ENSG00000135269.18	TES	protein_coding	555.985	-4.52586	0.221295	-20.4517	5.8e-93	2.33e-90
ENSG00000143653.10	SCCPDH	protein_coding	519.372	-5.05634	0.247547	-20.4258	9.87e-93	3.89e-90
ENSG00000183049.13	CAMK1D	protein_coding	840.25	-3.78883	0.186629	-20.3015	1.25e-91	4.83e-89
ENSG00000174004.6	NRROS	protein_coding	499.387	-6.18744	0.30519	-20.2741	2.18e-91	8.29e-89
ENSG00000086730.17	LAT2	protein_coding	1892.22	-5.97089	0.300421	-19.8751	6.69e-88	2.5e-85
ENSG00000198721.13	ECI2	protein_coding	455.043	-4.89851	0.24996	-19.5972	1.63e-85	6e-83
ENSG00000162433.15	AK4	protein_coding	384.665	-6.83956	0.349959	-19.5439	4.65e-85	1.68e-82
ENSG00000112137.18	PHACTR1	protein_coding	443.242	-4.5498	0.233112	-19.5176	7.78e-85	2.76e-82
ENSG00000177606.8	JUN	protein_coding	245.728	-2.99749	0.154177	-19.4419	3.41e-84	1.19e-81
ENSG00000115738.10	ID2	protein_coding	575.991	-3.49787	0.18157	-19.2645	1.07e-82	3.66e-80
ENSG00000266338.6	NBPF15	protein_coding	1329.11	-2.70121	0.140293	-19.2541	1.3e-82	4.41e-80
ENSG00000167220.12	HDHD2	protein_coding	301.889	-5.32803	0.27687	-19.2438	1.59e-82	5.29e-80
ENSG00000168264.11	IRF2BP2	protein_coding	1207.69	-5.82155	0.302619	-19.2372	1.81e-82	5.92e-80
ENSG00000197081.16	IGF2R	protein_coding	1548.65	-2.39882	0.124773	-19.2254	2.27e-82	7.33e-80
ENSG00000122729.19	ACO1	protein_coding	585.209	1.59352	0.083042	19.1894	4.54e-82	1.44e-79
ENSG00000266472.6	MRPS21	protein_coding	6488.21	-1.87874	0.0980496	-19.1611	7.82e-82	2.45e-79
ENSG00000172771.12	EFCAB12	protein_coding	256.429	2.90252	0.151764	19.1252	1.56e-81	4.81e-79
ENSG00000188848.16	BEND4	protein_coding	567.458	-4.82398	0.252936	-19.072	4.32e-81	1.31e-78
ENSG00000101911.13	PRPS2	protein_coding	663.257	-5.09066	0.267387	-19.0386	8.17e-81	2.45e-78
ENSG00000008394.13	MGST1	protein_coding	999.891	-6.4562	0.342361	-18.8579	2.53e-79	7.48e-77
ENSG00000211459.2	MT-RNR1	Mt_rRNA	21013.3	-1.55505	0.0827887	-18.7834	1.03e-78	3.01e-76
ENSG00000143297.19	FCRL5	protein_coding	471.749	-4.24041	0.225763	-18.7825	1.05e-78	3.02e-76
ENSG00000131507.11	NDFIP1	protein_coding	426.603	-5.57661	0.29729	-18.7582	1.66e-78	4.71e-76
ENSG00000114268.12	PFKFB4	protein_coding	632.253	1.96137	0.104923	18.6934	5.61e-78	1.57e-75
ENSG00000242265.6	PEG10	protein_coding	1634.07	-4.362	0.233839	-18.6538	1.18e-77	3.25e-75
ENSG00000265491.5	RNF115	protein_coding	1423.83	-1.30968	0.0702587	-18.6408	1.5e-77	4.1e-75
ENSG00000263956.6	NBPF11	protein_coding	1592.46	-1.78154	0.0958645	-18.5839	4.34e-77	1.17e-74
ENSG00000182718.18	ANXA2	protein_coding	727.034	-4.83773	0.260622	-18.5622	6.5e-77	1.73e-74
ENSG00000272398.6	CD24	protein_coding	1609.95	-4.80011	0.258631	-18.5597	6.81e-77	1.79e-74
ENSG00000196636.8	SDHAF3	protein_coding	337.717	-4.47047	0.242578	-18.429	7.69e-76	2e-73
ENSG00000152192.8	POU4F1	protein_coding	576.594	-5.19497	0.282457	-18.3921	1.52e-75	3.9e-73
ENSG00000239951.1	IGKV3-20	IG_V_gene	511.964	-4.18715	0.228134	-18.3539	3.07e-75	7.79e-73
ENSG00000186603.6	HPDL	protein_coding	443.038	-5.36854	0.293821	-18.2715	1.4e-74	3.5e-72
ENSG00000166503.9	HDGFL3	protein_coding	362.997	-4.86891	0.269591	-18.0603	6.54e-73	1.62e-70
ENSG00000129993.15	CBFA2T3	protein_coding	924.574	-5.06651	0.282343	-17.9445	5.3e-72	1.3e-69
ENSG00000198690.10	FAN1	protein_coding	764.422	-3.82949	0.213499	-17.9368	6.08e-72	1.47e-69
ENSG00000121851.13	POLR3GL	protein_coding	1127.99	-1.44447	0.0814196	-17.7411	2.02e-70	4.83e-68
ENSG00000249375.8	CASC11	lncRNA	2135.72	0.989171	0.0560251	17.6558	9.17e-70	2.17e-67
ENSG00000006652.15	IFRD1	protein_coding	1107.25	-1.45165	0.0824304	-17.6106	2.04e-69	4.78e-67
ENSG00000125821.13	DTD1	protein_coding	300.474	-4.72793	0.269748	-17.5272	8.89e-69	2.06e-66
ENSG00000175287.19	PHYHD1	protein_coding	471.868	-5.80152	0.332603	-17.4428	3.91e-68	8.95e-66
ENSG00000215252.11	GOLGA8B	protein_coding	2080.77	-3.72677	0.214073	-17.4089	7.06e-68	1.6e-65
ENSG00000163568.15	AIM2	protein_coding	291.828	-5.43243	0.312499	-17.3838	1.09e-67	2.45e-65
ENSG00000134330.19	IAH1	protein_coding	241	-6.01561	0.347558	-17.3082	4.08e-67	9.05e-65
ENSG00000214022.11	REPIN1	protein_coding	4320.29	-0.906504	0.0524178	-17.2938	5.24e-67	1.15e-64
ENSG00000198952.8	SMG5	protein_coding	3384.15	-0.938073	0.0542608	-17.2882	5.77e-67	1.25e-64
ENSG00000166126.11	AMN	protein_coding	687.872	-4.57471	0.26489	-17.2702	7.88e-67	1.7e-64
ENSG00000066336.12	SPI1	protein_coding	405.144	-4.32515	0.251576	-17.1922	3.04e-66	6.47e-64
ENSG00000143374.17	TARS2	protein_coding	3906.37	-1.57622	0.0929103	-16.965	1.49e-64	3.12e-62
ENSG00000151135.10	TMEM263	protein_coding	306.258	-4.93773	0.291051	-16.9652	1.49e-64	3.12e-62
ENSG00000143727.16	ACP1	protein_coding	1725.8	-1.6422	0.0973506	-16.8689	7.62e-64	1.58e-61
ENSG00000147180.17	ZNF711	protein_coding	342.946	-4.66005	0.276922	-16.828	1.52e-63	3.12e-61
ENSG00000076662.10	ICAM3	protein_coding	548.873	-5.27079	0.314094	-16.7809	3.36e-63	6.83e-61
ENSG00000134460.18	IL2RA	protein_coding	209.079	-4.77823	0.284885	-16.7725	3.88e-63	7.79e-61
ENSG00000156504.16	FAM122B	protein_coding	567.781	-4.57798	0.274064	-16.7041	1.22e-62	2.44e-60
ENSG00000197629.6	MPEG1	protein_coding	1106.31	-4.39288	0.263309	-16.6834	1.73e-62	3.42e-60
ENSG00000139684.15	ESD	protein_coding	1659.25	-1.86381	0.112034	-16.6361	3.82e-62	7.46e-60
ENSG00000131779.11	PEX11B	protein_coding	1355.9	-1.90927	0.115109	-16.5865	8.72e-62	1.69e-59
ENSG00000183688.4	RFLNB	protein_coding	238.956	-4.93293	0.299087	-16.4933	4.1e-61	7.86e-59
ENSG00000188725.8	SMIM15	protein_coding	406.148	-5.23493	0.318305	-16.4462	8.92e-61	1.7e-58
ENSG00000088812.18	ATRN	protein_coding	303.965	-4.66488	0.283893	-16.4318	1.13e-60	2.13e-58
ENSG00000145337.5	PYURF	protein_coding	281.747	-5.38745	0.328448	-16.4027	1.83e-60	3.42e-58
ENSG00000175175.6	PPM1E	protein_coding	218.689	-4.97851	0.304369	-16.3568	3.89e-60	7.2e-58
ENSG00000087053.20	MTMR2	protein_coding	233.598	-4.58289	0.281104	-16.3031	9.37e-60	1.72e-57
ENSG00000211772.11	TRBC2	TR_C_gene	1064.9	-4.25087	0.262389	-16.2007	4.99e-59	9.08e-57
ENSG00000123130.17	ACOT9	protein_coding	254.371	-3.24143	0.200226	-16.1888	6.05e-59	1.09e-56
ENSG00000128016.7	ZFP36	protein_coding	332.378	-2.1509	0.132999	-16.1723	7.91e-59	1.42e-56
ENSG00000211625.2	IGKV3D-20	IG_V_gene	219.236	-5.90548	0.366007	-16.1349	1.45e-58	2.57e-56
ENSG00000139718.11	SETD1B	protein_coding	280.597	-3.89455	0.241689	-16.1139	2.04e-58	3.59e-56
ENSG00000146386.8	ABRACL	protein_coding	245.959	-5.14793	0.319823	-16.0962	2.71e-58	4.74e-56
ENSG00000186364.12	NUDT17	protein_coding	325.965	-3.01255	0.187327	-16.0818	3.42e-58	5.93e-56
ENSG00000034152.19	MAP2K3	protein_coding	2260.81	-1.55343	0.0966253	-16.0769	3.71e-58	6.37e-56
ENSG00000183696.14	UPP1	protein_coding	91.4583	-5.49406	0.342307	-16.0501	5.71e-58	9.73e-56
ENSG00000211895.5	IGHA1	IG_C_gene	674.51	-3.75686	0.234376	-16.0292	8e-58	1.35e-55
ENSG00000108828.16	VAT1	protein_coding	464.381	-3.29958	0.205878	-16.0269	8.3e-58	1.39e-55
ENSG00000133106.15	EPSTI1	protein_coding	156.078	-6.47578	0.404546	-16.0075	1.13e-57	1.88e-55
ENSG00000071282.12	LMCD1	protein_coding	428.801	-4.9163	0.308085	-15.9576	2.52e-57	4.17e-55
ENSG00000196700.9	ZNF512B	protein_coding	709.771	1.14372	0.0717285	15.9452	3.08e-57	5.04e-55
ENSG00000143514.17	TP53BP2	protein_coding	456.631	-5.20639	0.326592	-15.9415	3.26e-57	5.3e-55
ENSG00000143612.21	C1orf43	protein_coding	4428.08	-0.760166	0.0477313	-15.9259	4.19e-57	6.75e-55
ENSG00000153130.18	SCOC	protein_coding	209.253	-4.59604	0.288766	-15.9161	4.9e-57	7.84e-55
ENSG00000137267.7	TUBB2A	protein_coding	684.948	-2.30354	0.144749	-15.9141	5.06e-57	8.04e-55
ENSG00000150593.18	PDCD4	protein_coding	2907.89	-1.21346	0.0765047	-15.8612	1.18e-56	1.86e-54
ENSG00000166326.7	TRIM44	protein_coding	1321.47	-4.85101	0.306427	-15.8309	1.91e-56	2.98e-54
ENSG00000051620.11	HEBP2	protein_coding	387.954	-7.45451	0.471433	-15.8125	2.55e-56	3.97e-54
ENSG00000185862.7	EVI2B	protein_coding	339.917	-2.64609	0.167489	-15.7986	3.18e-56	4.91e-54
ENSG00000136379.12	ABHD17C	protein_coding	428.443	-2.24849	0.142423	-15.7875	3.79e-56	5.81e-54
ENSG00000048740.18	CELF2	protein_coding	443.694	-6.10765	0.387423	-15.7648	5.43e-56	8.27e-54
ENSG00000186141.9	POLR3C	protein_coding	2384.91	-1.26866	0.0805688	-15.7462	7.29e-56	1.1e-53
ENSG00000235823.3	OLMALINC	lncRNA	331.208	-1.98528	0.126243	-15.7259	1.01e-55	1.51e-53
ENSG00000198393.8	ZNF26	protein_coding	221.585	-4.72485	0.300589	-15.7186	1.13e-55	1.68e-53
ENSG00000116157.6	GPX7	protein_coding	221.648	-4.41839	0.281259	-15.7094	1.3e-55	1.93e-53
ENSG00000162714.12	ZNF496	protein_coding	396.503	-5.57173	0.354853	-15.7015	1.48e-55	2.17e-53
ENSG00000124299.15	PEPD	protein_coding	277.186	-4.63408	0.295366	-15.6893	1.79e-55	2.61e-53
ENSG00000256618.3	MTRNR2L1	protein_coding	357.749	-5.54725	0.354645	-15.6417	3.78e-55	5.48e-53
ENSG00000090975.13	PITPNM2	protein_coding	618.765	-4.15068	0.266126	-15.5966	7.67e-55	1.1e-52
ENSG00000143162.9	CREG1	protein_coding	2772.19	1.25008	0.0802511	15.5771	1.04e-54	1.49e-52
ENSG00000152409.9	JMY	protein_coding	192.78	-4.12458	0.265437	-15.5389	1.89e-54	2.69e-52
ENSG00000158669.11	GPAT4	protein_coding	1377.95	1.05118	0.0676767	15.5324	2.09e-54	2.95e-52
ENSG00000139112.11	GABARAPL1	protein_coding	312.564	-5.72148	0.368476	-15.5274	2.26e-54	3.17e-52
ENSG00000129675.16	ARHGEF6	protein_coding	685.062	-1.89877	0.1223	-15.5255	2.33e-54	3.25e-52
ENSG00000163902.12	RPN1	protein_coding	3893.98	1.03917	0.0669731	15.5162	2.69e-54	3.73e-52
ENSG00000176438.12	SYNE3	protein_coding	395.082	-5.88048	0.381103	-15.4302	1.03e-53	1.41e-51
ENSG00000117133.11	RPF1	protein_coding	667.069	-1.48889	0.0976667	-15.2446	1.79e-52	2.44e-50
ENSG00000114354.15	TFG	protein_coding	826.872	-1.52804	0.100403	-15.219	2.65e-52	3.59e-50
ENSG00000187862.13	TTC24	protein_coding	353.695	-5.48372	0.360741	-15.2013	3.47e-52	4.67e-50
ENSG00000272620.2	AFAP1-AS1	lncRNA	207.191	-3.18194	0.210001	-15.152	7.35e-52	9.85e-50
ENSG00000136732.16	GYPC	protein_coding	294.323	-5.38179	0.356451	-15.0983	1.66e-51	2.21e-49
ENSG00000198521.12	ZNF43	protein_coding	194.093	-4.74795	0.314591	-15.0925	1.82e-51	2.4e-49
ENSG00000157601.15	MX1	protein_coding	226.16	-5.05298	0.334816	-15.0918	1.83e-51	2.41e-49
ENSG00000111885.7	MAN1A1	protein_coding	864.051	-2.22122	0.147447	-15.0645	2.77e-51	3.62e-49
ENSG00000143384.14	MCL1	protein_coding	22173.1	-1.77589	0.118099	-15.0372	4.19e-51	5.44e-49
ENSG00000232810.4	TNF	protein_coding	88.5362	-3.16353	0.210505	-15.0283	4.79e-51	6.19e-49
ENSG00000244437.1	IGKV3-15	IG_V_gene	180.111	-6.24082	0.415302	-15.0272	4.87e-51	6.25e-49
ENSG00000075945.13	KIFAP3	protein_coding	261.057	-5.32469	0.354882	-15.0041	6.9e-51	8.8e-49
ENSG00000125910.6	S1PR4	protein_coding	273.908	-3.75736	0.2507	-14.9875	8.87e-51	1.12e-48
ENSG00000005436.14	GCFC2	protein_coding	388.261	-3.44765	0.230459	-14.96	1.34e-50	1.69e-48
ENSG00000169508.7	GPR183	protein_coding	369.619	-5.25128	0.351121	-14.9558	1.43e-50	1.79e-48
ENSG00000126860.12	EVI2A	protein_coding	200.835	-4.05422	0.271234	-14.9473	1.62e-50	2.01e-48
ENSG00000205476.9	CCDC85C	protein_coding	324.929	-4.09056	0.273658	-14.9477	1.61e-50	2.01e-48
ENSG00000187189.11	TSPYL4	protein_coding	646.253	1.20819	0.0808349	14.9464	1.64e-50	2.02e-48
ENSG00000140941.14	MAP1LC3B	protein_coding	1513.71	-2.00747	0.134505	-14.9249	2.27e-50	2.78e-48
ENSG00000103202.13	NME4	protein_coding	1298.64	1.2713	0.0853572	14.8938	3.61e-50	4.4e-48
ENSG00000072401.15	UBE2D1	protein_coding	205.437	-5.7451	0.385891	-14.8879	3.95e-50	4.78e-48
ENSG00000183486.14	MX2	protein_coding	519.948	-3.93301	0.265106	-14.8356	8.62e-50	1.04e-47
ENSG00000168118.12	RAB4A	protein_coding	202.05	-7.24799	0.488581	-14.8348	8.73e-50	1.04e-47
ENSG00000118513.19	MYB	protein_coding	1193.83	-1.77657	0.11985	-14.8233	1.04e-49	1.23e-47
ENSG00000110328.6	GALNT18	protein_coding	347.848	-4.53656	0.307089	-14.7728	2.19e-49	2.6e-47
ENSG00000156711.17	MAPK13	protein_coding	295.883	-3.25408	0.221034	-14.7221	4.65e-49	5.47e-47
ENSG00000271303.2	SRXN1	protein_coding	289.065	-6.07773	0.413245	-14.7073	5.78e-49	6.77e-47
ENSG00000164402.14	SEPTIN8	protein_coding	166.463	-5.61479	0.382226	-14.6897	7.5e-49	8.73e-47
ENSG00000114631.11	PODXL2	protein_coding	524.612	1.63459	0.111489	14.6615	1.14e-48	1.32e-46
ENSG00000180964.17	TCEAL8	protein_coding	500.842	2.07088	0.141343	14.6515	1.32e-48	1.52e-46
ENSG00000123609.11	NMI	protein_coding	189.015	-5.04525	0.344369	-14.6507	1.33e-48	1.53e-46
ENSG00000179981.11	TSHZ1	protein_coding	257.001	-4.77088	0.327118	-14.5846	3.52e-48	4.01e-46
ENSG00000102221.14	JADE3	protein_coding	361.996	-5.43136	0.372609	-14.5766	3.96e-48	4.49e-46
ENSG00000103485.19	QPRT	protein_coding	968.252	1.46441	0.100549	14.5641	4.75e-48	5.35e-46
ENSG00000260196.1	AC124798.1	lncRNA	226.691	-4.66732	0.321669	-14.5097	1.05e-47	1.18e-45
ENSG00000184014.9	DENND5A	protein_coding	337.341	-4.45314	0.307354	-14.4886	1.43e-47	1.59e-45
ENSG00000140577.16	CRTC3	protein_coding	268.773	-5.38888	0.371948	-14.4883	1.44e-47	1.59e-45
ENSG00000079263.19	SP140	protein_coding	563.936	1.54512	0.106745	14.4749	1.75e-47	1.93e-45
ENSG00000162783.11	IER5	protein_coding	953.637	-4.16871	0.288444	-14.4524	2.42e-47	2.66e-45
ENSG00000103152.12	MPG	protein_coding	210.476	-4.83519	0.334856	-14.4396	2.91e-47	3.18e-45
ENSG00000275302.2	CCL4	protein_coding	61.1285	-7.25295	0.502458	-14.4349	3.12e-47	3.39e-45
ENSG00000088992.18	TESC	protein_coding	328.673	-6.75571	0.469577	-14.3868	6.26e-47	6.77e-45
ENSG00000167522.16	ANKRD11	protein_coding	4722.17	-1.43324	0.0998068	-14.3601	9.21e-47	9.91e-45
ENSG00000196547.15	MAN2A2	protein_coding	905.76	-2.85769	0.199265	-14.3411	1.21e-46	1.3e-44
ENSG00000184922.14	FMNL1	protein_coding	2043.05	-1.12164	0.0782878	-14.3272	1.48e-46	1.58e-44
ENSG00000111328.7	CDK2AP1	protein_coding	920.986	-1.71203	0.119707	-14.3019	2.13e-46	2.26e-44
ENSG00000111275.13	ALDH2	protein_coding	210.732	-4.51832	0.316703	-14.2667	3.53e-46	3.72e-44
ENSG00000129680.16	MAP7D3	protein_coding	552.047	2.01994	0.141773	14.2477	4.63e-46	4.86e-44
ENSG00000182022.18	CHST15	protein_coding	504.853	-4.26163	0.300629	-14.1757	1.3e-45	1.35e-43
ENSG00000047644.19	WWC3	protein_coding	213.069	-5.95605	0.420459	-14.1656	1.5e-45	1.55e-43
ENSG00000182158.15	CREB3L2	protein_coding	379.949	-4.34441	0.307253	-14.1395	2.17e-45	2.24e-43
ENSG00000170085.18	SIMC1	protein_coding	286.568	-5.24876	0.371644	-14.1231	2.74e-45	2.82e-43
ENSG00000171757.17	LRRC34	protein_coding	165.769	-4.94796	0.35046	-14.1185	2.92e-45	2.99e-43
ENSG00000134508.12	CABLES1	protein_coding	904.878	-5.51833	0.391908	-14.0807	4.99e-45	5.09e-43
ENSG00000157873.18	TNFRSF14	protein_coding	511.14	-2.75425	0.195897	-14.0597	6.72e-45	6.81e-43
ENSG00000102401.20	ARMCX3	protein_coding	176.862	-6.26237	0.445658	-14.052	7.49e-45	7.56e-43
ENSG00000254709.8	IGLL5	protein_coding	4510.04	1.15934	0.082532	14.0471	8.02e-45	8.06e-43
ENSG00000181007.9	ZFP82	protein_coding	173.872	-4.13497	0.294522	-14.0396	8.92e-45	8.92e-43
ENSG00000152518.8	ZFP36L2	protein_coding	1102.27	-1.7254	0.123085	-14.018	1.21e-44	1.2e-42
ENSG00000232629.9	HLA-DQB2	protein_coding	292.316	2.78509	0.198721	14.015	1.26e-44	1.25e-42
ENSG00000163536.13	SERPINI1	protein_coding	272.446	1.81276	0.129557	13.992	1.74e-44	1.72e-42
ENSG00000274180.1	NATD1	protein_coding	208.615	-4.28093	0.306242	-13.9789	2.1e-44	2.06e-42
ENSG00000204642.14	HLA-F	protein_coding	163.223	2.97803	0.213968	13.9181	4.91e-44	4.8e-42
ENSG00000168769.14	TET2	protein_coding	198.41	-4.74928	0.341547	-13.9052	5.89e-44	5.73e-42
ENSG00000185112.6	FAM43A	protein_coding	144.353	-4.55524	0.327806	-13.8961	6.69e-44	6.47e-42
ENSG00000135821.19	GLUL	protein_coding	478.505	1.22073	0.0878903	13.8892	7.37e-44	7.1e-42
ENSG00000284776.1	AL121900.1	protein_coding	181.958	-4.72616	0.340352	-13.8861	7.69e-44	7.38e-42
ENSG00000171766.17	GATM	protein_coding	404.362	-3.43168	0.248058	-13.8342	1.58e-43	1.51e-41
ENSG00000007264.15	MATK	protein_coding	632.866	1.30239	0.0942549	13.8177	1.99e-43	1.89e-41
ENSG00000136286.16	MYO1G	protein_coding	1095.68	1.13791	0.0826995	13.7596	4.46e-43	4.22e-41
ENSG00000125534.10	PPDPF	protein_coding	778.099	1.44421	0.105123	13.7383	5.98e-43	5.64e-41
ENSG00000078269.15	SYNJ2	protein_coding	123.022	-5.35482	0.390071	-13.7278	6.92e-43	6.49e-41
ENSG00000244509.4	APOBEC3C	protein_coding	1018.06	-2.32848	0.169755	-13.7167	8.07e-43	7.53e-41
ENSG00000204622.11	HLA-J	transcribed_unprocessed_pseudogene	115.617	-5.29143	0.386535	-13.6894	1.17e-42	1.09e-40
ENSG00000169612.4	RAMAC	protein_coding	364.809	-1.79398	0.131132	-13.6807	1.32e-42	1.23e-40
ENSG00000204673.11	AKT1S1	protein_coding	1303.28	-2.96665	0.216956	-13.674	1.45e-42	1.34e-40
ENSG00000170430.10	MGMT	protein_coding	182.416	-4.98464	0.3656	-13.6341	2.51e-42	2.3e-40
ENSG00000101444.13	AHCY	protein_coding	7408.55	0.699531	0.0514344	13.6004	3.98e-42	3.64e-40
ENSG00000049860.14	HEXB	protein_coding	185.848	-6.49378	0.477544	-13.5983	4.1e-42	3.73e-40
ENSG00000175265.17	GOLGA8A	protein_coding	2273.1	-4.74884	0.350137	-13.5628	6.66e-42	6.03e-40
ENSG00000130340.17	SNX9	protein_coding	46.9565	-4.78163	0.352597	-13.5612	6.81e-42	6.14e-40
ENSG00000160781.17	PAQR6	protein_coding	162.42	-2.68927	0.198567	-13.5434	8.67e-42	7.79e-40
ENSG00000181915.5	ADO	protein_coding	1002.23	-1.13695	0.0842047	-13.5023	1.52e-41	1.36e-39
ENSG00000176454.14	LPCAT4	protein_coding	790.804	1.13654	0.08421	13.4965	1.64e-41	1.46e-39
ENSG00000181061.14	HIGD1A	protein_coding	1453.79	-1.13165	0.083897	-13.4886	1.83e-41	1.61e-39
ENSG00000147804.10	SLC39A4	protein_coding	177.947	-4.55159	0.337425	-13.4892	1.81e-41	1.61e-39
ENSG00000277632.2	CCL3	protein_coding	210.851	-7.25989	0.538593	-13.4794	2.07e-41	1.82e-39
ENSG00000170275.15	CRTAP	protein_coding	667.198	1.20882	0.0898838	13.4487	3.14e-41	2.75e-39
ENSG00000173193.15	PARP14	protein_coding	145.519	-4.22954	0.314571	-13.4454	3.28e-41	2.86e-39
ENSG00000128604.20	IRF5	protein_coding	188.312	-3.53464	0.263516	-13.4134	5.05e-41	4.39e-39
ENSG00000164930.12	FZD6	protein_coding	219.388	-6.08743	0.454752	-13.3863	7.27e-41	6.3e-39
ENSG00000182511.12	FES	protein_coding	174.507	-4.87475	0.364223	-13.384	7.5e-41	6.47e-39
ENSG00000196781.16	TLE1	protein_coding	232.621	-6.00523	0.449212	-13.3684	9.25e-41	7.95e-39
ENSG00000117691.10	NENF	protein_coding	441.757	-1.97242	0.147581	-13.365	9.69e-41	8.28e-39
ENSG00000226479.4	TMEM185B	protein_coding	169.147	-4.99801	0.374166	-13.3577	1.07e-40	9.09e-39
ENSG00000102445.20	RUBCNL	protein_coding	5786.88	-1.18865	0.0892626	-13.3163	1.86e-40	1.58e-38
ENSG00000164252.13	AGGF1	protein_coding	378.057	-5.19046	0.390105	-13.3053	2.16e-40	1.82e-38
ENSG00000137710.17	RDX	protein_coding	224.641	-4.67237	0.352654	-13.2492	4.56e-40	3.84e-38
ENSG00000148834.13	GSTO1	protein_coding	310.184	-4.88354	0.369175	-13.2282	6.03e-40	5.05e-38
ENSG00000170915.9	PAQR8	protein_coding	226.788	-5.90391	0.446321	-13.2279	6.05e-40	5.05e-38
ENSG00000168116.14	KIAA1586	protein_coding	211.198	-6.4108	0.484782	-13.2241	6.37e-40	5.3e-38
ENSG00000185730.8	ZNF696	protein_coding	247.385	-5.29262	0.40152	-13.1815	1.12e-39	9.3e-38
ENSG00000234883.6	MIR155HG	lncRNA	168.748	-6.76202	0.51328	-13.1741	1.24e-39	1.02e-37
ENSG00000118785.14	SPP1	protein_coding	159.465	-4.87204	0.369955	-13.1693	1.32e-39	1.08e-37
ENSG00000143622.11	RIT1	protein_coding	314.635	-1.96091	0.149001	-13.1604	1.48e-39	1.22e-37
ENSG00000137124.8	ALDH1B1	protein_coding	304.597	-4.35796	0.331176	-13.159	1.51e-39	1.23e-37
ENSG00000179598.6	PLD6	protein_coding	204.743	-3.72678	0.284192	-13.1136	2.75e-39	2.24e-37
ENSG00000118705.17	RPN2	protein_coding	6741.64	0.739858	0.0564322	13.1106	2.86e-39	2.32e-37
ENSG00000168234.13	TTC39C	protein_coding	169.546	-4.29484	0.327743	-13.1043	3.11e-39	2.51e-37
ENSG00000134684.12	YARS1	protein_coding	5861.93	0.544336	0.0415747	13.093	3.61e-39	2.9e-37
ENSG00000138385.16	SSB	protein_coding	4084.7	0.5994	0.0458196	13.0818	4.19e-39	3.35e-37
ENSG00000137507.11	LRRC32	protein_coding	166.58	-3.9603	0.30337	-13.0544	6e-39	4.79e-37
ENSG00000154016.14	GRAP	protein_coding	1555.02	1.2777	0.0979421	13.0454	6.75e-39	5.36e-37
ENSG00000182866.17	LCK	protein_coding	1197.93	1.10046	0.0843717	13.0429	6.97e-39	5.52e-37
ENSG00000054277.14	OPN3	protein_coding	263.564	-5.19902	0.400103	-12.9942	1.32e-38	1.04e-36
ENSG00000122778.10	KIAA1549	protein_coding	197.767	-4.84039	0.372911	-12.98	1.59e-38	1.25e-36
ENSG00000165168.8	CYBB	protein_coding	610.845	-1.98464	0.153105	-12.9626	1.99e-38	1.56e-36
ENSG00000137054.16	POLR1E	protein_coding	1265.85	1.0889	0.0840905	12.9492	2.38e-38	1.85e-36
ENSG00000111249.14	CUX2	protein_coding	724.243	-6.03942	0.46648	-12.9468	2.45e-38	1.9e-36
ENSG00000176087.16	SLC35A4	protein_coding	496.283	1.20006	0.0927627	12.9369	2.79e-38	2.16e-36
ENSG00000170035.16	UBE2E3	protein_coding	568.982	-2.00555	0.155249	-12.9183	3.55e-38	2.74e-36
ENSG00000116396.15	KCNC4	protein_coding	64.2889	-5.01146	0.389147	-12.8781	5.98e-38	4.6e-36
ENSG00000239713.9	APOBEC3G	protein_coding	518.256	-4.00956	0.311538	-12.8702	6.62e-38	5.07e-36
ENSG00000198355.5	PIM3	protein_coding	1377.09	-1.51527	0.117754	-12.8681	6.8e-38	5.19e-36
ENSG00000196313.11	POM121	protein_coding	3028.06	-0.766067	0.0595339	-12.8677	6.84e-38	5.2e-36
ENSG00000224078.15	SNHG14	lncRNA	490.559	-3.2568	0.253859	-12.8292	1.13e-37	8.53e-36
ENSG00000173200.13	PARP15	protein_coding	163.617	-3.30549	0.257805	-12.8217	1.24e-37	9.36e-36
ENSG00000188677.15	PARVB	protein_coding	74.3067	-4.85149	0.378836	-12.8063	1.51e-37	1.14e-35
ENSG00000132024.18	CC2D1A	protein_coding	1084.28	0.95705	0.0748571	12.785	1.99e-37	1.49e-35
ENSG00000143537.14	ADAM15	protein_coding	407.411	-4.33018	0.338775	-12.7819	2.07e-37	1.55e-35
ENSG00000172716.16	SLFN11	protein_coding	353.971	-5.26038	0.413042	-12.7357	3.74e-37	2.79e-35
ENSG00000171016.13	PYGO1	protein_coding	168.15	-4.90335	0.385472	-12.7204	4.56e-37	3.38e-35
ENSG00000211949.3	IGHV3-23	IG_V_gene	288.925	-4.56766	0.359397	-12.7092	5.25e-37	3.89e-35
ENSG00000159921.20	GNE	protein_coding	446.811	1.84082	0.144941	12.7005	5.87e-37	4.33e-35
ENSG00000110852.5	CLEC2B	protein_coding	143.802	-4.64815	0.366333	-12.6883	6.86e-37	5.04e-35
ENSG00000010404.18	IDS	protein_coding	2794.77	1.70438	0.134356	12.6855	7.12e-37	5.21e-35
ENSG00000102595.20	UGGT2	protein_coding	175.853	-5.22011	0.412037	-12.669	8.78e-37	6.4e-35
ENSG00000156127.8	BATF	protein_coding	98.703	-4.83016	0.381817	-12.6505	1.11e-36	8.08e-35
ENSG00000152495.11	CAMK4	protein_coding	583.592	-4.77452	0.378001	-12.631	1.42e-36	1.03e-34
ENSG00000169599.13	NFU1	protein_coding	238.358	-2.01539	0.159988	-12.5971	2.19e-36	1.58e-34
ENSG00000115085.14	ZAP70	protein_coding	274.353	-4.18633	0.33267	-12.584	2.58e-36	1.86e-34
ENSG00000164620.9	RELL2	protein_coding	218.819	-3.36293	0.267564	-12.5687	3.14e-36	2.25e-34
ENSG00000278196.3	IGLV2-8	IG_V_gene	184.109	-5.19813	0.413678	-12.5656	3.26e-36	2.33e-34
ENSG00000139278.10	GLIPR1	protein_coding	111.319	-5.81469	0.462887	-12.5618	3.42e-36	2.44e-34
ENSG00000276085.1	CCL3L3	protein_coding	60.6624	-3.9501	0.315516	-12.5195	5.84e-36	4.15e-34
ENSG00000102471.14	NDFIP2	protein_coding	212.848	-4.6091	0.368443	-12.5097	6.61e-36	4.68e-34
ENSG00000197892.13	KIF13B	protein_coding	155.902	-3.68028	0.294365	-12.5024	7.24e-36	5.11e-34
ENSG00000186834.4	HEXIM1	protein_coding	344.971	-1.31389	0.105129	-12.4978	7.67e-36	5.39e-34
ENSG00000108379.10	WNT3	protein_coding	166.729	-3.2714	0.262024	-12.4851	9e-36	6.31e-34
ENSG00000204186.10	ZDBF2	protein_coding	591.929	-3.83128	0.307312	-12.4671	1.13e-35	7.88e-34
ENSG00000124785.9	NRN1	protein_coding	152.764	-3.44924	0.276714	-12.465	1.16e-35	8.07e-34
ENSG00000130175.10	PRKCSH	protein_coding	4073.87	0.81377	0.0653372	12.4549	1.31e-35	9.12e-34
ENSG00000248890.2	HHIP-AS1	lncRNA	173.895	-4.56075	0.366553	-12.4423	1.54e-35	1.07e-33
ENSG00000107537.14	PHYH	protein_coding	193.201	-4.28694	0.344825	-12.4322	1.75e-35	1.2e-33
ENSG00000167693.17	NXN	protein_coding	323.063	-3.24002	0.260769	-12.4249	1.92e-35	1.32e-33
ENSG00000162413.16	KLHL21	protein_coding	675.681	-1.19647	0.0966273	-12.3823	3.26e-35	2.23e-33
ENSG00000266962.2	AC067852.2	lncRNA	149.605	-3.97808	0.321358	-12.3789	3.4e-35	2.32e-33
ENSG00000182118.8	FAM89A	protein_coding	140.572	-4.9281	0.399026	-12.3503	4.85e-35	3.3e-33
ENSG00000127980.16	PEX1	protein_coding	404.132	-3.12407	0.253464	-12.3255	6.61e-35	4.48e-33
ENSG00000066294.15	CD84	protein_coding	691.935	-3.04255	0.247206	-12.3077	8.23e-35	5.56e-33
ENSG00000170542.6	SERPINB9	protein_coding	208.983	-1.9106	0.155532	-12.2843	1.1e-34	7.42e-33
ENSG00000146648.19	EGFR	protein_coding	57.727	3.82056	0.311578	12.262	1.45e-34	9.73e-33
ENSG00000099860.9	GADD45B	protein_coding	936.155	-1.95099	0.159145	-12.2592	1.5e-34	1e-32
ENSG00000104998.4	IL27RA	protein_coding	278.736	-3.54277	0.28921	-12.2498	1.68e-34	1.12e-32
ENSG00000270164.1	LINC01480	lncRNA	99.0711	-3.61068	0.295247	-12.2293	2.17e-34	1.44e-32
ENSG00000137265.15	IRF4	protein_coding	1291.24	-3.79376	0.310239	-12.2285	2.19e-34	1.45e-32
ENSG00000109320.13	NFKB1	protein_coding	1393.53	-1.84369	0.150778	-12.2279	2.21e-34	1.46e-32
ENSG00000106484.16	MEST	protein_coding	354.071	-4.72218	0.387548	-12.1848	3.75e-34	2.47e-32
ENSG00000100865.15	CINP	protein_coding	638.579	-1.7814	0.146344	-12.1727	4.34e-34	2.86e-32
ENSG00000097033.14	SH3GLB1	protein_coding	795.918	-1.27125	0.104502	-12.1648	4.79e-34	3.14e-32
ENSG00000136295.15	TTYH3	protein_coding	585.975	-2.30509	0.189687	-12.1521	5.59e-34	3.65e-32
ENSG00000123106.10	CCDC91	protein_coding	261.036	-5.85977	0.482526	-12.1439	6.18e-34	4.02e-32
ENSG00000185304.15	RGPD2	protein_coding	185.97	-4.36405	0.359972	-12.1233	7.95e-34	5.16e-32
ENSG00000181467.5	RAP2B	protein_coding	379.182	-2.27493	0.187791	-12.1142	8.89e-34	5.75e-32
ENSG00000117411.18	B4GALT2	protein_coding	461.83	-2.36747	0.195461	-12.1123	9.1e-34	5.87e-32
ENSG00000242616.4	GNG10	protein_coding	106.279	-5.13543	0.424545	-12.0963	1.1e-33	7.11e-32
ENSG00000144827.9	ABHD10	protein_coding	224.163	-5.05986	0.418595	-12.0877	1.23e-33	7.87e-32
ENSG00000124214.21	STAU1	protein_coding	2672.16	0.628634	0.0520153	12.0855	1.26e-33	8.05e-32
ENSG00000171488.15	LRRC8C	protein_coding	97.5986	-4.76344	0.394612	-12.0712	1.5e-33	9.56e-32
ENSG00000092964.18	DPYSL2	protein_coding	487.407	1.19033	0.0986974	12.0604	1.71e-33	1.09e-31
ENSG00000258839.4	MC1R	protein_coding	192.694	-2.29529	0.190326	-12.0598	1.72e-33	1.09e-31
ENSG00000198331.11	HYLS1	protein_coding	82.6716	-5.86541	0.486567	-12.0547	1.83e-33	1.16e-31
ENSG00000178028.14	DMAP1	protein_coding	1178.85	1.26761	0.10531	12.0369	2.27e-33	1.43e-31
ENSG00000175048.17	ZDHHC14	protein_coding	293.374	1.5882	0.131975	12.0341	2.35e-33	1.48e-31
ENSG00000179218.15	CALR	protein_coding	13656.2	0.855858	0.071185	12.023	2.69e-33	1.68e-31
ENSG00000185507.21	IRF7	protein_coding	70.0582	-5.67362	0.472829	-11.9993	3.58e-33	2.24e-31
ENSG00000054523.18	KIF1B	protein_coding	131.424	-3.22601	0.269192	-11.9841	4.31e-33	2.68e-31
ENSG00000164161.10	HHIP	protein_coding	140.395	-6.31835	0.527343	-11.9815	4.44e-33	2.76e-31
ENSG00000196535.17	MYO18A	protein_coding	882.154	-2.63798	0.220508	-11.9632	5.54e-33	3.43e-31
ENSG00000153132.13	CLGN	protein_coding	242.921	-4.00115	0.334578	-11.9588	5.84e-33	3.61e-31
ENSG00000162430.17	SELENON	protein_coding	220.935	-4.75395	0.397634	-11.9556	6.07e-33	3.74e-31
ENSG00000100104.13	SRRD	protein_coding	1281.75	-0.885867	0.0741109	-11.9533	6.24e-33	3.83e-31
ENSG00000148926.10	ADM	protein_coding	112.845	-4.63314	0.388359	-11.93	8.26e-33	5.05e-31
ENSG00000109016.17	DHRS7B	protein_coding	309.372	-1.53538	0.128743	-11.9259	8.68e-33	5.29e-31
ENSG00000170315.14	UBB	protein_coding	2944.88	1.22998	0.103207	11.9176	9.59e-33	5.83e-31
ENSG00000111266.9	DUSP16	protein_coding	150.958	-5.81768	0.488427	-11.911	1.04e-32	6.29e-31
ENSG00000185950.9	IRS2	protein_coding	134.126	-3.50184	0.294607	-11.8865	1.39e-32	8.42e-31
ENSG00000197696.10	NMB	protein_coding	99.052	-5.67102	0.47823	-11.8583	1.95e-32	1.18e-30
ENSG00000182534.13	MXRA7	protein_coding	159.815	-3.82908	0.322979	-11.8555	2.02e-32	1.21e-30
ENSG00000100612.14	DHRS7	protein_coding	146.152	-3.22031	0.272106	-11.8347	2.58e-32	1.55e-30
ENSG00000244165.2	P2RY11	protein_coding	279.826	-2.04868	0.173168	-11.8306	2.71e-32	1.62e-30
ENSG00000163125.15	RPRD2	protein_coding	3159.09	-1.78716	0.151082	-11.8291	2.76e-32	1.65e-30
ENSG00000286219.1	NOTCH2NLC	protein_coding	645.178	-3.7693	0.318675	-11.828	2.8e-32	1.66e-30
ENSG00000253522.6	MIR3142HG	lncRNA	91.9122	-4.68381	0.397269	-11.79	4.39e-32	2.61e-30
ENSG00000284634.1	AC092821.3	lncRNA	133.941	-2.23971	0.189973	-11.7896	4.42e-32	2.61e-30
ENSG00000164713.10	BRI3	protein_coding	515.786	-1.40389	0.119085	-11.789	4.45e-32	2.62e-30
ENSG00000111269.3	CREBL2	protein_coding	182.61	-3.50882	0.29828	-11.7635	6.02e-32	3.54e-30
ENSG00000112308.13	C6orf62	protein_coding	1416.8	-0.746793	0.0635512	-11.751	6.98e-32	4.09e-30
ENSG00000184489.13	PTP4A3	protein_coding	135.32	-5.34014	0.455032	-11.7357	8.36e-32	4.89e-30
ENSG00000136631.15	VPS45	protein_coding	817.916	-1.49706	0.127708	-11.7225	9.77e-32	5.7e-30
ENSG00000099308.10	MAST3	protein_coding	742.859	0.870157	0.0742954	11.7121	1.1e-31	6.43e-30
ENSG00000138964.17	PARVG	protein_coding	562.93	1.40003	0.119736	11.6927	1.39e-31	8.06e-30
ENSG00000103187.8	COTL1	protein_coding	5427.79	-1.37204	0.117557	-11.6712	1.79e-31	1.03e-29
ENSG00000164221.13	CCDC112	protein_coding	387.533	-4.12647	0.354256	-11.6483	2.34e-31	1.35e-29
ENSG00000137764.20	MAP2K5	protein_coding	198.918	-2.98783	0.256913	-11.6297	2.91e-31	1.67e-29
ENSG00000244754.9	N4BP2L2	protein_coding	712.778	-1.18415	0.101982	-11.6114	3.61e-31	2.07e-29
ENSG00000138639.18	ARHGAP24	protein_coding	390.864	-2.93808	0.253951	-11.5695	5.89e-31	3.37e-29
ENSG00000023697.13	DERA	protein_coding	315.715	-2.37139	0.205141	-11.5598	6.58e-31	3.76e-29
ENSG00000117479.15	SLC19A2	protein_coding	156.917	-5.51557	0.47741	-11.5531	7.12e-31	4.05e-29
ENSG00000280649.2	AC245100.6	TEC	297.904	-1.92128	0.166437	-11.5436	7.96e-31	4.52e-29
ENSG00000108239.9	TBC1D12	protein_coding	106.943	-4.5626	0.396232	-11.515	1.11e-30	6.28e-29
ENSG00000166340.17	TPP1	protein_coding	1135.47	0.838762	0.0728564	11.5125	1.14e-30	6.44e-29
ENSG00000159335.18	PTMS	protein_coding	88.1966	-4.07745	0.354333	-11.5074	1.21e-30	6.82e-29
ENSG00000188822.8	CNR2	protein_coding	237.376	-2.44385	0.212601	-11.495	1.4e-30	7.86e-29
ENSG00000147813.16	NAPRT	protein_coding	352.325	-1.95984	0.170735	-11.4789	1.69e-30	9.42e-29
ENSG00000176871.9	WSB2	protein_coding	151.794	-4.27016	0.371995	-11.4791	1.68e-30	9.42e-29
ENSG00000044459.15	CNTLN	protein_coding	86.0452	-5.09022	0.444646	-11.4478	2.41e-30	1.34e-28
ENSG00000204388.7	HSPA1B	protein_coding	179.071	1.8796	0.164294	11.4405	2.62e-30	1.46e-28
ENSG00000124766.7	SOX4	protein_coding	763.066	-1.33646	0.116884	-11.4341	2.83e-30	1.57e-28
ENSG00000196396.10	PTPN1	protein_coding	2328.95	1.21589	0.106421	11.4252	3.13e-30	1.73e-28
ENSG00000122861.16	PLAU	protein_coding	44.0441	-6.31101	0.552376	-11.4252	3.13e-30	1.73e-28
ENSG00000113739.11	STC2	protein_coding	676.635	1.88608	0.165528	11.3943	4.46e-30	2.46e-28
ENSG00000175183.10	CSRP2	protein_coding	144.551	-4.57073	0.401348	-11.3884	4.77e-30	2.62e-28
ENSG00000101846.8	STS	protein_coding	718.19	1.45804	0.12816	11.3767	5.46e-30	2.99e-28
ENSG00000179431.7	FJX1	protein_coding	172.363	-4.24022	0.373337	-11.3576	6.8e-30	3.71e-28
ENSG00000110848.8	CD69	protein_coding	81.3308	-3.38272	0.297879	-11.356	6.92e-30	3.77e-28
ENSG00000103150.7	MLYCD	protein_coding	172.213	-5.98529	0.52737	-11.3493	7.47e-30	4.06e-28
ENSG00000145287.11	PLAC8	protein_coding	244.396	-3.99098	0.351712	-11.3473	7.65e-30	4.15e-28
ENSG00000163840.10	DTX3L	protein_coding	105.145	-3.90799	0.345002	-11.3274	9.6e-30	5.18e-28
ENSG00000215386.13	MIR99AHG	lncRNA	134.064	2.67842	0.236458	11.3273	9.62e-30	5.18e-28
ENSG00000129083.13	COPB1	protein_coding	2739	-0.903098	0.0801777	-11.2637	1.98e-29	1.07e-27
ENSG00000177181.15	RIMKLA	protein_coding	136.463	-4.5158	0.401632	-11.2436	2.49e-29	1.34e-27
ENSG00000157954.15	WIPI2	protein_coding	1304.6	-0.73442	0.0653294	-11.2418	2.54e-29	1.36e-27
ENSG00000182141.10	ZNF708	protein_coding	121.587	-4.2662	0.379863	-11.2309	2.88e-29	1.53e-27
ENSG00000128322.7	IGLL1	protein_coding	3034.04	-1.44988	0.129114	-11.2295	2.92e-29	1.56e-27
ENSG00000121481.11	RNF2	protein_coding	199.27	-3.12939	0.278717	-11.2278	2.98e-29	1.58e-27
ENSG00000018610.15	CXorf56	protein_coding	619.776	0.934772	0.0832886	11.2233	3.13e-29	1.66e-27
ENSG00000035862.12	TIMP2	protein_coding	115.637	-5.1471	0.458618	-11.2231	3.14e-29	1.66e-27
ENSG00000071967.12	CYBRD1	protein_coding	130.429	-5.53088	0.494547	-11.1837	4.9e-29	2.58e-27
ENSG00000092758.18	COL9A3	protein_coding	228.736	-2.48357	0.222505	-11.1619	6.26e-29	3.29e-27
ENSG00000113648.16	MACROH2A1	protein_coding	2619.02	-1.14324	0.102454	-11.1585	6.51e-29	3.4e-27
ENSG00000139116.19	KIF21A	protein_coding	164.386	-5.27155	0.472416	-11.1587	6.49e-29	3.4e-27
ENSG00000119900.9	OGFRL1	protein_coding	1190.53	-1.20981	0.108478	-11.1526	6.96e-29	3.63e-27
ENSG00000160593.19	JAML	protein_coding	188.698	-4.4557	0.399924	-11.1414	7.89e-29	4.11e-27
ENSG00000277443.3	MARCKS	protein_coding	546.713	-4.51642	0.406106	-11.1213	9.88e-29	5.13e-27
ENSG00000175130.7	MARCKSL1	protein_coding	4142.01	1.04483	0.0939614	11.1198	1e-28	5.21e-27
ENSG00000151746.15	BICD1	protein_coding	539.873	1.05331	0.0949571	11.0925	1.36e-28	7.05e-27
ENSG00000211669.3	IGLV3-10	IG_V_gene	667.807	-6.24598	0.563603	-11.0822	1.53e-28	7.89e-27
ENSG00000124772.12	CPNE5	protein_coding	768.051	1.48326	0.133848	11.0817	1.54e-28	7.9e-27
ENSG00000259881.1	AC092384.2	lncRNA	242.692	-4.99472	0.450711	-11.0819	1.54e-28	7.9e-27
ENSG00000184293.7	CLECL1	protein_coding	141.36	-5.00064	0.451402	-11.078	1.6e-28	8.21e-27
ENSG00000177426.22	TGIF1	protein_coding	120.416	-4.66822	0.421484	-11.0757	1.65e-28	8.41e-27
ENSG00000182013.18	PNMA8A	protein_coding	197.713	-4.42756	0.400305	-11.0605	1.95e-28	9.94e-27
ENSG00000249790.3	AC092490.1	lncRNA	122.26	-3.31905	0.300196	-11.0563	2.04e-28	1.04e-26
ENSG00000189319.14	FAM53B	protein_coding	1328.05	0.796434	0.0720483	11.0542	2.09e-28	1.06e-26
ENSG00000067182.8	TNFRSF1A	protein_coding	201.659	-2.52532	0.228613	-11.0463	2.29e-28	1.16e-26
ENSG00000130755.13	GMFG	protein_coding	729.401	-1.34352	0.12187	-11.0242	2.92e-28	1.47e-26
ENSG00000136111.14	TBC1D4	protein_coding	288.58	2.68272	0.243665	11.0099	3.43e-28	1.72e-26
ENSG00000126524.10	SBDS	protein_coding	1335.78	-0.882666	0.0801688	-11.0101	3.42e-28	1.72e-26
ENSG00000134987.12	WDR36	protein_coding	1638.86	1.03485	0.0941139	10.9957	4.01e-28	2.01e-26
ENSG00000117016.10	RIMS3	protein_coding	3311.22	1.24757	0.113486	10.9932	4.12e-28	2.06e-26
ENSG00000160211.19	G6PD	protein_coding	1253.79	1.01611	0.0924443	10.9916	4.2e-28	2.09e-26
ENSG00000100852.13	ARHGAP5	protein_coding	369.108	-2.42473	0.220613	-10.9909	4.23e-28	2.1e-26
ENSG00000166068.13	SPRED1	protein_coding	158.297	-4.35341	0.39686	-10.9696	5.35e-28	2.66e-26
ENSG00000147872.10	PLIN2	protein_coding	160.956	-3.45592	0.315064	-10.969	5.39e-28	2.67e-26
ENSG00000146707.14	POMZP3	protein_coding	184.602	-3.05157	0.278597	-10.9534	6.4e-28	3.16e-26
ENSG00000143126.8	CELSR2	protein_coding	551.776	-1.79558	0.164171	-10.9373	7.65e-28	3.77e-26
ENSG00000160948.14	VPS28	protein_coding	898.24	-0.979887	0.0896281	-10.9328	8.03e-28	3.95e-26
ENSG00000186298.12	PPP1CC	protein_coding	6432.31	0.66294	0.0607315	10.9159	9.67e-28	4.75e-26
ENSG00000104361.10	NIPAL2	protein_coding	176.971	-5.03335	0.461471	-10.9072	1.06e-27	5.21e-26
ENSG00000206535.8	LNP1	protein_coding	119.743	-2.96902	0.272362	-10.901	1.14e-27	5.57e-26
ENSG00000228223.3	HCG11	lncRNA	119.385	-3.5261	0.323657	-10.8945	1.22e-27	5.96e-26
ENSG00000257093.7	DENND11	protein_coding	757.192	-2.17306	0.199511	-10.8919	1.26e-27	6.12e-26
ENSG00000162676.12	GFI1	protein_coding	153.133	-4.22656	0.388551	-10.8778	1.47e-27	7.14e-26
ENSG00000185008.17	ROBO2	protein_coding	139.197	-5.94956	0.547372	-10.8693	1.61e-27	7.81e-26
ENSG00000105967.16	TFEC	protein_coding	200.341	-7.64868	0.70434	-10.8593	1.8e-27	8.69e-26
ENSG00000010219.13	DYRK4	protein_coding	138.661	-2.75594	0.254036	-10.8486	2.03e-27	9.76e-26
ENSG00000124507.11	PACSIN1	protein_coding	241.253	-3.54843	0.327752	-10.8266	2.58e-27	1.24e-25
ENSG00000078140.14	UBE2K	protein_coding	1702.52	-1.35685	0.125353	-10.8242	2.64e-27	1.27e-25
ENSG00000162437.14	RAVER2	protein_coding	155.937	-5.2926	0.488987	-10.8236	2.66e-27	1.27e-25
ENSG00000132481.7	TRIM47	protein_coding	182.325	-5.43094	0.502096	-10.8166	2.87e-27	1.37e-25
ENSG00000101367.9	MAPRE1	protein_coding	5327.62	0.616601	0.0570089	10.8159	2.9e-27	1.38e-25
ENSG00000131115.16	ZNF227	protein_coding	131.641	-4.10564	0.380082	-10.802	3.37e-27	1.6e-25
ENSG00000148444.16	COMMD3	protein_coding	552.766	-1.46964	0.136111	-10.7974	3.54e-27	1.68e-25
ENSG00000042980.13	ADAM28	protein_coding	129.444	-5.20997	0.482524	-10.7973	3.54e-27	1.68e-25
ENSG00000134107.5	BHLHE40	protein_coding	478.231	-5.34689	0.495398	-10.7931	3.71e-27	1.75e-25
ENSG00000101442.10	ACTR5	protein_coding	514.222	0.908142	0.0842377	10.7807	4.25e-27	2e-25
ENSG00000056097.16	ZFR	protein_coding	1282.57	-1.69921	0.157975	-10.7562	5.54e-27	2.61e-25
ENSG00000196352.16	CD55	protein_coding	380.063	-1.33532	0.124177	-10.7534	5.71e-27	2.68e-25
ENSG00000143401.15	ANP32E	protein_coding	9190.45	-1.64251	0.152753	-10.7527	5.76e-27	2.69e-25
ENSG00000147234.10	FRMPD3	protein_coding	127.511	1.64689	0.153408	10.7353	6.95e-27	3.24e-25
ENSG00000162174.12	ASRGL1	protein_coding	164.323	-3.95451	0.368714	-10.7251	7.76e-27	3.61e-25
ENSG00000203668.3	CHML	protein_coding	286.069	-3.81033	0.355376	-10.722	8.03e-27	3.73e-25
ENSG00000170846.17	AC093323.1	protein_coding	155.609	-4.79548	0.448369	-10.6954	1.07e-26	4.96e-25
ENSG00000213397.11	HAUS7	protein_coding	651.987	0.933424	0.0872797	10.6946	1.08e-26	4.99e-25
ENSG00000054219.11	LY75	protein_coding	579.369	1.52813	0.142919	10.6923	1.11e-26	5.11e-25
ENSG00000121316.11	PLBD1	protein_coding	140.904	-5.01128	0.468737	-10.691	1.12e-26	5.17e-25
ENSG00000125354.24	SEPTIN6	protein_coding	3809.58	0.854131	0.0799446	10.684	1.21e-26	5.56e-25
ENSG00000101191.17	DIDO1	protein_coding	2696.7	1.08475	0.101665	10.6698	1.41e-26	6.47e-25
ENSG00000134905.17	CARS2	protein_coding	1572.59	0.947992	0.0889517	10.6574	1.61e-26	7.38e-25
ENSG00000155926.14	SLA	protein_coding	124.533	-5.77006	0.542217	-10.6416	1.91e-26	8.72e-25
ENSG00000160200.18	CBS	protein_coding	714.695	1.33106	0.125175	10.6335	2.08e-26	9.49e-25
ENSG00000074370.18	ATP2A3	protein_coding	4115.42	1.06015	0.0998031	10.6224	2.34e-26	1.07e-24
ENSG00000198131.14	ZNF544	protein_coding	178.021	-4.83487	0.457078	-10.5778	3.78e-26	1.72e-24
ENSG00000250312.8	ZNF718	protein_coding	96.4122	-4.09891	0.388075	-10.5622	4.46e-26	2.02e-24
ENSG00000181577.16	C6orf223	lncRNA	207.343	-4.80943	0.455516	-10.5582	4.65e-26	2.1e-24
ENSG00000272031.3	ANKRD34A	protein_coding	315.548	-2.42871	0.230318	-10.545	5.36e-26	2.42e-24
ENSG00000159200.18	RCAN1	protein_coding	108.169	-5.37552	0.510328	-10.5335	6.06e-26	2.73e-24
ENSG00000198286.10	CARD11	protein_coding	1628.59	0.979084	0.0931639	10.5093	7.83e-26	3.51e-24
ENSG00000070018.9	LRP6	protein_coding	230.437	-5.74345	0.546499	-10.5095	7.81e-26	3.51e-24
ENSG00000166025.18	AMOTL1	protein_coding	190.785	-5.98318	0.569373	-10.5084	7.91e-26	3.54e-24
ENSG00000212864.3	RNF208	protein_coding	109.082	1.77995	0.169547	10.4982	8.8e-26	3.93e-24
ENSG00000125166.13	GOT2	protein_coding	6194.63	0.649851	0.061939	10.4918	9.42e-26	4.2e-24
ENSG00000274265.5	AC245297.3	lncRNA	256.81	-2.20825	0.210524	-10.4893	9.67e-26	4.3e-24
ENSG00000144118.14	RALB	protein_coding	87.4181	-3.01701	0.287772	-10.484	1.02e-25	4.54e-24
ENSG00000214029.6	ZNF891	protein_coding	108.981	-3.99862	0.381535	-10.4804	1.06e-25	4.71e-24
ENSG00000164070.12	HSPA4L	protein_coding	438.693	-3.42275	0.326902	-10.4703	1.18e-25	5.23e-24
ENSG00000117597.18	UTP25	protein_coding	586.46	-0.91988	0.0879707	-10.4567	1.37e-25	6.02e-24
ENSG00000119514.7	GALNT12	protein_coding	313.588	1.20791	0.115585	10.4504	1.46e-25	6.42e-24
ENSG00000125967.17	NECAB3	protein_coding	631.679	0.935568	0.0895787	10.4441	1.56e-25	6.85e-24
ENSG00000129071.10	MBD4	protein_coding	1418.64	1.35435	0.129727	10.4401	1.63e-25	7.13e-24
ENSG00000274020.4	LINC01138	lncRNA	305.556	-2.32547	0.222996	-10.4283	1.84e-25	8.05e-24
ENSG00000154102.11	C16orf74	protein_coding	154.199	-4.69666	0.4505	-10.4254	1.9e-25	8.28e-24
ENSG00000089041.17	P2RX7	protein_coding	158.631	-3.96513	0.380608	-10.4179	2.06e-25	8.95e-24
ENSG00000110756.18	HPS5	protein_coding	808.064	-0.989922	0.0950431	-10.4155	2.11e-25	9.16e-24
ENSG00000141127.15	PRPSAP2	protein_coding	847.334	1.04219	0.100079	10.4136	2.15e-25	9.32e-24
ENSG00000125977.7	EIF2S2	protein_coding	6886.48	0.575401	0.0552593	10.4127	2.17e-25	9.39e-24
ENSG00000077420.16	APBB1IP	protein_coding	1541.79	-1.69253	0.162614	-10.4083	2.27e-25	9.82e-24
ENSG00000055163.20	CYFIP2	protein_coding	6170.89	0.929517	0.0893136	10.4073	2.3e-25	9.88e-24
ENSG00000161267.12	BDH1	protein_coding	1016.53	1.15434	0.110917	10.4073	2.3e-25	9.88e-24
ENSG00000189369.9	GSPT2	protein_coding	278.556	1.30118	0.125028	10.407	2.3e-25	9.89e-24
ENSG00000117215.15	PLA2G2D	protein_coding	60.5931	-5.55377	0.53377	-10.4048	2.36e-25	1.01e-23
ENSG00000130449.6	ZSWIM6	protein_coding	74.0743	-4.7167	0.453952	-10.3903	2.74e-25	1.17e-23
ENSG00000004534.15	RBM6	protein_coding	2951	0.952767	0.0917074	10.3892	2.78e-25	1.19e-23
ENSG00000203879.12	GDI1	protein_coding	2392.54	0.663829	0.0639914	10.3737	3.27e-25	1.39e-23
ENSG00000090339.9	ICAM1	protein_coding	1651.6	-5.88605	0.567531	-10.3713	3.35e-25	1.42e-23
ENSG00000211450.10	SELENOH	protein_coding	1060.62	-1.73239	0.167067	-10.3695	3.41e-25	1.45e-23
ENSG00000178307.10	TMEM11	protein_coding	829.706	-1.15697	0.111853	-10.3437	4.47e-25	1.89e-23
ENSG00000017483.15	SLC38A5	protein_coding	602.88	-2.63078	0.254488	-10.3375	4.77e-25	2.01e-23
ENSG00000187954.13	CYHR1	protein_coding	789.728	-1.06484	0.103059	-10.3324	5.03e-25	2.12e-23
ENSG00000184675.11	AMER1	protein_coding	119.669	-5.07504	0.491593	-10.3237	5.51e-25	2.32e-23
ENSG00000100280.17	AP1B1	protein_coding	2451.45	-0.616233	0.0597699	-10.3101	6.34e-25	2.66e-23
ENSG00000153896.19	ZNF599	protein_coding	62.3932	3.50966	0.340567	10.3053	6.67e-25	2.79e-23
ENSG00000149970.16	CNKSR2	protein_coding	106.347	-4.62226	0.448962	-10.2954	7.39e-25	3.09e-23
ENSG00000198642.7	KLHL9	protein_coding	361.777	1.101	0.107011	10.2887	7.92e-25	3.31e-23
ENSG00000103043.15	VAC14	protein_coding	1343.95	0.857836	0.0834497	10.2797	8.7e-25	3.63e-23
ENSG00000276070.5	CCL4L2	protein_coding	66.084	-3.03053	0.29511	-10.2691	9.71e-25	4.04e-23
ENSG00000142512.15	SIGLEC10	protein_coding	99.5132	-3.42783	0.333814	-10.2687	9.75e-25	4.05e-23
ENSG00000188566.14	NDOR1	protein_coding	467.515	1.00982	0.0983938	10.263	1.03e-24	4.29e-23
ENSG00000064393.16	HIPK2	protein_coding	163.375	-4.06122	0.395805	-10.2607	1.06e-24	4.38e-23
ENSG00000116017.11	ARID3A	protein_coding	700.815	-1.82676	0.178051	-10.2598	1.07e-24	4.41e-23
ENSG00000132394.11	EEFSEC	protein_coding	576.685	1.0748	0.104916	10.2444	1.25e-24	5.16e-23
ENSG00000271503.6	CCL5	protein_coding	151.591	-3.33707	0.325901	-10.2395	1.32e-24	5.42e-23
ENSG00000157593.19	SLC35B2	protein_coding	630.747	-1.27427	0.124743	-10.2152	1.7e-24	6.96e-23
ENSG00000126882.13	FAM78A	protein_coding	615.799	-1.88178	0.18433	-10.2088	1.81e-24	7.42e-23
ENSG00000144674.16	GOLGA4	protein_coding	1614.29	-1.19383	0.117202	-10.1861	2.29e-24	9.35e-23
ENSG00000163374.20	YY1AP1	protein_coding	1687.86	-0.712442	0.0699652	-10.1828	2.37e-24	9.65e-23
ENSG00000238164.6	TNFRSF14-AS1	lncRNA	45.0353	-4.37191	0.42941	-10.1812	2.41e-24	9.8e-23
ENSG00000171365.17	CLCN5	protein_coding	99.8308	-5.83016	0.57271	-10.18	2.44e-24	9.9e-23
ENSG00000162804.14	SNED1	protein_coding	272.827	-3.4661	0.340603	-10.1764	2.53e-24	1.03e-22
ENSG00000048052.23	HDAC9	protein_coding	484.283	-2.44745	0.240581	-10.1731	2.62e-24	1.06e-22
ENSG00000119411.11	BSPRY	protein_coding	104.277	-3.87029	0.381131	-10.1547	3.16e-24	1.28e-22
ENSG00000198763.3	MT-ND2	protein_coding	47378.5	-0.884302	0.0871535	-10.1465	3.44e-24	1.39e-22
ENSG00000171310.11	CHST11	protein_coding	160.112	-4.30097	0.424273	-10.1373	3.78e-24	1.52e-22
ENSG00000101166.16	PRELID3B	protein_coding	3453.2	0.81866	0.0808804	10.1219	4.42e-24	1.78e-22
ENSG00000130021.15	PUDP	protein_coding	230.443	1.2544	0.123961	10.1193	4.54e-24	1.82e-22
ENSG00000259834.1	AL365361.1	lncRNA	108.955	-2.72722	0.269822	-10.1075	5.12e-24	2.05e-22
ENSG00000154229.12	PRKCA	protein_coding	571.338	-3.00346	0.297193	-10.1061	5.19e-24	2.07e-22
ENSG00000271425.9	NBPF10	protein_coding	625.926	-3.30779	0.327344	-10.1049	5.25e-24	2.09e-22
ENSG00000117614.10	SYF2	protein_coding	549.864	-1.04525	0.103557	-10.0935	5.9e-24	2.35e-22
ENSG00000143772.9	ITPKB	protein_coding	1092.41	1.25565	0.12448	10.0872	6.29e-24	2.5e-22
ENSG00000116514.17	RNF19B	protein_coding	1930.93	1.10957	0.110058	10.0817	6.66e-24	2.64e-22
ENSG00000167996.16	FTH1	protein_coding	8744.49	1.08333	0.107692	10.0595	8.34e-24	3.3e-22
ENSG00000196368.5	NUDT11	protein_coding	87.2598	-4.30635	0.428484	-10.0502	9.17e-24	3.62e-22
ENSG00000157077.16	ZFYVE9	protein_coding	100.401	-4.11546	0.409566	-10.0483	9.34e-24	3.69e-22
ENSG00000196814.15	MVB12B	protein_coding	113.356	-6.12398	0.609668	-10.0448	9.69e-24	3.81e-22
ENSG00000286019.1	NOTCH2NLB	protein_coding	266.805	-4.10441	0.408804	-10.04	1.02e-23	3.99e-22
ENSG00000185515.15	BRCC3	protein_coding	855.862	1.2768	0.127222	10.036	1.06e-23	4.15e-22
ENSG00000269609.6	RPARP-AS1	lncRNA	681.377	0.770102	0.076839	10.0223	1.22e-23	4.76e-22
ENSG00000147119.4	CHST7	protein_coding	62.1236	-3.48046	0.347379	-10.0192	1.26e-23	4.91e-22
ENSG00000188211.9	NCR3LG1	protein_coding	807.106	-4.11263	0.41102	-10.0059	1.44e-23	5.6e-22
ENSG00000100220.12	RTCB	protein_coding	1554	-1.1287	0.112993	-9.98915	1.7e-23	6.62e-22
ENSG00000184441.4	AP001062.1	lncRNA	70.6523	-3.52727	0.353245	-9.98533	1.77e-23	6.87e-22
ENSG00000110427.17	KIAA1549L	protein_coding	184.987	-3.83332	0.384074	-9.98067	1.85e-23	7.19e-22
ENSG00000110446.12	SLC15A3	protein_coding	64.5992	-5.68893	0.570314	-9.97509	1.96e-23	7.59e-22
ENSG00000150991.15	UBC	protein_coding	15634.9	-0.398719	0.0401026	-9.94248	2.72e-23	1.05e-21
ENSG00000167483.19	NIBAN3	protein_coding	1313.45	-1.04812	0.105474	-9.93726	2.87e-23	1.11e-21
ENSG00000140367.12	UBE2Q2	protein_coding	427.603	-1.73219	0.174381	-9.93336	2.98e-23	1.15e-21
ENSG00000183291.17	SELENOF	protein_coding	1840.64	-1.27167	0.128054	-9.93077	3.06e-23	1.18e-21
ENSG00000172164.15	SNTB1	protein_coding	297.784	-4.41824	0.44522	-9.9237	3.28e-23	1.26e-21
ENSG00000158805.12	ZNF276	protein_coding	1191.23	-1.96988	0.198663	-9.9157	3.56e-23	1.36e-21
ENSG00000156587.16	UBE2L6	protein_coding	1481.65	0.814665	0.0821972	9.91111	3.72e-23	1.42e-21
ENSG00000187626.9	ZKSCAN4	protein_coding	83.9187	-3.37105	0.340976	-9.88648	4.76e-23	1.82e-21
ENSG00000143674.11	MAP3K21	protein_coding	108.145	-3.95623	0.400399	-9.88072	5.05e-23	1.92e-21
ENSG00000211677.2	IGLC2	IG_C_gene	2171.57	-1.04987	0.106293	-9.87711	5.23e-23	1.99e-21
ENSG00000139445.18	FOXN4	protein_coding	182.072	-5.98575	0.606276	-9.87297	5.45e-23	2.07e-21
ENSG00000157216.16	SSBP3	protein_coding	775.404	1.07818	0.109392	9.85608	6.45e-23	2.45e-21
ENSG00000151287.17	TEX30	protein_coding	262.158	-1.9426	0.19716	-9.85292	6.66e-23	2.52e-21
ENSG00000163818.18	LZTFL1	protein_coding	147.083	-4.08127	0.414224	-9.8528	6.67e-23	2.52e-21
ENSG00000131669.10	NINJ1	protein_coding	234.781	-1.97566	0.200616	-9.848	6.99e-23	2.64e-21
ENSG00000162373.13	BEND5	protein_coding	76.4079	-6.68662	0.67904	-9.84717	7.05e-23	2.65e-21
ENSG00000124155.18	PIGT	protein_coding	1595.56	0.860303	0.0873691	9.84677	7.08e-23	2.66e-21
ENSG00000085871.9	MGST2	protein_coding	87.7657	-6.02217	0.613194	-9.82098	9.14e-23	3.43e-21
ENSG00000149781.13	FERMT3	protein_coding	926.41	-2.44885	0.249394	-9.81921	9.31e-23	3.48e-21
ENSG00000154262.13	ABCA6	protein_coding	193.857	-6.01203	0.612339	-9.81815	9.41e-23	3.51e-21
ENSG00000106003.13	LFNG	protein_coding	54.3537	-4.32309	0.440412	-9.81602	9.61e-23	3.58e-21
ENSG00000185386.15	MAPK11	protein_coding	114.282	-4.74548	0.483821	-9.80834	1.04e-22	3.85e-21
ENSG00000198960.11	ARMCX6	protein_coding	51.4761	-5.0253	0.512343	-9.80846	1.04e-22	3.85e-21
ENSG00000243449.6	C4orf48	protein_coding	102.874	-5.53275	0.564666	-9.79826	1.15e-22	4.25e-21
ENSG00000101665.9	SMAD7	protein_coding	104.16	-4.80443	0.490401	-9.79695	1.16e-22	4.3e-21
ENSG00000108479.12	GALK1	protein_coding	158.641	-4.77498	0.488395	-9.77688	1.42e-22	5.23e-21
ENSG00000125733.18	TRIP10	protein_coding	254.612	-2.46194	0.251838	-9.77588	1.43e-22	5.27e-21
ENSG00000157657.14	ZNF618	protein_coding	170.449	-4.8843	0.500481	-9.75922	1.68e-22	6.21e-21
ENSG00000085733.16	CTTN	protein_coding	588.742	1.62862	0.166952	9.75504	1.76e-22	6.46e-21
ENSG00000253159.3	PCDHGA12	protein_coding	106.055	1.83446	0.188279	9.74332	1.97e-22	7.23e-21
ENSG00000005022.6	SLC25A5	protein_coding	10708	1.02331	0.105048	9.74132	2.01e-22	7.37e-21
ENSG00000143409.15	MINDY1	protein_coding	80.4988	-2.96696	0.305571	-9.70955	2.75e-22	1e-20
ENSG00000120280.6	TASL	protein_coding	140.969	-2.65351	0.273325	-9.70826	2.78e-22	1.02e-20
ENSG00000267767.3	LINC01801	lncRNA	55.0972	2.60972	0.269122	9.69718	3.1e-22	1.13e-20
ENSG00000156011.17	PSD3	protein_coding	120.639	-3.68738	0.38066	-9.68681	3.43e-22	1.25e-20
ENSG00000109814.12	UGDH	protein_coding	128.769	-2.81038	0.291105	-9.65418	4.72e-22	1.72e-20
ENSG00000173890.17	GPR160	protein_coding	327.535	-1.80459	0.187067	-9.64678	5.07e-22	1.84e-20
ENSG00000214711.10	CAPN14	protein_coding	114.46	1.8731	0.194255	9.64248	5.29e-22	1.92e-20
ENSG00000100664.11	EIF5	protein_coding	6024.68	-0.878101	0.0910743	-9.64159	5.34e-22	1.93e-20
ENSG00000073282.14	TP63	protein_coding	652.164	-4.30387	0.446447	-9.64028	5.4e-22	1.95e-20
ENSG00000162623.16	TYW3	protein_coding	1173.42	0.832469	0.0863901	9.63616	5.63e-22	2.03e-20
ENSG00000173572.11	NLRP13	protein_coding	26.8643	4.10982	0.427297	9.61818	6.7e-22	2.41e-20
ENSG00000211675.2	IGLC1	IG_C_gene	146.914	-34.2319	3.55934	-9.61748	6.75e-22	2.42e-20
ENSG00000138430.16	OLA1	protein_coding	2301.99	0.855926	0.0890506	9.61167	7.14e-22	2.56e-20
ENSG00000158545.16	ZC3H18	protein_coding	2597.09	-0.726284	0.0756299	-9.60313	7.76e-22	2.78e-20
ENSG00000184897.6	H1-10	protein_coding	1390	-1.96512	0.204729	-9.59862	8.1e-22	2.9e-20
ENSG00000067082.15	KLF6	protein_coding	357.539	-1.99123	0.2076	-9.59169	8.67e-22	3.09e-20
ENSG00000168283.14	BMI1	protein_coding	1129.78	-2.05841	0.214614	-9.59121	8.71e-22	3.1e-20
ENSG00000141401.12	IMPA2	protein_coding	365.76	-2.93076	0.305636	-9.58904	8.89e-22	3.16e-20
ENSG00000132305.21	IMMT	protein_coding	2798.51	0.490052	0.051121	9.58613	9.15e-22	3.25e-20
ENSG00000111684.11	LPCAT3	protein_coding	502.164	0.846762	0.0885315	9.56453	1.13e-21	3.99e-20
ENSG00000134602.16	STK26	protein_coding	1050.37	0.709775	0.0742412	9.56038	1.17e-21	4.15e-20
ENSG00000241556.1	AC018475.1	processed_pseudogene	248.505	1.25481	0.131335	9.5543	1.24e-21	4.39e-20
ENSG00000120306.11	CYSTM1	protein_coding	830.865	1.28832	0.134996	9.54338	1.38e-21	4.87e-20
ENSG00000147364.17	FBXO25	protein_coding	192.084	-4.15484	0.435393	-9.54273	1.39e-21	4.9e-20
ENSG00000118518.16	RNF146	protein_coding	224.527	-1.31818	0.138148	-9.54183	1.4e-21	4.92e-20
ENSG00000119772.17	DNMT3A	protein_coding	90.4633	-4.44711	0.466047	-9.54218	1.4e-21	4.92e-20
ENSG00000096968.14	JAK2	protein_coding	193.867	-4.15145	0.435365	-9.53556	1.49e-21	5.22e-20
ENSG00000132846.6	ZBED3	protein_coding	158.256	-6.43023	0.674684	-9.53072	1.56e-21	5.46e-20
ENSG00000181274.7	FRAT2	protein_coding	176.443	-1.78944	0.188049	-9.51583	1.8e-21	6.29e-20
ENSG00000144331.20	ZNF385B	protein_coding	433.02	-3.89172	0.409647	-9.50017	2.1e-21	7.3e-20
ENSG00000213199.8	ASIC3	protein_coding	71.9837	-3.62446	0.381739	-9.49461	2.21e-21	7.69e-20
ENSG00000105829.13	BET1	protein_coding	409.706	-0.993799	0.104823	-9.48075	2.52e-21	8.77e-20
ENSG00000079335.20	CDC14A	protein_coding	60.4359	-3.94427	0.416059	-9.48007	2.54e-21	8.81e-20
ENSG00000211455.8	STK38L	protein_coding	303.014	-2.66994	0.281788	-9.47499	2.67e-21	9.24e-20
ENSG00000111144.10	LTA4H	protein_coding	2563.12	0.541421	0.0571726	9.46994	2.8e-21	9.68e-20
ENSG00000071073.13	MGAT4A	protein_coding	127.479	-5.2902	0.558788	-9.46728	2.87e-21	9.91e-20
ENSG00000264343.6	NOTCH2NLA	protein_coding	565.622	-3.19143	0.337666	-9.45145	3.34e-21	1.15e-19
ENSG00000141293.16	SKAP1	protein_coding	172.632	-3.71526	0.393122	-9.45065	3.37e-21	1.16e-19
ENSG00000115317.12	HTRA2	protein_coding	832.909	-1.55665	0.164751	-9.44852	3.44e-21	1.18e-19
ENSG00000131323.16	TRAF3	protein_coding	1369.79	-1.95653	0.207489	-9.42954	4.12e-21	1.41e-19
ENSG00000121966.7	CXCR4	protein_coding	3588.16	-0.63579	0.0674301	-9.42888	4.15e-21	1.42e-19
ENSG00000101079.21	NDRG3	protein_coding	1023.62	0.647393	0.068773	9.41348	4.8e-21	1.64e-19
ENSG00000180346.4	TIGD2	protein_coding	80.4074	-5.19798	0.552175	-9.41365	4.79e-21	1.64e-19
ENSG00000151458.12	ANKRD50	protein_coding	52.059	-4.79638	0.509793	-9.40849	5.03e-21	1.72e-19
ENSG00000033627.17	ATP6V0A1	protein_coding	136.918	-3.96226	0.421462	-9.40124	5.39e-21	1.83e-19
ENSG00000258727.1	AL135999.1	lncRNA	173.852	-1.84966	0.196827	-9.39736	5.6e-21	1.9e-19
ENSG00000196839.13	ADA	protein_coding	1452.27	0.744698	0.0792839	9.39281	5.84e-21	1.98e-19
ENSG00000232265.8	LINC02805	lncRNA	829.384	-1.24337	0.132371	-9.39304	5.83e-21	1.98e-19
ENSG00000128567.17	PODXL	protein_coding	1346.72	1.11792	0.119162	9.38155	6.5e-21	2.2e-19
ENSG00000196118.12	CCDC189	protein_coding	129.921	-2.21382	0.236035	-9.37919	6.65e-21	2.24e-19
ENSG00000158691.14	ZSCAN12	protein_coding	149.503	-1.70259	0.181956	-9.35713	8.19e-21	2.76e-19
ENSG00000174010.9	KLHL15	protein_coding	329.912	-1.67841	0.179514	-9.34975	8.79e-21	2.96e-19
ENSG00000152413.15	HOMER1	protein_coding	194.534	-5.52522	0.591386	-9.34283	9.38e-21	3.15e-19
ENSG00000110090.13	CPT1A	protein_coding	83.3094	-3.01012	0.322736	-9.32686	1.09e-20	3.66e-19
ENSG00000110324.11	IL10RA	protein_coding	295.357	-2.40539	0.258101	-9.31959	1.17e-20	3.91e-19
ENSG00000158555.15	GDPD5	protein_coding	150.917	1.98927	0.213518	9.31664	1.2e-20	4.01e-19
ENSG00000163468.15	CCT3	protein_coding	14603.3	-0.521366	0.0559747	-9.31431	1.23e-20	4.1e-19
ENSG00000144645.15	OSBPL10	protein_coding	940.088	1.31287	0.140979	9.31259	1.25e-20	4.16e-19
ENSG00000002586.20	CD99	protein_coding	252.402	-2.24191	0.240911	-9.30597	1.33e-20	4.42e-19
ENSG00000146802.13	TMEM168	protein_coding	393.742	-1.49824	0.161092	-9.30049	1.4e-20	4.64e-19
ENSG00000116221.15	MRPL37	protein_coding	3798.04	0.630502	0.0678348	9.29467	1.48e-20	4.9e-19
ENSG00000272196.2	H2AC19	protein_coding	53.8315	-3.92772	0.422867	-9.28831	1.57e-20	5.19e-19
ENSG00000121753.13	ADGRB2	protein_coding	647.116	1.20725	0.130093	9.27991	1.7e-20	5.61e-19
ENSG00000139626.16	ITGB7	protein_coding	883.879	1.73002	0.186442	9.27917	1.71e-20	5.64e-19
ENSG00000163931.16	TKT	protein_coding	8968.52	0.662372	0.0713858	9.27877	1.71e-20	5.65e-19
ENSG00000123358.20	NR4A1	protein_coding	296.462	-2.03743	0.219772	-9.27066	1.85e-20	6.09e-19
ENSG00000197471.12	SPN	protein_coding	390.662	-1.97322	0.212913	-9.26774	1.9e-20	6.25e-19
ENSG00000133985.3	TTC9	protein_coding	378.862	1.00137	0.108136	9.26036	2.04e-20	6.69e-19
ENSG00000119042.17	SATB2	protein_coding	167.341	-2.65249	0.286626	-9.25416	2.16e-20	7.07e-19
ENSG00000149269.10	PAK1	protein_coding	603.528	-1.15133	0.124584	-9.24145	2.43e-20	7.96e-19
ENSG00000096092.6	TMEM14A	protein_coding	517.341	1.50351	0.162798	9.2354	2.57e-20	8.41e-19
ENSG00000011007.12	ELOA	protein_coding	1247.51	-1.66075	0.180048	-9.22396	2.86e-20	9.34e-19
ENSG00000067704.10	IARS2	protein_coding	1649.09	-0.511367	0.0555176	-9.21091	3.23e-20	1.05e-18
ENSG00000089159.17	PXN	protein_coding	264.41	-2.08925	0.226816	-9.21122	3.22e-20	1.05e-18
ENSG00000164300.17	SERINC5	protein_coding	439.064	-1.75515	0.19059	-9.20905	3.29e-20	1.07e-18
ENSG00000165704.15	HPRT1	protein_coding	2017.63	0.891278	0.0968314	9.20443	3.43e-20	1.11e-18
ENSG00000214575.9	CPEB1	protein_coding	57.839	-4.9018	0.532659	-9.2025	3.5e-20	1.13e-18
ENSG00000272888.7	CHASERR	lncRNA	1042.65	-1.33087	0.144708	-9.1969	3.68e-20	1.19e-18
ENSG00000129116.19	PALLD	protein_coding	183.074	2.52645	0.27473	9.19611	3.71e-20	1.2e-18
ENSG00000226777.7	FAM30A	lncRNA	63.4469	-6.38071	0.693993	-9.19419	3.78e-20	1.22e-18
ENSG00000082293.13	COL19A1	protein_coding	96.7681	-6.74601	0.734071	-9.18986	3.93e-20	1.27e-18
ENSG00000143621.17	ILF2	protein_coding	6682.9	-0.682892	0.0743577	-9.18388	4.16e-20	1.34e-18
ENSG00000269220.1	LINC00528	lncRNA	64.8278	-5.64687	0.614889	-9.18356	4.17e-20	1.34e-18
ENSG00000134215.16	VAV3	protein_coding	208.843	-2.39893	0.261322	-9.17999	4.31e-20	1.38e-18
ENSG00000078687.17	TNRC6C	protein_coding	116.154	-4.59407	0.500863	-9.17232	4.63e-20	1.48e-18
ENSG00000274425.1	AC114271.1	lncRNA	210.014	1.12788	0.123023	9.16808	4.82e-20	1.54e-18
ENSG00000050405.13	LIMA1	protein_coding	258.325	-2.60786	0.284587	-9.16366	5.02e-20	1.6e-18
ENSG00000063245.15	EPN1	protein_coding	2111.08	1.02911	0.112376	9.15775	5.3e-20	1.69e-18
ENSG00000138496.16	PARP9	protein_coding	69.8157	-4.57366	0.499548	-9.15559	5.41e-20	1.72e-18
ENSG00000104731.14	KLHDC4	protein_coding	1590.25	-0.656268	0.0717148	-9.15107	5.64e-20	1.79e-18
ENSG00000124207.17	CSE1L	protein_coding	7353.96	0.646526	0.0706617	9.1496	5.71e-20	1.81e-18
ENSG00000104447.13	TRPS1	protein_coding	95.1693	-5.58794	0.610787	-9.14875	5.76e-20	1.82e-18
ENSG00000163636.11	PSMD6	protein_coding	1490.85	-0.929686	0.101707	-9.1408	6.2e-20	1.96e-18
ENSG00000196954.14	CASP4	protein_coding	81.8344	3.57418	0.391178	9.13696	6.42e-20	2.03e-18
ENSG00000161526.15	SAP30BP	protein_coding	1097.35	0.749474	0.0820367	9.13583	6.49e-20	2.04e-18
ENSG00000223804.5	AC244669.1	transcribed_unprocessed_pseudogene	180.196	-4.57254	0.500537	-9.13526	6.52e-20	2.05e-18
ENSG00000100292.18	HMOX1	protein_coding	81.9825	-5.26158	0.576503	-9.12671	7.06e-20	2.22e-18
ENSG00000050820.17	BCAR1	protein_coding	69.8156	-4.55159	0.498863	-9.12393	7.24e-20	2.27e-18
ENSG00000132109.10	TRIM21	protein_coding	283.661	-1.27963	0.140288	-9.1215	7.41e-20	2.32e-18
ENSG00000100764.14	PSMC1	protein_coding	2936.92	-1.02759	0.112763	-9.11283	8.03e-20	2.51e-18
ENSG00000008382.16	MPND	protein_coding	193.88	1.51385	0.166144	9.11171	8.11e-20	2.53e-18
ENSG00000180340.7	FZD2	protein_coding	107.428	-1.99483	0.219004	-9.10864	8.34e-20	2.6e-18
ENSG00000198931.11	APRT	protein_coding	2626.72	-1.05117	0.115409	-9.10827	8.37e-20	2.61e-18
ENSG00000143799.14	PARP1	protein_coding	12561.5	0.819071	0.0900332	9.09743	9.25e-20	2.88e-18
ENSG00000118640.11	VAMP8	protein_coding	1104.43	-1.11192	0.122231	-9.09692	9.29e-20	2.89e-18
ENSG00000131791.8	PRKAB2	protein_coding	1217.72	-1.74345	0.191768	-9.09145	9.77e-20	3.03e-18
ENSG00000144848.11	ATG3	protein_coding	1310.75	0.62291	0.0686014	9.08012	1.08e-19	3.36e-18
ENSG00000144036.16	EXOC6B	protein_coding	77.4486	-5.68881	0.62656	-9.07943	1.09e-19	3.37e-18
ENSG00000107438.9	PDLIM1	protein_coding	1290.1	-1.37228	0.151169	-9.0778	1.11e-19	3.42e-18
ENSG00000147400.10	CETN2	protein_coding	490.076	0.949313	0.104743	9.06325	1.27e-19	3.9e-18
ENSG00000163565.19	IFI16	protein_coding	3697.63	-0.975299	0.10778	-9.04897	1.44e-19	4.44e-18
ENSG00000123159.16	GIPC1	protein_coding	150.417	-3.61139	0.399115	-9.04851	1.45e-19	4.45e-18
ENSG00000132964.12	CDK8	protein_coding	414.433	-1.52782	0.168915	-9.04491	1.5e-19	4.59e-18
ENSG00000116815.16	CD58	protein_coding	102.603	-4.91381	0.543267	-9.04493	1.5e-19	4.59e-18
ENSG00000180011.7	ZADH2	protein_coding	290.813	-3.22351	0.356485	-9.0425	1.53e-19	4.69e-18
ENSG00000136153.20	LMO7	protein_coding	475.519	-1.72207	0.190482	-9.04057	1.56e-19	4.76e-18
ENSG00000166347.19	CYB5A	protein_coding	605.61	1.71075	0.189305	9.03705	1.61e-19	4.91e-18
ENSG00000165959.12	CLMN	protein_coding	115.702	-7.77899	0.861124	-9.03353	1.66e-19	5.06e-18
ENSG00000095739.11	BAMBI	protein_coding	38.2276	-3.90249	0.432093	-9.0316	1.69e-19	5.15e-18
ENSG00000184232.9	OAF	protein_coding	157.938	-2.76003	0.305632	-9.03058	1.71e-19	5.19e-18
ENSG00000163344.6	PMVK	protein_coding	919.988	-0.992276	0.109903	-9.02869	1.74e-19	5.27e-18
ENSG00000130005.13	GAMT	protein_coding	1237.62	1.15341	0.127822	9.02355	1.82e-19	5.51e-18
ENSG00000158473.8	CD1D	protein_coding	287.727	-6.01592	0.666685	-9.02364	1.82e-19	5.51e-18
ENSG00000004700.16	RECQL	protein_coding	722.729	-1.19609	0.132572	-9.02219	1.84e-19	5.57e-18
ENSG00000156531.17	PHF6	protein_coding	1206.98	1.00955	0.111913	9.02082	1.87e-19	5.63e-18
ENSG00000177646.20	ACAD9	protein_coding	1239.26	0.974949	0.108244	9.00698	2.12e-19	6.38e-18
ENSG00000137575.12	SDCBP	protein_coding	810.644	-1.19089	0.132351	-8.99793	2.3e-19	6.92e-18
ENSG00000214194.9	SMIM30	protein_coding	626.119	-1.1869	0.132058	-8.98771	2.52e-19	7.58e-18
ENSG00000227372.12	TP73-AS1	transcribed_unitary_pseudogene	149.592	1.355	0.150764	8.98751	2.53e-19	7.59e-18
ENSG00000112394.17	SLC16A10	protein_coding	141.875	-4.59833	0.511902	-8.98283	2.64e-19	7.9e-18
ENSG00000152061.23	RABGAP1L	protein_coding	1737.12	-1.25287	0.139582	-8.97591	2.81e-19	8.41e-18
ENSG00000132256.19	TRIM5	protein_coding	147.358	-3.3229	0.37052	-8.9682	3.01e-19	9e-18
ENSG00000141582.15	CBX4	protein_coding	852.074	-1.22353	0.136475	-8.96523	3.1e-19	9.24e-18
ENSG00000104518.11	GSDMD	protein_coding	152.488	-4.70849	0.52521	-8.96497	3.1e-19	9.24e-18
ENSG00000267534.4	S1PR2	protein_coding	858.421	1.38209	0.154218	8.96188	3.19e-19	9.49e-18
ENSG00000134470.21	IL15RA	protein_coding	84.6692	-5.49706	0.613389	-8.96178	3.19e-19	9.49e-18
ENSG00000179750.16	APOBEC3B	protein_coding	60.0792	2.87546	0.320919	8.96007	3.24e-19	9.62e-18
ENSG00000176678.6	FOXL1	protein_coding	110.138	-5.96693	0.666008	-8.95925	3.27e-19	9.68e-18
ENSG00000188342.12	GTF2F2	protein_coding	939.178	-0.591946	0.0661107	-8.95386	3.43e-19	1.01e-17
ENSG00000151065.14	DCP1B	protein_coding	93.7343	-4.56872	0.510201	-8.95473	3.41e-19	1.01e-17
ENSG00000122126.17	OCRL	protein_coding	232.871	1.09911	0.122801	8.9503	3.55e-19	1.05e-17
ENSG00000137338.5	PGBD1	protein_coding	62.3212	-4.92571	0.550382	-8.94961	3.57e-19	1.05e-17
ENSG00000163399.16	ATP1A1	protein_coding	11008.3	0.823163	0.0920009	8.94734	3.64e-19	1.07e-17
ENSG00000145506.14	NKD2	protein_coding	51.1039	-3.01417	0.336904	-8.94669	3.66e-19	1.08e-17
ENSG00000108852.15	MPP2	protein_coding	59.6928	-3.91113	0.437589	-8.93791	3.97e-19	1.16e-17
ENSG00000117020.19	AKT3	protein_coding	172.406	-3.1836	0.356561	-8.92863	4.31e-19	1.26e-17
ENSG00000005893.16	LAMP2	protein_coding	1647.72	1.36453	0.152834	8.92818	4.33e-19	1.27e-17
ENSG00000141456.16	PELP1	protein_coding	1970.14	0.62208	0.0696922	8.92611	4.41e-19	1.29e-17
ENSG00000165929.13	TC2N	protein_coding	107.879	2.4219	0.271405	8.92358	4.51e-19	1.31e-17
ENSG00000088038.19	CNOT3	protein_coding	1351.54	-0.974855	0.109236	-8.92428	4.49e-19	1.31e-17
ENSG00000159423.17	ALDH4A1	protein_coding	178.235	-2.65563	0.29757	-8.9244	4.48e-19	1.31e-17
ENSG00000087586.18	AURKA	protein_coding	1166.36	-1.13082	0.12675	-8.92164	4.59e-19	1.33e-17
ENSG00000212694.8	LINC01089	lncRNA	282.564	-2.02263	0.226856	-8.91592	4.84e-19	1.4e-17
ENSG00000000938.13	FGR	protein_coding	542.746	0.85785	0.0964009	8.89878	5.65e-19	1.63e-17
ENSG00000186648.15	CARMIL3	protein_coding	413.037	1.29879	0.145949	8.89891	5.64e-19	1.63e-17
ENSG00000135976.20	ANKRD36	protein_coding	336.745	1.05254	0.118413	8.88874	6.18e-19	1.79e-17
ENSG00000156709.15	AIFM1	protein_coding	2079.55	0.989663	0.111368	8.88646	6.31e-19	1.82e-17
ENSG00000099385.12	BCL7C	protein_coding	154.342	-1.61619	0.181922	-8.88396	6.45e-19	1.86e-17
ENSG00000078804.13	TP53INP2	protein_coding	323.398	0.991065	0.111694	8.87305	7.12e-19	2.05e-17
ENSG00000160932.11	LY6E	protein_coding	679.765	0.851141	0.096032	8.86309	7.78e-19	2.24e-17
ENSG00000111276.11	CDKN1B	protein_coding	691.509	-1.26383	0.142851	-8.84718	8.98e-19	2.58e-17
ENSG00000135127.11	BICDL1	protein_coding	360.71	1.18787	0.134288	8.84572	9.09e-19	2.61e-17
ENSG00000198945.8	L3MBTL3	protein_coding	211.772	-4.78874	0.541593	-8.84194	9.41e-19	2.69e-17
ENSG00000125826.21	RBCK1	protein_coding	2003.29	0.651574	0.0737455	8.83544	9.97e-19	2.85e-17
ENSG00000188486.3	H2AX	protein_coding	1203.11	-2.19214	0.248255	-8.8302	1.04e-18	2.98e-17
ENSG00000166851.15	PLK1	protein_coding	1802.24	-1.38765	0.157163	-8.82934	1.05e-18	3e-17
ENSG00000174928.16	C3orf33	protein_coding	65.4069	-3.44624	0.390356	-8.82846	1.06e-18	3.02e-17
ENSG00000178385.15	PLEKHM3	protein_coding	99.2954	-2.29341	0.259805	-8.82741	1.07e-18	3.05e-17
ENSG00000138604.10	GLCE	protein_coding	168.427	-1.70923	0.193934	-8.81347	1.21e-18	3.45e-17
ENSG00000168795.5	ZBTB5	protein_coding	709.416	0.65417	0.074232	8.81251	1.22e-18	3.47e-17
ENSG00000075275.18	CELSR1	protein_coding	275.114	-4.01677	0.456012	-8.80848	1.27e-18	3.59e-17
ENSG00000114480.13	GBE1	protein_coding	894.559	0.910156	0.103363	8.80543	1.3e-18	3.69e-17
ENSG00000147224.13	PRPS1	protein_coding	3253.06	1.50682	0.171197	8.80169	1.35e-18	3.81e-17
ENSG00000198055.11	GRK6	protein_coding	1738.72	0.849225	0.0965749	8.79344	1.45e-18	4.09e-17
ENSG00000051128.19	HOMER3	protein_coding	74.202	-3.64618	0.414846	-8.78922	1.51e-18	4.24e-17
ENSG00000184216.14	IRAK1	protein_coding	5684.62	0.833089	0.0948053	8.78737	1.53e-18	4.31e-17
ENSG00000160908.15	ZNF394	protein_coding	399.834	-0.979091	0.111437	-8.78604	1.55e-18	4.35e-17
ENSG00000196914.9	ARHGEF12	protein_coding	215.18	-2.57818	0.293532	-8.78332	1.59e-18	4.45e-17
ENSG00000115267.9	IFIH1	protein_coding	224.809	-3.88417	0.442369	-8.78038	1.63e-18	4.57e-17
ENSG00000178988.11	MRFAP1L1	protein_coding	435.639	0.877576	0.099992	8.77646	1.69e-18	4.72e-17
ENSG00000108679.13	LGALS3BP	protein_coding	592.571	1.83644	0.209438	8.76842	1.81e-18	5.06e-17
ENSG00000272870.3	SAP30-DT	lncRNA	89.9763	2.05075	0.234087	8.76061	1.94e-18	5.42e-17
ENSG00000197948.11	FCHSD1	protein_coding	123.064	-3.86855	0.441655	-8.75923	1.97e-18	5.48e-17
ENSG00000140848.17	CPNE2	protein_coding	495.469	-4.62072	0.527806	-8.75458	2.05e-18	5.7e-17
ENSG00000145014.18	TMEM44	protein_coding	153.407	1.61245	0.1843	8.74907	2.15e-18	5.98e-17
ENSG00000182459.5	TEX19	protein_coding	57.7111	2.72632	0.311812	8.74348	2.26e-18	6.28e-17
ENSG00000219481.10	NBPF1	protein_coding	1423.11	-1.32092	0.151081	-8.74313	2.27e-18	6.29e-17
ENSG00000229191.1	AL358473.1	lncRNA	49.0333	2.22005	0.253974	8.74124	2.31e-18	6.39e-17
ENSG00000213672.8	NCKIPSD	protein_coding	544.871	1.14525	0.131026	8.74058	2.32e-18	6.41e-17
ENSG00000092820.18	EZR	protein_coding	9952.84	-0.565886	0.0647748	-8.7362	2.41e-18	6.66e-17
ENSG00000164659.15	ELAPOR2	protein_coding	94.3163	-5.13378	0.588444	-8.72433	2.68e-18	7.39e-17
ENSG00000068028.17	RASSF1	protein_coding	539.566	-0.982068	0.112589	-8.72258	2.72e-18	7.49e-17
ENSG00000196365.12	LONP1	protein_coding	5789.64	0.777943	0.0892024	8.7211	2.76e-18	7.58e-17
ENSG00000186416.17	NKRF	protein_coding	774.69	0.679081	0.0779021	8.7171	2.85e-18	7.84e-17
ENSG00000196116.8	TDRD7	protein_coding	104.975	-1.71141	0.196373	-8.71512	2.9e-18	7.97e-17
ENSG00000122188.13	LAX1	protein_coding	94.6717	-4.12099	0.472941	-8.71353	2.95e-18	8.07e-17
ENSG00000120832.10	MTERF2	protein_coding	107.518	-6.07797	0.698011	-8.70756	3.1e-18	8.5e-17
ENSG00000171617.15	ENC1	protein_coding	76.0077	-5.63679	0.647705	-8.7027	3.24e-18	8.86e-17
ENSG00000197343.11	ZNF655	protein_coding	1091.4	-1.05332	0.121149	-8.69435	3.49e-18	9.52e-17
ENSG00000077721.16	UBE2A	protein_coding	1471.29	0.688818	0.0792305	8.69386	3.5e-18	9.55e-17
ENSG00000065809.14	FAM107B	protein_coding	3523.06	-1.1507	0.132441	-8.68837	3.68e-18	1e-16
ENSG00000104894.12	CD37	protein_coding	4873.33	0.509189	0.0586155	8.68693	3.72e-18	1.01e-16
ENSG00000180644.8	PRF1	protein_coding	20.2645	4.70683	0.54192	8.68546	3.77e-18	1.02e-16
ENSG00000029153.14	ARNTL2	protein_coding	126.492	-3.1665	0.3646	-8.68487	3.79e-18	1.03e-16
ENSG00000197217.13	ENTPD4	protein_coding	1038.06	1.09961	0.126632	8.68355	3.84e-18	1.04e-16
ENSG00000213024.12	NUP62	protein_coding	3341.61	-0.730685	0.0841713	-8.68093	3.93e-18	1.06e-16
ENSG00000013441.16	CLK1	protein_coding	630.464	-1.38964	0.16018	-8.67546	4.12e-18	1.11e-16
ENSG00000128487.18	SPECC1	protein_coding	103.339	-2.8604	0.329889	-8.6708	4.29e-18	1.16e-16
ENSG00000153814.13	JAZF1	protein_coding	272.226	-1.93094	0.222999	-8.65897	4.76e-18	1.28e-16
ENSG00000115762.16	PLEKHB2	protein_coding	1661.83	-0.679332	0.0785495	-8.64846	5.22e-18	1.41e-16
ENSG00000151651.16	ADAM8	protein_coding	43.9805	-5.14183	0.594784	-8.64488	5.39e-18	1.45e-16
ENSG00000215030.5	RPL13P12	processed_pseudogene	82.7376	-3.42493	0.396274	-8.64284	5.48e-18	1.47e-16
ENSG00000181894.15	ZNF329	protein_coding	45.7742	-2.96539	0.343486	-8.63322	5.97e-18	1.6e-16
ENSG00000115109.14	EPB41L5	protein_coding	90.5724	-3.10419	0.359611	-8.63206	6.03e-18	1.61e-16
ENSG00000125304.10	TM9SF2	protein_coding	1966.51	-0.731872	0.0848918	-8.62123	6.62e-18	1.77e-16
ENSG00000117480.16	FAAH	protein_coding	211.412	-2.20877	0.256264	-8.61912	6.75e-18	1.8e-16
ENSG00000118432.12	CNR1	protein_coding	102.968	-3.9363	0.456883	-8.61556	6.96e-18	1.86e-16
ENSG00000101161.8	PRPF6	protein_coding	2941.96	0.407636	0.0473577	8.6076	7.46e-18	1.99e-16
ENSG00000196664.5	TLR7	protein_coding	189.049	-3.57217	0.415449	-8.59833	8.09e-18	2.15e-16
ENSG00000183580.10	FBXL7	protein_coding	92.7002	2.0388	0.23717	8.59637	8.23e-18	2.19e-16
ENSG00000179262.10	RAD23A	protein_coding	3486.87	0.631708	0.0736278	8.57975	9.51e-18	2.53e-16
ENSG00000213231.13	TCL1B	protein_coding	299.846	-3.44094	0.401242	-8.57573	9.85e-18	2.61e-16
ENSG00000149485.19	FADS1	protein_coding	416.421	1.6108	0.187924	8.57157	1.02e-17	2.7e-16
ENSG00000274523.5	RCC1L	protein_coding	962.69	-1.26414	0.147524	-8.56902	1.04e-17	2.76e-16
ENSG00000114529.13	C3orf52	protein_coding	85.6697	-2.88169	0.336336	-8.56788	1.05e-17	2.79e-16
ENSG00000185800.12	DMWD	protein_coding	778.479	0.721975	0.0842723	8.56717	1.06e-17	2.8e-16
ENSG00000189306.11	RRP7A	protein_coding	2673.94	0.5093	0.0595106	8.55814	1.15e-17	3.02e-16
ENSG00000182010.11	RTKN2	protein_coding	145.379	-4.47083	0.522542	-8.55593	1.17e-17	3.08e-16
ENSG00000145882.11	PCYOX1L	protein_coding	796.192	1.00439	0.117412	8.55437	1.19e-17	3.12e-16
ENSG00000107798.18	LIPA	protein_coding	669.47	1.07204	0.125466	8.54446	1.29e-17	3.39e-16
ENSG00000100625.9	SIX4	protein_coding	71.6259	-3.19789	0.375004	-8.5276	1.49e-17	3.92e-16
ENSG00000106460.19	TMEM106B	protein_coding	227.596	-4.75842	0.558628	-8.51803	1.62e-17	4.25e-16
ENSG00000140564.13	FURIN	protein_coding	258.929	-1.55336	0.182911	-8.49242	2.02e-17	5.3e-16
ENSG00000079257.8	LXN	protein_coding	58.4261	1.94785	0.229447	8.48933	2.08e-17	5.43e-16
ENSG00000160049.12	DFFA	protein_coding	2251.61	0.600716	0.0708309	8.48098	2.23e-17	5.83e-16
ENSG00000179632.10	MAF1	protein_coding	1508.19	-0.77055	0.0908864	-8.47817	2.29e-17	5.96e-16
ENSG00000141994.16	DUS3L	protein_coding	749.637	-0.95468	0.112843	-8.46025	2.67e-17	6.95e-16
ENSG00000102241.12	HTATSF1	protein_coding	2280.57	1.10057	0.130148	8.45633	2.76e-17	7.18e-16
ENSG00000152256.14	PDK1	protein_coding	698.609	1.58141	0.18712	8.45132	2.88e-17	7.48e-16
ENSG00000122986.14	HVCN1	protein_coding	856.393	-3.13768	0.371357	-8.44923	2.93e-17	7.61e-16
ENSG00000272462.3	U91328.1	lncRNA	130.01	-1.52644	0.180712	-8.44682	2.99e-17	7.76e-16
ENSG00000063176.16	SPHK2	protein_coding	604.146	-0.784131	0.0929601	-8.43514	3.31e-17	8.56e-16
ENSG00000174032.17	SLC25A30	protein_coding	303.502	-3.79905	0.450608	-8.43095	3.43e-17	8.86e-16
ENSG00000161057.13	PSMC2	protein_coding	2697.2	-0.849897	0.100878	-8.425	3.61e-17	9.31e-16
ENSG00000163683.12	SMIM14	protein_coding	582.855	-2.73306	0.324712	-8.41689	3.87e-17	9.97e-16
ENSG00000135390.21	ATP5MC2	protein_coding	2577.69	-1.01699	0.121038	-8.40222	4.38e-17	1.13e-15
ENSG00000116478.12	HDAC1	protein_coding	4114.13	0.513102	0.0610842	8.39991	4.47e-17	1.15e-15
ENSG00000164403.15	SHROOM1	protein_coding	52.9084	-4.4159	0.525986	-8.39546	4.64e-17	1.19e-15
ENSG00000274512.5	TBC1D3L	protein_coding	94.0602	-6.9558	0.828682	-8.39381	4.71e-17	1.21e-15
ENSG00000184545.11	DUSP8	protein_coding	29.7463	-4.2154	0.502402	-8.39048	4.84e-17	1.24e-15
ENSG00000060339.14	CCAR1	protein_coding	2646.66	-0.648955	0.0774644	-8.37746	5.41e-17	1.38e-15
ENSG00000171045.16	TSNARE1	protein_coding	375.134	-1.70192	0.203718	-8.3543	6.58e-17	1.68e-15
ENSG00000110777.12	POU2AF1	protein_coding	4128.02	1.01193	0.12123	8.34722	6.99e-17	1.78e-15
ENSG00000118292.9	C1orf54	protein_coding	37.0223	-4.63277	0.555436	-8.34078	7.38e-17	1.88e-15
ENSG00000121410.12	A1BG	protein_coding	59.1436	-4.76281	0.571353	-8.33602	7.68e-17	1.96e-15
ENSG00000103528.17	SYT17	protein_coding	45.1581	-4.93795	0.592506	-8.334	7.82e-17	1.99e-15
ENSG00000134250.20	NOTCH2	protein_coding	981.419	-2.04931	0.246135	-8.32596	8.36e-17	2.13e-15
ENSG00000211679.2	IGLC3	IG_C_gene	2534.55	-0.995602	0.119581	-8.32572	8.38e-17	2.13e-15
ENSG00000133739.16	LRRCC1	protein_coding	153.76	-4.75189	0.570936	-8.32298	8.58e-17	2.17e-15
ENSG00000221914.11	PPP2R2A	protein_coding	1089.14	0.737232	0.0885877	8.32206	8.65e-17	2.19e-15
ENSG00000135002.12	RFK	protein_coding	819.084	-0.886433	0.106529	-8.32106	8.72e-17	2.21e-15
ENSG00000102119.11	EMD	protein_coding	1311.64	0.801332	0.0963737	8.31484	9.19e-17	2.32e-15
ENSG00000101445.10	PPP1R16B	protein_coding	2722.33	1.00543	0.120959	8.31214	9.4e-17	2.37e-15
ENSG00000175938.7	ORAI3	protein_coding	52.0878	-3.24144	0.390054	-8.31022	9.55e-17	2.41e-15
ENSG00000102125.16	TAZ	protein_coding	786.463	1.04702	0.126034	8.30744	9.78e-17	2.46e-15
ENSG00000163900.11	TMEM41A	protein_coding	568.907	0.727688	0.0876764	8.2997	1.04e-16	2.62e-15
ENSG00000179562.3	GCC1	protein_coding	318.59	-1.05783	0.127537	-8.29432	1.09e-16	2.74e-15
ENSG00000145247.12	OCIAD2	protein_coding	382.239	-4.54736	0.548671	-8.28796	1.15e-16	2.89e-15
ENSG00000104490.18	NCALD	protein_coding	394.963	2.13119	0.257195	8.28625	1.17e-16	2.93e-15
ENSG00000115271.11	GCA	protein_coding	102.953	-3.6757	0.443765	-8.28297	1.2e-16	3.01e-15
ENSG00000082512.15	TRAF5	protein_coding	822.776	1.229	0.148486	8.27685	1.26e-16	3.16e-15
ENSG00000115525.18	ST3GAL5	protein_coding	236.183	-2.04919	0.247615	-8.27569	1.28e-16	3.19e-15
ENSG00000143669.14	LYST	protein_coding	158.608	-2.40905	0.291158	-8.27405	1.29e-16	3.23e-15
ENSG00000163378.14	EOGT	protein_coding	107.1	-2.42035	0.292611	-8.27156	1.32e-16	3.29e-15
ENSG00000144791.10	LIMD1	protein_coding	381.344	-2.72448	0.329487	-8.26886	1.35e-16	3.37e-15
ENSG00000130812.10	ANGPTL6	protein_coding	149.547	2.12251	0.256756	8.26666	1.38e-16	3.42e-15
ENSG00000204514.10	ZNF814	protein_coding	138.54	-2.74231	0.331858	-8.2635	1.41e-16	3.51e-15
ENSG00000154174.8	TOMM70	protein_coding	1621.02	-0.599465	0.0725959	-8.25757	1.49e-16	3.68e-15
ENSG00000124788.19	ATXN1	protein_coding	93.5009	-4.78864	0.579903	-8.25765	1.49e-16	3.68e-15
ENSG00000081189.16	MEF2C	protein_coding	335.981	-4.52159	0.54762	-8.25681	1.5e-16	3.7e-15
ENSG00000175792.12	RUVBL1	protein_coding	3834.67	0.513762	0.0622401	8.25451	1.53e-16	3.77e-15
ENSG00000275832.5	ARHGAP23	protein_coding	115.023	-4.26902	0.51731	-8.25234	1.55e-16	3.83e-15
ENSG00000114739.14	ACVR2B	protein_coding	76.7687	-4.6654	0.565491	-8.25017	1.58e-16	3.9e-15
ENSG00000155961.5	RAB39B	protein_coding	354.614	1.08485	0.131569	8.24553	1.64e-16	4.05e-15
ENSG00000187601.5	MAGEH1	protein_coding	64.0007	-5.31428	0.644531	-8.24519	1.65e-16	4.06e-15
ENSG00000187627.17	RGPD1	protein_coding	93.6686	-4.19796	0.509371	-8.24146	1.7e-16	4.18e-15
ENSG00000143436.11	MRPL9	protein_coding	1506.34	-0.928943	0.112735	-8.24008	1.72e-16	4.22e-15
ENSG00000137818.12	RPLP1	protein_coding	30214.4	-0.858473	0.104219	-8.23719	1.76e-16	4.32e-15
ENSG00000231551.8	PDE4DIPP6	transcribed_unprocessed_pseudogene	54.3024	-3.22878	0.391977	-8.23717	1.76e-16	4.32e-15
ENSG00000167476.10	JSRP1	protein_coding	82.8586	-2.60823	0.316763	-8.23401	1.81e-16	4.43e-15
ENSG00000101546.13	RBFA	protein_coding	875.758	0.714686	0.0868194	8.23188	1.84e-16	4.5e-15
ENSG00000224187.1	LINC01991	lncRNA	108.373	1.77714	0.215976	8.22842	1.9e-16	4.63e-15
ENSG00000198865.10	CCDC152	protein_coding	76.2298	1.88146	0.228726	8.22583	1.94e-16	4.72e-15
ENSG00000163694.15	RBM47	protein_coding	191.098	-4.89813	0.595988	-8.21849	2.06e-16	5.02e-15
ENSG00000188313.13	PLSCR1	protein_coding	105.71	-5.4474	0.663021	-8.21604	2.1e-16	5.11e-15
ENSG00000143321.19	HDGF	protein_coding	9665.08	-0.419917	0.0511278	-8.21309	2.16e-16	5.24e-15
ENSG00000176248.9	ANAPC2	protein_coding	930.345	0.64962	0.0791847	8.20386	2.33e-16	5.64e-15
ENSG00000196743.9	GM2A	protein_coding	2361.81	1.02612	0.125076	8.20402	2.32e-16	5.64e-15
ENSG00000158156.9	XKR8	protein_coding	40.5165	-3.86981	0.472797	-8.18493	2.72e-16	6.59e-15
ENSG00000101350.8	KIF3B	protein_coding	1487.47	0.896305	0.109519	8.18405	2.74e-16	6.64e-15
ENSG00000213638.6	ADAT3	protein_coding	145.935	-1.34646	0.164611	-8.17965	2.85e-16	6.87e-15
ENSG00000285972.1	CERNA2	lncRNA	127.801	-2.68141	0.328144	-8.17144	3.05e-16	7.35e-15
ENSG00000228502.1	EEF1A1P11	processed_pseudogene	252.136	1.78898	0.218947	8.17087	3.06e-16	7.38e-15
ENSG00000064961.19	HMG20B	protein_coding	1586.21	0.754012	0.0923316	8.16635	3.18e-16	7.65e-15
ENSG00000269743.3	SLC25A53	protein_coding	263.978	0.974623	0.119425	8.16097	3.32e-16	7.99e-15
ENSG00000103769.10	RAB11A	protein_coding	2024.82	0.602674	0.0739228	8.15275	3.56e-16	8.54e-15
ENSG00000142227.11	EMP3	protein_coding	120.014	-3.38748	0.415605	-8.15071	3.62e-16	8.67e-15
ENSG00000268471.6	MIR4453HG	lncRNA	147.573	1.3212	0.162096	8.15073	3.62e-16	8.67e-15
ENSG00000182378.15	PLCXD1	protein_coding	1354.7	1.24648	0.152985	8.14775	3.71e-16	8.87e-15
ENSG00000133639.6	BTG1	protein_coding	1168.43	-0.931007	0.114296	-8.1456	3.77e-16	9.01e-15
ENSG00000178035.13	IMPDH2	protein_coding	4760.85	0.664376	0.0815606	8.14579	3.77e-16	9.01e-15
ENSG00000171813.14	PWWP2B	protein_coding	67.7955	-4.69392	0.576301	-8.14492	3.8e-16	9.05e-15
ENSG00000105085.11	MED26	protein_coding	449.135	0.696143	0.0854774	8.14418	3.82e-16	9.1e-15
ENSG00000165275.10	TRMT10B	protein_coding	76.639	-3.88772	0.477892	-8.13515	4.11e-16	9.79e-15
ENSG00000167964.13	RAB26	protein_coding	44.9953	2.46263	0.302838	8.13184	4.23e-16	1.01e-14
ENSG00000101856.10	PGRMC1	protein_coding	1086.83	0.676745	0.0832578	8.12831	4.35e-16	1.03e-14
ENSG00000198093.11	ZNF649	protein_coding	74.738	-4.76927	0.586684	-8.12919	4.32e-16	1.03e-14
ENSG00000198860.14	TSEN15	protein_coding	864.096	-0.787675	0.0969139	-8.12758	4.38e-16	1.04e-14
ENSG00000233913.7	RPL10P9	processed_pseudogene	1005.56	1.55734	0.191649	8.12601	4.44e-16	1.05e-14
ENSG00000141682.12	PMAIP1	protein_coding	1218.43	-0.861967	0.106125	-8.12217	4.58e-16	1.08e-14
ENSG00000177303.10	CASKIN2	protein_coding	125.213	-4.08641	0.503274	-8.11965	4.68e-16	1.1e-14
ENSG00000127526.15	SLC35E1	protein_coding	976.045	0.957243	0.117905	8.11876	4.71e-16	1.11e-14
ENSG00000131400.8	NAPSA	protein_coding	312.025	-3.14338	0.387594	-8.10997	5.06e-16	1.19e-14
ENSG00000105993.15	DNAJB6	protein_coding	1529.06	-0.705287	0.0870633	-8.10086	5.46e-16	1.28e-14
ENSG00000154611.15	PSMA8	protein_coding	65.2435	-4.56225	0.563308	-8.09903	5.54e-16	1.3e-14
ENSG00000198040.11	ZNF84	protein_coding	191.558	-4.90361	0.605643	-8.09653	5.65e-16	1.33e-14
ENSG00000101150.18	TPD52L2	protein_coding	1906.22	0.476211	0.058825	8.09539	5.71e-16	1.34e-14
ENSG00000189171.14	S100A13	protein_coding	82.5332	-2.48397	0.306883	-8.09419	5.76e-16	1.35e-14
ENSG00000100058.12	CRYBB2P1	transcribed_unprocessed_pseudogene	563.42	1.08534	0.134095	8.09382	5.78e-16	1.35e-14
ENSG00000184281.15	TSSC4	protein_coding	721.17	-1.24952	0.154397	-8.0929	5.83e-16	1.36e-14
ENSG00000080200.10	CRYBG3	protein_coding	73.2367	-4.83616	0.597969	-8.08765	6.08e-16	1.42e-14
ENSG00000127922.9	SEM1	protein_coding	1526.43	-2.03247	0.251481	-8.08201	6.37e-16	1.49e-14
ENSG00000140993.11	TIGD7	protein_coding	61.4614	-4.66469	0.577329	-8.07977	6.49e-16	1.51e-14
ENSG00000158615.9	PPP1R15B	protein_coding	1050.87	-0.571909	0.0708427	-8.07293	6.86e-16	1.6e-14
ENSG00000198189.11	HSD17B11	protein_coding	94.646	-5.14057	0.637222	-8.06716	7.2e-16	1.67e-14
ENSG00000166387.13	PPFIBP2	protein_coding	765.067	-1.4984	0.185779	-8.06548	7.3e-16	1.69e-14
ENSG00000177239.15	MAN1B1	protein_coding	619.345	0.89224	0.110639	8.06442	7.36e-16	1.71e-14
ENSG00000143252.16	SDHC	protein_coding	628.514	1.1041	0.136937	8.06279	7.46e-16	1.73e-14
ENSG00000228037.1	AL139246.3	lncRNA	18.8045	-5.13844	0.637311	-8.0627	7.46e-16	1.73e-14
ENSG00000150347.17	ARID5B	protein_coding	225.765	-2.06407	0.256239	-8.05525	7.93e-16	1.83e-14
ENSG00000170989.10	S1PR1	protein_coding	114.572	-4.05969	0.504255	-8.05086	8.22e-16	1.9e-14
ENSG00000181220.17	ZNF746	protein_coding	420.71	-0.808423	0.100507	-8.04348	8.73e-16	2.01e-14
ENSG00000117009.12	KMO	protein_coding	105.473	-3.50212	0.435408	-8.04331	8.74e-16	2.01e-14
ENSG00000237424.1	FOXD2-AS1	lncRNA	299.731	0.888853	0.110499	8.04396	8.7e-16	2.01e-14
ENSG00000156170.13	NDUFAF6	protein_coding	539.999	0.869413	0.108109	8.042	8.84e-16	2.03e-14
ENSG00000132386.11	SERPINF1	protein_coding	135.038	-2.88559	0.35914	-8.03474	9.38e-16	2.15e-14
ENSG00000089775.12	ZBTB25	protein_coding	315.839	1.63011	0.203026	8.02907	9.82e-16	2.25e-14
ENSG00000074855.11	ANO8	protein_coding	363.111	1.04689	0.130394	8.02867	9.85e-16	2.26e-14
ENSG00000267123.7	SCAT1	lncRNA	100.667	-3.03318	0.378126	-8.02162	1.04e-15	2.39e-14
ENSG00000169446.6	MMGT1	protein_coding	474.427	1.10454	0.137896	8.00996	1.15e-15	2.62e-14
ENSG00000110321.19	EIF4G2	protein_coding	15062.9	-1.42565	0.178027	-8.00807	1.17e-15	2.66e-14
ENSG00000213809.9	KLRK1	protein_coding	199.491	-4.70022	0.58718	-8.00473	1.2e-15	2.73e-14
ENSG00000185989.11	RASA3	protein_coding	78.0856	-4.62563	0.578528	-7.99551	1.29e-15	2.94e-14
ENSG00000101935.11	AMMECR1	protein_coding	769.277	0.711772	0.0890655	7.99156	1.33e-15	3.04e-14
ENSG00000244575.3	IGKV1-27	IG_V_gene	1798.82	1.08834	0.136275	7.9864	1.39e-15	3.16e-14
ENSG00000205189.12	ZBTB10	protein_coding	437.006	-1.40704	0.176196	-7.98564	1.4e-15	3.18e-14
ENSG00000083814.13	ZNF671	protein_coding	54.5805	-4.64775	0.582326	-7.98135	1.45e-15	3.29e-14
ENSG00000163156.12	SCNM1	protein_coding	872.588	-0.920833	0.115421	-7.978	1.49e-15	3.37e-14
ENSG00000197863.9	ZNF790	protein_coding	37.1862	-4.60213	0.577413	-7.97026	1.58e-15	3.59e-14
ENSG00000163714.18	U2SURP	protein_coding	5619.83	0.868102	0.108968	7.96656	1.63e-15	3.69e-14
ENSG00000146409.12	SLC18B1	protein_coding	140.072	-2.12346	0.26663	-7.96406	1.66e-15	3.76e-14
ENSG00000102181.21	CD99L2	protein_coding	481.786	1.06694	0.133993	7.9626	1.68e-15	3.8e-14
ENSG00000262902.1	MTCO1P40	processed_pseudogene	529.693	1.22925	0.154521	7.95527	1.79e-15	4.03e-14
ENSG00000093217.11	XYLB	protein_coding	67.4571	-4.24865	0.534481	-7.94911	1.88e-15	4.23e-14
ENSG00000163545.11	NUAK2	protein_coding	156.361	-1.40266	0.176552	-7.94473	1.95e-15	4.38e-14
ENSG00000145685.14	LHFPL2	protein_coding	246.458	-3.557	0.447885	-7.94177	1.99e-15	4.48e-14
ENSG00000173846.13	PLK3	protein_coding	120.823	-1.86124	0.23459	-7.93399	2.12e-15	4.77e-14
ENSG00000037757.14	MRI1	protein_coding	380.549	1.11222	0.140377	7.92311	2.32e-15	5.19e-14
ENSG00000140391.15	TSPAN3	protein_coding	1929.35	-0.710349	0.089655	-7.92315	2.32e-15	5.19e-14
ENSG00000134480.16	CCNH	protein_coding	898.645	0.70238	0.0886654	7.92169	2.34e-15	5.25e-14
ENSG00000226067.7	LINC00623	lncRNA	135.24	-1.81044	0.228588	-7.92009	2.37e-15	5.31e-14
ENSG00000080007.8	DDX43	protein_coding	45.8778	2.59947	0.328472	7.91384	2.5e-15	5.58e-14
ENSG00000237452.3	MEIOSIN	protein_coding	80.5843	1.57214	0.198738	7.91061	2.56e-15	5.72e-14
ENSG00000213190.4	MLLT11	protein_coding	507.907	-1.68907	0.213598	-7.90774	2.62e-15	5.85e-14
ENSG00000105401.9	CDC37	protein_coding	5925.19	0.529671	0.0669906	7.90665	2.64e-15	5.89e-14
ENSG00000283674.3	AC068587.4	lncRNA	60.1478	2.16938	0.274411	7.90559	2.67e-15	5.93e-14
ENSG00000115159.16	GPD2	protein_coding	156.333	-3.52467	0.44587	-7.90515	2.68e-15	5.95e-14
ENSG00000237940.3	LINC01238	lncRNA	71.5128	-2.77432	0.351019	-7.90361	2.71e-15	6.02e-14
ENSG00000270629.6	NBPF14	protein_coding	3444.77	-1.88634	0.238825	-7.89839	2.83e-15	6.27e-14
ENSG00000135414.10	GDF11	protein_coding	317.255	-1.38702	0.175627	-7.89755	2.84e-15	6.3e-14
ENSG00000279369.1	AC046185.3	TEC	77.6011	-2.40631	0.304697	-7.89736	2.85e-15	6.31e-14
ENSG00000140612.14	SEC11A	protein_coding	1079.79	-0.835674	0.105889	-7.89196	2.97e-15	6.58e-14
ENSG00000071205.12	ARHGAP10	protein_coding	28.3948	2.70525	0.342979	7.8875	3.08e-15	6.81e-14
ENSG00000151229.13	SLC2A13	protein_coding	67.2529	-7.62197	0.969276	-7.86357	3.73e-15	8.24e-14
ENSG00000106397.12	PLOD3	protein_coding	142.631	-4.14455	0.527331	-7.85948	3.86e-15	8.5e-14
ENSG00000153395.10	LPCAT1	protein_coding	2188.34	0.564354	0.0718076	7.85925	3.86e-15	8.51e-14
ENSG00000276509.1	AC239799.1	lncRNA	58.3741	-2.54112	0.323398	-7.85756	3.92e-15	8.62e-14
ENSG00000184307.16	ZDHHC23	protein_coding	408.726	1.35953	0.173042	7.85664	3.95e-15	8.67e-14
ENSG00000156515.24	HK1	protein_coding	615.933	-1.39198	0.177494	-7.84239	4.42e-15	9.71e-14
ENSG00000011295.16	TTC19	protein_coding	892.906	0.650392	0.0829518	7.8406	4.48e-15	9.84e-14
ENSG00000108576.10	SLC6A4	protein_coding	20.4636	-5.37634	0.685733	-7.84028	4.5e-15	9.85e-14
ENSG00000130312.7	MRPL34	protein_coding	1677.96	0.762905	0.0973321	7.83817	4.57e-15	1e-13
ENSG00000116062.17	MSH6	protein_coding	4903.97	0.752285	0.0959949	7.83671	4.62e-15	1.01e-13
ENSG00000126773.13	PCNX4	protein_coding	813.172	1.10148	0.140591	7.83463	4.7e-15	1.03e-13
ENSG00000187837.4	H1-2	protein_coding	36.4224	-3.03551	0.387462	-7.83434	4.71e-15	1.03e-13
ENSG00000197930.13	ERO1A	protein_coding	543.173	1.08436	0.138519	7.82823	4.95e-15	1.08e-13
ENSG00000143155.13	TIPRL	protein_coding	1326.66	-0.832475	0.106402	-7.82387	5.12e-15	1.12e-13
ENSG00000070087.14	PFN2	protein_coding	75.7055	-3.85595	0.492861	-7.8236	5.13e-15	1.12e-13
ENSG00000215305.10	VPS16	protein_coding	558.08	-1.04729	0.133906	-7.8211	5.24e-15	1.14e-13
ENSG00000167799.10	NUDT8	protein_coding	314.493	0.993135	0.127083	7.81486	5.5e-15	1.19e-13
ENSG00000227124.11	ZNF717	protein_coding	59.1803	-2.97294	0.380404	-7.81524	5.49e-15	1.19e-13
ENSG00000112699.11	GMDS	protein_coding	748.779	-1.56664	0.200536	-7.81227	5.62e-15	1.22e-13
ENSG00000167130.18	DOLPP1	protein_coding	295.301	-1.23499	0.158164	-7.80831	5.8e-15	1.25e-13
ENSG00000099954.18	CECR2	protein_coding	76.6037	-4.95387	0.635029	-7.801	6.14e-15	1.33e-13
ENSG00000093010.15	COMT	protein_coding	1584.14	-0.960547	0.12315	-7.79981	6.2e-15	1.34e-13
ENSG00000111897.7	SERINC1	protein_coding	868.631	-0.61745	0.0791737	-7.79868	6.26e-15	1.35e-13
ENSG00000102030.16	NAA10	protein_coding	2139.31	0.800332	0.102639	7.79755	6.31e-15	1.36e-13
ENSG00000101695.9	RNF125	protein_coding	91.3766	-3.23807	0.415543	-7.79237	6.58e-15	1.42e-13
ENSG00000079739.17	PGM1	protein_coding	1182.98	0.442604	0.0568205	7.78952	6.73e-15	1.45e-13
ENSG00000100485.12	SOS2	protein_coding	270.285	0.893127	0.114664	7.78905	6.75e-15	1.45e-13
ENSG00000122042.10	UBL3	protein_coding	283.161	-1.06332	0.136603	-7.78403	7.03e-15	1.51e-13
ENSG00000126243.9	LRFN3	protein_coding	104.337	-7.1683	0.921352	-7.7802	7.24e-15	1.55e-13
ENSG00000006740.17	ARHGAP44	protein_coding	87.6975	-1.5888	0.20422	-7.77985	7.26e-15	1.56e-13
ENSG00000130227.17	XPO7	protein_coding	1600.5	0.973244	0.125154	7.77634	7.47e-15	1.6e-13
ENSG00000071889.17	FAM3A	protein_coding	539.904	0.951365	0.122364	7.77485	7.55e-15	1.62e-13
ENSG00000015153.15	YAF2	protein_coding	210.347	-3.19861	0.411617	-7.77086	7.8e-15	1.67e-13
ENSG00000135838.13	NPL	protein_coding	140.315	-4.81092	0.619534	-7.76539	8.14e-15	1.74e-13
ENSG00000145730.20	PAM	protein_coding	78.5308	-5.57692	0.71854	-7.76147	8.4e-15	1.79e-13
ENSG00000144746.7	ARL6IP5	protein_coding	877.846	-0.992764	0.127997	-7.75614	8.76e-15	1.86e-13
ENSG00000057657.17	PRDM1	protein_coding	61.7464	-4.77068	0.615206	-7.75462	8.86e-15	1.89e-13
ENSG00000124762.14	CDKN1A	protein_coding	518.3	-3.78714	0.488496	-7.75264	9e-15	1.91e-13
ENSG00000205485.13	AC004980.1	transcribed_unprocessed_pseudogene	174.208	-1.96264	0.253171	-7.75225	9.03e-15	1.92e-13
ENSG00000234665.9	LERFS	lncRNA	35.9211	-3.04354	0.392882	-7.7467	9.43e-15	2e-13
ENSG00000145284.12	SCD5	protein_coding	335.885	0.883022	0.113994	7.74622	9.47e-15	2.01e-13
ENSG00000078668.14	VDAC3	protein_coding	1517.5	0.591177	0.0763919	7.73874	1e-14	2.13e-13
ENSG00000137101.13	CD72	protein_coding	592.382	-0.800901	0.103593	-7.73121	1.07e-14	2.25e-13
ENSG00000102034.17	ELF4	protein_coding	664.998	1.24222	0.160764	7.72698	1.1e-14	2.33e-13
ENSG00000124782.20	RREB1	protein_coding	264.192	-2.3202	0.300577	-7.71912	1.17e-14	2.47e-13
ENSG00000179409.11	GEMIN4	protein_coding	1346.43	0.69843	0.090506	7.71695	1.19e-14	2.51e-13
ENSG00000198380.13	GFPT1	protein_coding	518.174	-1.67076	0.216683	-7.71062	1.25e-14	2.64e-13
ENSG00000138134.12	STAMBPL1	protein_coding	533.485	0.723892	0.093903	7.70894	1.27e-14	2.67e-13
ENSG00000065150.21	IPO5	protein_coding	11786.2	0.787826	0.102215	7.70754	1.28e-14	2.7e-13
ENSG00000087301.9	TXNDC16	protein_coding	356.22	1.8619	0.241629	7.70563	1.3e-14	2.73e-13
ENSG00000176887.7	SOX11	protein_coding	85.0376	-4.70567	0.610735	-7.70493	1.31e-14	2.75e-13
ENSG00000129250.12	KIF1C	protein_coding	876.486	1.31996	0.171344	7.7036	1.32e-14	2.77e-13
ENSG00000180353.11	HCLS1	protein_coding	2837.79	0.73048	0.0948683	7.69994	1.36e-14	2.85e-13
ENSG00000055130.17	CUL1	protein_coding	2627.91	-0.589635	0.0766182	-7.69575	1.41e-14	2.94e-13
ENSG00000160783.19	PMF1	protein_coding	883.78	-1.09839	0.142781	-7.69282	1.44e-14	3.01e-13
ENSG00000095596.12	CYP26A1	protein_coding	47.7709	2.07097	0.26963	7.68078	1.58e-14	3.3e-13
ENSG00000101347.10	SAMHD1	protein_coding	1562.03	0.942008	0.122678	7.67873	1.61e-14	3.35e-13
ENSG00000198455.5	ZXDB	protein_coding	135.889	-1.30131	0.16947	-7.67869	1.61e-14	3.35e-13
ENSG00000159164.10	SV2A	protein_coding	272.377	1.06213	0.138372	7.67591	1.64e-14	3.42e-13
ENSG00000267100.1	ILF3-DT	lncRNA	716.242	0.764253	0.0995973	7.67343	1.67e-14	3.48e-13
ENSG00000212123.4	PRR22	protein_coding	62.1732	-2.63045	0.342832	-7.67271	1.68e-14	3.5e-13
ENSG00000140006.12	WDR89	protein_coding	362.772	0.990079	0.129123	7.6677	1.75e-14	3.63e-13
ENSG00000164209.17	SLC25A46	protein_coding	1859.97	0.773273	0.100871	7.66595	1.78e-14	3.68e-13
ENSG00000178921.14	PFAS	protein_coding	1951.32	0.851383	0.111072	7.66515	1.79e-14	3.7e-13
ENSG00000035403.18	VCL	protein_coding	749.664	-1.63754	0.213662	-7.66417	1.8e-14	3.73e-13
ENSG00000123836.15	PFKFB2	protein_coding	214.361	-3.20183	0.418072	-7.65855	1.88e-14	3.89e-13
ENSG00000228672.4	PROB1	protein_coding	52.2705	-2.54194	0.331926	-7.65817	1.89e-14	3.9e-13
ENSG00000113282.14	CLINT1	protein_coding	2961.84	0.598777	0.0782023	7.65677	1.91e-14	3.93e-13
ENSG00000176049.16	JAKMIP2	protein_coding	225.071	1.84454	0.241093	7.65076	2e-14	4.12e-13
ENSG00000144218.20	AFF3	protein_coding	825.991	0.993509	0.129885	7.64916	2.02e-14	4.17e-13
ENSG00000105255.11	FSD1	protein_coding	512.074	1.47171	0.19251	7.64485	2.09e-14	4.3e-13
ENSG00000103056.12	SMPD3	protein_coding	312.319	-3.55998	0.465782	-7.64302	2.12e-14	4.36e-13
ENSG00000188092.15	GPR89B	protein_coding	723.507	-1.61951	0.211913	-7.64231	2.13e-14	4.38e-13
ENSG00000173226.17	IQCB1	protein_coding	1131.95	0.748652	0.0979704	7.64161	2.15e-14	4.4e-13
ENSG00000269335.6	IKBKG	protein_coding	689.992	0.955683	0.125064	7.64152	2.15e-14	4.4e-13
ENSG00000224420.3	ADM5	protein_coding	145.607	-1.3692	0.179194	-7.64089	2.16e-14	4.42e-13
ENSG00000099812.9	MISP	protein_coding	56.4262	2.5098	0.328561	7.63877	2.19e-14	4.49e-13
ENSG00000106537.8	TSPAN13	protein_coding	163.612	-2.08138	0.272731	-7.63162	2.32e-14	4.73e-13
ENSG00000013374.17	NUB1	protein_coding	1209.83	-1.03674	0.135847	-7.63165	2.32e-14	4.73e-13
ENSG00000122692.9	SMU1	protein_coding	1396.42	0.553007	0.0725344	7.62406	2.46e-14	5.01e-13
ENSG00000188906.17	LRRK2	protein_coding	57.0514	-6.12927	0.804082	-7.62269	2.48e-14	5.06e-13
ENSG00000124222.22	STX16	protein_coding	2954.73	0.841187	0.110377	7.62101	2.52e-14	5.13e-13
ENSG00000152804.11	HHEX	protein_coding	143.974	-1.58355	0.207849	-7.61871	2.56e-14	5.21e-13
ENSG00000182712.16	CMC4	protein_coding	327.292	1.08759	0.142904	7.61066	2.73e-14	5.54e-13
ENSG00000243279.4	PRAF2	protein_coding	271.51	1.18241	0.155435	7.6071	2.8e-14	5.69e-13
ENSG00000183439.9	TRIM61	protein_coding	47.1638	-2.89878	0.381059	-7.60718	2.8e-14	5.69e-13
ENSG00000157343.9	ARMC12	protein_coding	33.8918	-2.65847	0.349578	-7.60479	2.85e-14	5.78e-13
ENSG00000197444.10	OGDHL	protein_coding	82.1179	-5.16541	0.679328	-7.6037	2.88e-14	5.83e-13
ENSG00000163428.4	LRRC58	protein_coding	1319.07	0.795834	0.104726	7.59917	2.98e-14	6.03e-13
ENSG00000196172.9	ZNF681	protein_coding	94.3502	-3.09681	0.407609	-7.59749	3.02e-14	6.1e-13
ENSG00000105371.10	ICAM4	protein_coding	38.653	-4.57802	0.602563	-7.59757	3.02e-14	6.1e-13
ENSG00000143164.15	DCAF6	protein_coding	760.064	-0.814496	0.107285	-7.5919	3.15e-14	6.36e-13
ENSG00000105618.14	PRPF31	protein_coding	1980.19	-0.503922	0.0663938	-7.5899	3.2e-14	6.45e-13
ENSG00000165512.5	ZNF22	protein_coding	1124.99	-0.706523	0.0931707	-7.5831	3.37e-14	6.79e-13
ENSG00000124429.18	POF1B	protein_coding	123.829	1.43512	0.1894	7.57722	3.53e-14	7.1e-13
ENSG00000165389.7	SPTSSA	protein_coding	568.986	0.849227	0.112126	7.57389	3.62e-14	7.28e-13
ENSG00000155366.17	RHOC	protein_coding	145.197	-1.99217	0.263151	-7.57044	3.72e-14	7.47e-13
ENSG00000167280.17	ENGASE	protein_coding	170.061	-4.52938	0.598422	-7.56887	3.76e-14	7.55e-13
ENSG00000065600.13	PACC1	protein_coding	552.817	-1.44208	0.190657	-7.56372	3.92e-14	7.85e-13
ENSG00000136048.14	DRAM1	protein_coding	68.0947	-5.58785	0.738953	-7.56185	3.97e-14	7.95e-13
ENSG00000120738.8	EGR1	protein_coding	79.2822	1.43557	0.189924	7.55867	4.07e-14	8.14e-13
ENSG00000171867.18	PRNP	protein_coding	638.966	-0.565935	0.0749098	-7.55488	4.19e-14	8.38e-13
ENSG00000116791.14	CRYZ	protein_coding	941.315	0.758605	0.100486	7.54935	4.37e-14	8.73e-13
ENSG00000163590.14	PPM1L	protein_coding	134.744	-3.45291	0.457522	-7.54698	4.45e-14	8.88e-13
ENSG00000161551.14	ZNF577	protein_coding	57.5874	-5.13514	0.680554	-7.54553	4.5e-14	8.97e-13
ENSG00000100321.15	SYNGR1	protein_coding	77.5467	-5.13271	0.680354	-7.54418	4.55e-14	9.06e-13
ENSG00000253234.1	IGLV2-5	IG_V_pseudogene	250.658	-5.55833	0.737362	-7.53812	4.77e-14	9.48e-13
ENSG00000164902.14	PHAX	protein_coding	1072.75	0.586799	0.0778478	7.53777	4.78e-14	9.5e-13
ENSG00000118257.17	NRP2	protein_coding	214.752	-3.78798	0.502661	-7.53585	4.85e-14	9.62e-13
ENSG00000079931.15	MOXD1	protein_coding	138.288	-4.07397	0.540608	-7.53589	4.85e-14	9.62e-13
ENSG00000187961.14	KLHL17	protein_coding	349.335	-1.02552	0.136167	-7.53134	5.02e-14	9.95e-13
ENSG00000120129.6	DUSP1	protein_coding	63.691	-1.67854	0.223001	-7.52704	5.19e-14	1.03e-12
ENSG00000187608.10	ISG15	protein_coding	141.715	-1.4305	0.190075	-7.52599	5.23e-14	1.03e-12
ENSG00000150625.16	GPM6A	protein_coding	410.651	-3.55205	0.472135	-7.52337	5.34e-14	1.05e-12
ENSG00000187912.12	CLEC17A	protein_coding	577.138	-0.60493	0.080422	-7.52195	5.4e-14	1.07e-12
ENSG00000182841.12	RRP7BP	transcribed_unprocessed_pseudogene	1047.22	0.633191	0.0842975	7.51139	5.85e-14	1.15e-12
ENSG00000251474.6	RPL32P3	transcribed_unprocessed_pseudogene	367.666	2.21963	0.295474	7.51209	5.82e-14	1.15e-12
ENSG00000100243.21	CYB5R3	protein_coding	1414.43	0.600894	0.0800424	7.50719	6.04e-14	1.19e-12
ENSG00000163913.12	IFT122	protein_coding	608.876	1.20121	0.16001	7.5071	6.05e-14	1.19e-12
ENSG00000100068.14	LRP5L	transcribed_unprocessed_pseudogene	59.0776	-3.81552	0.508235	-7.50739	6.03e-14	1.19e-12
ENSG00000169093.16	ASMTL	protein_coding	882.696	1.02011	0.135915	7.50553	6.12e-14	1.2e-12
ENSG00000179299.17	NSUN7	protein_coding	40.0871	-4.06927	0.542126	-7.50613	6.09e-14	1.2e-12
ENSG00000158079.16	PTPDC1	protein_coding	106.977	-1.64402	0.219123	-7.50273	6.25e-14	1.22e-12
ENSG00000130830.15	MPP1	protein_coding	96.0335	-2.91641	0.388831	-7.50045	6.36e-14	1.24e-12
ENSG00000170054.16	SERPINA9	protein_coding	14.2963	4.54253	0.606124	7.4944	6.66e-14	1.3e-12
ENSG00000171467.16	ZNF318	protein_coding	1243.45	1.33407	0.177995	7.49496	6.63e-14	1.3e-12
ENSG00000169131.13	ZNF354A	protein_coding	197.776	1.05804	0.141437	7.48065	7.4e-14	1.44e-12
ENSG00000156239.12	N6AMT1	protein_coding	168.617	-1.56464	0.209231	-7.47805	7.54e-14	1.47e-12
ENSG00000124151.19	NCOA3	protein_coding	4107.38	1.58666	0.212388	7.47058	7.98e-14	1.56e-12
ENSG00000226856.7	THORLNC	lncRNA	55.4603	-3.41291	0.456983	-7.46834	8.12e-14	1.58e-12
ENSG00000256124.6	LINC01152	lncRNA	40.343	3.14965	0.4224	7.45657	8.88e-14	1.73e-12
ENSG00000204386.12	NEU1	protein_coding	499.771	-1.17974	0.158371	-7.4492	9.39e-14	1.82e-12
ENSG00000106086.20	PLEKHA8	protein_coding	540.73	0.942363	0.126547	7.44677	9.57e-14	1.86e-12
ENSG00000278259.5	MYO19	protein_coding	1360.85	0.839463	0.112728	7.44682	9.56e-14	1.86e-12
ENSG00000129351.17	ILF3	protein_coding	13648.1	0.721857	0.0969738	7.44384	9.78e-14	1.9e-12
ENSG00000256223.6	ZNF10	protein_coding	82.1257	-6.8955	0.926457	-7.44288	9.85e-14	1.91e-12
ENSG00000127220.6	ABHD8	protein_coding	328.69	1.02315	0.137507	7.44068	1e-13	1.94e-12
ENSG00000233836.7	AC139769.1	transcribed_unprocessed_pseudogene	59.2521	-4.89036	0.657773	-7.43472	1.05e-13	2.03e-12
ENSG00000147454.14	SLC25A37	protein_coding	1431.53	1.03557	0.139307	7.43373	1.06e-13	2.04e-12
ENSG00000280303.2	ERICD	lncRNA	35.0863	-4.40652	0.59277	-7.43377	1.06e-13	2.04e-12
ENSG00000104765.16	BNIP3L	protein_coding	749.221	0.922354	0.124161	7.42872	1.1e-13	2.11e-12
ENSG00000112759.19	SLC29A1	protein_coding	2369.35	0.702719	0.0946239	7.42644	1.12e-13	2.15e-12
ENSG00000131871.15	SELENOS	protein_coding	435.741	-0.872743	0.117554	-7.4242	1.13e-13	2.18e-12
ENSG00000164687.11	FABP5	protein_coding	3754.39	0.594771	0.0801993	7.41617	1.21e-13	2.32e-12
ENSG00000132563.16	REEP2	protein_coding	96.7065	-2.63841	0.355898	-7.41339	1.23e-13	2.36e-12
ENSG00000268858.2	AL118506.1	lncRNA	509.73	0.980873	0.132334	7.41208	1.24e-13	2.39e-12
ENSG00000261373.1	VPS9D1-AS1	lncRNA	592.478	-1.24109	0.167461	-7.4112	1.25e-13	2.4e-12
ENSG00000110844.14	PRPF40B	protein_coding	144.7	1.68593	0.227507	7.41045	1.26e-13	2.41e-12
ENSG00000151729.11	SLC25A4	protein_coding	1056.06	0.762543	0.102941	7.40761	1.29e-13	2.46e-12
ENSG00000110811.20	P3H3	protein_coding	80.1934	-4.81493	0.650257	-7.40465	1.31e-13	2.51e-12
ENSG00000114861.23	FOXP1	protein_coding	464.032	-1.57955	0.213354	-7.40343	1.33e-13	2.53e-12
ENSG00000266923.1	AC063949.2	lncRNA	70.9332	-3.34618	0.452687	-7.39182	1.45e-13	2.76e-12
ENSG00000167208.15	SNX20	protein_coding	215.086	-4.35492	0.589298	-7.39002	1.47e-13	2.8e-12
ENSG00000213930.12	GALT	protein_coding	475.905	1.22875	0.166314	7.38812	1.49e-13	2.84e-12
ENSG00000157224.16	CLDN12	protein_coding	75.1204	-4.43025	0.599849	-7.38561	1.52e-13	2.89e-12
ENSG00000121350.16	PYROXD1	protein_coding	218.808	-1.62812	0.220515	-7.38327	1.54e-13	2.94e-12
ENSG00000122705.17	CLTA	protein_coding	3116.05	0.603396	0.0817782	7.37844	1.6e-13	3.04e-12
ENSG00000140451.13	PIF1	protein_coding	556.503	-1.25621	0.170453	-7.36981	1.71e-13	3.24e-12
ENSG00000163872.16	YEATS2	protein_coding	2788.58	0.661577	0.0897837	7.36857	1.72e-13	3.27e-12
ENSG00000164465.19	DCBLD1	protein_coding	84.9418	-3.15674	0.428407	-7.36854	1.73e-13	3.27e-12
ENSG00000196990.9	FAM163B	protein_coding	130.63	-3.25025	0.441287	-7.3654	1.77e-13	3.34e-12
ENSG00000165733.8	BMS1	protein_coding	1566.48	-0.861717	0.117015	-7.36414	1.78e-13	3.37e-12
ENSG00000081721.12	DUSP12	protein_coding	493.829	-0.804739	0.109291	-7.36327	1.79e-13	3.39e-12
ENSG00000167380.16	ZNF226	protein_coding	61.4527	-4.95828	0.673591	-7.36096	1.83e-13	3.45e-12
ENSG00000196876.18	SCN8A	protein_coding	78.2899	2.26	0.307184	7.35716	1.88e-13	3.54e-12
ENSG00000247315.4	ZCCHC3	protein_coding	720.422	-0.6526	0.0887214	-7.35561	1.9e-13	3.58e-12
ENSG00000184678.10	H2BC21	protein_coding	32.2703	-2.96741	0.403609	-7.3522	1.95e-13	3.67e-12
ENSG00000157514.16	TSC22D3	protein_coding	58.7922	-2.99374	0.407232	-7.35144	1.96e-13	3.69e-12
ENSG00000185115.6	NSMCE3	protein_coding	468.747	-0.667358	0.0907862	-7.35088	1.97e-13	3.7e-12
ENSG00000258366.9	RTEL1	protein_coding	1034.44	1.1559	0.157277	7.34947	1.99e-13	3.74e-12
ENSG00000245532.9	NEAT1	lncRNA	2980.05	1.11316	0.151788	7.33363	2.24e-13	4.2e-12
ENSG00000180228.14	PRKRA	protein_coding	963.565	0.575072	0.0784216	7.33307	2.25e-13	4.21e-12
ENSG00000139132.15	FGD4	protein_coding	188.415	-3.12927	0.426738	-7.33301	2.25e-13	4.21e-12
ENSG00000186818.12	LILRB4	protein_coding	60.8715	-3.48248	0.474897	-7.33312	2.25e-13	4.21e-12
ENSG00000073849.16	ST6GAL1	protein_coding	5494.84	0.748522	0.102099	7.33132	2.28e-13	4.26e-12
ENSG00000165775.18	FUNDC2	protein_coding	974.281	0.727122	0.0991875	7.33078	2.29e-13	4.27e-12
ENSG00000171155.8	C1GALT1C1	protein_coding	274.261	0.912768	0.124511	7.33082	2.29e-13	4.27e-12
ENSG00000087266.17	SH3BP2	protein_coding	156.166	-2.54033	0.346769	-7.32571	2.38e-13	4.43e-12
ENSG00000187079.20	TEAD1	protein_coding	17.7921	4.09618	0.559233	7.32463	2.4e-13	4.46e-12
ENSG00000107518.18	ATRNL1	protein_coding	60.2796	-5.57136	0.760942	-7.32166	2.45e-13	4.56e-12
ENSG00000067365.15	METTL22	protein_coding	274.196	0.987991	0.134951	7.32113	2.46e-13	4.57e-12
ENSG00000124228.15	DDX27	protein_coding	2663.83	0.545543	0.0745141	7.32134	2.46e-13	4.57e-12
ENSG00000175857.8	GAPT	protein_coding	67.3025	-5.29375	0.723663	-7.31521	2.57e-13	4.77e-12
ENSG00000137331.12	IER3	protein_coding	31.5152	-6.31902	0.864566	-7.30889	2.69e-13	5e-12
ENSG00000173198.6	CYSLTR1	protein_coding	94.1912	-1.66684	0.228094	-7.30768	2.72e-13	5.04e-12
ENSG00000143398.20	PIP5K1A	protein_coding	1490.4	-1.19149	0.163065	-7.30683	2.74e-13	5.07e-12
ENSG00000196141.14	SPATS2L	protein_coding	409.465	-1.92558	0.263695	-7.30231	2.83e-13	5.23e-12
ENSG00000139597.18	N4BP2L1	protein_coding	41.9371	-3.92494	0.537646	-7.30024	2.87e-13	5.31e-12
ENSG00000198934.5	MAGEE1	protein_coding	69.8829	1.76411	0.241828	7.29489	2.99e-13	5.52e-12
ENSG00000166848.7	TERF2IP	protein_coding	1940.63	-0.495901	0.0679847	-7.29431	3e-13	5.54e-12
ENSG00000131788.16	PIAS3	protein_coding	1173.08	-1.14335	0.156828	-7.29044	3.09e-13	5.7e-12
ENSG00000169570.10	DTWD2	protein_coding	57.8841	-2.99662	0.411184	-7.2878	3.15e-13	5.8e-12
ENSG00000130159.14	ECSIT	protein_coding	902.558	0.751645	0.103192	7.28397	3.24e-13	5.97e-12
ENSG00000175906.5	ARL4D	protein_coding	45.3445	-4.71166	0.646938	-7.28302	3.26e-13	6e-12
ENSG00000267535.2	LINC00868	lncRNA	194.119	1.58775	0.218031	7.28218	3.28e-13	6.04e-12
ENSG00000162694.14	EXTL2	protein_coding	114.161	-6.99139	0.960138	-7.28165	3.3e-13	6.05e-12
ENSG00000106327.13	TFR2	protein_coding	64.8163	-4.92113	0.676562	-7.27373	3.5e-13	6.41e-12
ENSG00000168135.4	KCNJ4	protein_coding	84.5088	-4.18994	0.576196	-7.27172	3.55e-13	6.51e-12
ENSG00000074201.9	CLNS1A	protein_coding	1855.24	-0.664471	0.0913977	-7.2701	3.59e-13	6.58e-12
ENSG00000132823.11	OSER1	protein_coding	808.957	0.684639	0.0941855	7.26904	3.62e-13	6.62e-12
ENSG00000125089.17	SH3TC1	protein_coding	394.553	-3.94403	0.542602	-7.26872	3.63e-13	6.63e-12
ENSG00000225648.5	SBDSP1	transcribed_unprocessed_pseudogene	352.707	-0.965445	0.13288	-7.26555	3.72e-13	6.79e-12
ENSG00000259943.1	AL050341.2	lncRNA	216.159	0.89836	0.12368	7.2636	3.77e-13	6.88e-12
ENSG00000206077.14	ZDHHC11B	protein_coding	85.7986	2.55039	0.351174	7.26246	3.8e-13	6.93e-12
ENSG00000107140.16	TESK1	protein_coding	973.848	0.799059	0.110066	7.25984	3.88e-13	7.05e-12
ENSG00000140368.13	PSTPIP1	protein_coding	87.2557	-5.80549	0.799652	-7.26002	3.87e-13	7.05e-12
ENSG00000173208.4	ABCD2	protein_coding	69.5803	-7.53538	1.03836	-7.25698	3.96e-13	7.2e-12
ENSG00000135436.8	FAM186B	protein_coding	19.0855	-2.83374	0.390585	-7.25512	4.01e-13	7.29e-12
ENSG00000142534.7	RPS11	protein_coding	23600.1	-0.871881	0.120305	-7.24728	4.25e-13	7.71e-12
ENSG00000144381.18	HSPD1	protein_coding	23671.4	0.265989	0.0367018	7.24732	4.25e-13	7.71e-12
ENSG00000136643.12	RPS6KC1	protein_coding	250.573	-1.52289	0.21016	-7.24633	4.28e-13	7.76e-12
ENSG00000106462.11	EZH2	protein_coding	2844.26	-0.847297	0.116966	-7.24397	4.36e-13	7.89e-12
ENSG00000103642.12	LACTB	protein_coding	127.518	-4.61296	0.636847	-7.24343	4.37e-13	7.92e-12
ENSG00000198947.17	DMD	protein_coding	221.903	-2.17446	0.300242	-7.24236	4.41e-13	7.97e-12
ENSG00000089060.12	SLC8B1	protein_coding	331.701	-1.64642	0.227379	-7.24086	4.46e-13	8.05e-12
ENSG00000128536.16	CDHR3	protein_coding	255.162	-2.53997	0.350966	-7.23708	4.58e-13	8.27e-12
ENSG00000105887.11	MTPN	protein_coding	3692.91	-0.641105	0.0886159	-7.23465	4.67e-13	8.42e-12
ENSG00000105856.14	HBP1	protein_coding	393.822	-1.59197	0.220058	-7.23433	4.68e-13	8.43e-12
ENSG00000235437.8	LINC01278	lncRNA	78.2447	-2.69028	0.372062	-7.23072	4.8e-13	8.65e-12
ENSG00000205078.6	SYCE1L	protein_coding	58.8014	-7.47747	1.03441	-7.2287	4.88e-13	8.77e-12
ENSG00000240505.9	TNFRSF13B	protein_coding	113.432	-3.81255	0.527473	-7.22794	4.9e-13	8.81e-12
ENSG00000004455.17	AK2	protein_coding	7770.83	0.50801	0.0703168	7.22459	5.03e-13	9.03e-12
ENSG00000136573.14	BLK	protein_coding	1981.48	0.815334	0.112964	7.21761	5.29e-13	9.49e-12
ENSG00000125968.9	ID1	protein_coding	29.9562	-4.29047	0.594643	-7.21521	5.39e-13	9.65e-12
ENSG00000213185.7	FAM24B	protein_coding	55.3627	-6.28732	0.871815	-7.21176	5.52e-13	9.89e-12
ENSG00000261949.7	GFY	protein_coding	25.387	-3.24068	0.449454	-7.21026	5.58e-13	9.99e-12
ENSG00000107789.16	MINPP1	protein_coding	46.2619	-4.65367	0.645842	-7.20559	5.78e-13	1.03e-11
ENSG00000109689.19	STIM2	protein_coding	1488.75	0.883043	0.122681	7.1979	6.11e-13	1.09e-11
ENSG00000189223.15	PAX8-AS1	lncRNA	822.957	-0.673126	0.0935418	-7.19599	6.2e-13	1.11e-11
ENSG00000204856.12	FAM216A	protein_coding	1217.99	0.576325	0.080112	7.19399	6.29e-13	1.12e-11
ENSG00000122862.5	SRGN	protein_coding	1341.4	-3.73415	0.519197	-7.19217	6.38e-13	1.14e-11
ENSG00000138794.10	CASP6	protein_coding	74.7974	-2.57726	0.358777	-7.18346	6.8e-13	1.21e-11
ENSG00000169964.8	TMEM42	protein_coding	193.945	-1.27909	0.178065	-7.18328	6.81e-13	1.21e-11
ENSG00000074603.19	DPP8	protein_coding	670.487	-0.983841	0.137018	-7.1804	6.95e-13	1.23e-11
ENSG00000141447.18	OSBPL1A	protein_coding	140.775	-3.63407	0.506086	-7.18073	6.93e-13	1.23e-11
ENSG00000196696.13	PDXDC2P-NPIPB14P	lncRNA	453.347	0.935608	0.130372	7.17645	7.15e-13	1.27e-11
ENSG00000007944.15	MYLIP	protein_coding	347.893	-0.815243	0.11368	-7.17136	7.43e-13	1.32e-11
ENSG00000137944.18	KYAT3	protein_coding	329.756	-1.04108	0.145178	-7.17108	7.44e-13	1.32e-11
ENSG00000174500.13	GCSAM	protein_coding	1779.63	0.779706	0.108789	7.16712	7.66e-13	1.36e-11
ENSG00000083720.13	OXCT1	protein_coding	2810.76	0.895841	0.125036	7.16466	7.8e-13	1.38e-11
ENSG00000135245.10	HILPDA	protein_coding	528.229	0.792486	0.110647	7.16228	7.93e-13	1.4e-11
ENSG00000130818.12	ZNF426	protein_coding	133.968	-1.54265	0.215472	-7.1594	8.1e-13	1.43e-11
ENSG00000206344.7	HCG27	lncRNA	119.905	1.74887	0.244296	7.1588	8.14e-13	1.44e-11
ENSG00000125726.11	CD70	protein_coding	866.901	-2.05482	0.287294	-7.15232	8.53e-13	1.5e-11
ENSG00000102172.16	SMS	protein_coding	1825.4	-0.888722	0.12431	-7.14921	8.73e-13	1.54e-11
ENSG00000168876.9	ANKRD49	protein_coding	219.436	-1.34347	0.188082	-7.14302	9.13e-13	1.61e-11
ENSG00000198851.10	CD3E	protein_coding	78.9421	1.44184	0.201988	7.13825	9.45e-13	1.66e-11
ENSG00000196642.19	RABL6	protein_coding	2612.44	0.757521	0.106223	7.13141	9.93e-13	1.75e-11
ENSG00000244187.8	TMEM141	protein_coding	346.115	0.786711	0.110319	7.13121	9.95e-13	1.75e-11
ENSG00000143630.10	HCN3	protein_coding	265.763	-1.76977	0.248335	-7.12656	1.03e-12	1.8e-11
ENSG00000237187.9	NR2F1-AS1	lncRNA	90.4878	-2.55367	0.358304	-7.12711	1.02e-12	1.8e-11
ENSG00000266208.1	AC080112.1	lncRNA	42.811	-5.47292	0.767943	-7.12673	1.03e-12	1.8e-11
ENSG00000128602.11	SMO	protein_coding	23.4563	-4.34122	0.609681	-7.12048	1.08e-12	1.88e-11
ENSG00000157306.14	ZFHX2-AS1	lncRNA	69.0933	-1.97106	0.276988	-7.11604	1.11e-12	1.94e-11
ENSG00000135828.11	RNASEL	protein_coding	44.8194	-2.90435	0.40817	-7.11554	1.11e-12	1.95e-11
ENSG00000172828.13	CES3	protein_coding	220.944	1.39698	0.196347	7.11483	1.12e-12	1.96e-11
ENSG00000123143.13	PKN1	protein_coding	5960.06	0.92737	0.130424	7.11043	1.16e-12	2.02e-11
ENSG00000165055.16	METTL2B	protein_coding	783.42	-0.972958	0.136853	-7.10951	1.16e-12	2.03e-11
ENSG00000197497.11	ZNF665	protein_coding	75.4344	-2.35184	0.330867	-7.10811	1.18e-12	2.05e-11
ENSG00000091483.7	FH	protein_coding	1607.5	-0.51433	0.0723695	-7.107	1.19e-12	2.06e-11
ENSG00000064666.15	CNN2	protein_coding	4358.18	0.586321	0.0825205	7.10515	1.2e-12	2.09e-11
ENSG00000185485.14	SDHAP1	transcribed_unprocessed_pseudogene	400.25	1.08418	0.152585	7.10542	1.2e-12	2.09e-11
ENSG00000116014.10	KISS1R	protein_coding	84.5962	1.56482	0.220362	7.10112	1.24e-12	2.15e-11
ENSG00000101104.13	PABPC1L	protein_coding	1003.96	0.846853	0.119263	7.10073	1.24e-12	2.15e-11
ENSG00000164830.19	OXR1	protein_coding	321.277	-1.06303	0.149727	-7.09983	1.25e-12	2.16e-11
ENSG00000108528.14	SLC25A11	protein_coding	1213.01	0.813856	0.114634	7.09962	1.25e-12	2.17e-11
ENSG00000106952.8	TNFSF8	protein_coding	182.218	-3.66469	0.516289	-7.09813	1.26e-12	2.19e-11
ENSG00000111670.16	GNPTAB	protein_coding	936.055	0.974078	0.137279	7.09562	1.29e-12	2.23e-11
ENSG00000136404.16	TM6SF1	protein_coding	35.2479	-5.23831	0.73838	-7.09432	1.3e-12	2.25e-11
ENSG00000198876.13	DCAF12	protein_coding	1872.37	0.89123	0.125675	7.09156	1.33e-12	2.29e-11
ENSG00000189058.9	APOD	protein_coding	19.781	6.74599	0.951952	7.08648	1.38e-12	2.37e-11
ENSG00000188706.13	ZDHHC9	protein_coding	366.656	1.04179	0.147024	7.08587	1.38e-12	2.38e-11
ENSG00000159173.19	TNNI1	protein_coding	272.277	1.33681	0.188714	7.08379	1.4e-12	2.41e-11
ENSG00000078967.13	UBE2D4	protein_coding	212.916	1.22441	0.172912	7.08113	1.43e-12	2.46e-11
ENSG00000072609.18	CHFR	protein_coding	116.901	1.57513	0.222555	7.07748	1.47e-12	2.52e-11
ENSG00000009335.18	UBE3C	protein_coding	1546.75	-0.711362	0.100573	-7.07308	1.52e-12	2.6e-11
ENSG00000100890.16	PRORP	protein_coding	642.675	0.718074	0.101542	7.0717	1.53e-12	2.63e-11
ENSG00000104691.16	UBXN8	protein_coding	202.021	0.988321	0.139823	7.06837	1.57e-12	2.69e-11
ENSG00000162368.13	CMPK1	protein_coding	2518.2	0.488147	0.0690879	7.06559	1.6e-12	2.74e-11
ENSG00000125503.13	PPP1R12C	protein_coding	2125.74	0.773148	0.109479	7.06206	1.64e-12	2.81e-11
ENSG00000197903.8	H2BC12	protein_coding	113.242	-2.28309	0.323572	-7.05589	1.71e-12	2.93e-11
ENSG00000165416.15	SUGT1	protein_coding	1495.51	-0.661274	0.0937361	-7.05463	1.73e-12	2.96e-11
ENSG00000144959.11	NCEH1	protein_coding	65.2402	-5.1101	0.724391	-7.05434	1.73e-12	2.96e-11
ENSG00000165983.15	PTER	protein_coding	295.903	0.830796	0.117817	7.05159	1.77e-12	3.02e-11
ENSG00000137996.13	RTCA	protein_coding	508.212	-0.733131	0.104027	-7.0475	1.82e-12	3.11e-11
ENSG00000082212.13	ME2	protein_coding	3185.26	0.576991	0.0819449	7.04121	1.91e-12	3.25e-11
ENSG00000134262.13	AP4B1	protein_coding	809.58	1.04044	0.147845	7.03737	1.96e-12	3.34e-11
ENSG00000186300.12	ZNF555	protein_coding	74.2273	2.31105	0.328441	7.03643	1.97e-12	3.36e-11
ENSG00000265185.6	SNORD3B-1	snoRNA	252.277	0.9591	0.136308	7.03625	1.97e-12	3.36e-11
ENSG00000105711.13	SCN1B	protein_coding	54.7096	-2.56238	0.364224	-7.03518	1.99e-12	3.38e-11
ENSG00000071859.15	FAM50A	protein_coding	1559.02	1.12755	0.16027	7.03535	1.99e-12	3.38e-11
ENSG00000198841.4	KTI12	protein_coding	285.613	-0.962014	0.136794	-7.03255	2.03e-12	3.44e-11
ENSG00000146676.10	PURB	protein_coding	730.225	0.775251	0.110268	7.03058	2.06e-12	3.48e-11
ENSG00000231925.12	TAPBP	protein_coding	2131.27	0.385091	0.0548214	7.02447	2.15e-12	3.63e-11
ENSG00000142149.9	HUNK	protein_coding	15.9028	-4.45758	0.634585	-7.0244	2.15e-12	3.63e-11
ENSG00000118985.16	ELL2	protein_coding	212.107	-6.43809	0.916529	-7.02442	2.15e-12	3.63e-11
ENSG00000109084.14	TMEM97	protein_coding	1451.25	0.671979	0.0957015	7.02162	2.19e-12	3.7e-11
ENSG00000149474.14	KAT14	protein_coding	624.78	0.673528	0.0959437	7.02003	2.22e-12	3.74e-11
ENSG00000143479.17	DYRK3	protein_coding	502.591	1.16833	0.166443	7.01942	2.23e-12	3.76e-11
ENSG00000137106.18	GRHPR	protein_coding	5636.9	1.70045	0.242445	7.01374	2.32e-12	3.91e-11
ENSG00000198752.11	CDC42BPB	protein_coding	241.059	-4.69273	0.669069	-7.01383	2.32e-12	3.91e-11
ENSG00000106688.12	SLC1A1	protein_coding	35.2025	-3.00035	0.427859	-7.01246	2.34e-12	3.94e-11
ENSG00000237651.7	C2orf74	protein_coding	152.88	-1.2518	0.178561	-7.01051	2.37e-12	3.99e-11
ENSG00000175155.11	YPEL2	protein_coding	82.5358	-2.71086	0.386721	-7.00985	2.39e-12	4.01e-11
ENSG00000135678.12	CPM	protein_coding	93.9932	-4.14529	0.591364	-7.00971	2.39e-12	4.01e-11
ENSG00000151422.13	FER	protein_coding	283.943	2.02672	0.289153	7.00916	2.4e-12	4.02e-11
ENSG00000162086.16	ZNF75A	protein_coding	115.112	-2.64003	0.376653	-7.00918	2.4e-12	4.02e-11
ENSG00000180398.13	MCFD2	protein_coding	1537.6	1.18792	0.169608	7.00393	2.49e-12	4.17e-11
ENSG00000176715.17	ACSF3	protein_coding	1662.72	-0.794943	0.113672	-6.9933	2.68e-12	4.49e-11
ENSG00000183337.18	BCOR	protein_coding	891.222	-0.718009	0.102672	-6.99323	2.69e-12	4.49e-11
ENSG00000154438.8	ASZ1	protein_coding	41.3068	2.38237	0.340729	6.99197	2.71e-12	4.53e-11
ENSG00000270231.4	NBPF8	transcribed_unprocessed_pseudogene	659.192	-1.13351	0.162174	-6.98948	2.76e-12	4.61e-11
ENSG00000116539.14	ASH1L	protein_coding	691.632	-1.14135	0.163418	-6.98426	2.86e-12	4.78e-11
ENSG00000125970.12	RALY	protein_coding	3844.62	0.438138	0.0628195	6.97456	3.07e-12	5.11e-11
ENSG00000215788.11	TNFRSF25	protein_coding	32.8975	-4.12152	0.591309	-6.97016	3.17e-12	5.27e-11
ENSG00000126804.13	ZBTB1	protein_coding	616.715	0.712786	0.102462	6.95659	3.49e-12	5.8e-11
ENSG00000166946.14	CCNDBP1	protein_coding	562.912	-0.981567	0.141336	-6.94494	3.79e-12	6.3e-11
ENSG00000130303.14	BST2	protein_coding	2710.56	0.76748	0.110611	6.93855	3.96e-12	6.58e-11
ENSG00000165879.9	FRAT1	protein_coding	37.1165	-2.83503	0.408663	-6.93733	4e-12	6.63e-11
ENSG00000196670.14	ZFP62	protein_coding	779.801	0.838798	0.121041	6.92985	4.21e-12	6.99e-11
ENSG00000170448.12	NFXL1	protein_coding	230.302	-1.43461	0.207029	-6.9295	4.22e-12	7e-11
ENSG00000154096.14	THY1	protein_coding	611.833	1.29837	0.187376	6.92921	4.23e-12	7.01e-11
ENSG00000116985.12	BMP8B	protein_coding	46.248	-4.26727	0.616283	-6.92421	4.38e-12	7.26e-11
ENSG00000165283.16	STOML2	protein_coding	3023.47	0.751781	0.108592	6.92296	4.42e-12	7.31e-11
ENSG00000138623.10	SEMA7A	protein_coding	257.815	-4.08898	0.591534	-6.91251	4.76e-12	7.87e-11
ENSG00000227591.5	HSD11B1-AS1	lncRNA	39.5107	-5.60629	0.811044	-6.91244	4.76e-12	7.87e-11
ENSG00000176531.10	PHLDB3	protein_coding	82.8359	-1.66195	0.240647	-6.90616	4.98e-12	8.21e-11
ENSG00000106868.17	SUSD1	protein_coding	44.5076	-3.90337	0.565285	-6.90513	5.02e-12	8.27e-11
ENSG00000183255.12	PTTG1IP	protein_coding	846.946	-0.722161	0.104589	-6.90475	5.03e-12	8.28e-11
ENSG00000128311.14	TST	protein_coding	96.9797	-1.83368	0.265703	-6.90124	5.16e-12	8.48e-11
ENSG00000146278.11	PNRC1	protein_coding	388.685	-0.826024	0.119763	-6.89717	5.3e-12	8.72e-11
ENSG00000187808.5	SOWAHD	protein_coding	31.8753	-6.01132	0.872484	-6.88989	5.58e-12	9.18e-11
ENSG00000147852.17	VLDLR	protein_coding	56.2284	-4.34434	0.630703	-6.88808	5.65e-12	9.29e-11
ENSG00000221978.12	CCNL2	protein_coding	2358.44	0.465621	0.0676117	6.88669	5.71e-12	9.37e-11
ENSG00000185105.5	MYADML2	protein_coding	33.3852	-3.90731	0.567379	-6.8866	5.71e-12	9.37e-11
ENSG00000099940.12	SNAP29	protein_coding	588.684	0.618138	0.0897971	6.88372	5.83e-12	9.55e-11
ENSG00000170017.12	ALCAM	protein_coding	364.766	-1.42739	0.2075	-6.87901	6.03e-12	9.87e-11
ENSG00000182568.17	SATB1	protein_coding	227.8	-2.6711	0.388409	-6.87702	6.11e-12	1e-10
ENSG00000134864.10	GGACT	protein_coding	62.1175	-6.26124	0.910766	-6.8747	6.21e-12	1.02e-10
ENSG00000176595.4	KBTBD11	protein_coding	82.1482	-1.8351	0.267237	-6.86693	6.56e-12	1.07e-10
ENSG00000147168.13	IL2RG	protein_coding	615.092	-2.93828	0.427935	-6.86617	6.6e-12	1.08e-10
ENSG00000185973.12	TMLHE	protein_coding	66.3048	-7.26355	1.05787	-6.8662	6.59e-12	1.08e-10
ENSG00000261613.2	AC093525.6	lncRNA	67.6091	-1.9699	0.287302	-6.85654	7.05e-12	1.15e-10
ENSG00000205559.5	CHKB-DT	lncRNA	179.426	1.28514	0.1875	6.85408	7.18e-12	1.17e-10
ENSG00000110651.12	CD81	protein_coding	5690.6	-0.558289	0.0814854	-6.8514	7.31e-12	1.19e-10
ENSG00000157349.17	DDX19B	protein_coding	634.328	0.774323	0.113078	6.84768	7.51e-12	1.22e-10
ENSG00000117906.14	RCN2	protein_coding	1377.04	-0.628194	0.0917533	-6.84655	7.57e-12	1.23e-10
ENSG00000163870.16	TPRA1	protein_coding	567.741	0.884437	0.129188	6.8461	7.59e-12	1.23e-10
ENSG00000135686.13	KLHL36	protein_coding	822.187	-0.958862	0.140191	-6.8397	7.94e-12	1.29e-10
ENSG00000086062.13	B4GALT1	protein_coding	1308.43	0.55257	0.0808042	6.83839	8.01e-12	1.3e-10
ENSG00000184470.21	TXNRD2	protein_coding	293.952	-0.785867	0.115057	-6.83022	8.48e-12	1.37e-10
ENSG00000168003.18	SLC3A2	protein_coding	3723.09	-0.603333	0.0883368	-6.82992	8.5e-12	1.38e-10
ENSG00000138029.14	HADHB	protein_coding	977.904	-0.534002	0.0782046	-6.82826	8.59e-12	1.39e-10
ENSG00000143369.15	ECM1	protein_coding	107.481	-1.85422	0.271619	-6.82654	8.7e-12	1.4e-10
ENSG00000273136.7	NBPF26	protein_coding	242.795	-3.2571	0.477125	-6.8265	8.7e-12	1.4e-10
ENSG00000101782.15	RIOK3	protein_coding	875.876	-0.674177	0.0988495	-6.82023	9.09e-12	1.47e-10
ENSG00000179021.10	C3orf38	protein_coding	312.722	-0.927258	0.135972	-6.81947	9.14e-12	1.47e-10
ENSG00000168772.11	CXXC4	protein_coding	54.9092	-5.46064	0.80071	-6.81975	9.12e-12	1.47e-10
ENSG00000160752.15	FDPS	protein_coding	4434.07	-0.942894	0.138309	-6.81728	9.28e-12	1.49e-10
ENSG00000166526.18	ZNF3	protein_coding	560.849	-0.838266	0.122982	-6.81615	9.35e-12	1.5e-10
ENSG00000066044.15	ELAVL1	protein_coding	2826.58	0.432851	0.0635562	6.81052	9.72e-12	1.56e-10
ENSG00000206418.4	RAB12	protein_coding	275.159	-0.884699	0.129965	-6.80719	9.95e-12	1.6e-10
ENSG00000203993.6	ARRDC1-AS1	lncRNA	436.05	0.704235	0.103455	6.80717	9.95e-12	1.6e-10
ENSG00000205056.8	LINC02397	lncRNA	87.2292	-3.64046	0.535322	-6.80051	1.04e-11	1.67e-10
ENSG00000170540.15	ARL6IP1	protein_coding	2533.52	-0.68154	0.100297	-6.79519	1.08e-11	1.73e-10
ENSG00000149480.7	MTA2	protein_coding	2954.69	-0.361434	0.0531979	-6.79413	1.09e-11	1.74e-10
ENSG00000154124.5	OTULIN	protein_coding	1110.91	1.04776	0.154359	6.78779	1.14e-11	1.82e-10
ENSG00000255819.7	KLRC4-KLRK1	protein_coding	106.399	-3.95408	0.582513	-6.78797	1.14e-11	1.82e-10
ENSG00000147853.17	AK3	protein_coding	874.155	0.568657	0.0838462	6.78215	1.18e-11	1.89e-10
ENSG00000186280.7	KDM4D	protein_coding	68.6292	1.37695	0.203068	6.78076	1.2e-11	1.91e-10
ENSG00000088298.13	EDEM2	protein_coding	433.295	0.76786	0.113376	6.77268	1.26e-11	2.02e-10
ENSG00000172201.12	ID4	protein_coding	76.5333	-3.98871	0.589185	-6.76988	1.29e-11	2.05e-10
ENSG00000051596.10	THOC3	protein_coding	2093.2	0.927877	0.137065	6.7696	1.29e-11	2.06e-10
ENSG00000138448.12	ITGAV	protein_coding	46.4801	-4.33475	0.640589	-6.76683	1.32e-11	2.1e-10
ENSG00000187772.8	LIN28B	protein_coding	216.991	1.05193	0.155509	6.76441	1.34e-11	2.13e-10
ENSG00000258634.3	AL160006.1	lncRNA	91.1122	-1.31882	0.195023	-6.76239	1.36e-11	2.16e-10
ENSG00000130813.18	SHFL	protein_coding	638.339	0.899404	0.133082	6.75825	1.4e-11	2.22e-10
ENSG00000132635.17	PCED1A	protein_coding	109.985	-2.25056	0.333151	-6.75538	1.42e-11	2.26e-10
ENSG00000158290.19	CUL4B	protein_coding	1232.41	0.760293	0.112542	6.75566	1.42e-11	2.26e-10
ENSG00000131019.11	ULBP3	protein_coding	116.06	-1.64774	0.244112	-6.74995	1.48e-11	2.34e-10
ENSG00000010295.20	IFFO1	protein_coding	337.787	-1.07479	0.159274	-6.7481	1.5e-11	2.37e-10
ENSG00000148399.13	DPH7	protein_coding	517.159	0.702674	0.104134	6.74776	1.5e-11	2.38e-10
ENSG00000167895.15	TMC8	protein_coding	1713.25	1.10713	0.164079	6.74751	1.5e-11	2.38e-10
ENSG00000101194.18	SLC17A9	protein_coding	2290.34	0.97694	0.144868	6.74365	1.54e-11	2.44e-10
ENSG00000159176.14	CSRP1	protein_coding	532.56	0.951904	0.141164	6.74325	1.55e-11	2.45e-10
ENSG00000034533.12	ASTE1	protein_coding	223.056	1.09784	0.162823	6.74252	1.56e-11	2.46e-10
ENSG00000135547.9	HEY2	protein_coding	96.4147	-1.44174	0.213849	-6.74185	1.56e-11	2.47e-10
ENSG00000147162.14	OGT	protein_coding	5635.53	0.819657	0.121639	6.73842	1.6e-11	2.52e-10
ENSG00000177788.6	AL162595.1	lncRNA	43.1655	-3.16952	0.470559	-6.73565	1.63e-11	2.57e-10
ENSG00000105053.11	VRK3	protein_coding	567.128	-0.71113	0.105603	-6.73397	1.65e-11	2.6e-10
ENSG00000138621.12	PPCDC	protein_coding	367.997	-0.944805	0.140408	-6.72897	1.71e-11	2.69e-10
ENSG00000204387.14	SNHG32	lncRNA	2375.99	-0.739844	0.109951	-6.72885	1.71e-11	2.69e-10
ENSG00000255112.3	CHMP1B	protein_coding	535.401	-0.710427	0.105608	-6.72699	1.73e-11	2.72e-10
ENSG00000146826.17	MAP11	protein_coding	458.546	-0.730974	0.108672	-6.7264	1.74e-11	2.73e-10
ENSG00000181798.3	LINC00471	lncRNA	50.3936	1.62148	0.241062	6.72638	1.74e-11	2.73e-10
ENSG00000179240.13	GVQW3	protein_coding	492.081	0.993941	0.147841	6.72306	1.78e-11	2.79e-10
ENSG00000198840.2	MT-ND3	protein_coding	9822.73	-0.713766	0.106241	-6.71836	1.84e-11	2.88e-10
ENSG00000110696.10	C11orf58	protein_coding	3930.77	-0.659299	0.0981553	-6.7169	1.86e-11	2.9e-10
ENSG00000175416.16	CLTB	protein_coding	665.058	-0.821542	0.122358	-6.71427	1.89e-11	2.95e-10
ENSG00000111752.11	PHC1	protein_coding	849.881	0.928657	0.13833	6.71333	1.9e-11	2.97e-10
ENSG00000070669.17	ASNS	protein_coding	2665.89	-0.615011	0.0916229	-6.71242	1.91e-11	2.99e-10
ENSG00000068308.14	OTUD5	protein_coding	1000.17	-0.754289	0.112446	-6.708	1.97e-11	3.08e-10
ENSG00000101152.11	DNAJC5	protein_coding	1402.61	0.369833	0.0551395	6.70722	1.98e-11	3.09e-10
ENSG00000110768.12	GTF2H1	protein_coding	1146.28	-0.809502	0.120727	-6.70521	2.01e-11	3.13e-10
ENSG00000215301.11	DDX3X	protein_coding	5799.12	0.786365	0.117275	6.70529	2.01e-11	3.13e-10
ENSG00000164442.10	CITED2	protein_coding	269.832	-1.27833	0.190721	-6.70263	2.05e-11	3.18e-10
ENSG00000241258.7	CRCP	protein_coding	608.647	-0.729089	0.10888	-6.69628	2.14e-11	3.32e-10
ENSG00000150938.10	CRIM1	protein_coding	62.6239	-6.38183	0.953478	-6.69321	2.18e-11	3.39e-10
ENSG00000102755.12	FLT1	protein_coding	99.0192	-2.25615	0.337153	-6.69177	2.2e-11	3.42e-10
ENSG00000149591.17	TAGLN	protein_coding	60.7915	-2.42373	0.362257	-6.69063	2.22e-11	3.44e-10
ENSG00000187140.6	FOXD3	protein_coding	50.5931	-5.87084	0.877728	-6.68867	2.25e-11	3.49e-10
ENSG00000115902.11	SLC1A4	protein_coding	1384.74	0.794904	0.118862	6.68761	2.27e-11	3.51e-10
ENSG00000132382.15	MYBBP1A	protein_coding	2662.69	0.602459	0.0900859	6.68761	2.27e-11	3.51e-10
ENSG00000109861.17	CTSC	protein_coding	1252.23	-0.926804	0.138657	-6.68413	2.32e-11	3.59e-10
ENSG00000132002.9	DNAJB1	protein_coding	1506.68	0.613211	0.0917566	6.68302	2.34e-11	3.62e-10
ENSG00000115806.13	GORASP2	protein_coding	1398.4	0.654764	0.0980172	6.68009	2.39e-11	3.69e-10
ENSG00000137073.23	UBAP2	protein_coding	1363.75	0.593121	0.0888361	6.67657	2.45e-11	3.77e-10
ENSG00000111424.12	VDR	protein_coding	179.185	-1.91637	0.287093	-6.6751	2.47e-11	3.81e-10
ENSG00000132423.12	COQ3	protein_coding	289.428	0.761049	0.114017	6.6749	2.47e-11	3.81e-10
ENSG00000023330.15	ALAS1	protein_coding	1056.92	0.937162	0.140434	6.67334	2.5e-11	3.85e-10
ENSG00000121579.13	NAA50	protein_coding	3191.03	0.750133	0.112451	6.67078	2.54e-11	3.91e-10
ENSG00000114796.16	KLHL24	protein_coding	400.669	-1.45999	0.218885	-6.67012	2.56e-11	3.93e-10
ENSG00000237190.4	CDKN2AIPNL	protein_coding	717.016	0.605349	0.0908169	6.6656	2.64e-11	4.05e-10
ENSG00000124422.12	USP22	protein_coding	7695.88	-1.03604	0.155451	-6.66474	2.65e-11	4.07e-10
ENSG00000176055.10	MBLAC2	protein_coding	302.62	0.840752	0.126153	6.66452	2.66e-11	4.07e-10
ENSG00000159720.12	ATP6V0D1	protein_coding	614.713	-0.951699	0.142837	-6.66282	2.69e-11	4.12e-10
ENSG00000161960.16	EIF4A1	protein_coding	11404.2	0.472216	0.0708922	6.66104	2.72e-11	4.16e-10
ENSG00000286619.1	AC119673.2	lncRNA	67.2234	-1.73284	0.260323	-6.65651	2.8e-11	4.29e-10
ENSG00000117266.16	CDK18	protein_coding	538.691	1.48438	0.223138	6.65229	2.89e-11	4.41e-10
ENSG00000105649.10	RAB3A	protein_coding	145.434	1.25837	0.189269	6.64858	2.96e-11	4.52e-10
ENSG00000130522.6	JUND	protein_coding	639.213	-0.854662	0.128549	-6.64854	2.96e-11	4.52e-10
ENSG00000167004.13	PDIA3	protein_coding	6198.69	0.559203	0.0841096	6.64851	2.96e-11	4.52e-10
ENSG00000198088.10	NUP62CL	protein_coding	57.1625	-4.2567	0.640338	-6.64758	2.98e-11	4.54e-10
ENSG00000087302.9	RTRAF	protein_coding	1716	0.535094	0.0805005	6.64708	2.99e-11	4.55e-10
ENSG00000125351.13	UPF3B	protein_coding	1243.59	0.482887	0.0726606	6.64579	3.02e-11	4.59e-10
ENSG00000166557.14	TMED3	protein_coding	1006.48	-1.11503	0.167806	-6.64476	3.04e-11	4.62e-10
ENSG00000143771.12	CNIH4	protein_coding	283.135	-0.894321	0.13462	-6.64329	3.07e-11	4.66e-10
ENSG00000160679.13	CHTOP	protein_coding	1711.63	-0.529959	0.0798267	-6.63887	3.16e-11	4.8e-10
ENSG00000272686.1	WASL-DT	lncRNA	46.089	-3.35449	0.505374	-6.63764	3.19e-11	4.84e-10
ENSG00000280206.1	AC026401.3	lncRNA	96.7002	-1.36246	0.205402	-6.63314	3.29e-11	4.99e-10
ENSG00000166925.9	TSC22D4	protein_coding	1685.04	-0.621414	0.0936907	-6.63261	3.3e-11	5e-10
ENSG00000100568.11	VTI1B	protein_coding	960.771	0.720032	0.10867	6.62586	3.45e-11	5.23e-10
ENSG00000164615.6	CAMLG	protein_coding	1290.39	0.904113	0.136517	6.62272	3.53e-11	5.34e-10
ENSG00000153363.13	LINC00467	lncRNA	232.167	-1.13103	0.170827	-6.62094	3.57e-11	5.4e-10
ENSG00000100242.15	SUN2	protein_coding	894.71	-1.14983	0.173718	-6.61895	3.62e-11	5.47e-10
ENSG00000157734.14	SNX22	protein_coding	1262.05	0.549565	0.083061	6.6164	3.68e-11	5.56e-10
ENSG00000260852.1	FBXL19-AS1	lncRNA	97.9247	-1.74537	0.263978	-6.61182	3.8e-11	5.73e-10
ENSG00000248712.7	CCDC153	protein_coding	26.3381	2.44503	0.369841	6.61103	3.82e-11	5.76e-10
ENSG00000228784.9	LINC00954	lncRNA	14.083	-5.24965	0.794203	-6.60995	3.84e-11	5.79e-10
ENSG00000069956.13	MAPK6	protein_coding	1213.87	0.772946	0.116953	6.60905	3.87e-11	5.83e-10
ENSG00000117748.10	RPA2	protein_coding	1151.24	-0.756815	0.114562	-6.60619	3.94e-11	5.94e-10
ENSG00000141232.5	TOB1	protein_coding	347.386	-0.907186	0.137335	-6.60567	3.96e-11	5.95e-10
ENSG00000214087.9	ARL16	protein_coding	433.198	-0.711561	0.107776	-6.60221	4.05e-11	6.09e-10
ENSG00000100290.3	BIK	protein_coding	515.858	-1.50607	0.2282	-6.59977	4.12e-11	6.18e-10
ENSG00000170667.15	RASA4B	protein_coding	339.562	-1.49343	0.226343	-6.59809	4.16e-11	6.25e-10
ENSG00000180867.11	PDIA3P1	transcribed_processed_pseudogene	72.1475	-2.07376	0.314866	-6.58616	4.51e-11	6.77e-10
ENSG00000165169.11	DYNLT3	protein_coding	182.722	0.91396	0.138922	6.57896	4.74e-11	7.1e-10
ENSG00000172315.6	TP53RK	protein_coding	833.562	0.532664	0.0810346	6.5733	4.92e-11	7.37e-10
ENSG00000155380.13	SLC16A1	protein_coding	3288.06	0.388921	0.059169	6.57305	4.93e-11	7.38e-10
ENSG00000171408.14	PDE7B	protein_coding	22.2267	2.45882	0.374162	6.57154	4.98e-11	7.45e-10
ENSG00000197859.11	ADAMTSL2	protein_coding	37.3092	-3.7874	0.576631	-6.56815	5.09e-11	7.61e-10
ENSG00000233527.9	ZNF529-AS1	lncRNA	35.5859	-5.07418	0.773312	-6.56162	5.32e-11	7.95e-10
ENSG00000105676.14	ARMC6	protein_coding	1784.48	0.608514	0.0927503	6.56077	5.35e-11	7.99e-10
ENSG00000172731.14	LRRC20	protein_coding	233.433	0.947126	0.144391	6.55945	5.4e-11	8.05e-10
ENSG00000144283.22	PKP4	protein_coding	866.925	0.96109	0.146566	6.55737	5.48e-11	8.16e-10
ENSG00000213995.12	NAXD	protein_coding	642.139	0.665892	0.101554	6.55702	5.49e-11	8.18e-10
ENSG00000162104.10	ADCY9	protein_coding	55.8953	-4.62843	0.706046	-6.55543	5.55e-11	8.26e-10
ENSG00000197372.10	ZNF675	protein_coding	261.766	1.07241	0.163717	6.55038	5.74e-11	8.54e-10
ENSG00000237550.5	AC243919.1	transcribed_processed_pseudogene	10175.6	-1.00586	0.153573	-6.5497	5.77e-11	8.57e-10
ENSG00000101158.15	NELFCD	protein_coding	2686.6	0.577426	0.0882034	6.54653	5.89e-11	8.75e-10
ENSG00000161011.20	SQSTM1	protein_coding	2040.61	-1.79508	0.274214	-6.54626	5.9e-11	8.76e-10
ENSG00000174607.11	UGT8	protein_coding	118.475	1.27687	0.195146	6.54316	6.02e-11	8.93e-10
ENSG00000178752.16	ERFE	protein_coding	57.7372	-3.9988	0.611245	-6.54206	6.07e-11	8.99e-10
ENSG00000205018.2	AC092384.1	lncRNA	13.7501	-5.97224	0.912957	-6.54165	6.08e-11	9.01e-10
ENSG00000101608.13	MYL12A	protein_coding	1567.7	-0.515012	0.0787338	-6.54118	6.1e-11	9.03e-10
ENSG00000268658.5	LINC00664	lncRNA	51.0227	1.52319	0.232995	6.53746	6.26e-11	9.25e-10
ENSG00000166394.15	CYB5R2	protein_coding	23.5246	4.58889	0.702151	6.53547	6.34e-11	9.37e-10
ENSG00000162521.19	RBBP4	protein_coding	7224.24	0.627102	0.095953	6.5355	6.34e-11	9.37e-10
ENSG00000167840.13	ZNF232	protein_coding	232.481	0.888571	0.136041	6.53162	6.51e-11	9.6e-10
ENSG00000099330.9	OCEL1	protein_coding	256.546	1.28044	0.196071	6.53049	6.56e-11	9.66e-10
ENSG00000166171.13	DPCD	protein_coding	250.484	0.799677	0.122451	6.53061	6.55e-11	9.66e-10
ENSG00000015171.20	ZMYND11	protein_coding	69.6848	-5.9293	0.909214	-6.52135	6.97e-11	1.03e-09
ENSG00000086061.16	DNAJA1	protein_coding	6418.4	0.353845	0.0542813	6.51873	7.09e-11	1.04e-09
ENSG00000184056.15	VPS33B	protein_coding	85.6303	-1.49449	0.229223	-6.5198	7.04e-11	1.04e-09
ENSG00000165300.7	SLITRK5	protein_coding	65.7744	-2.10675	0.323231	-6.51779	7.13e-11	1.05e-09
ENSG00000122435.10	TRMT13	protein_coding	328.909	-1.4971	0.229729	-6.51679	7.18e-11	1.05e-09
ENSG00000112218.9	GPR63	protein_coding	55.9519	-5.77301	0.885889	-6.51663	7.19e-11	1.05e-09
ENSG00000172059.11	KLF11	protein_coding	28.8343	-5.82309	0.89338	-6.51804	7.12e-11	1.05e-09
ENSG00000126368.6	NR1D1	protein_coding	233.163	-1.12218	0.172341	-6.5114	7.45e-11	1.09e-09
ENSG00000214078.13	CPNE1	protein_coding	3290.82	0.723259	0.111107	6.50957	7.54e-11	1.1e-09
ENSG00000243264.2	IGKV2D-29	IG_V_gene	37.6057	2.24149	0.344388	6.50862	7.58e-11	1.11e-09
ENSG00000274372.5	LINC02804	lncRNA	26.7747	-3.99084	0.613117	-6.50909	7.56e-11	1.11e-09
ENSG00000169047.6	IRS1	protein_coding	269.46	1.42655	0.21924	6.50678	7.68e-11	1.12e-09
ENSG00000127325.19	BEST3	protein_coding	270.536	-3.66518	0.56331	-6.50652	7.69e-11	1.12e-09
ENSG00000146555.19	SDK1	protein_coding	49.4762	-4.44963	0.684124	-6.50413	7.81e-11	1.14e-09
ENSG00000105953.15	OGDH	protein_coding	2429.68	0.689319	0.106002	6.50287	7.88e-11	1.15e-09
ENSG00000106404.14	CLDN15	protein_coding	275.391	-0.833439	0.128189	-6.50164	7.94e-11	1.16e-09
ENSG00000124126.14	PREX1	protein_coding	2158.01	1.03355	0.159151	6.49416	8.35e-11	1.22e-09
ENSG00000168175.15	MAPK1IP1L	protein_coding	895.835	0.517279	0.0796556	6.49394	8.36e-11	1.22e-09
ENSG00000205809.10	KLRC2	protein_coding	88.9132	-3.14858	0.485077	-6.4909	8.53e-11	1.24e-09
ENSG00000164062.13	APEH	protein_coding	1573.82	0.678004	0.104509	6.48751	8.73e-11	1.27e-09
ENSG00000100350.15	FOXRED2	protein_coding	978.844	0.937211	0.144491	6.4863	8.8e-11	1.28e-09
ENSG00000160505.16	NLRP4	protein_coding	56.2191	2.09888	0.323717	6.4837	8.95e-11	1.3e-09
ENSG00000064607.17	SUGP2	protein_coding	3890.48	0.642009	0.0990492	6.48172	9.07e-11	1.32e-09
ENSG00000270127.2	AC027020.2	lncRNA	40.4574	-2.28546	0.352629	-6.4812	9.1e-11	1.32e-09
ENSG00000103264.18	FBXO31	protein_coding	576.986	-1.37907	0.212844	-6.47927	9.22e-11	1.33e-09
ENSG00000213585.11	VDAC1	protein_coding	9352.13	0.468924	0.0723624	6.48022	9.16e-11	1.33e-09
ENSG00000116604.18	MEF2D	protein_coding	2154.65	-1.30482	0.201399	-6.47878	9.25e-11	1.34e-09
ENSG00000154001.14	PPP2R5E	protein_coding	736.058	0.744779	0.114992	6.4768	9.37e-11	1.35e-09
ENSG00000165804.16	ZNF219	protein_coding	142.614	1.19107	0.183933	6.47558	9.44e-11	1.36e-09
ENSG00000213058.3	AL365357.1	processed_pseudogene	40.7811	-4.40379	0.680299	-6.47331	9.59e-11	1.38e-09
ENSG00000072954.7	TMEM38A	protein_coding	463.409	0.690096	0.106674	6.46919	9.85e-11	1.42e-09
ENSG00000142961.15	MOB3C	protein_coding	38.3326	-5.16948	0.799215	-6.4682	9.92e-11	1.43e-09
ENSG00000100991.12	TRPC4AP	protein_coding	1398.06	0.403273	0.0623666	6.46617	1.01e-10	1.45e-09
ENSG00000165434.8	PGM2L1	protein_coding	69.2516	-1.70632	0.26393	-6.46506	1.01e-10	1.46e-09
ENSG00000160789.23	LMNA	protein_coding	53.7847	-1.88583	0.291735	-6.46421	1.02e-10	1.47e-09
ENSG00000079819.19	EPB41L2	protein_coding	1464.93	-1.51254	0.234068	-6.462	1.03e-10	1.48e-09
ENSG00000091073.19	DTX2	protein_coding	319.51	-1.20251	0.186074	-6.46251	1.03e-10	1.48e-09
ENSG00000141012.13	GALNS	protein_coding	246.449	-0.877338	0.135767	-6.46209	1.03e-10	1.48e-09
ENSG00000236104.3	ZBTB22	protein_coding	148.438	-1.12202	0.173729	-6.45844	1.06e-10	1.52e-09
ENSG00000171522.6	PTGER4	protein_coding	276.637	-3.67673	0.569857	-6.45203	1.1e-10	1.58e-09
ENSG00000116574.6	RHOU	protein_coding	29.183	-5.38744	0.835844	-6.44551	1.15e-10	1.65e-09
ENSG00000155099.8	PIP4P2	protein_coding	41.0189	-6.1827	0.959224	-6.44552	1.15e-10	1.65e-09
ENSG00000154358.23	OBSCN	protein_coding	282.835	1.37993	0.214252	6.44069	1.19e-10	1.7e-09
ENSG00000033100.16	CHPF2	protein_coding	666.96	-1.15796	0.179806	-6.44004	1.19e-10	1.71e-09
ENSG00000133740.11	E2F5	protein_coding	1077.64	0.662208	0.102828	6.43993	1.2e-10	1.71e-09
ENSG00000064652.11	SNX24	protein_coding	48.2869	-5.80743	0.901776	-6.43999	1.19e-10	1.71e-09
ENSG00000126903.16	SLC10A3	protein_coding	496.961	0.892103	0.138558	6.43849	1.21e-10	1.72e-09
ENSG00000108352.13	RAPGEFL1	protein_coding	111.004	1.60537	0.249433	6.43609	1.23e-10	1.75e-09
ENSG00000012048.23	BRCA1	protein_coding	1272.06	0.932057	0.144889	6.43292	1.25e-10	1.78e-09
ENSG00000158517.15	NCF1	protein_coding	1183.46	0.991064	0.154087	6.43186	1.26e-10	1.8e-09
ENSG00000172006.12	ZNF554	protein_coding	95.3966	1.11988	0.174132	6.43119	1.27e-10	1.8e-09
ENSG00000118418.14	HMGN3	protein_coding	1527.06	-0.753178	0.117135	-6.43001	1.28e-10	1.81e-09
ENSG00000175197.12	DDIT3	protein_coding	293.944	-1.10801	0.1723	-6.4307	1.27e-10	1.81e-09
ENSG00000159352.16	PSMD4	protein_coding	3250.97	-0.682252	0.106133	-6.42827	1.29e-10	1.83e-09
ENSG00000123570.4	RAB9B	protein_coding	29.2201	-5.84135	0.908754	-6.42787	1.29e-10	1.84e-09
ENSG00000130810.20	PPAN	protein_coding	1809.05	0.630715	0.0981522	6.42589	1.31e-10	1.86e-09
ENSG00000164674.17	SYTL3	protein_coding	28.6865	-4.48066	0.697285	-6.42586	1.31e-10	1.86e-09
ENSG00000162664.17	ZNF326	protein_coding	484.85	-0.864845	0.134671	-6.42193	1.35e-10	1.91e-09
ENSG00000103121.9	CMC2	protein_coding	824.162	-0.774939	0.120728	-6.4189	1.37e-10	1.94e-09
ENSG00000129596.5	CDO1	protein_coding	31.4165	-7.81068	1.21683	-6.41887	1.37e-10	1.94e-09
ENSG00000099910.17	KLHL22	protein_coding	111.107	-1.95473	0.304664	-6.41602	1.4e-10	1.98e-09
ENSG00000197622.13	CDC42SE1	protein_coding	1432.16	-0.535512	0.0834936	-6.41381	1.42e-10	2.01e-09
ENSG00000267673.6	FDX2	protein_coding	384.232	0.77951	0.121576	6.41171	1.44e-10	2.03e-09
ENSG00000129197.15	RPAIN	protein_coding	722.104	0.552234	0.0861378	6.41106	1.45e-10	2.04e-09
ENSG00000209082.1	MT-TL1	Mt_tRNA	140.309	-1.4887	0.232466	-6.40392	1.51e-10	2.14e-09
ENSG00000103489.12	XYLT1	protein_coding	385.038	-0.963936	0.150603	-6.40052	1.55e-10	2.18e-09
ENSG00000188522.15	FAM83G	protein_coding	339.33	0.793284	0.123939	6.40059	1.55e-10	2.18e-09
ENSG00000273230.1	AC102953.2	lncRNA	61.0232	-2.1788	0.340432	-6.4001	1.55e-10	2.19e-09
ENSG00000139722.7	VPS37B	protein_coding	256.645	-1.61187	0.25194	-6.39783	1.58e-10	2.21e-09
ENSG00000116793.16	PHTF1	protein_coding	372.047	-1.04757	0.163733	-6.39803	1.57e-10	2.21e-09
ENSG00000173020.11	GRK2	protein_coding	5497.31	-0.748396	0.116976	-6.39784	1.58e-10	2.21e-09
ENSG00000026036.22	RTEL1-TNFRSF6B	protein_coding	346.34	0.934554	0.146168	6.39369	1.62e-10	2.27e-09
ENSG00000179588.9	ZFPM1	protein_coding	149.057	-1.46048	0.228549	-6.39026	1.66e-10	2.32e-09
ENSG00000237232.9	ZNF295-AS1	lncRNA	55.7026	-2.06079	0.322552	-6.38902	1.67e-10	2.34e-09
ENSG00000112855.17	HARS2	protein_coding	711.819	0.597194	0.0935257	6.38535	1.71e-10	2.4e-09
ENSG00000140350.15	ANP32A	protein_coding	7906.2	-0.31247	0.0489392	-6.38485	1.72e-10	2.4e-09
ENSG00000136040.9	PLXNC1	protein_coding	370.276	-2.539	0.397807	-6.38248	1.74e-10	2.44e-09
ENSG00000165507.9	DEPP1	protein_coding	56.7428	-5.23124	0.819623	-6.3825	1.74e-10	2.44e-09
ENSG00000198722.14	UNC13B	protein_coding	343.099	-2.57005	0.402743	-6.38137	1.76e-10	2.45e-09
ENSG00000278291.1	AL161772.1	lncRNA	101.776	-1.56604	0.245478	-6.37956	1.78e-10	2.48e-09
ENSG00000116133.13	DHCR24	protein_coding	4560.57	0.798766	0.125231	6.37833	1.79e-10	2.5e-09
ENSG00000105851.11	PIK3CG	protein_coding	682.565	-1.10051	0.172562	-6.37748	1.8e-10	2.51e-09
ENSG00000134748.13	PRPF38A	protein_coding	2258.27	0.477959	0.0749495	6.37708	1.8e-10	2.52e-09
ENSG00000100319.13	ZMAT5	protein_coding	225.303	-0.98682	0.154822	-6.3739	1.84e-10	2.57e-09
ENSG00000100883.13	SRP54	protein_coding	849.134	0.499718	0.0784148	6.37275	1.86e-10	2.58e-09
ENSG00000254093.9	PINX1	protein_coding	421.905	1.08347	0.170003	6.37327	1.85e-10	2.58e-09
ENSG00000117533.15	VAMP4	protein_coding	273.728	-1.28161	0.20117	-6.37077	1.88e-10	2.61e-09
ENSG00000167657.14	DAPK3	protein_coding	730.438	0.762174	0.119688	6.36798	1.92e-10	2.66e-09
ENSG00000117114.20	ADGRL2	protein_coding	210.118	-4.24558	0.666932	-6.36583	1.94e-10	2.7e-09
ENSG00000118965.16	WDR35	protein_coding	56.739	-4.83034	0.759186	-6.36253	1.98e-10	2.75e-09
ENSG00000162511.8	LAPTM5	protein_coding	7489.6	0.409198	0.0643312	6.36079	2.01e-10	2.78e-09
ENSG00000182768.9	NGRN	protein_coding	1281.65	-0.676078	0.106372	-6.35577	2.07e-10	2.87e-09
ENSG00000158246.8	TENT5B	protein_coding	26.0889	-7.74942	1.21929	-6.3557	2.07e-10	2.87e-09
ENSG00000071553.18	ATP6AP1	protein_coding	1318.83	0.730728	0.114978	6.35539	2.08e-10	2.88e-09
ENSG00000140465.14	CYP1A1	protein_coding	26.7067	-2.82633	0.444847	-6.35348	2.1e-10	2.91e-09
ENSG00000227896.2	AL731569.1	lncRNA	65.3187	1.41046	0.222017	6.35295	2.11e-10	2.92e-09
ENSG00000146776.15	ATXN7L1	protein_coding	68.5326	-3.09921	0.488141	-6.349	2.17e-10	2.99e-09
ENSG00000089820.16	ARHGAP4	protein_coding	2184.16	1.04609	0.164766	6.34896	2.17e-10	2.99e-09
ENSG00000086015.22	MAST2	protein_coding	1428.04	0.873547	0.137633	6.34691	2.2e-10	3.03e-09
ENSG00000149418.11	ST14	protein_coding	6375.56	0.404264	0.0636943	6.34695	2.2e-10	3.03e-09
ENSG00000161847.14	RAVER1	protein_coding	2639.7	0.731346	0.115237	6.34646	2.2e-10	3.04e-09
ENSG00000105499.14	PLA2G4C	protein_coding	33.0497	-2.34263	0.36916	-6.34582	2.21e-10	3.05e-09
ENSG00000000419.13	DPM1	protein_coding	1003.76	0.636446	0.100295	6.34572	2.21e-10	3.05e-09
ENSG00000118762.8	PKD2	protein_coding	65.6652	-5.64633	0.889793	-6.34566	2.21e-10	3.05e-09
ENSG00000105612.9	DNASE2	protein_coding	572.407	0.649373	0.102357	6.34419	2.24e-10	3.07e-09
ENSG00000116750.14	UCHL5	protein_coding	1392.96	-0.559567	0.088235	-6.34178	2.27e-10	3.12e-09
ENSG00000151490.15	PTPRO	protein_coding	32.5517	-3.52811	0.556444	-6.34046	2.29e-10	3.14e-09
ENSG00000163104.18	SMARCAD1	protein_coding	1276.44	0.859113	0.13554	6.33842	2.32e-10	3.18e-09
ENSG00000117322.18	CR2	protein_coding	81.9535	-4.77072	0.75291	-6.33637	2.35e-10	3.22e-09
ENSG00000210112.1	MT-TM	Mt_tRNA	31.4011	-3.97514	0.627826	-6.3316	2.43e-10	3.32e-09
ENSG00000102543.14	CDADC1	protein_coding	145.832	-1.07524	0.169857	-6.33026	2.45e-10	3.35e-09
ENSG00000184709.7	LRRC26	protein_coding	72.0541	-2.10946	0.333396	-6.32719	2.5e-10	3.42e-09
ENSG00000061273.18	HDAC7	protein_coding	3005.45	0.687984	0.108738	6.32698	2.5e-10	3.42e-09
ENSG00000237973.1	MTCO1P12	unprocessed_pseudogene	386.532	1.45814	0.230476	6.32666	2.51e-10	3.42e-09
ENSG00000185722.18	ANKFY1	protein_coding	729.183	1.11711	0.176595	6.32581	2.52e-10	3.44e-09
ENSG00000010278.15	CD9	protein_coding	46.8182	-3.72583	0.589006	-6.32563	2.52e-10	3.44e-09
ENSG00000042286.15	AIFM2	protein_coding	116.22	-1.62888	0.257544	-6.32465	2.54e-10	3.46e-09
ENSG00000163219.12	ARHGAP25	protein_coding	494.103	-1.90437	0.301122	-6.32427	2.54e-10	3.46e-09
ENSG00000198538.11	ZNF28	protein_coding	329.142	-2.57919	0.407798	-6.32466	2.54e-10	3.46e-09
ENSG00000158109.15	TPRG1L	protein_coding	269.155	-0.867923	0.137248	-6.32377	2.55e-10	3.47e-09
ENSG00000257275.6	AL139020.1	lncRNA	221.027	-2.03965	0.322592	-6.32269	2.57e-10	3.5e-09
ENSG00000281571.2	AC241585.2	TEC	299.142	-1.11684	0.176669	-6.32165	2.59e-10	3.52e-09
ENSG00000131370.16	SH3BP5	protein_coding	474.417	-1.17559	0.186164	-6.31483	2.7e-10	3.67e-09
ENSG00000189152.11	GRAPL	protein_coding	231.049	1.17035	0.185348	6.31434	2.71e-10	3.68e-09
ENSG00000103550.14	KNOP1	protein_coding	868.431	0.601931	0.0954197	6.30825	2.82e-10	3.83e-09
ENSG00000213722.10	DDAH2	protein_coding	92.8682	-1.11737	0.177177	-6.30652	2.85e-10	3.87e-09
ENSG00000158481.13	CD1C	protein_coding	22.0681	-4.90628	0.778077	-6.30565	2.87e-10	3.89e-09
ENSG00000187049.10	TMEM216	protein_coding	32.4412	-2.80438	0.44506	-6.30112	2.95e-10	4e-09
ENSG00000186283.14	TOR3A	protein_coding	1474.29	-0.766961	0.121717	-6.3012	2.95e-10	4e-09
ENSG00000167646.14	DNAAF3	protein_coding	61.3665	1.97704	0.313877	6.29877	3e-10	4.05e-09
ENSG00000086102.19	NFX1	protein_coding	1578.18	0.508017	0.0806515	6.29891	3e-10	4.05e-09
ENSG00000220323.4	H2BC19P	transcribed_unprocessed_pseudogene	212.922	-3.06881	0.487245	-6.29828	3.01e-10	4.06e-09
ENSG00000055118.16	KCNH2	protein_coding	469.175	-0.792448	0.125846	-6.29699	3.03e-10	4.1e-09
ENSG00000145349.17	CAMK2D	protein_coding	980.526	-0.813542	0.129199	-6.29681	3.04e-10	4.1e-09
ENSG00000163655.16	GMPS	protein_coding	3883.91	0.688279	0.109306	6.2968	3.04e-10	4.1e-09
ENSG00000099219.14	ERMP1	protein_coding	543.216	0.68764	0.109255	6.2939	3.1e-10	4.17e-09
ENSG00000120256.11	LRP11	protein_coding	190.063	0.908481	0.144398	6.2915	3.14e-10	4.23e-09
ENSG00000287972.1	AC073648.5	lncRNA	13.5494	4.28505	0.681057	6.29176	3.14e-10	4.23e-09
ENSG00000100983.12	GSS	protein_coding	1507.43	0.459023	0.0729909	6.28878	3.2e-10	4.3e-09
ENSG00000129667.13	RHBDF2	protein_coding	813.877	-0.899421	0.143101	-6.28522	3.27e-10	4.4e-09
ENSG00000126759.14	CFP	protein_coding	34.2957	3.38031	0.537889	6.2844	3.29e-10	4.42e-09
ENSG00000160193.12	WDR4	protein_coding	797.093	0.5874	0.0934788	6.28378	3.3e-10	4.43e-09
ENSG00000165724.6	ZMYND19	protein_coding	862.691	0.498219	0.0792924	6.28331	3.31e-10	4.45e-09
ENSG00000125637.16	PSD4	protein_coding	1677.4	0.780665	0.124304	6.28029	3.38e-10	4.53e-09
ENSG00000162636.16	FAM102B	protein_coding	327.244	-0.697525	0.111088	-6.27904	3.41e-10	4.56e-09
ENSG00000063046.18	EIF4B	protein_coding	12596.8	0.743583	0.118547	6.27248	3.55e-10	4.76e-09
ENSG00000171649.12	ZIK1	protein_coding	48.2548	-6.2097	0.990479	-6.26939	3.62e-10	4.85e-09
ENSG00000170043.12	TRAPPC1	protein_coding	890.314	0.860119	0.137212	6.26853	3.64e-10	4.87e-09
ENSG00000106330.12	MOSPD3	protein_coding	102.304	-1.20902	0.192892	-6.26786	3.66e-10	4.89e-09
ENSG00000251493.5	FOXD1	protein_coding	40.7321	-6.67609	1.06531	-6.26679	3.69e-10	4.92e-09
ENSG00000232442.1	MHENCR	lncRNA	318.71	1.02933	0.164315	6.26439	3.74e-10	4.99e-09
ENSG00000287979.1	AC253572.1	lncRNA	27.5311	-3.07007	0.490257	-6.26216	3.8e-10	5.06e-09
ENSG00000165078.13	CPA6	protein_coding	14.2353	3.75423	0.599545	6.2618	3.81e-10	5.07e-09
ENSG00000171862.11	PTEN	protein_coding	1793.57	0.654632	0.104622	6.25711	3.92e-10	5.22e-09
ENSG00000128438.10	TBC1D27P	transcribed_unprocessed_pseudogene	89.2377	-3.34448	0.53461	-6.25592	3.95e-10	5.26e-09
ENSG00000083844.10	ZNF264	protein_coding	43.6892	-3.75738	0.600641	-6.25562	3.96e-10	5.27e-09
ENSG00000123240.17	OPTN	protein_coding	24.3528	-4.801	0.768377	-6.24824	4.15e-10	5.52e-09
ENSG00000160602.14	NEK8	protein_coding	410.025	0.547606	0.0876683	6.24634	4.2e-10	5.58e-09
ENSG00000242759.8	LINC00882	lncRNA	28.9624	2.92802	0.468774	6.24612	4.21e-10	5.59e-09
ENSG00000231793.5	DOC2GP	transcribed_unitary_pseudogene	34.9411	2.52669	0.40484	6.24121	4.34e-10	5.76e-09
ENSG00000158792.16	SPATA2L	protein_coding	97.5787	-1.49276	0.239394	-6.23558	4.5e-10	5.97e-09
ENSG00000161270.20	NPHS1	protein_coding	17.9265	-4.46875	0.716721	-6.23499	4.52e-10	5.99e-09
ENSG00000245522.2	LINC02709	lncRNA	32.5527	-3.29022	0.528057	-6.23081	4.64e-10	6.15e-09
ENSG00000278023.7	RDM1	protein_coding	85.4121	1.28731	0.206716	6.22744	4.74e-10	6.28e-09
ENSG00000175505.11	CLCF1	protein_coding	44.6534	-1.81046	0.290755	-6.22675	4.76e-10	6.3e-09
ENSG00000170684.9	ZNF296	protein_coding	411.593	-0.974757	0.156552	-6.22642	4.77e-10	6.31e-09
ENSG00000065989.16	PDE4A	protein_coding	379.705	-0.712707	0.114508	-6.22408	4.84e-10	6.4e-09
ENSG00000106028.11	SSBP1	protein_coding	3559.53	-0.527995	0.0848321	-6.224	4.85e-10	6.4e-09
ENSG00000143751.10	SDE2	protein_coding	300.328	-0.838228	0.134721	-6.22196	4.91e-10	6.48e-09
ENSG00000280128.1	AL662795.2	TEC	141.378	-1.44832	0.232883	-6.21908	5e-10	6.59e-09
ENSG00000105821.15	DNAJC2	protein_coding	1904.5	-0.681009	0.109592	-6.21404	5.16e-10	6.81e-09
ENSG00000223715.3	LINC01208	lncRNA	10.2947	4.6791	0.75363	6.20876	5.34e-10	7.03e-09
ENSG00000113719.16	ERGIC1	protein_coding	2726.16	0.541071	0.0871562	6.20806	5.36e-10	7.06e-09
ENSG00000182551.14	ADI1	protein_coding	792.635	-0.845616	0.136239	-6.20684	5.41e-10	7.11e-09
ENSG00000020426.11	MNAT1	protein_coding	380.344	0.604729	0.0974523	6.20538	5.46e-10	7.17e-09
ENSG00000106780.9	MEGF9	protein_coding	330	0.7715	0.124329	6.2053	5.46e-10	7.17e-09
ENSG00000261221.4	ZNF865	protein_coding	410.274	0.896371	0.144472	6.20446	5.49e-10	7.21e-09
ENSG00000063601.17	MTMR1	protein_coding	1148.28	1.1049	0.17819	6.20069	5.62e-10	7.38e-09
ENSG00000071462.12	BUD23	protein_coding	2322.64	-0.656219	0.105923	-6.19525	5.82e-10	7.63e-09
ENSG00000234184.6	LINC01781	lncRNA	153.588	-4.78783	0.772826	-6.19522	5.82e-10	7.63e-09
ENSG00000139921.13	TMX1	protein_coding	1074.56	0.564218	0.0910952	6.19372	5.88e-10	7.7e-09
ENSG00000166165.13	CKB	protein_coding	16.4467	-4.37605	0.706544	-6.19359	5.88e-10	7.7e-09
ENSG00000069011.16	PITX1	protein_coding	2256.06	0.707974	0.114319	6.19295	5.9e-10	7.72e-09
ENSG00000148803.12	FUOM	protein_coding	24.7516	-7.57521	1.2234	-6.19195	5.94e-10	7.77e-09
ENSG00000108840.15	HDAC5	protein_coding	547.529	-1.31038	0.211711	-6.18946	6.04e-10	7.89e-09
ENSG00000101346.14	POFUT1	protein_coding	1523.38	0.551611	0.0891416	6.18802	6.09e-10	7.96e-09
ENSG00000196967.11	ZNF585A	protein_coding	105.139	-3.60766	0.583955	-6.17797	6.49e-10	8.47e-09
ENSG00000251369.9	ZNF550	protein_coding	34.0264	-2.97717	0.482038	-6.17622	6.57e-10	8.56e-09
ENSG00000275993.3	SIK1B	protein_coding	126.003	-1.89922	0.308067	-6.16495	7.05e-10	9.19e-09
ENSG00000164061.5	BSN	protein_coding	77.6391	1.94508	0.315632	6.1625	7.16e-10	9.33e-09
ENSG00000123600.20	METTL8	protein_coding	457.036	0.99832	0.162035	6.16114	7.22e-10	9.4e-09
ENSG00000000457.14	SCYL3	protein_coding	200.734	-1.05078	0.170557	-6.16086	7.24e-10	9.41e-09
ENSG00000166341.9	DCHS1	protein_coding	17.8009	3.47458	0.564053	6.16003	7.27e-10	9.46e-09
ENSG00000197448.14	GSTK1	protein_coding	713.727	0.659415	0.107107	6.15659	7.43e-10	9.66e-09
ENSG00000109445.11	ZNF330	protein_coding	974.054	-0.625937	0.101711	-6.15405	7.55e-10	9.81e-09
ENSG00000232021.7	LEF1-AS1	lncRNA	14.702	-5.83212	0.948104	-6.15135	7.68e-10	9.97e-09
ENSG00000165272.16	AQP3	protein_coding	84.2866	-3.99818	0.650178	-6.14937	7.78e-10	1.01e-08
ENSG00000233937.7	CTC-338M12.4	lncRNA	34.1878	-3.64423	0.592816	-6.14732	7.88e-10	1.02e-08
ENSG00000083444.17	PLOD1	protein_coding	1332.63	0.624047	0.101542	6.1457	7.96e-10	1.03e-08
ENSG00000166913.13	YWHAB	protein_coding	7807.29	0.553832	0.0901597	6.14279	8.11e-10	1.05e-08
ENSG00000089486.17	CDIP1	protein_coding	73.2724	-3.14374	0.511919	-6.1411	8.2e-10	1.06e-08
ENSG00000157483.9	MYO1E	protein_coding	894.856	1.76632	0.287804	6.13723	8.4e-10	1.09e-08
ENSG00000108932.12	SLC16A6	protein_coding	173.223	-1.28958	0.210128	-6.13713	8.4e-10	1.09e-08
ENSG00000198208.12	RPS6KL1	protein_coding	172.301	-1.88243	0.306806	-6.13557	8.49e-10	1.1e-08
ENSG00000007392.17	LUC7L	protein_coding	887.19	-1.06414	0.173454	-6.13499	8.52e-10	1.1e-08
ENSG00000113272.14	THG1L	protein_coding	682.947	0.600249	0.0979161	6.13024	8.77e-10	1.13e-08
ENSG00000144909.8	OSBPL11	protein_coding	579.962	0.921119	0.150303	6.12841	8.88e-10	1.14e-08
ENSG00000108622.11	ICAM2	protein_coding	719.323	0.708071	0.115571	6.12669	8.97e-10	1.16e-08
ENSG00000117640.18	MTFR1L	protein_coding	610.829	-1.05045	0.171476	-6.12592	9.02e-10	1.16e-08
ENSG00000168209.6	DDIT4	protein_coding	1568.86	-0.678145	0.110781	-6.1215	9.27e-10	1.19e-08
ENSG00000278097.1	AC243829.5	lncRNA	48.6026	1.62756	0.265884	6.12133	9.28e-10	1.19e-08
ENSG00000082458.12	DLG3	protein_coding	111.993	-2.65988	0.434549	-6.12102	9.3e-10	1.2e-08
ENSG00000006695.12	COX10	protein_coding	358.39	0.634438	0.103657	6.12054	9.33e-10	1.2e-08
ENSG00000117036.12	ETV3	protein_coding	370.673	-0.785788	0.128415	-6.11913	9.41e-10	1.21e-08
ENSG00000169957.10	ZNF768	protein_coding	412.207	-0.688583	0.112659	-6.1121	9.83e-10	1.26e-08
ENSG00000284753.2	EEF1AKMT4	protein_coding	795.051	0.782508	0.12808	6.1095	9.99e-10	1.28e-08
ENSG00000281207.1	SLFNL1-AS1	lncRNA	87.0674	1.4233	0.232939	6.11021	9.95e-10	1.28e-08
ENSG00000165970.12	SLC6A5	protein_coding	25.2013	3.28345	0.537683	6.10667	1.02e-09	1.3e-08
ENSG00000132286.12	TIMM10B	protein_coding	651.729	-1.16954	0.191538	-6.10608	1.02e-09	1.31e-08
ENSG00000185305.11	ARL15	protein_coding	516.205	0.917209	0.150226	6.10554	1.02e-09	1.31e-08
ENSG00000177374.13	HIC1	protein_coding	50.1185	-4.81149	0.788028	-6.10573	1.02e-09	1.31e-08
ENSG00000123505.19	AMD1	protein_coding	2914.59	0.644742	0.105625	6.10405	1.03e-09	1.32e-08
ENSG00000285589.1	AC010422.8	protein_coding	327.241	-0.828761	0.135769	-6.10421	1.03e-09	1.32e-08
ENSG00000184497.13	TMEM255B	protein_coding	61.4405	1.64895	0.27024	6.10178	1.05e-09	1.34e-08
ENSG00000114353.17	GNAI2	protein_coding	2765.48	-0.30039	0.0492327	-6.10144	1.05e-09	1.34e-08
ENSG00000131096.10	PYY	protein_coding	8.68153	-4.87276	0.798672	-6.10108	1.05e-09	1.34e-08
ENSG00000267751.5	AC009005.1	lncRNA	149.899	1.21416	0.199054	6.09964	1.06e-09	1.35e-08
ENSG00000103343.13	ZNF174	protein_coding	198.797	-1.45471	0.238542	-6.09833	1.07e-09	1.36e-08
ENSG00000029534.21	ANK1	protein_coding	39.0189	2.28607	0.374986	6.09641	1.08e-09	1.38e-08
ENSG00000122122.10	SASH3	protein_coding	3316.79	0.720625	0.118196	6.09687	1.08e-09	1.38e-08
ENSG00000152454.4	ZNF256	protein_coding	29.5043	-4.47883	0.734694	-6.09619	1.09e-09	1.38e-08
ENSG00000116544.12	DLGAP3	protein_coding	35.7844	-4.08417	0.670368	-6.09242	1.11e-09	1.41e-08
ENSG00000075399.14	VPS9D1	protein_coding	33.79	-3.14398	0.516145	-6.09126	1.12e-09	1.42e-08
ENSG00000147044.23	CASK	protein_coding	184.851	-1.23241	0.202406	-6.08877	1.14e-09	1.44e-08
ENSG00000140379.9	BCL2A1	protein_coding	518.865	-4.05452	0.665979	-6.08806	1.14e-09	1.45e-08
ENSG00000177272.9	KCNA3	protein_coding	93.153	-1.83379	0.301439	-6.08345	1.18e-09	1.49e-08
ENSG00000172493.22	AFF1	protein_coding	403.898	-2.9047	0.477497	-6.08318	1.18e-09	1.49e-08
ENSG00000226530.2	AL158055.1	lncRNA	51.677	-4.69823	0.772746	-6.07992	1.2e-09	1.52e-08
ENSG00000078124.13	ACER3	protein_coding	426.825	1.23218	0.202744	6.0775	1.22e-09	1.54e-08
ENSG00000121964.14	GTDC1	protein_coding	446.541	1.1667	0.191965	6.07767	1.22e-09	1.54e-08
ENSG00000118507.17	AKAP7	protein_coding	78.2844	-6.48887	1.06779	-6.07693	1.23e-09	1.55e-08
ENSG00000185028.4	LRRC14B	protein_coding	68.9047	-4.2751	0.703624	-6.07583	1.23e-09	1.56e-08
ENSG00000213463.5	SYNJ2BP	protein_coding	77.8932	-2.82085	0.464366	-6.07462	1.24e-09	1.57e-08
ENSG00000108175.18	ZMIZ1	protein_coding	566.403	0.913216	0.150379	6.07277	1.26e-09	1.59e-08
ENSG00000112715.25	VEGFA	protein_coding	1402.78	0.718884	0.11847	6.06805	1.29e-09	1.63e-08
ENSG00000178104.19	PDE4DIP	protein_coding	2724.52	-1.35063	0.22261	-6.06727	1.3e-09	1.64e-08
ENSG00000228340.6	MIR646HG	lncRNA	27.6269	3.13121	0.516145	6.06654	1.31e-09	1.65e-08
ENSG00000267121.6	AC008105.2	lncRNA	384.679	-1.22547	0.202186	-6.06111	1.35e-09	1.7e-08
ENSG00000067829.19	IDH3G	protein_coding	1254.38	0.628777	0.103762	6.05981	1.36e-09	1.71e-08
ENSG00000111674.9	ENO2	protein_coding	780.755	1.68856	0.278818	6.05614	1.39e-09	1.75e-08
ENSG00000138798.13	EGF	protein_coding	26.2355	-7.06828	1.16749	-6.05424	1.41e-09	1.77e-08
ENSG00000263513.5	FAM72C	protein_coding	943.776	-1.30288	0.215249	-6.05288	1.42e-09	1.79e-08
ENSG00000147894.17	C9orf72	protein_coding	275.67	0.747742	0.123556	6.05186	1.43e-09	1.8e-08
ENSG00000160062.15	ZBTB8A	protein_coding	62.1406	1.44216	0.238315	6.05149	1.44e-09	1.8e-08
ENSG00000115657.14	ABCB6	protein_coding	458.691	1.22639	0.202693	6.05046	1.44e-09	1.81e-08
ENSG00000167333.13	TRIM68	protein_coding	221.611	-1.11261	0.183919	-6.04947	1.45e-09	1.82e-08
ENSG00000179698.14	WDR97	protein_coding	80.7709	-1.9819	0.327809	-6.04591	1.49e-09	1.86e-08
ENSG00000115425.14	PECR	protein_coding	65.5451	-2.24934	0.372221	-6.04301	1.51e-09	1.89e-08
ENSG00000269713.7	NBPF9	protein_coding	3762.14	-1.1179	0.184985	-6.0432	1.51e-09	1.89e-08
ENSG00000039523.20	RIPOR1	protein_coding	492.356	-2.60338	0.4311	-6.03893	1.55e-09	1.94e-08
ENSG00000101888.12	NXT2	protein_coding	307.634	0.860736	0.142707	6.0315	1.62e-09	2.03e-08
ENSG00000014164.7	ZC3H3	protein_coding	421.513	-0.571362	0.0947679	-6.02906	1.65e-09	2.06e-08
ENSG00000259772.6	AC012236.1	lncRNA	252.085	0.929451	0.154187	6.02807	1.66e-09	2.07e-08
ENSG00000054598.9	FOXC1	protein_coding	33.3371	-7.53158	1.24983	-6.02606	1.68e-09	2.09e-08
ENSG00000102078.16	SLC25A14	protein_coding	169.956	0.878026	0.14575	6.02421	1.7e-09	2.12e-08
ENSG00000163682.17	RPL9	protein_coding	10516.4	-1.09583	0.181953	-6.02259	1.72e-09	2.14e-08
ENSG00000224186.8	C5orf66	lncRNA	65.0263	1.45435	0.241568	6.02045	1.74e-09	2.16e-08
ENSG00000105364.14	MRPL4	protein_coding	3527.87	0.673484	0.11187	6.02023	1.74e-09	2.17e-08
ENSG00000071794.16	HLTF	protein_coding	1381.83	1.11112	0.184696	6.01592	1.79e-09	2.22e-08
ENSG00000137509.12	PRCP	protein_coding	635.378	1.52012	0.25293	6.01003	1.85e-09	2.3e-08
ENSG00000168906.13	MAT2A	protein_coding	8813.59	0.443271	0.0738142	6.00523	1.91e-09	2.37e-08
ENSG00000150455.14	TIRAP	protein_coding	37.5957	-4.26383	0.710783	-5.99879	1.99e-09	2.47e-08
ENSG00000108469.15	RECQL5	protein_coding	827.479	1.51278	0.252271	5.99666	2.01e-09	2.5e-08
ENSG00000179935.10	LINC00652	lncRNA	57.2611	1.36764	0.228106	5.99566	2.03e-09	2.51e-08
ENSG00000198677.12	TTC37	protein_coding	1837.88	1.01129	0.168685	5.99512	2.03e-09	2.52e-08
ENSG00000101337.16	TM9SF4	protein_coding	1541.48	1.01322	0.169112	5.99141	2.08e-09	2.57e-08
ENSG00000254030.1	IGLC5	IG_C_pseudogene	89.8282	1.6002	0.267261	5.98741	2.13e-09	2.64e-08
ENSG00000100425.18	BRD1	protein_coding	770.289	-0.713622	0.119204	-5.98658	2.14e-09	2.65e-08
ENSG00000011332.20	DPF1	protein_coding	209.49	1.56372	0.261262	5.98526	2.16e-09	2.67e-08
ENSG00000132676.16	DAP3	protein_coding	3496.59	-0.745134	0.12451	-5.98453	2.17e-09	2.68e-08
ENSG00000111875.8	ASF1A	protein_coding	927.949	-0.533246	0.0891647	-5.98046	2.23e-09	2.74e-08
ENSG00000132182.12	NUP210	protein_coding	8311.49	0.630912	0.105494	5.98052	2.22e-09	2.74e-08
ENSG00000111913.20	RIPOR2	protein_coding	1603.93	0.832157	0.139193	5.97845	2.25e-09	2.78e-08
ENSG00000130165.10	ELOF1	protein_coding	859.249	0.706122	0.118119	5.97806	2.26e-09	2.78e-08
ENSG00000281103.2	TRG-AS1	lncRNA	71.3615	-2.38146	0.398534	-5.97556	2.29e-09	2.82e-08
ENSG00000114315.4	HES1	protein_coding	34.5786	-1.72658	0.289031	-5.97369	2.32e-09	2.85e-08
ENSG00000129292.21	PHF20L1	protein_coding	1145.18	-0.72484	0.121377	-5.97182	2.35e-09	2.89e-08
ENSG00000099204.20	ABLIM1	protein_coding	2089.51	0.973113	0.162974	5.97097	2.36e-09	2.9e-08
ENSG00000270605.1	AL353622.1	lncRNA	135.84	0.913619	0.153086	5.96802	2.4e-09	2.95e-08
ENSG00000164889.15	SLC4A2	protein_coding	1727.91	-1.09942	0.184256	-5.96683	2.42e-09	2.97e-08
ENSG00000182093.16	GET1	protein_coding	435.322	0.797526	0.133676	5.9661	2.43e-09	2.98e-08
ENSG00000166012.17	TAF1D	protein_coding	2753.27	-0.497847	0.0834647	-5.96476	2.45e-09	3e-08
ENSG00000163945.19	UVSSA	protein_coding	377.709	0.925852	0.155263	5.96312	2.47e-09	3.03e-08
ENSG00000092445.12	TYRO3	protein_coding	62.7736	-2.23967	0.375741	-5.96068	2.51e-09	3.08e-08
ENSG00000120963.12	ZNF706	protein_coding	1266.42	-0.588358	0.0987681	-5.95697	2.57e-09	3.15e-08
ENSG00000156232.7	WHAMM	protein_coding	369.29	-0.920784	0.154577	-5.95681	2.57e-09	3.15e-08
ENSG00000049249.9	TNFRSF9	protein_coding	86.8228	-5.39414	0.905786	-5.9552	2.6e-09	3.18e-08
ENSG00000130054.5	FAM155B	protein_coding	59.8188	-6.20186	1.04166	-5.95382	2.62e-09	3.2e-08
ENSG00000104325.7	DECR1	protein_coding	403.542	-0.699782	0.117563	-5.95242	2.64e-09	3.23e-08
ENSG00000262585.1	LINC01979	lncRNA	15.1225	-4.08304	0.686167	-5.95051	2.67e-09	3.26e-08
ENSG00000183726.11	TMEM50A	protein_coding	1063.98	-0.624128	0.104903	-5.94959	2.69e-09	3.28e-08
ENSG00000111012.10	CYP27B1	protein_coding	110.117	-1.48369	0.249619	-5.9438	2.78e-09	3.4e-08
ENSG00000180773.15	SLC36A4	protein_coding	58.7918	-3.51725	0.59177	-5.9436	2.79e-09	3.4e-08
ENSG00000111666.11	CHPT1	protein_coding	364.95	-0.809007	0.136166	-5.94132	2.83e-09	3.44e-08
ENSG00000104643.10	MTMR9	protein_coding	276.002	1.18631	0.199698	5.94051	2.84e-09	3.46e-08
ENSG00000132623.16	ANKEF1	protein_coding	35.062	-5.43651	0.915644	-5.93736	2.9e-09	3.52e-08
ENSG00000228630.5	HOTAIR	lncRNA	43.6734	-5.6086	0.944571	-5.93773	2.89e-09	3.52e-08
ENSG00000163001.12	CFAP36	protein_coding	344.597	0.739148	0.124543	5.93486	2.94e-09	3.57e-08
ENSG00000186815.13	TPCN1	protein_coding	2274.62	0.897925	0.151307	5.93446	2.95e-09	3.58e-08
ENSG00000163131.12	CTSS	protein_coding	1083.77	-0.915068	0.154212	-5.93381	2.96e-09	3.59e-08
ENSG00000205810.9	KLRC3	protein_coding	47.589	-4.6773	0.788304	-5.93338	2.97e-09	3.6e-08
ENSG00000057704.13	TMCC3	protein_coding	41.1465	-5.34601	0.901034	-5.93319	2.97e-09	3.6e-08
ENSG00000137185.13	ZSCAN9	protein_coding	37.665	-7.13451	1.20252	-5.93294	2.98e-09	3.6e-08
ENSG00000148337.21	CIZ1	protein_coding	2368.87	0.623762	0.105181	5.93039	3.02e-09	3.66e-08
ENSG00000147403.18	RPL10	protein_coding	28697.9	0.566508	0.0955591	5.92835	3.06e-09	3.7e-08
ENSG00000134824.14	FADS2	protein_coding	1117.33	1.6273	0.27459	5.92631	3.1e-09	3.75e-08
ENSG00000186787.10	SPIN2B	protein_coding	48.2371	-6.06015	1.02273	-5.92543	3.11e-09	3.76e-08
ENSG00000065000.19	AP3D1	protein_coding	3447.31	0.566565	0.0956305	5.92453	3.13e-09	3.78e-08
ENSG00000242258.1	LINC00996	lncRNA	19.1793	-4.37841	0.739111	-5.92389	3.14e-09	3.8e-08
ENSG00000156642.17	NPTN	protein_coding	841.337	-0.814918	0.137684	-5.91876	3.24e-09	3.91e-08
ENSG00000106348.18	IMPDH1	protein_coding	1781.54	-0.444242	0.0750664	-5.91799	3.26e-09	3.93e-08
ENSG00000167792.13	NDUFV1	protein_coding	4664.6	0.46272	0.0781932	5.91765	3.27e-09	3.94e-08
ENSG00000213799.13	ZNF845	protein_coding	207.487	-1.20581	0.203803	-5.91654	3.29e-09	3.96e-08
ENSG00000158106.14	RHPN1	protein_coding	296.395	-0.93522	0.158136	-5.91403	3.34e-09	4.02e-08
ENSG00000186523.14	FAM86B1	protein_coding	79.2604	1.37588	0.232723	5.91208	3.38e-09	4.06e-08
ENSG00000196092.14	PAX5	protein_coding	4107.61	1.261	0.213367	5.91001	3.42e-09	4.11e-08
ENSG00000198695.2	MT-ND6	protein_coding	916.922	-1.42217	0.240634	-5.9101	3.42e-09	4.11e-08
ENSG00000287104.1	AC097382.3	lncRNA	22.798	-5.202	0.880459	-5.90828	3.46e-09	4.15e-08
ENSG00000144935.15	TRPC1	protein_coding	50.0779	-6.96435	1.179	-5.90698	3.48e-09	4.18e-08
ENSG00000015475.19	BID	protein_coding	505.198	-1.34724	0.228115	-5.90596	3.51e-09	4.2e-08
ENSG00000155096.14	AZIN1	protein_coding	2552.31	-0.513345	0.0869144	-5.90633	3.5e-09	4.2e-08
ENSG00000156113.24	KCNMA1	protein_coding	12.7818	4.61369	0.781349	5.90477	3.53e-09	4.23e-08
ENSG00000025800.14	KPNA6	protein_coding	1020.08	0.952098	0.161243	5.90475	3.53e-09	4.23e-08
ENSG00000114790.13	ARHGEF26	protein_coding	298.276	-1.09918	0.186142	-5.90505	3.53e-09	4.23e-08
ENSG00000163947.12	ARHGEF3	protein_coding	277.884	-1.33863	0.226726	-5.90418	3.54e-09	4.24e-08
ENSG00000230798.5	FOXD3-AS1	lncRNA	49.2495	-6.17906	1.04656	-5.90417	3.54e-09	4.24e-08
ENSG00000163563.8	MNDA	protein_coding	9.51654	-7.43518	1.26077	-5.89732	3.69e-09	4.42e-08
ENSG00000047932.14	GOPC	protein_coding	922.679	-0.434842	0.0737576	-5.89556	3.73e-09	4.46e-08
ENSG00000287725.1	AP003071.5	protein_coding	145.276	-1.47499	0.250337	-5.892	3.82e-09	4.56e-08
ENSG00000248124.8	RRN3P1	transcribed_unprocessed_pseudogene	353.232	0.560537	0.0951931	5.88842	3.9e-09	4.65e-08
ENSG00000143801.18	PSEN2	protein_coding	101.885	-2.789	0.473681	-5.88792	3.91e-09	4.66e-08
ENSG00000114200.10	BCHE	protein_coding	125.873	1.69602	0.288073	5.88748	3.92e-09	4.67e-08
ENSG00000108848.16	LUC7L3	protein_coding	5660.41	0.689707	0.117164	5.88667	3.94e-09	4.69e-08
ENSG00000287069.1	AC061958.1	lncRNA	34.1759	-3.88861	0.660684	-5.88573	3.96e-09	4.72e-08
ENSG00000273619.1	AL121832.2	lncRNA	60.9214	1.24399	0.21139	5.88483	3.98e-09	4.74e-08
ENSG00000144893.12	MED12L	protein_coding	306.984	1.67031	0.284018	5.88101	4.08e-09	4.85e-08
ENSG00000172671.20	ZFAND4	protein_coding	255.132	0.883076	0.150208	5.87901	4.13e-09	4.91e-08
ENSG00000182287.15	AP1S2	protein_coding	695.94	-0.954881	0.16243	-5.87872	4.13e-09	4.91e-08
ENSG00000211897.9	IGHG3	IG_C_gene	196.042	-3.04383	0.517968	-5.87649	4.19e-09	4.98e-08
ENSG00000130751.10	NPAS1	protein_coding	94.09	-1.79936	0.306237	-5.87569	4.21e-09	5e-08
ENSG00000272755.1	AC245297.2	lncRNA	25.4006	-3.05279	0.519693	-5.87421	4.25e-09	5.04e-08
ENSG00000134686.18	PHC2	protein_coding	1251.08	0.663515	0.113046	5.86943	4.37e-09	5.18e-08
ENSG00000140545.15	MFGE8	protein_coding	36.5268	-3.62989	0.618463	-5.86921	4.38e-09	5.19e-08
ENSG00000197381.16	ADARB1	protein_coding	172.473	-3.11257	0.530378	-5.86858	4.4e-09	5.2e-08
ENSG00000117475.14	BLZF1	protein_coding	198.987	-0.973629	0.165903	-5.86867	4.39e-09	5.2e-08
ENSG00000123485.12	HJURP	protein_coding	801.878	-1.38695	0.236332	-5.86864	4.39e-09	5.2e-08
ENSG00000134516.18	DOCK2	protein_coding	4080.16	0.767402	0.130761	5.86874	4.39e-09	5.2e-08
ENSG00000149054.16	ZNF215	protein_coding	52.1817	-3.37586	0.575538	-5.86558	4.48e-09	5.29e-08
ENSG00000103490.14	PYCARD	protein_coding	34.0323	-7.40157	1.2619	-5.86543	4.48e-09	5.29e-08
ENSG00000160961.12	ZNF333	protein_coding	214.034	0.946844	0.161438	5.86507	4.49e-09	5.3e-08
ENSG00000146834.14	MEPCE	protein_coding	1623.76	-0.561865	0.0958199	-5.86376	4.53e-09	5.34e-08
ENSG00000213859.8	KCTD11	protein_coding	23.7152	-2.75369	0.469918	-5.85993	4.63e-09	5.46e-08
ENSG00000239830.1	RPS4XP22	processed_pseudogene	25.0261	-3.3345	0.569378	-5.85639	4.73e-09	5.57e-08
ENSG00000171236.10	LRG1	protein_coding	37.1471	2.47652	0.422966	5.85512	4.77e-09	5.61e-08
ENSG00000241404.7	EGFL8	protein_coding	68.9681	-2.71257	0.463326	-5.85457	4.78e-09	5.62e-08
ENSG00000105939.14	ZC3HAV1	protein_coding	943.09	-0.549891	0.0939243	-5.85462	4.78e-09	5.62e-08
ENSG00000153310.19	CYRIB	protein_coding	2407.41	-0.460648	0.0786814	-5.8546	4.78e-09	5.62e-08
ENSG00000147231.14	RADX	protein_coding	680.86	1.71771	0.293438	5.85374	4.81e-09	5.65e-08
ENSG00000183150.8	GPR19	protein_coding	26.5014	-3.84874	0.657595	-5.85276	4.83e-09	5.68e-08
ENSG00000196072.12	BLOC1S2	protein_coding	531.875	-0.745731	0.127473	-5.85012	4.91e-09	5.76e-08
ENSG00000287787.1	AC092275.1	lncRNA	87.1256	-7.02848	1.2014	-5.85026	4.91e-09	5.76e-08
ENSG00000247498.10	GPRC5D-AS1	lncRNA	28.906	-7.14204	1.22099	-5.84938	4.93e-09	5.78e-08
ENSG00000176978.14	DPP7	protein_coding	822.872	-0.616048	0.105357	-5.84725	5e-09	5.85e-08
ENSG00000224243.2	SOX1-OT	lncRNA	49.234	-3.52785	0.603309	-5.8475	4.99e-09	5.85e-08
ENSG00000140939.14	NOL3	protein_coding	61.1204	1.61534	0.276304	5.84625	5.03e-09	5.88e-08
ENSG00000163697.17	APBB2	protein_coding	567.165	-1.45025	0.248128	-5.84476	5.07e-09	5.93e-08
ENSG00000107223.13	EDF1	protein_coding	1738.34	0.572135	0.0980123	5.83738	5.3e-09	6.2e-08
ENSG00000077097.15	TOP2B	protein_coding	5551.7	-0.644881	0.110516	-5.83518	5.37e-09	6.28e-08
ENSG00000043514.17	TRIT1	protein_coding	650.407	0.519646	0.089071	5.83406	5.41e-09	6.32e-08
ENSG00000272599.2	AC016394.1	lncRNA	66.968	1.34162	0.230017	5.83271	5.45e-09	6.36e-08
ENSG00000163482.12	STK36	protein_coding	340.898	1.28567	0.220434	5.83248	5.46e-09	6.37e-08
ENSG00000135905.20	DOCK10	protein_coding	466.553	-4.3655	0.748692	-5.83083	5.52e-09	6.43e-08
ENSG00000142864.15	SERBP1	protein_coding	15914.4	0.273265	0.0468712	5.83013	5.54e-09	6.45e-08
ENSG00000162032.16	SPSB3	protein_coding	197.197	-1.19019	0.204144	-5.83015	5.54e-09	6.45e-08
ENSG00000232233.1	LINC02043	lncRNA	132.654	-1.5691	0.269445	-5.82345	5.76e-09	6.71e-08
ENSG00000257621.8	PSMA3-AS1	lncRNA	390.292	0.577783	0.0992651	5.8206	5.86e-09	6.82e-08
ENSG00000101974.14	ATP11C	protein_coding	1020.13	0.721739	0.124043	5.81847	5.94e-09	6.9e-08
ENSG00000140157.16	NIPA2	protein_coding	2607.24	-0.445435	0.0765992	-5.81515	6.06e-09	7.04e-08
ENSG00000163933.10	RFT1	protein_coding	661.314	0.628707	0.108121	5.81485	6.07e-09	7.05e-08
ENSG00000163069.13	SGCB	protein_coding	227.148	-1.57953	0.27166	-5.81436	6.09e-09	7.06e-08
ENSG00000198879.12	SFMBT2	protein_coding	415.798	0.833854	0.143468	5.81211	6.17e-09	7.16e-08
ENSG00000177721.5	ANXA2R	protein_coding	37.5103	2.22151	0.382377	5.80974	6.26e-09	7.25e-08
ENSG00000116212.15	LRRC42	protein_coding	535.728	0.651661	0.112167	5.80976	6.26e-09	7.25e-08
ENSG00000198624.13	CCDC69	protein_coding	5208.18	0.860901	0.148183	5.80971	6.26e-09	7.25e-08
ENSG00000049192.15	ADAMTS6	protein_coding	42.5958	-3.01406	0.519163	-5.80561	6.41e-09	7.42e-08
ENSG00000074755.15	ZZEF1	protein_coding	556.76	1.17973	0.203363	5.80108	6.59e-09	7.62e-08
ENSG00000172331.12	BPGM	protein_coding	374.822	-0.704626	0.121493	-5.79973	6.64e-09	7.68e-08
ENSG00000263394.1	AC007952.7	lncRNA	25.3797	2.02628	0.349518	5.79736	6.74e-09	7.79e-08
ENSG00000187742.15	SECISBP2	protein_coding	1111.88	0.623939	0.107648	5.79609	6.79e-09	7.84e-08
ENSG00000181085.15	MAPK15	protein_coding	18.1215	3.13398	0.540892	5.7941	6.87e-09	7.93e-08
ENSG00000102081.15	FMR1	protein_coding	1293.11	1.08097	0.186598	5.79304	6.91e-09	7.98e-08
ENSG00000196968.11	FUT11	protein_coding	243.625	0.843063	0.145605	5.79008	7.04e-09	8.11e-08
ENSG00000234420.7	ZNF37BP	transcribed_processed_pseudogene	950.246	1.21344	0.20961	5.78906	7.08e-09	8.16e-08
ENSG00000133138.20	TBC1D8B	protein_coding	47.9926	1.94735	0.336414	5.78856	7.1e-09	8.18e-08
ENSG00000197912.16	SPG7	protein_coding	2049.94	-0.553602	0.0956383	-5.7885	7.1e-09	8.18e-08
ENSG00000105220.17	GPI	protein_coding	8264.06	0.515096	0.089018	5.78642	7.19e-09	8.27e-08
ENSG00000101190.13	TCFL5	protein_coding	407.556	0.574764	0.0993352	5.78611	7.2e-09	8.28e-08
ENSG00000178381.12	ZFAND2A	protein_coding	140.467	-1.06891	0.18476	-5.78539	7.23e-09	8.32e-08
ENSG00000232593.7	KANTR	protein_coding	143.135	0.995525	0.172167	5.78234	7.37e-09	8.46e-08
ENSG00000104870.13	FCGRT	protein_coding	228.793	-1.51263	0.261645	-5.78124	7.42e-09	8.51e-08
ENSG00000146072.6	TNFRSF21	protein_coding	394.971	-0.679862	0.117633	-5.77951	7.49e-09	8.6e-08
ENSG00000127311.10	HELB	protein_coding	30.7262	-5.31389	0.919912	-5.77652	7.63e-09	8.75e-08
ENSG00000185621.11	LMLN	protein_coding	264.389	1.76548	0.305644	5.77624	7.64e-09	8.76e-08
ENSG00000232677.9	LINC00665	lncRNA	862.09	-0.659669	0.114228	-5.77503	7.69e-09	8.81e-08
ENSG00000100994.12	PYGB	protein_coding	859.408	0.637719	0.110431	5.77481	7.7e-09	8.82e-08
ENSG00000269416.6	LINC01224	lncRNA	30.5217	-5.21025	0.902349	-5.7741	7.74e-09	8.85e-08
ENSG00000131149.19	GSE1	protein_coding	1812.29	-1.04882	0.18166	-5.77353	7.76e-09	8.88e-08
ENSG00000138744.16	NAAA	protein_coding	85.5966	-1.80184	0.312221	-5.77103	7.88e-09	9.01e-08
ENSG00000112486.17	CCR6	protein_coding	37.2983	-7.13842	1.23731	-5.7693	7.96e-09	9.1e-08
ENSG00000169258.7	GPRIN1	protein_coding	228.686	0.904614	0.156874	5.76651	8.09e-09	9.24e-08
ENSG00000102981.10	PARD6A	protein_coding	217.734	0.909141	0.157778	5.76216	8.3e-09	9.48e-08
ENSG00000090661.12	CERS4	protein_coding	1435.86	1.22301	0.212277	5.7614	8.34e-09	9.52e-08
ENSG00000100300.18	TSPO	protein_coding	25.913	-6.24184	1.08353	-5.76063	8.38e-09	9.55e-08
ENSG00000188636.4	RTL6	protein_coding	70.3495	-6.92302	1.20176	-5.76074	8.37e-09	9.55e-08
ENSG00000091622.16	PITPNM3	protein_coding	53.0803	1.89452	0.329055	5.75748	8.54e-09	9.71e-08
ENSG00000065559.15	MAP2K4	protein_coding	403.803	0.913566	0.15867	5.75765	8.53e-09	9.71e-08
ENSG00000111728.11	ST8SIA1	protein_coding	47.2765	-3.71122	0.644573	-5.75764	8.53e-09	9.71e-08
ENSG00000205837.7	LINC00487	lncRNA	16.3652	-5.3282	0.925822	-5.7551	8.66e-09	9.85e-08
ENSG00000043591.6	ADRB1	protein_coding	12.756	-7.34666	1.2772	-5.75215	8.81e-09	1e-07
ENSG00000116991.11	SIPA1L2	protein_coding	96.4819	1.89732	0.330138	5.74704	9.08e-09	1.03e-07
ENSG00000167281.19	RBFOX3	protein_coding	32.3168	-5.46937	0.952327	-5.74316	9.29e-09	1.05e-07
ENSG00000063587.15	ZNF275	protein_coding	796.599	0.850465	0.148107	5.74222	9.34e-09	1.06e-07
ENSG00000100522.10	GNPNAT1	protein_coding	672.302	1.02718	0.178905	5.74149	9.38e-09	1.06e-07
ENSG00000197535.15	MYO5A	protein_coding	481.209	-0.97903	0.170489	-5.74249	9.33e-09	1.06e-07
ENSG00000125744.12	RTN2	protein_coding	130.398	-1.44929	0.2525	-5.73974	9.48e-09	1.07e-07
ENSG00000144369.13	FAM171B	protein_coding	40.0363	-5.99724	1.04497	-5.73916	9.51e-09	1.08e-07
ENSG00000151116.17	UEVLD	protein_coding	31.5102	-3.20512	0.559092	-5.73272	9.88e-09	1.12e-07
ENSG00000124181.14	PLCG1	protein_coding	2850.94	0.843731	0.147183	5.73253	9.89e-09	1.12e-07
ENSG00000135124.15	P2RX4	protein_coding	181.118	-0.974046	0.169953	-5.73128	9.97e-09	1.13e-07
ENSG00000119771.15	KLHL29	protein_coding	52.8334	-3.62763	0.633347	-5.72771	1.02e-08	1.15e-07
ENSG00000213918.10	DNASE1	protein_coding	711.936	1.04438	0.182378	5.72646	1.03e-08	1.16e-07
ENSG00000103024.7	NME3	protein_coding	219.445	-1.22316	0.213694	-5.72386	1.04e-08	1.17e-07
ENSG00000184205.14	TSPYL2	protein_coding	662.831	0.874004	0.152663	5.72504	1.03e-08	1.17e-07
ENSG00000227502.3	MROCKI	lncRNA	18.6482	-4.4993	0.785986	-5.7244	1.04e-08	1.17e-07
ENSG00000111196.10	MAGOHB	protein_coding	507.006	-0.954504	0.166821	-5.72174	1.05e-08	1.19e-07
ENSG00000124813.23	RUNX2	protein_coding	54.3338	-2.23118	0.390322	-5.71625	1.09e-08	1.22e-07
ENSG00000197183.14	NOL4L	protein_coding	56.2386	-2.94922	0.515818	-5.71756	1.08e-08	1.22e-07
ENSG00000138821.13	SLC39A8	protein_coding	1189.06	-0.749637	0.131106	-5.71779	1.08e-08	1.22e-07
ENSG00000174123.11	TLR10	protein_coding	691.87	-0.895382	0.156616	-5.71707	1.08e-08	1.22e-07
ENSG00000177685.17	CRACR2B	protein_coding	57.1631	-5.56372	0.973124	-5.71738	1.08e-08	1.22e-07
ENSG00000104833.12	TUBB4A	protein_coding	681.406	0.757812	0.132614	5.71444	1.1e-08	1.24e-07
ENSG00000122779.18	TRIM24	protein_coding	702.728	-0.536765	0.0939451	-5.7136	1.11e-08	1.24e-07
ENSG00000157107.14	FCHO2	protein_coding	73.4976	-2.40706	0.421412	-5.71189	1.12e-08	1.25e-07
ENSG00000196843.17	ARID5A	protein_coding	446.699	-2.3084	0.404187	-5.71123	1.12e-08	1.26e-07
ENSG00000100503.26	NIN	protein_coding	1620.74	1.19252	0.208843	5.71013	1.13e-08	1.26e-07
ENSG00000250479.9	CHCHD10	protein_coding	2181.59	0.683451	0.119685	5.71041	1.13e-08	1.26e-07
ENSG00000128596.17	CCDC136	protein_coding	129.26	-2.19172	0.384201	-5.70464	1.17e-08	1.3e-07
ENSG00000133315.12	MACROD1	protein_coding	128.933	-2.70123	0.473416	-5.70582	1.16e-08	1.3e-07
ENSG00000164093.17	PITX2	protein_coding	38.7715	-2.73387	0.479316	-5.70368	1.17e-08	1.31e-07
ENSG00000140153.18	WDR20	protein_coding	381.964	-0.863431	0.151376	-5.7039	1.17e-08	1.31e-07
ENSG00000113460.13	BRIX1	protein_coding	2070.08	0.389098	0.0682309	5.70266	1.18e-08	1.32e-07
ENSG00000117505.13	DR1	protein_coding	993.545	-0.456781	0.0801102	-5.70192	1.18e-08	1.32e-07
ENSG00000138709.19	LARP1B	protein_coding	404.208	-0.68845	0.120798	-5.69919	1.2e-08	1.34e-07
ENSG00000178467.18	P4HTM	protein_coding	87.0532	-2.78501	0.488822	-5.69739	1.22e-08	1.36e-07
ENSG00000115165.10	CYTIP	protein_coding	558.764	0.953011	0.1673	5.6964	1.22e-08	1.36e-07
ENSG00000178537.10	SLC25A20	protein_coding	270.488	-0.982294	0.172422	-5.69704	1.22e-08	1.36e-07
ENSG00000108344.15	PSMD3	protein_coding	4081.78	-0.376651	0.0661287	-5.69572	1.23e-08	1.37e-07
ENSG00000141026.6	MED9	protein_coding	285.729	0.681375	0.119637	5.69534	1.23e-08	1.37e-07
ENSG00000198205.7	ZXDA	protein_coding	42.9963	-5.94493	1.04391	-5.69485	1.23e-08	1.37e-07
ENSG00000223602.2	AC125634.1	unprocessed_pseudogene	72.0272	-5.11114	0.897363	-5.69573	1.23e-08	1.37e-07
ENSG00000140092.15	FBLN5	protein_coding	107.98	-1.81666	0.319218	-5.69097	1.26e-08	1.4e-07
ENSG00000147419.19	CCDC25	protein_coding	851.149	0.906641	0.159343	5.68988	1.27e-08	1.41e-07
ENSG00000158813.18	EDA	protein_coding	69.1479	1.92458	0.33853	5.68512	1.31e-08	1.45e-07
ENSG00000185022.12	MAFF	protein_coding	20.9055	-1.94529	0.342156	-5.68539	1.31e-08	1.45e-07
ENSG00000134802.18	SLC43A3	protein_coding	2093.62	-0.681776	0.119908	-5.68582	1.3e-08	1.45e-07
ENSG00000152133.16	GPATCH11	protein_coding	539.605	-1.00208	0.17626	-5.68526	1.31e-08	1.45e-07
ENSG00000246273.8	SBF2-AS1	lncRNA	131.258	-1.88575	0.331941	-5.681	1.34e-08	1.48e-07
ENSG00000130477.15	UNC13A	protein_coding	29.8485	1.88197	0.331305	5.68048	1.34e-08	1.49e-07
ENSG00000021645.20	NRXN3	protein_coding	14.8427	-6.98739	1.23006	-5.68054	1.34e-08	1.49e-07
ENSG00000253846.2	PCDHGA10	protein_coding	51.087	2.01952	0.355996	5.67286	1.4e-08	1.55e-07
ENSG00000130844.19	ZNF331	protein_coding	114.402	-2.24698	0.396108	-5.67265	1.41e-08	1.55e-07
ENSG00000214212.9	C19orf38	protein_coding	101.825	1.13423	0.199953	5.67249	1.41e-08	1.56e-07
ENSG00000160208.13	RRP1B	protein_coding	3004.31	0.442258	0.0780286	5.66789	1.45e-08	1.6e-07
ENSG00000128266.9	GNAZ	protein_coding	452.596	1.25966	0.222299	5.66653	1.46e-08	1.61e-07
ENSG00000198825.15	INPP5F	protein_coding	194.478	-1.05753	0.186649	-5.66589	1.46e-08	1.61e-07
ENSG00000261226.1	AC092384.3	lncRNA	75.6554	-3.64428	0.643094	-5.6668	1.45e-08	1.61e-07
ENSG00000126934.14	MAP2K2	protein_coding	2944.21	0.725909	0.12814	5.66495	1.47e-08	1.62e-07
ENSG00000114779.20	ABHD14B	protein_coding	623.019	0.532573	0.0940314	5.66378	1.48e-08	1.63e-07
ENSG00000155008.15	APOOL	protein_coding	303.825	-0.710824	0.125513	-5.66336	1.48e-08	1.63e-07
ENSG00000100084.14	HIRA	protein_coding	1571.06	-0.393148	0.0694378	-5.66187	1.5e-08	1.65e-07
ENSG00000176624.12	MEX3C	protein_coding	1546.88	-0.867808	0.153296	-5.661	1.5e-08	1.66e-07
ENSG00000168016.15	TRANK1	protein_coding	534.164	1.42215	0.251271	5.65984	1.52e-08	1.67e-07
ENSG00000132485.14	ZRANB2	protein_coding	4603.55	0.560291	0.0990413	5.65715	1.54e-08	1.69e-07
ENSG00000067334.14	DNTTIP2	protein_coding	874.212	-0.90507	0.160171	-5.65064	1.6e-08	1.75e-07
ENSG00000106266.11	SNX8	protein_coding	682.256	1.28578	0.227543	5.65072	1.6e-08	1.75e-07
ENSG00000133460.19	SLC2A11	protein_coding	473.198	0.908105	0.160728	5.64995	1.6e-08	1.76e-07
ENSG00000237441.10	RGL2	protein_coding	308.151	-1.1468	0.202978	-5.64988	1.61e-08	1.76e-07
ENSG00000142396.10	ERVK3-1	protein_coding	575.4	-0.605239	0.107142	-5.64896	1.61e-08	1.77e-07
ENSG00000123572.17	NRK	protein_coding	59.2946	1.78191	0.315481	5.64821	1.62e-08	1.78e-07
ENSG00000198157.11	HMGN5	protein_coding	655.009	0.584009	0.103401	5.648	1.62e-08	1.78e-07
ENSG00000166166.13	TRMT61A	protein_coding	847.235	-0.495885	0.0878927	-5.64193	1.68e-08	1.84e-07
ENSG00000184524.6	CEND1	protein_coding	336.979	0.808215	0.143248	5.64208	1.68e-08	1.84e-07
ENSG00000174282.12	ZBTB4	protein_coding	64.0318	1.30385	0.231221	5.63899	1.71e-08	1.87e-07
ENSG00000175768.13	TOMM5	protein_coding	2671.59	0.550884	0.0977574	5.63521	1.75e-08	1.91e-07
ENSG00000198951.12	NAGA	protein_coding	430.089	0.524542	0.0930829	5.63521	1.75e-08	1.91e-07
ENSG00000124120.11	TTPAL	protein_coding	814.518	0.988346	0.175447	5.63332	1.77e-08	1.93e-07
ENSG00000179950.14	PUF60	protein_coding	3118.36	-0.34944	0.0620541	-5.63122	1.79e-08	1.95e-07
ENSG00000176890.16	TYMS	protein_coding	3196.06	-1.16643	0.20726	-5.62786	1.82e-08	1.99e-07
ENSG00000171840.12	NINJ2	protein_coding	22.1039	-6.0875	1.08165	-5.628	1.82e-08	1.99e-07
ENSG00000237541.4	HLA-DQA2	protein_coding	611.104	2.47323	0.439559	5.62662	1.84e-08	2e-07
ENSG00000189050.16	RNFT1	protein_coding	145.414	-1.24305	0.220906	-5.62707	1.83e-08	2e-07
ENSG00000169684.13	CHRNA5	protein_coding	208.064	-1.16915	0.207868	-5.6245	1.86e-08	2.02e-07
ENSG00000134333.14	LDHA	protein_coding	33921.6	0.239326	0.0425566	5.62371	1.87e-08	2.03e-07
ENSG00000240694.9	PNMA2	protein_coding	32.2174	-2.80116	0.498201	-5.62255	1.88e-08	2.05e-07
ENSG00000026950.17	BTN3A1	protein_coding	394.609	0.785228	0.139665	5.62222	1.89e-08	2.05e-07
ENSG00000178913.8	TAF7	protein_coding	1951.22	-0.463441	0.0824479	-5.62102	1.9e-08	2.06e-07
ENSG00000133812.17	SBF2	protein_coding	283.706	-1.11281	0.197995	-5.62039	1.91e-08	2.07e-07
ENSG00000141971.13	MVB12A	protein_coding	514.58	0.636207	0.113231	5.61865	1.92e-08	2.09e-07
ENSG00000154309.9	DISP1	protein_coding	101.049	-1.74756	0.311529	-5.60962	2.03e-08	2.2e-07
ENSG00000164758.7	MED30	protein_coding	259.47	-0.977842	0.174388	-5.60727	2.06e-08	2.23e-07
ENSG00000108468.15	CBX1	protein_coding	2041.21	0.31826	0.0567876	5.60438	2.09e-08	2.26e-07
ENSG00000140553.18	UNC45A	protein_coding	1476.81	-0.492314	0.0879202	-5.59956	2.15e-08	2.33e-07
ENSG00000198890.9	PRMT6	protein_coding	536.912	-0.642027	0.114662	-5.5993	2.15e-08	2.33e-07
ENSG00000151502.11	VPS26B	protein_coding	526.225	0.639368	0.114202	5.59859	2.16e-08	2.34e-07
ENSG00000213983.12	AP1G2	protein_coding	1464.34	0.953125	0.170242	5.59863	2.16e-08	2.34e-07
ENSG00000198836.11	OPA1	protein_coding	2239.82	0.923084	0.164988	5.59485	2.21e-08	2.39e-07
ENSG00000139291.14	TMEM19	protein_coding	519.358	-0.788124	0.14092	-5.5927	2.24e-08	2.41e-07
ENSG00000113048.17	MRPS27	protein_coding	2175.38	1.00447	0.179639	5.5916	2.25e-08	2.43e-07
ENSG00000196591.12	HDAC2	protein_coding	1977.82	-0.628471	0.112443	-5.58924	2.28e-08	2.46e-07
ENSG00000166432.15	ZMAT1	protein_coding	69.0302	-1.76429	0.315783	-5.58703	2.31e-08	2.49e-07
ENSG00000178209.16	PLEC	protein_coding	1267.73	-0.971972	0.173978	-5.58676	2.31e-08	2.49e-07
ENSG00000104889.7	RNASEH2A	protein_coding	1969.64	1.03871	0.185932	5.58651	2.32e-08	2.5e-07
ENSG00000096996.16	IL12RB1	protein_coding	254.887	-0.861366	0.154216	-5.58546	2.33e-08	2.51e-07
ENSG00000213297.8	ZNF625-ZNF20	protein_coding	98.6674	1.00849	0.180572	5.58498	2.34e-08	2.51e-07
ENSG00000258535.1	AL079307.1	lncRNA	25.1596	-3.29983	0.590777	-5.58557	2.33e-08	2.51e-07
ENSG00000168913.7	ENHO	protein_coding	41.1609	1.50902	0.270301	5.58272	2.37e-08	2.55e-07
ENSG00000163291.14	PAQR3	protein_coding	665.542	1.0738	0.19244	5.57992	2.41e-08	2.59e-07
ENSG00000164949.8	GEM	protein_coding	17.5994	-7.17683	1.28665	-5.57791	2.43e-08	2.61e-07
ENSG00000183576.13	SETD3	protein_coding	1652.19	0.440454	0.0789704	5.57746	2.44e-08	2.62e-07
ENSG00000240303.8	ACAD11	protein_coding	489.909	0.958761	0.171916	5.57693	2.45e-08	2.63e-07
ENSG00000166275.16	BORCS7	protein_coding	223.593	-1.24815	0.22389	-5.57485	2.48e-08	2.66e-07
ENSG00000026025.16	VIM	protein_coding	43.8768	-3.46638	0.621917	-5.57371	2.49e-08	2.67e-07
ENSG00000125912.11	NCLN	protein_coding	2840.21	0.781731	0.140243	5.57411	2.49e-08	2.67e-07
ENSG00000183579.16	ZNRF3	protein_coding	95.9208	-1.51041	0.271038	-5.57269	2.51e-08	2.69e-07
ENSG00000186174.12	BCL9L	protein_coding	462.232	1.1133	0.1998	5.57209	2.52e-08	2.69e-07
ENSG00000140090.18	SLC24A4	protein_coding	56.1764	3.24326	0.582198	5.57071	2.54e-08	2.71e-07
ENSG00000075142.14	SRI	protein_coding	1719.69	-0.755613	0.135798	-5.56424	2.63e-08	2.82e-07
ENSG00000149182.15	ARFGAP2	protein_coding	1560.99	-0.382618	0.0688102	-5.56049	2.69e-08	2.87e-07
ENSG00000104921.15	FCER2	protein_coding	70.2953	-3.69404	0.664353	-5.56036	2.69e-08	2.88e-07
ENSG00000197020.11	ZNF100	protein_coding	166.744	-0.998143	0.179548	-5.55919	2.71e-08	2.89e-07
ENSG00000109255.11	NMU	protein_coding	112.303	0.898753	0.161678	5.55889	2.71e-08	2.9e-07
ENSG00000100027.17	YPEL1	protein_coding	107.958	-2.22666	0.400682	-5.55716	2.74e-08	2.92e-07
ENSG00000126803.9	HSPA2	protein_coding	27.2902	2.09223	0.376515	5.55682	2.75e-08	2.93e-07
[truncated: 58,234 more rows]
