# Supplementary material for: Characterization of target gene regulation by the two Epstein-Barr virus oncogene LMP1 domains essential for B-cell transformation
Source: mBio. 2023 Nov 27;14(6):e02338-23. doi: 10.1128/mbio.02338-23 (PMC10746160; doi:10.1128/mbio.02338-23)
Supplement: Table S7 — Log2 fold changes of gene expression in GM12878 expressing LMP1 targeting vs control sgRNAs. [file mbio.02338-23-s0008.xlsx]

## Sheet: GM12878 LMP1 KO vs Control
Table S7: Log2 Fold Change of Gene Expression in LCLs with LMP1 sgRNA compared to control sgRNA, Related to Figure 1, 8,S1, S9
GENEID	SYMBOL	GENEBIOTYPE	baseMean	log2FoldChange	lfcSE	stat	pvalue	padj
ENSG00000026025.16	VIM	protein_coding	11906.8	1.73956	0.0417249	-41.6912	0	0
ENSG00000090104.12	RGS1	protein_coding	3589.7	-2.06717	0.0561914	36.788	2.87e-296	2.67e-292
ENSG00000122862.5	SRGN	protein_coding	27506.8	-1.00642	0.0294934	34.1236	3.29e-255	2.04e-251
ENSG00000101017.14	CD40	protein_coding	3262.97	-1.64961	0.0532312	30.9896	7.45e-211	3.46e-207
ENSG00000154165.5	GPR15	protein_coding	6412.58	1.39256	0.0461177	-30.1958	2.69e-200	9.99e-197
ENSG00000139722.7	VPS37B	protein_coding	710.589	-3.64898	0.12646	28.8548	4.41e-183	1.37e-179
ENSG00000211898.7	IGHD	IG_C_gene	1383.99	-2.59278	0.0936071	27.6986	7.27e-169	1.93e-165
ENSG00000105246.6	EBI3	protein_coding	6474.78	-1.43344	0.0538453	26.6214	3.84e-156	8.92e-153
ENSG00000132465.12	JCHAIN	protein_coding	12705.7	1.36047	0.0518482	-26.2395	9.41e-152	1.94e-148
ENSG00000099194.6	SCD	protein_coding	4682.88	-1.19914	0.0458908	26.1303	1.65e-150	3.06e-147
ENSG00000102962.5	CCL22	protein_coding	1758.49	-2.52711	0.0970979	26.0264	2.49e-149	4.2e-146
ENSG00000012124.17	CD22	protein_coding	6229.99	-1.18531	0.0458262	25.8654	1.63e-147	2.53e-144
ENSG00000211899.10	IGHM	IG_C_gene	294729	1.11677	0.0431908	-25.8567	2.04e-147	2.92e-144
ENSG00000114200.10	BCHE	protein_coding	1868.54	1.65824	0.0676415	-24.5151	1.02e-132	1.35e-129
ENSG00000144802.11	NFKBIZ	protein_coding	1117.56	-2.32624	0.0963417	24.1457	8.29e-129	1.03e-125
ENSG00000113140.11	SPARC	protein_coding	2142.24	1.47492	0.0611441	-24.1221	1.47e-128	1.7e-125
ENSG00000057657.17	PRDM1	protein_coding	757.593	2.49954	0.104065	-24.019	1.76e-127	1.92e-124
ENSG00000197444.10	OGDHL	protein_coding	495.373	-6.30066	0.266971	23.6005	3.8e-123	3.93e-120
ENSG00000271503.6	CCL5	protein_coding	1687.27	-1.645	0.0697992	23.5677	8.27e-123	8.09e-120
ENSG00000143119.14	CD53	protein_coding	10893.2	0.831796	0.0354509	-23.4634	9.66e-122	8.97e-119
ENSG00000214279.13	SCART1	protein_coding	649.565	-2.86755	0.123288	23.259	1.15e-119	1.02e-116
ENSG00000158050.5	DUSP2	protein_coding	3696.08	-1.53508	0.0663958	23.1201	2.91e-118	2.45e-115
ENSG00000107438.9	PDLIM1	protein_coding	20835.3	0.748234	0.032821	-22.7974	4.86e-115	3.93e-112
ENSG00000079112.10	CDH17	protein_coding	1038.75	2.12651	0.0934511	-22.7553	1.27e-114	9.84e-112
ENSG00000112149.10	CD83	protein_coding	3446.03	-1.21199	0.0533833	22.7035	4.13e-114	3.07e-111
ENSG00000173334.4	TRIB1	protein_coding	1773.69	1.61225	0.0710669	-22.6863	6.11e-114	4.37e-111
ENSG00000150637.9	CD226	protein_coding	624.913	-4.45751	0.19656	22.6776	7.45e-114	5.12e-111
ENSG00000117322.18	CR2	protein_coding	415.327	-5.0098	0.22298	22.4675	8.64e-112	5.73e-109
ENSG00000171766.17	GATM	protein_coding	1414.86	-1.75732	0.078348	22.4297	2.02e-111	1.29e-108
ENSG00000089486.17	CDIP1	protein_coding	1248.42	1.88705	0.0842143	-22.4077	3.31e-111	2.05e-108
ENSG00000253522.6	MIR3142HG	lncRNA	2330.81	-1.44521	0.0647394	22.3235	2.18e-110	1.31e-107
ENSG00000048462.11	TNFRSF17	protein_coding	4380.84	1.03732	0.0466284	-22.2464	1.22e-109	7.09e-107
ENSG00000161671.17	EMC10	protein_coding	919.262	2.02438	0.0929374	-21.7822	3.42e-105	1.93e-102
ENSG00000078081.8	LAMP3	protein_coding	1700.36	-1.66377	0.0764869	21.7523	6.57e-105	3.59e-102
ENSG00000109107.14	ALDOC	protein_coding	2084.09	-1.41918	0.0654086	21.6971	2.19e-104	1.16e-101
ENSG00000161642.18	ZNF385A	protein_coding	972.965	1.93383	0.0896867	-21.5621	4.08e-103	2.11e-100
ENSG00000078596.11	ITM2A	protein_coding	721.569	2.26086	0.105032	-21.5255	8.99e-103	4.51e-100
ENSG00000211949.3	IGHV3-23	IG_V_gene	36127.9	1.02448	0.0484653	-21.1384	3.53e-99	1.72e-96
ENSG00000172005.11	MAL	protein_coding	389.015	-3.47846	0.167493	20.7678	8.47e-96	4.03e-93
ENSG00000163584.18	RPL22L1	protein_coding	5019.63	-1.13454	0.0546937	20.7435	1.4e-95	6.52e-93
ENSG00000104723.21	TUSC3	protein_coding	414.102	-6.52673	0.314774	20.7347	1.69e-95	7.64e-93
ENSG00000074800.16	ENO1	protein_coding	64033.5	-0.579717	0.0281368	20.6036	2.55e-94	1.13e-91
ENSG00000286646.1	AL121933.2	lncRNA	455.336	2.83868	0.138658	-20.4726	3.78e-93	1.63e-90
ENSG00000188404.10	SELL	protein_coding	1384.83	-1.93008	0.0948116	20.357	4.03e-92	1.7e-89
ENSG00000091490.11	SEL1L3	protein_coding	820.224	1.90613	0.0940751	-20.2618	2.79e-91	1.15e-88
ENSG00000056558.11	TRAF1	protein_coding	6360.11	-0.882957	0.043582	20.2597	2.92e-91	1.18e-88
ENSG00000161513.12	FDXR	protein_coding	3914.97	1.15564	0.0573515	-20.1501	2.69e-90	1.06e-87
ENSG00000176204.14	LRRTM4	protein_coding	426.08	-5.58626	0.278097	20.0874	9.5e-90	3.68e-87
ENSG00000135925.9	WNT10A	protein_coding	1657.47	-1.42837	0.0715464	19.9642	1.13e-88	4.28e-86
ENSG00000135245.10	HILPDA	protein_coding	975.493	-1.82188	0.0914207	19.9285	2.3e-88	8.56e-86
ENSG00000163347.6	CLDN1	protein_coding	672.599	2.0678	0.104298	-19.8259	1.78e-87	6.48e-85
ENSG00000116701.15	NCF2	protein_coding	3077.75	-1.34122	0.0682111	19.6628	4.5e-86	1.61e-83
ENSG00000176171.11	BNIP3	protein_coding	1977.04	-1.55568	0.0795639	19.5526	3.92e-85	1.37e-82
ENSG00000211677.2	IGLC2	IG_C_gene	75986.2	0.789566	0.0405334	-19.4794	1.64e-84	5.65e-82
ENSG00000120437.9	ACAT2	protein_coding	3279.77	-0.988295	0.0508244	19.4453	3.2e-84	1.08e-81
ENSG00000131981.16	LGALS3	protein_coding	1339.52	-1.62554	0.0843929	19.2615	1.13e-82	3.75e-80
ENSG00000182771.19	GRID1	protein_coding	461.69	-3.52362	0.183256	19.2278	2.16e-82	7.05e-80
ENSG00000090530.10	P3H2	protein_coding	4639.95	-0.885752	0.0468398	18.9102	9.39e-80	3.01e-77
ENSG00000135218.19	CD36	protein_coding	554.757	-8.54854	0.452804	18.8791	1.69e-79	5.33e-77
ENSG00000139626.16	ITGB7	protein_coding	10050.8	0.712133	0.0377361	-18.8714	1.96e-79	6.07e-77
ENSG00000137573.14	SULF1	protein_coding	703.174	-9.17211	0.49159	18.658	1.09e-77	3.31e-75
ENSG00000145901.16	TNIP1	protein_coding	7291.11	-0.79743	0.0429947	18.5471	8.6e-77	2.58e-74
ENSG00000106211.10	HSPB1	protein_coding	6693.43	-0.818711	0.0444304	18.4268	8.01e-76	2.36e-73
ENSG00000054219.11	LY75	protein_coding	4297.41	-1.05097	0.057872	18.1602	1.07e-73	3.09e-71
ENSG00000114268.12	PFKFB4	protein_coding	726.878	-2.05732	0.113513	18.1242	2.05e-73	5.87e-71
ENSG00000171467.16	ZNF318	protein_coding	1363.54	-2.19002	0.12109	18.0859	4.11e-73	1.16e-70
ENSG00000140379.9	BCL2A1	protein_coding	3054.4	-1.12897	0.062609	18.0321	1.09e-72	3.03e-70
ENSG00000090339.9	ICAM1	protein_coding	5553.8	-0.822133	0.0456608	18.0052	1.77e-72	4.84e-70
ENSG00000186891.14	TNFRSF18	protein_coding	357.948	-3.35986	0.189955	17.6877	5.22e-70	1.41e-67
ENSG00000011590.14	ZBTB32	protein_coding	1811.57	-1.27493	0.0725725	17.5677	4.35e-69	1.16e-66
ENSG00000196141.14	SPATS2L	protein_coding	211.07	-5.52549	0.315747	17.4997	1.44e-68	3.77e-66
ENSG00000181104.7	F2R	protein_coding	5093.11	0.998442	0.0573271	-17.4166	6.18e-68	1.59e-65
ENSG00000166676.17	TVP23A	protein_coding	404.728	-4.50337	0.259086	17.3817	1.13e-67	2.89e-65
ENSG00000102144.15	PGK1	protein_coding	22349.9	-0.577497	0.0333907	17.2952	5.11e-67	1.28e-64
ENSG00000232216.1	IGHV3-43	IG_V_gene	1434.69	1.36055	0.0787094	-17.2858	6.02e-67	1.49e-64
ENSG00000134824.14	FADS2	protein_coding	5975.78	-0.815	0.047228	17.2567	9.96e-67	2.43e-64
ENSG00000081059.20	TCF7	protein_coding	4616.42	-0.850343	0.0493317	17.2372	1.4e-66	3.37e-64
ENSG00000116132.12	PRRX1	protein_coding	816.84	-3.03335	0.176967	17.1408	7.37e-66	1.75e-63
ENSG00000065809.14	FAM107B	protein_coding	4572.55	0.874317	0.0510511	-17.1263	9.44e-66	2.22e-63
ENSG00000163207.7	IVL	protein_coding	420.119	-2.78799	0.163591	17.0425	3.97e-65	9.23e-63
ENSG00000074416.14	MGLL	protein_coding	6608.84	-0.70467	0.0417173	16.8915	5.19e-64	1.19e-61
ENSG00000211640.4	IGLV6-57	IG_V_gene	39626.7	0.734176	0.0437567	-16.7786	3.5e-63	7.93e-61
ENSG00000166173.11	LARP6	protein_coding	659.545	-11.0415	0.65818	16.7758	3.67e-63	8.22e-61
ENSG00000171109.19	MFN1	protein_coding	3049.56	-0.932989	0.0556738	16.7581	4.94e-63	1.09e-60
ENSG00000134333.14	LDHA	protein_coding	29685.4	-0.910455	0.0545708	16.6839	1.72e-62	3.75e-60
ENSG00000152518.8	ZFP36L2	protein_coding	3501.74	0.87399	0.0524352	-16.668	2.24e-62	4.84e-60
ENSG00000135144.7	DTX1	protein_coding	507.984	-1.96733	0.118073	16.6619	2.48e-62	5.3e-60
ENSG00000102265.12	TIMP1	protein_coding	3149.41	-0.932263	0.0560671	16.6276	4.4e-62	9.28e-60
ENSG00000157601.15	MX1	protein_coding	640.498	-1.7954	0.108638	16.5265	2.37e-61	4.94e-59
ENSG00000103064.15	SLC7A6	protein_coding	2839.62	1.32479	0.0804026	-16.477	5.37e-61	1.11e-58
ENSG00000008517.18	IL32	protein_coding	5443.95	-0.822374	0.0499388	16.4676	6.27e-61	1.28e-58
ENSG00000077150.20	NFKB2	protein_coding	8086.95	-1.01439	0.0618232	16.4079	1.68e-60	3.39e-58
ENSG00000108576.10	SLC6A4	protein_coding	312.091	-2.94001	0.179267	16.4001	1.91e-60	3.81e-58
ENSG00000133454.16	MYO18B	protein_coding	231.161	-3.35273	0.205172	16.3411	5.03e-60	9.95e-58
ENSG00000160752.15	FDPS	protein_coding	9568.61	-0.728088	0.0445805	16.332	5.85e-60	1.14e-57
ENSG00000145911.6	N4BP3	protein_coding	1024.75	-1.40099	0.0858061	16.3273	6.31e-60	1.22e-57
ENSG00000136153.20	LMO7	protein_coding	1529.9	1.487	0.0916331	-16.2278	3.21e-59	6.14e-57
ENSG00000145990.11	GFOD1	protein_coding	1746.67	-1.0921	0.0674425	16.1931	5.64e-59	1.07e-56
ENSG00000112972.15	HMGCS1	protein_coding	3406.16	-0.921599	0.0570085	16.166	8.76e-59	1.64e-56
ENSG00000085117.12	CD82	protein_coding	4660.89	-0.952327	0.0589498	16.1549	1.05e-58	1.95e-56
ENSG00000101938.15	CHRDL1	protein_coding	225.38	-5.38129	0.333681	16.127	1.65e-58	3.03e-56
ENSG00000132507.18	EIF5A	protein_coding	19707.2	-0.620148	0.0386084	16.0625	4.67e-58	8.51e-56
ENSG00000170581.14	STAT2	protein_coding	2524.17	1.05028	0.0655078	-16.0329	7.53e-58	1.36e-55
ENSG00000197635.11	DPP4	protein_coding	225.631	-3.86028	0.241079	16.0125	1.04e-57	1.87e-55
ENSG00000008056.14	SYN1	protein_coding	205.721	-4.70595	0.295043	15.9501	2.85e-57	5.04e-55
ENSG00000255375.3	AL078612.2	lncRNA	207.48	-4.68358	0.294542	15.9012	6.21e-57	1.09e-54
ENSG00000072110.15	ACTN1	protein_coding	436.95	-2.48925	0.157603	15.7944	3.4e-56	5.9e-54
ENSG00000183166.11	CALN1	protein_coding	783.228	1.52638	0.0971066	-15.7186	1.13e-55	1.94e-53
ENSG00000133639.6	BTG1	protein_coding	8653.71	0.621764	0.0396009	-15.7008	1.49e-55	2.55e-53
ENSG00000213886.4	UBD	protein_coding	1555.19	-1.41634	0.0904948	15.6511	3.26e-55	5.51e-53
ENSG00000096384.20	HSP90AB1	protein_coding	54036.6	-0.508782	0.032546	15.6327	4.36e-55	7.3e-53
ENSG00000198561.15	CTNND1	protein_coding	4032.22	0.846232	0.0541921	-15.6154	5.72e-55	9.48e-53
ENSG00000157483.9	MYO1E	protein_coding	899.96	-5.14419	0.329596	15.6076	6.47e-55	1.06e-52
ENSG00000171314.9	PGAM1	protein_coding	28787.9	-0.468926	0.0300684	15.5953	7.83e-55	1.27e-52
ENSG00000256597.3	LINC02393	lncRNA	175.956	-4.66213	0.298946	15.5952	7.85e-55	1.27e-52
ENSG00000239264.9	TXNDC5	protein_coding	6937.76	0.63472	0.0407821	-15.5637	1.28e-54	2.06e-52
ENSG00000104921.15	FCER2	protein_coding	20008.7	-0.605581	0.0391129	15.4829	4.53e-54	7.19e-52
ENSG00000120738.8	EGR1	protein_coding	786.178	-1.56254	0.101027	15.4666	5.83e-54	9.19e-52
ENSG00000064655.19	EYA2	protein_coding	199.622	-5.93842	0.385657	15.3982	1.68e-53	2.63e-51
ENSG00000137331.12	IER3	protein_coding	2201.87	-0.935634	0.0608208	15.3835	2.11e-53	3.27e-51
ENSG00000064666.15	CNN2	protein_coding	6056.11	0.721471	0.0469899	-15.3537	3.34e-53	5.13e-51
ENSG00000167702.13	KIFC2	protein_coding	880.049	1.60431	0.104659	-15.3289	4.9e-53	7.4e-51
ENSG00000142583.18	SLC2A5	protein_coding	1067.7	1.31611	0.0858559	-15.3292	4.88e-53	7.4e-51
ENSG00000196730.13	DAPK1	protein_coding	1022.56	-1.62953	0.106878	15.2467	1.73e-52	2.59e-50
ENSG00000104059.4	FAM189A1	protein_coding	182.797	-3.78255	0.249138	15.1826	4.61e-52	6.86e-50
ENSG00000160789.23	LMNA	protein_coding	3130.67	-0.967366	0.0639609	15.1243	1.12e-51	1.65e-49
ENSG00000149054.16	ZNF215	protein_coding	207.658	-4.77138	0.315725	15.1125	1.34e-51	1.96e-49
ENSG00000234883.6	MIR155HG	lncRNA	2462.26	-0.958596	0.0634851	15.0996	1.63e-51	2.37e-49
ENSG00000131401.11	NAPSB	transcribed_unprocessed_pseudogene	1767.89	1.28692	0.0852615	-15.0938	1.78e-51	2.56e-49
ENSG00000026508.20	CD44	protein_coding	297.495	-2.75178	0.18343	15.0019	7.14e-51	1.02e-48
ENSG00000114480.13	GBE1	protein_coding	4321.65	-0.756972	0.0505136	14.9855	9.13e-51	1.29e-48
ENSG00000196839.13	ADA	protein_coding	5795.81	0.68536	0.0458158	-14.959	1.36e-50	1.91e-48
ENSG00000135077.9	HAVCR2	protein_coding	458.388	-2.07198	0.138892	14.9179	2.52e-50	3.52e-48
ENSG00000130775.16	THEMIS2	protein_coding	2060.46	-0.966505	0.0651579	14.8333	8.93e-50	1.24e-47
ENSG00000088367.23	EPB41L1	protein_coding	149.702	-4.66554	0.314574	14.8313	9.19e-50	1.27e-47
ENSG00000198355.5	PIM3	protein_coding	3139.9	-0.855321	0.0577478	14.8113	1.24e-49	1.69e-47
ENSG00000115009.13	CCL20	protein_coding	266.461	-2.69867	0.183013	14.7458	3.28e-49	4.44e-47
ENSG00000111674.9	ENO2	protein_coding	4057.57	-0.760088	0.0515612	14.7415	3.49e-49	4.7e-47
ENSG00000130766.5	SESN2	protein_coding	1412.47	1.06694	0.0724908	-14.7182	4.92e-49	6.58e-47
ENSG00000064886.14	CHI3L2	protein_coding	737.663	-1.52279	0.10352	14.7101	5.55e-49	7.36e-47
ENSG00000179873.14	NLRP11	protein_coding	291.521	-2.66477	0.182053	14.6373	1.62e-48	2.14e-46
ENSG00000116962.15	NID1	protein_coding	792.421	-1.53764	0.105224	14.6131	2.32e-48	3.03e-46
ENSG00000247982.6	LINC00926	lncRNA	1066.83	-1.36311	0.0936821	14.5504	5.81e-48	7.55e-46
ENSG00000150625.16	GPM6A	protein_coding	333.532	-8.25607	0.567668	14.5438	6.39e-48	8.25e-46
ENSG00000158517.15	NCF1	protein_coding	5383.39	-0.710631	0.048913	14.5285	8e-48	1.03e-45
ENSG00000105835.13	NAMPT	protein_coding	2158.99	-1.02015	0.0706079	14.4481	2.58e-47	3.28e-45
ENSG00000126457.22	PRMT1	protein_coding	11816.3	-0.601733	0.0416702	14.4404	2.88e-47	3.64e-45
ENSG00000161791.14	FMNL3	protein_coding	2851.76	-0.758664	0.0529447	14.3294	1.43e-46	1.8e-44
ENSG00000178773.15	CPNE7	protein_coding	494.292	2.20823	0.154786	-14.2663	3.55e-46	4.42e-44
ENSG00000157470.12	FAM81A	protein_coding	176.937	-5.79946	0.406637	14.262	3.77e-46	4.67e-44
ENSG00000058453.17	CROCC	protein_coding	483.021	-2.22759	0.157182	14.1721	1.36e-45	1.68e-43
ENSG00000108561.8	C1QBP	protein_coding	8421.13	-0.542315	0.0383073	14.157	1.69e-45	2.07e-43
ENSG00000168685.15	IL7R	protein_coding	1333.76	1.13657	0.0804078	-14.135	2.31e-45	2.81e-43
ENSG00000163346.17	PBXIP1	protein_coding	1456.53	1.01554	0.0719006	-14.1242	2.69e-45	3.25e-43
ENSG00000047634.15	SCML1	protein_coding	152.956	-5.53765	0.393238	14.0822	4.89e-45	5.86e-43
ENSG00000171502.15	COL24A1	protein_coding	836.949	1.32809	0.094441	-14.0626	6.45e-45	7.68e-43
ENSG00000165732.13	DDX21	protein_coding	5203.06	-0.646294	0.0459902	14.0529	7.4e-45	8.76e-43
ENSG00000128050.9	PAICS	protein_coding	10670.6	-0.58344	0.0416014	14.0245	1.1e-44	1.3e-42
ENSG00000142864.15	SERBP1	protein_coding	9715.59	-0.530086	0.0379378	13.9725	2.29e-44	2.68e-42
ENSG00000272734.1	ADIRF-AS1	lncRNA	274.929	-2.56831	0.183816	13.9722	2.3e-44	2.68e-42
ENSG00000277443.3	MARCKS	protein_coding	4967.06	-0.6969	0.0499162	13.9614	2.68e-44	3.09e-42
ENSG00000205592.15	MUC19	protein_coding	377.376	-2.07249	0.148574	13.9493	3.18e-44	3.65e-42
ENSG00000166347.19	CYB5A	protein_coding	1342.79	-1.07157	0.0769815	13.9199	4.8e-44	5.47e-42
ENSG00000113387.12	SUB1	protein_coding	15958.1	0.655191	0.0471659	-13.8912	7.16e-44	8.11e-42
ENSG00000249395.4	CASC9	lncRNA	198.439	-6.79637	0.493557	13.7702	3.85e-43	4.34e-41
ENSG00000181577.16	C6orf223	lncRNA	1178.94	-1.29287	0.0940662	13.7443	5.51e-43	6.17e-41
ENSG00000104140.7	RHOV	protein_coding	1774.28	-0.940642	0.0684488	13.7423	5.67e-43	6.3e-41
ENSG00000175471.19	MCTP1	protein_coding	623.585	-1.60172	0.116558	13.7418	5.71e-43	6.31e-41
ENSG00000125735.11	TNFSF14	protein_coding	907.357	-1.20553	0.0880164	13.6966	1.06e-42	1.17e-40
ENSG00000115902.11	SLC1A4	protein_coding	2407.44	0.801021	0.0587619	-13.6316	2.6e-42	2.84e-40
ENSG00000089012.14	SIRPG	protein_coding	369.185	-1.91686	0.140963	13.5983	4.1e-42	4.45e-40
ENSG00000120949.15	TNFRSF8	protein_coding	3436.78	-0.930087	0.0685562	13.5668	6.3e-42	6.81e-40
ENSG00000120899.18	PTK2B	protein_coding	11322.3	-0.644791	0.0475403	13.563	6.63e-42	7.12e-40
ENSG00000216490.4	IFI30	protein_coding	6916.54	-0.740791	0.0546513	13.5549	7.42e-42	7.92e-40
ENSG00000285972.1	CERNA2	lncRNA	2956.01	0.690475	0.0511898	-13.4885	1.83e-41	1.94e-39
ENSG00000174004.6	NRROS	protein_coding	2198.86	-0.827123	0.0613859	13.4741	2.22e-41	2.34e-39
ENSG00000140105.18	WARS1	protein_coding	6380.82	-0.777107	0.0577676	13.4523	2.98e-41	3.13e-39
ENSG00000135679.25	MDM2	protein_coding	2202.08	-1.25163	0.0930976	-13.4443	3.33e-41	3.47e-39
ENSG00000124766.7	SOX4	protein_coding	2048.68	0.974043	0.0727261	-13.3933	6.62e-41	6.87e-39
ENSG00000107562.16	CXCL12	protein_coding	167.064	-4.98148	0.372311	13.3799	7.93e-41	8.18e-39
ENSG00000147649.10	MTDH	protein_coding	6565.56	0.694738	0.0519812	-13.3652	9.66e-41	9.92e-39
ENSG00000211772.11	TRBC2	TR_C_gene	521.907	-1.57453	0.118048	13.3381	1.39e-40	1.42e-38
ENSG00000064115.11	TM7SF3	protein_coding	4158.41	0.622362	0.0467265	-13.3193	1.79e-40	1.82e-38
ENSG00000100024.15	UPB1	protein_coding	590.337	-1.49219	0.112167	13.3033	2.21e-40	2.24e-38
ENSG00000044574.9	HSPA5	protein_coding	26560.2	0.414369	0.0312269	-13.2696	3.47e-40	3.49e-38
ENSG00000185008.17	ROBO2	protein_coding	149.575	-6.19676	0.468427	13.2289	5.98e-40	5.97e-38
ENSG00000111678.11	C12orf57	protein_coding	3688.48	0.805868	0.0610473	-13.2007	8.69e-40	8.63e-38
ENSG00000196735.13	HLA-DQA1	protein_coding	7560.07	-0.592805	0.0449675	13.183	1.1e-39	1.09e-37
ENSG00000120438.12	TCP1	protein_coding	11198.7	-0.494307	0.0375502	13.1639	1.42e-39	1.39e-37
ENSG00000136167.15	LCP1	protein_coding	51534.4	-0.518894	0.0395784	13.1105	2.87e-39	2.8e-37
ENSG00000167207.14	NOD2	protein_coding	234.511	-2.7577	0.210617	13.0934	3.59e-39	3.49e-37
ENSG00000139352.4	ASCL1	protein_coding	2642.58	-0.846897	0.0648267	13.064	5.29e-39	5.12e-37
ENSG00000114948.13	ADAM23	protein_coding	5355.99	0.740874	0.0567136	-13.0634	5.33e-39	5.13e-37
ENSG00000162849.16	KIF26B	protein_coding	571.337	-1.64118	0.12571	13.0553	5.93e-39	5.68e-37
ENSG00000157680.16	DGKI	protein_coding	122.996	-4.80287	0.368087	13.0482	6.51e-39	6.2e-37
ENSG00000167972.14	ABCA3	protein_coding	1304.78	1.08742	0.0833532	-13.0459	6.7e-39	6.35e-37
ENSG00000143847.15	PPFIA4	protein_coding	224.463	-2.82899	0.217282	13.0199	9.43e-39	8.89e-37
ENSG00000166949.17	SMAD3	protein_coding	400.63	-2.16826	0.166901	12.9913	1.37e-38	1.29e-36
ENSG00000256039.2	LINC02446	lncRNA	3775.52	0.619303	0.0476978	-12.9839	1.51e-38	1.41e-36
ENSG00000167552.15	TUBA1A	protein_coding	1488.32	0.922875	0.071172	-12.9668	1.89e-38	1.75e-36
ENSG00000104490.18	NCALD	protein_coding	3612.95	0.759069	0.0586266	-12.9475	2.43e-38	2.24e-36
ENSG00000185090.15	MANEAL	protein_coding	141.031	-4.45677	0.345307	12.9067	4.13e-38	3.79e-36
ENSG00000082074.19	FYB1	protein_coding	327.397	-2.77868	0.215401	12.9	4.5e-38	4.12e-36
ENSG00000088992.18	TESC	protein_coding	886.337	-1.17634	0.0911948	12.8992	4.55e-38	4.14e-36
ENSG00000123933.17	MXD4	protein_coding	1452.94	1.03721	0.0806373	-12.8626	7.3e-38	6.62e-36
ENSG00000110042.8	DTX4	protein_coding	3118.5	-0.949257	0.0738257	12.8581	7.75e-38	6.99e-36
ENSG00000249196.6	TMEM132D-AS1	lncRNA	128.636	-3.76503	0.294344	12.7912	1.84e-37	1.65e-35
ENSG00000164116.17	GUCY1A1	protein_coding	132.86	-6.08982	0.478693	12.7218	4.48e-37	4e-35
ENSG00000125148.7	MT2A	protein_coding	517.3	-1.47512	0.116241	12.6902	6.71e-37	5.96e-35
ENSG00000148334.16	PTGES2	protein_coding	2702.1	-0.737181	0.0581551	12.6761	8.02e-37	7.09e-35
ENSG00000120217.14	CD274	protein_coding	1077.56	1.15975	0.0916997	12.6472	1.16e-36	1.02e-34
ENSG00000164032.12	H2AZ1	protein_coding	23564.5	0.427114	0.0338281	-12.626	1.52e-36	1.33e-34
ENSG00000144381.18	HSPD1	protein_coding	24978.5	-0.398283	0.0315577	12.6208	1.62e-36	1.41e-34
ENSG00000135842.17	NIBAN1	protein_coding	649.075	1.56233	0.124549	-12.5439	4.29e-36	3.73e-34
ENSG00000163931.16	TKT	protein_coding	11977.5	-0.484662	0.0386505	12.5396	4.53e-36	3.92e-34
ENSG00000110047.18	EHD1	protein_coding	5999.89	0.861659	0.0690618	-12.4766	1e-35	8.61e-34
ENSG00000110090.13	CPT1A	protein_coding	129.5	-3.45563	0.277157	12.4681	1.11e-35	9.54e-34
ENSG00000164163.11	ABCE1	protein_coding	4335.61	-0.65998	0.0530923	12.4308	1.78e-35	1.52e-33
ENSG00000152076.19	CCDC74B	protein_coding	2386.32	0.898379	0.0723447	-12.418	2.09e-35	1.76e-33
ENSG00000197632.9	SERPINB2	protein_coding	110.229	-4.54409	0.365918	12.4183	2.08e-35	1.76e-33
ENSG00000204642.14	HLA-F	protein_coding	4520.74	-0.612256	0.0495897	12.3464	5.09e-35	4.28e-33
ENSG00000176973.8	FAM89B	protein_coding	862.771	1.14489	0.0927473	-12.3441	5.24e-35	4.38e-33
ENSG00000154760.14	SLFN13	protein_coding	2291.98	0.800654	0.0649601	-12.3253	6.62e-35	5.51e-33
ENSG00000213585.11	VDAC1	protein_coding	12735.1	-0.486323	0.0394648	12.323	6.81e-35	5.65e-33
ENSG00000196968.11	FUT11	protein_coding	428.006	-1.58704	0.128961	12.3064	8.37e-35	6.91e-33
ENSG00000133872.14	SARAF	protein_coding	3596.26	0.589195	0.0479569	-12.2859	1.08e-34	8.86e-33
ENSG00000004478.8	FKBP4	protein_coding	6210.09	-0.588189	0.0479852	12.2577	1.53e-34	1.25e-32
ENSG00000003096.14	KLHL13	protein_coding	604.452	1.63753	0.133816	-12.2371	1.97e-34	1.6e-32
ENSG00000067167.8	TRAM1	protein_coding	4551.02	0.66621	0.0544915	-12.2259	2.26e-34	1.83e-32
ENSG00000110777.12	POU2AF1	protein_coding	8994.62	0.502931	0.0411602	-12.2189	2.46e-34	1.99e-32
ENSG00000111962.8	UST	protein_coding	430.045	-2.29285	0.187681	12.2167	2.53e-34	2.04e-32
ENSG00000106415.13	GLCCI1	protein_coding	2144.26	0.842827	0.0692278	-12.1747	4.24e-34	3.4e-32
ENSG00000132185.18	FCRLA	protein_coding	2616.65	1.04209	0.0857189	-12.157	5.26e-34	4.2e-32
ENSG00000114054.14	PCCB	protein_coding	3381.45	-0.637421	0.0524851	12.1448	6.11e-34	4.85e-32
ENSG00000107719.9	PALD1	protein_coding	1098.78	-0.999509	0.082366	12.135	6.89e-34	5.45e-32
ENSG00000116014.10	KISS1R	protein_coding	180.132	-7.51258	0.620244	12.1123	9.09e-34	7.16e-32
ENSG00000253234.1	IGLV2-5	IG_V_pseudogene	2892.63	0.832269	0.0688094	-12.0953	1.12e-33	8.77e-32
ENSG00000150753.12	CCT5	protein_coding	11044.5	-0.438749	0.0363155	12.0816	1.32e-33	1.03e-31
ENSG00000072682.20	P4HA2	protein_coding	694.533	-1.4111	0.117094	12.051	1.92e-33	1.49e-31
ENSG00000245694.10	CRNDE	lncRNA	1194.03	-1.08764	0.0902818	12.0472	2.01e-33	1.55e-31
ENSG00000160285.15	LSS	protein_coding	2830.1	-0.735757	0.0610843	12.045	2.06e-33	1.59e-31
ENSG00000213931.7	HBE1	protein_coding	656.291	1.3233	0.109887	-12.0424	2.13e-33	1.63e-31
ENSG00000198818.10	SFT2D1	protein_coding	2737.42	-0.701369	0.0584823	11.9928	3.87e-33	2.96e-31
ENSG00000117090.15	SLAMF1	protein_coding	4586.22	-0.604444	0.0504748	11.9752	4.8e-33	3.65e-31
ENSG00000120889.13	TNFRSF10B	protein_coding	6367.72	0.478766	0.0400595	-11.9514	6.39e-33	4.84e-31
ENSG00000118503.15	TNFAIP3	protein_coding	7740.85	-0.557896	0.0467864	11.9243	8.84e-33	6.68e-31
ENSG00000115484.15	CCT4	protein_coding	9914.17	-0.524865	0.0440247	11.9221	9.08e-33	6.83e-31
ENSG00000162738.6	VANGL2	protein_coding	426.797	1.58936	0.133346	-11.9191	9.41e-33	7.05e-31
ENSG00000249568.1	AC104793.1	lncRNA	104.848	-5.09659	0.429763	11.8591	1.93e-32	1.44e-30
ENSG00000196405.13	EVL	protein_coding	9487.9	0.537508	0.0453494	-11.8526	2.09e-32	1.55e-30
ENSG00000099958.15	DERL3	protein_coding	993.457	1.21427	0.102467	-11.8504	2.14e-32	1.58e-30
ENSG00000169220.18	RGS14	protein_coding	2309.8	-0.850845	0.0718637	11.8397	2.43e-32	1.79e-30
ENSG00000235823.3	OLMALINC	lncRNA	753.466	-1.1816	0.099847	11.8341	2.6e-32	1.91e-30
ENSG00000164742.16	ADCY1	protein_coding	121.914	-7.77125	0.657428	11.8207	3.05e-32	2.23e-30
ENSG00000183785.16	TUBA8	protein_coding	793.752	-1.16418	0.0988389	11.7786	5.03e-32	3.67e-30
ENSG00000120669.16	SOHLH2	protein_coding	168.983	-7.30605	0.620322	11.7778	5.08e-32	3.69e-30
ENSG00000133789.15	SWAP70	protein_coding	1158.88	-0.95178	0.0808211	11.7764	5.17e-32	3.74e-30
ENSG00000109971.14	HSPA8	protein_coding	41495.9	-0.392924	0.0333732	11.7736	5.34e-32	3.84e-30
ENSG00000196684.12	HSH2D	protein_coding	3269.15	0.703915	0.0598878	-11.7539	6.74e-32	4.84e-30
ENSG00000114023.15	FAM162A	protein_coding	2427.93	-0.771363	0.0658635	11.7115	1.11e-31	7.95e-30
ENSG00000099956.20	SMARCB1	protein_coding	4611.32	-0.546076	0.046641	11.7081	1.16e-31	8.25e-30
ENSG00000149564.12	ESAM	protein_coding	128.225	-6.55452	0.559996	11.7046	1.21e-31	8.56e-30
ENSG00000132274.16	TRIM22	protein_coding	7093.17	0.610679	0.0522899	-11.6787	1.64e-31	1.16e-29
ENSG00000163975.12	MELTF	protein_coding	1327.11	-1.05139	0.0900541	11.6751	1.71e-31	1.2e-29
ENSG00000135069.14	PSAT1	protein_coding	1916.3	-0.722786	0.061937	11.6697	1.82e-31	1.28e-29
ENSG00000112659.14	CUL9	protein_coding	1585.98	1.04278	0.0897045	-11.6246	3.09e-31	2.16e-29
ENSG00000133026.13	MYH10	protein_coding	990.771	1.20892	0.104093	-11.6139	3.5e-31	2.44e-29
ENSG00000067057.18	PFKP	protein_coding	6769.15	-0.543523	0.0468074	11.6119	3.59e-31	2.49e-29
ENSG00000148814.18	LRRC27	protein_coding	73.6086	-4.77759	0.411719	11.604	3.93e-31	2.72e-29
ENSG00000134243.12	SORT1	protein_coding	220.255	2.07289	0.179088	-11.5747	5.54e-31	3.81e-29
ENSG00000151491.14	EPS8	protein_coding	487.012	-1.73264	0.149938	11.5557	6.9e-31	4.73e-29
ENSG00000124767.7	GLO1	protein_coding	3433	-0.58413	0.0505567	11.5539	7.05e-31	4.82e-29
ENSG00000143013.13	LMO4	protein_coding	710.608	1.23055	0.106678	-11.5352	8.77e-31	5.97e-29
ENSG00000169230.10	PRELID1	protein_coding	7062.52	-0.516172	0.0447487	11.5349	8.8e-31	5.97e-29
ENSG00000186352.9	ANKRD37	protein_coding	903.227	-1.05758	0.091716	11.5311	9.2e-31	6.22e-29
ENSG00000104856.14	RELB	protein_coding	2014.78	-0.806495	0.0699723	11.5259	9.77e-31	6.57e-29
ENSG00000069667.16	RORA	protein_coding	645.57	-1.23553	0.107231	11.5221	1.02e-30	6.85e-29
ENSG00000163655.16	GMPS	protein_coding	3384.8	-0.710996	0.0617216	11.5194	1.05e-30	7.04e-29
ENSG00000177105.10	RHOG	protein_coding	3325.05	-0.5702	0.0495626	11.5046	1.25e-30	8.32e-29
ENSG00000156738.18	MS4A1	protein_coding	11505.6	-0.48814	0.0427461	11.4195	3.34e-30	2.22e-28
ENSG00000177595.18	PIDD1	protein_coding	2461.63	0.73628	0.0648537	-11.3529	7.17e-30	4.74e-28
ENSG00000167302.11	TEPSIN	protein_coding	1178.06	0.897767	0.0792728	-11.325	9.86e-30	6.5e-28
ENSG00000161960.16	EIF4A1	protein_coding	21573.6	-0.421376	0.0372139	11.3231	1.01e-29	6.62e-28
ENSG00000182578.14	CSF1R	protein_coding	361.502	-1.51875	0.134147	11.3215	1.03e-29	6.72e-28
ENSG00000115687.14	PASK	protein_coding	1552.65	-0.977022	0.0865183	11.2927	1.43e-29	9.3e-28
ENSG00000144895.12	EIF2A	protein_coding	3409.73	-0.695702	0.0616098	11.2921	1.44e-29	9.33e-28
ENSG00000115415.20	STAT1	protein_coding	957.915	-1.37274	0.121758	11.2743	1.76e-29	1.14e-27
ENSG00000168081.9	PNOC	protein_coding	610.579	1.23654	0.10986	-11.2556	2.17e-29	1.4e-27
ENSG00000140968.11	IRF8	protein_coding	2262.83	-0.878953	0.0781014	11.254	2.21e-29	1.42e-27
ENSG00000136295.15	TTYH3	protein_coding	3379.61	0.712084	0.0636267	-11.1916	4.48e-29	2.87e-27
ENSG00000116120.11	FARSB	protein_coding	2864.24	-0.603886	0.0539812	11.187	4.72e-29	3.02e-27
ENSG00000260896.6	ARLNC1	lncRNA	1391.17	1.36067	0.121779	-11.1732	5.51e-29	3.51e-27
ENSG00000169245.6	CXCL10	protein_coding	867.677	1.15621	0.1036	-11.1604	6.37e-29	4.04e-27
ENSG00000254607.2	AP001783.1	lncRNA	429.207	-1.6016	0.143553	11.1569	6.63e-29	4.19e-27
ENSG00000243927.6	MRPS6	protein_coding	2538.77	0.720449	0.0647625	-11.1245	9.54e-29	6.01e-27
ENSG00000244509.4	APOBEC3C	protein_coding	3620.99	0.541173	0.0487093	-11.1103	1.12e-28	7.02e-27
ENSG00000114013.16	CD86	protein_coding	1345.79	-0.906217	0.0815954	11.1062	1.17e-28	7.32e-27
ENSG00000168918.14	INPP5D	protein_coding	6416.01	0.534889	0.0481801	-11.1019	1.23e-28	7.66e-27
ENSG00000122786.20	CALD1	protein_coding	113.659	-5.55293	0.500262	11.1001	1.25e-28	7.79e-27
ENSG00000155093.19	PTPRN2	protein_coding	142.897	-6.4727	0.584207	11.0795	1.58e-28	9.77e-27
ENSG00000168172.9	HOOK3	protein_coding	767.312	1.47446	0.133491	-11.0453	2.31e-28	1.43e-26
ENSG00000070081.17	NUCB2	protein_coding	1131.75	0.876314	0.0794381	-11.0314	2.7e-28	1.66e-26
ENSG00000138722.10	MMRN1	protein_coding	173.418	-7.49014	0.679447	11.0239	2.93e-28	1.8e-26
ENSG00000118985.16	ELL2	protein_coding	2711.7	1.05896	0.0963027	-10.9961	3.99e-28	2.44e-26
ENSG00000145819.18	ARHGAP26	protein_coding	2133.99	-0.881455	0.0802648	10.9818	4.67e-28	2.85e-26
ENSG00000115590.14	IL1R2	protein_coding	185.342	-2.48518	0.22656	10.9692	5.38e-28	3.26e-26
ENSG00000172575.12	RASGRP1	protein_coding	551.786	-1.30439	0.118968	10.9642	5.68e-28	3.44e-26
ENSG00000196365.12	LONP1	protein_coding	4782.32	-0.505106	0.0461313	10.9493	6.7e-28	4.04e-26
ENSG00000174652.19	ZNF266	protein_coding	1973.49	0.684676	0.0625436	-10.9472	6.85e-28	4.12e-26
ENSG00000251002.8	AC244502.1	lncRNA	823.16	-1.11415	0.102176	10.9043	1.1e-27	6.59e-26
ENSG00000095397.16	WHRN	protein_coding	1580.95	-0.841399	0.0772525	10.8915	1.26e-27	7.56e-26
ENSG00000160932.11	LY6E	protein_coding	2949.43	-0.607382	0.0557941	10.8861	1.34e-27	7.99e-26
ENSG00000109762.16	SNX25	protein_coding	3426.7	0.56509	0.0519517	-10.8772	1.48e-27	8.79e-26
ENSG00000159388.6	BTG2	protein_coding	4491	0.524059	0.0482972	-10.8507	1.98e-27	1.17e-25
ENSG00000145220.14	LYAR	protein_coding	1386.8	-0.800127	0.0738005	10.8418	2.18e-27	1.29e-25
ENSG00000197122.12	SRC	protein_coding	4389.82	0.588775	0.0546483	-10.7739	4.57e-27	2.69e-25
ENSG00000157193.18	LRP8	protein_coding	1396.21	-0.952867	0.0884843	10.7688	4.83e-27	2.83e-25
ENSG00000186350.12	RXRA	protein_coding	998.053	-1.02623	0.0953251	10.7655	5.01e-27	2.93e-25
ENSG00000116016.14	EPAS1	protein_coding	124.254	-4.59172	0.427758	10.7344	7.02e-27	4.09e-25
ENSG00000167173.19	C15orf39	protein_coding	5030.38	0.551336	0.0513892	-10.7286	7.47e-27	4.34e-25
ENSG00000138629.16	UBL7	protein_coding	3452.42	0.667848	0.0623336	-10.7141	8.74e-27	5.06e-25
ENSG00000211964.3	IGHV3-48	IG_V_gene	534.657	1.27499	0.119049	-10.7098	9.16e-27	5.28e-25
ENSG00000114126.18	TFDP2	protein_coding	1580.89	-0.874023	0.081705	10.6973	1.05e-26	6.03e-25
ENSG00000217801.10	AL390719.1	transcribed_unprocessed_pseudogene	177.787	-2.28611	0.214333	10.6662	1.47e-26	8.4e-25
ENSG00000272259.5	LINC01749	lncRNA	489.013	-1.52245	0.142813	10.6605	1.56e-26	8.91e-25
ENSG00000100600.15	LGMN	protein_coding	87.2397	-4.28366	0.40203	10.6551	1.65e-26	9.41e-25
ENSG00000113356.13	POLR3G	protein_coding	488.55	-1.35633	0.127372	10.6486	1.77e-26	1.01e-24
ENSG00000265972.6	TXNIP	protein_coding	1169.26	0.976649	0.0917417	-10.6456	1.83e-26	1.03e-24
ENSG00000196126.11	HLA-DRB1	protein_coding	43167.9	-0.441	0.0415473	10.6144	2.55e-26	1.44e-24
ENSG00000184792.16	OSBP2	protein_coding	257.561	1.98568	0.187174	-10.6088	2.71e-26	1.53e-24
ENSG00000135269.18	TES	protein_coding	723.134	-1.07656	0.101529	10.6035	2.87e-26	1.61e-24
ENSG00000044524.11	EPHA3	protein_coding	645.923	-1.14784	0.108287	10.6001	2.98e-26	1.67e-24
ENSG00000163060.8	TEKT4	protein_coding	131.982	-3.05712	0.290366	10.5285	6.38e-26	3.56e-24
ENSG00000001630.17	CYP51A1	protein_coding	1488.21	-0.812148	0.0771693	10.5242	6.68e-26	3.72e-24
ENSG00000115738.10	ID2	protein_coding	1471.19	-0.77212	0.073465	10.51	7.77e-26	4.31e-24
ENSG00000175115.13	PACS1	protein_coding	3217.69	0.568006	0.0540637	-10.5062	8.09e-26	4.47e-24
ENSG00000111669.15	TPI1	protein_coding	22645.6	-0.39494	0.0375968	10.5046	8.23e-26	4.53e-24
ENSG00000125520.14	SLC2A4RG	protein_coding	1625.36	0.954797	0.0909319	-10.5001	8.63e-26	4.74e-24
ENSG00000185551.15	NR2F2	protein_coding	1729.33	-0.758468	0.0723033	10.4901	9.59e-26	5.26e-24
ENSG00000087842.11	PIR	protein_coding	124.942	-3.40216	0.326522	10.4194	2.02e-25	1.11e-23
ENSG00000168675.19	LDLRAD4	protein_coding	311.637	-1.9471	0.186963	10.4143	2.13e-25	1.16e-23
ENSG00000142347.19	MYO1F	protein_coding	328.924	1.74265	0.167808	-10.3848	2.91e-25	1.57e-23
ENSG00000089220.5	PEBP1	protein_coding	11401	0.442553	0.0426119	-10.3857	2.88e-25	1.57e-23
ENSG00000107551.21	RASSF4	protein_coding	3283.85	-0.529812	0.0510351	10.3813	3.02e-25	1.63e-23
ENSG00000182899.17	RPL35A	protein_coding	22678.6	-0.511504	0.0493167	10.3718	3.33e-25	1.79e-23
ENSG00000179388.9	EGR3	protein_coding	434.954	-1.74885	0.168834	10.3584	3.83e-25	2.06e-23
ENSG00000163882.9	POLR2H	protein_coding	2449.09	-0.737987	0.0713064	10.3495	4.21e-25	2.25e-23
ENSG00000108106.14	UBE2S	protein_coding	5318.91	-0.442848	0.042793	10.3486	4.25e-25	2.27e-23
ENSG00000197646.8	PDCD1LG2	protein_coding	202.336	-2.02925	0.196126	10.3467	4.33e-25	2.31e-23
ENSG00000177181.15	RIMKLA	protein_coding	70.8009	-6.87277	0.665836	10.322	5.6e-25	2.97e-23
ENSG00000139832.5	RAB20	protein_coding	310.796	-1.69067	0.163874	10.3169	5.91e-25	3.13e-23
ENSG00000161249.21	DMKN	protein_coding	980.349	-1.11536	0.108121	10.3158	5.98e-25	3.16e-23
ENSG00000162434.13	JAK1	protein_coding	1888.53	0.770662	0.0748083	-10.3018	6.91e-25	3.64e-23
ENSG00000087460.28	GNAS	protein_coding	21535.6	0.430945	0.0418495	-10.2975	7.23e-25	3.8e-23
ENSG00000196576.16	PLXNB2	protein_coding	6726.04	0.546226	0.0531026	-10.2862	8.13e-25	4.25e-23
ENSG00000124357.13	NAGK	protein_coding	2908.98	0.677129	0.0658909	-10.2765	8.99e-25	4.69e-23
ENSG00000110848.8	CD69	protein_coding	284.204	-1.61545	0.157367	10.2655	1.01e-24	5.25e-23
ENSG00000159720.12	ATP6V0D1	protein_coding	2185.44	0.68197	0.0664521	-10.2626	1.04e-24	5.39e-23
ENSG00000135624.16	CCT7	protein_coding	14609.4	-0.50449	0.0491591	10.2624	1.04e-24	5.39e-23
ENSG00000150556.17	LYPD6B	protein_coding	235.016	-1.7748	0.173216	10.2462	1.23e-24	6.35e-23
ENSG00000103642.12	LACTB	protein_coding	965.063	-0.89915	0.0879057	10.2286	1.48e-24	7.6e-23
ENSG00000107796.13	ACTA2	protein_coding	1173.89	0.825523	0.0809554	-10.1972	2.04e-24	1.05e-22
ENSG00000105185.12	PDCD5	protein_coding	3714.68	-0.505038	0.0496492	10.1721	2.64e-24	1.35e-22
ENSG00000163362.11	INAVA	protein_coding	260.612	-1.85411	0.182301	10.1706	2.68e-24	1.37e-22
ENSG00000160200.18	CBS	protein_coding	109.663	-5.2205	0.513606	10.1644	2.86e-24	1.46e-22
ENSG00000105755.8	ETHE1	protein_coding	1108.33	0.824476	0.0811341	-10.1619	2.93e-24	1.48e-22
ENSG00000111846.19	GCNT2	protein_coding	192.953	-2.1116	0.207792	10.1621	2.93e-24	1.48e-22
ENSG00000186480.13	INSIG1	protein_coding	2377.25	-0.604363	0.0595078	10.156	3.11e-24	1.57e-22
ENSG00000131941.8	RHPN2	protein_coding	185.509	-2.22522	0.219503	10.1375	3.76e-24	1.9e-22
ENSG00000179344.16	HLA-DQB1	protein_coding	8924.49	-0.615815	0.0608182	10.1255	4.26e-24	2.14e-22
ENSG00000102900.13	NUP93	protein_coding	2580.99	-0.651482	0.0643464	10.1246	4.3e-24	2.15e-22
ENSG00000105967.16	TFEC	protein_coding	160.27	-3.47277	0.343089	10.1221	4.41e-24	2.2e-22
ENSG00000167508.12	MVD	protein_coding	3493.64	-0.575358	0.056864	10.1181	4.59e-24	2.29e-22
ENSG00000270164.1	LINC01480	lncRNA	148.662	3.03577	0.300368	-10.1068	5.15e-24	2.56e-22
ENSG00000172009.15	THOP1	protein_coding	5848.79	-0.501543	0.0496483	10.1019	5.42e-24	2.68e-22
ENSG00000110328.6	GALNT18	protein_coding	791.174	-1.06914	0.105874	10.0983	5.62e-24	2.78e-22
ENSG00000122884.12	P4HA1	protein_coding	1275.73	-0.751191	0.0744441	10.0907	6.07e-24	2.99e-22
ENSG00000166147.14	FBN1	protein_coding	624.442	-1.42396	0.1412	10.0847	6.45e-24	3.17e-22
ENSG00000123892.12	RAB38	protein_coding	348.48	-1.41298	0.140223	10.0767	7.01e-24	3.43e-22
ENSG00000204740.11	MALRD1	protein_coding	497.628	1.66793	0.165541	-10.0756	7.08e-24	3.46e-22
ENSG00000073060.17	SCARB1	protein_coding	5083.69	-0.604142	0.0599732	10.0735	7.23e-24	3.53e-22
ENSG00000241794.2	SPRR2A	protein_coding	137.338	-2.34318	0.232704	10.0694	7.55e-24	3.67e-22
ENSG00000176177.10	ENTHD1	protein_coding	75.0471	-4.86933	0.483979	10.061	8.21e-24	3.98e-22
ENSG00000162894.12	FCMR	protein_coding	4343.04	0.50782	0.0504934	-10.0572	8.54e-24	4.13e-22
ENSG00000116649.10	SRM	protein_coding	5487.42	-0.476915	0.0474883	10.0428	9.88e-24	4.77e-22
ENSG00000169116.11	PARM1	protein_coding	97.8201	-3.71797	0.370463	10.036	1.06e-23	5.1e-22
ENSG00000073282.14	TP63	protein_coding	699.81	1.22892	0.122827	-10.0053	1.44e-23	6.94e-22
ENSG00000100422.14	CERK	protein_coding	2138.5	0.604797	0.0604941	-9.99762	1.56e-23	7.47e-22
ENSG00000111249.14	CUX2	protein_coding	1571.04	0.880085	0.0880901	-9.99073	1.67e-23	7.99e-22
ENSG00000072135.13	PTPN18	protein_coding	1787.1	0.695257	0.0697175	-9.97249	2.01e-23	9.58e-22
ENSG00000114503.11	NCBP2	protein_coding	3520.55	-0.654418	0.0656294	9.97141	2.03e-23	9.66e-22
ENSG00000143570.19	SLC39A1	protein_coding	3250.29	-0.611867	0.0613769	9.96901	2.08e-23	9.87e-22
ENSG00000136810.13	TXN	protein_coding	8707.01	-0.523168	0.0525056	9.96405	2.19e-23	1.04e-21
ENSG00000140350.15	ANP32A	protein_coding	7711.07	-0.455514	0.0457588	9.95466	2.41e-23	1.13e-21
ENSG00000242574.9	HLA-DMB	protein_coding	2538.25	-0.609888	0.0612897	9.9509	2.5e-23	1.18e-21
ENSG00000198728.11	LDB1	protein_coding	1065.24	1.03574	0.1044	-9.9209	3.38e-23	1.58e-21
ENSG00000119900.9	OGFRL1	protein_coding	131.946	-2.43489	0.245703	9.90988	3.77e-23	1.76e-21
ENSG00000135506.16	OS9	protein_coding	3816.9	0.507821	0.051288	-9.90138	4.11e-23	1.92e-21
ENSG00000066923.18	STAG3	protein_coding	664.758	-1.08878	0.110167	9.88297	4.93e-23	2.3e-21
ENSG00000072310.17	SREBF1	protein_coding	1214.23	-0.946468	0.095881	9.87128	5.55e-23	2.58e-21
ENSG00000204161.14	TMEM273	protein_coding	109.787	-2.75852	0.279508	9.86919	5.66e-23	2.62e-21
ENSG00000172578.12	KLHL6	protein_coding	3465.8	-0.516133	0.0523948	9.85085	6.8e-23	3.14e-21
ENSG00000187922.14	LCN10	protein_coding	64.1376	-4.61407	0.468784	9.84262	7.38e-23	3.4e-21
ENSG00000169093.16	ASMTL	protein_coding	7408.29	-0.414956	0.0422178	9.82894	8.45e-23	3.89e-21
ENSG00000142188.17	TMEM50B	protein_coding	889.972	1.11094	0.113146	-9.8186	9.36e-23	4.3e-21
ENSG00000128271.22	ADORA2A	protein_coding	1503.56	-0.722189	0.073721	9.79625	1.17e-22	5.35e-21
ENSG00000102096.9	PIM2	protein_coding	2541.54	-0.566539	0.057957	9.77515	1.44e-22	6.57e-21
ENSG00000176619.13	LMNB2	protein_coding	6299.88	-0.50067	0.0513187	9.75609	1.74e-22	7.91e-21
ENSG00000206503.13	HLA-A	protein_coding	29961.5	-0.437236	0.0448643	9.74575	1.92e-22	8.74e-21
ENSG00000127418.15	FGFRL1	protein_coding	88.2563	-5.27493	0.54234	9.72624	2.33e-22	1.06e-20
ENSG00000170515.14	PA2G4	protein_coding	14941.8	-0.339154	0.0349008	9.71766	2.54e-22	1.14e-20
ENSG00000111732.11	AICDA	protein_coding	334.985	-1.70121	0.175059	9.71796	2.53e-22	1.14e-20
ENSG00000123329.20	ARHGAP9	protein_coding	381.334	-1.29997	0.133872	9.71058	2.72e-22	1.22e-20
ENSG00000155660.11	PDIA4	protein_coding	7083.84	0.449754	0.0463691	-9.69943	3.03e-22	1.36e-20
ENSG00000242550.6	SERPINB10	protein_coding	1438.76	-0.730435	0.0753052	9.69966	3.03e-22	1.36e-20
ENSG00000124772.12	CPNE5	protein_coding	331.305	-1.68179	0.173516	9.69242	3.25e-22	1.45e-20
ENSG00000196230.14	TUBB	protein_coding	76217.3	-0.30013	0.0309699	9.69101	3.29e-22	1.47e-20
ENSG00000175166.17	PSMD2	protein_coding	6688.39	-0.432587	0.0447495	9.66686	4.17e-22	1.85e-20
ENSG00000162032.16	SPSB3	protein_coding	995.213	0.883947	0.0914452	-9.66641	4.19e-22	1.86e-20
ENSG00000179832.17	MROH1	protein_coding	758.916	1.00809	0.104533	-9.64373	5.23e-22	2.31e-20
ENSG00000110104.13	CCDC86	protein_coding	2036.01	-0.632255	0.0657562	9.61515	6.9e-22	3.05e-20
ENSG00000165178.9	NCF1C	unprocessed_pseudogene	3203.74	-0.497303	0.0517666	9.60665	7.49e-22	3.3e-20
ENSG00000107833.10	NPM3	protein_coding	2696.82	-0.535844	0.0558677	9.5913	8.7e-22	3.82e-20
ENSG00000198727.2	MT-CYB	protein_coding	122093	0.307107	0.0320399	-9.58513	9.23e-22	4.05e-20
ENSG00000196421.8	C20orf204	protein_coding	6505.65	-0.388538	0.0405579	9.57984	9.72e-22	4.25e-20
ENSG00000132388.12	UBE2G1	protein_coding	3781.24	0.489731	0.0511297	-9.57821	9.87e-22	4.31e-20
ENSG00000104814.13	MAP4K1	protein_coding	7377.73	0.527179	0.0551039	-9.56701	1.1e-21	4.79e-20
ENSG00000164050.13	PLXNB1	protein_coding	771.152	1.25736	0.131544	-9.55854	1.19e-21	5.18e-20
ENSG00000173218.15	VANGL1	protein_coding	69.8579	-5.59419	0.58555	9.55373	1.25e-21	5.42e-20
ENSG00000187109.15	NAP1L1	protein_coding	20136	-0.323255	0.0338839	9.54007	1.43e-21	6.17e-20
ENSG00000156976.17	EIF4A2	protein_coding	15595.3	-0.387844	0.0406825	9.53343	1.52e-21	6.56e-20
ENSG00000158715.6	SLC45A3	protein_coding	284.205	-1.51817	0.159332	9.52834	1.6e-21	6.87e-20
ENSG00000114209.15	PDCD10	protein_coding	1448.13	-0.749609	0.0788126	9.51129	1.88e-21	8.08e-20
ENSG00000185482.8	STAC3	protein_coding	959.092	0.865276	0.0910859	-9.49956	2.11e-21	9.02e-20
ENSG00000171206.15	TRIM8	protein_coding	1495.68	0.762006	0.0803959	-9.47817	2.59e-21	1.11e-19
ENSG00000198502.6	HLA-DRB5	protein_coding	8150.94	-0.464684	0.0490299	9.47755	2.6e-21	1.11e-19
ENSG00000130810.20	PPAN	protein_coding	3309.08	-0.487082	0.0513985	9.47658	2.63e-21	1.12e-19
ENSG00000149480.7	MTA2	protein_coding	5825.46	0.429564	0.0454649	-9.44825	3.45e-21	1.46e-19
ENSG00000170379.20	TCAF2	protein_coding	365.575	-1.45584	0.154086	9.44819	3.45e-21	1.46e-19
ENSG00000204592.9	HLA-E	protein_coding	9570.8	-0.35243	0.0373236	9.44255	3.64e-21	1.54e-19
ENSG00000144481.17	TRPM8	protein_coding	174.707	-2.81313	0.298088	9.43726	3.83e-21	1.61e-19
ENSG00000012822.16	CALCOCO1	protein_coding	1007.59	0.837135	0.0888182	-9.42527	4.29e-21	1.8e-19
ENSG00000114867.22	EIF4G1	protein_coding	7173.38	-0.559144	0.0593429	9.42225	4.42e-21	1.85e-19
ENSG00000205476.9	CCDC85C	protein_coding	162.346	-2.65412	0.28202	9.4111	4.91e-21	2.05e-19
ENSG00000103257.9	SLC7A5	protein_coding	3004.12	-0.57709	0.0613754	9.40262	5.32e-21	2.22e-19
ENSG00000157873.18	TNFRSF14	protein_coding	2273.23	-0.707851	0.0752801	9.4029	5.31e-21	2.22e-19
ENSG00000114686.9	MRPL3	protein_coding	3589.62	-0.469218	0.0499615	9.3916	5.91e-21	2.46e-19
ENSG00000182473.22	EXOC7	protein_coding	2933.67	0.565227	0.0602856	-9.37582	6.86e-21	2.85e-19
ENSG00000166002.7	SMCO4	protein_coding	590.603	-0.983765	0.10496	9.3728	7.06e-21	2.92e-19
ENSG00000130590.14	SAMD10	protein_coding	3919.38	-0.508604	0.054323	9.36259	7.78e-21	3.21e-19
ENSG00000131378.14	RFTN1	protein_coding	4739	-0.479572	0.0512618	9.35535	8.33e-21	3.43e-19
ENSG00000269404.7	SPIB	protein_coding	2358.84	-0.536454	0.0574055	9.34499	9.19e-21	3.78e-19
ENSG00000075624.17	ACTB	protein_coding	215221	-0.312629	0.0334672	9.34135	9.51e-21	3.9e-19
ENSG00000155366.17	RHOC	protein_coding	3605.2	0.562968	0.0602776	-9.33958	9.67e-21	3.96e-19
ENSG00000249550.7	LINC01234	lncRNA	306.708	-1.58752	0.17017	9.32907	1.07e-20	4.36e-19
ENSG00000080845.18	DLGAP4	protein_coding	1590.53	-0.708235	0.0759552	9.32438	1.12e-20	4.55e-19
ENSG00000169045.17	HNRNPH1	protein_coding	12228.1	0.405465	0.043512	-9.31846	1.18e-20	4.8e-19
ENSG00000180817.12	PPA1	protein_coding	7707.99	-0.377567	0.0405586	9.30919	1.29e-20	5.23e-19
ENSG00000160255.18	ITGB2	protein_coding	2884.15	-0.534468	0.0574809	9.29818	1.43e-20	5.78e-19
ENSG00000074855.11	ANO8	protein_coding	478.956	1.11047	0.11945	-9.29651	1.45e-20	5.86e-19
ENSG00000104899.8	AMH	protein_coding	418.416	1.14706	0.123397	-9.2957	1.46e-20	5.89e-19
ENSG00000119139.21	TJP2	protein_coding	2438.89	-0.623467	0.0671367	9.28653	1.59e-20	6.41e-19
ENSG00000138378.19	STAT4	protein_coding	1213.76	0.793019	0.0854827	-9.27694	1.74e-20	7e-19
ENSG00000104805.16	NUCB1	protein_coding	5001.37	0.415948	0.0448459	-9.27505	1.78e-20	7.11e-19
ENSG00000185088.14	RPS27L	protein_coding	4081.91	0.60897	0.0656646	-9.27395	1.79e-20	7.17e-19
ENSG00000102445.20	RUBCNL	protein_coding	74.503	-4.50309	0.486308	9.25976	2.05e-20	8.17e-19
ENSG00000119318.13	RAD23B	protein_coding	5613.17	-0.402224	0.04346	9.25502	2.14e-20	8.52e-19
ENSG00000002834.18	LASP1	protein_coding	4348.97	0.541573	0.058592	-9.24312	2.39e-20	9.5e-19
ENSG00000137266.15	SLC22A23	protein_coding	111.657	-2.45382	0.265531	9.2412	2.44e-20	9.66e-19
ENSG00000211664.3	IGLV2-18	IG_V_gene	1121.42	0.851316	0.0921502	-9.23836	2.5e-20	9.89e-19
ENSG00000126767.18	ELK1	protein_coding	2672.8	-0.605287	0.0655325	9.23644	2.55e-20	1.01e-18
ENSG00000120049.20	KCNIP2	protein_coding	1616.8	0.937678	0.101622	-9.22712	2.78e-20	1.09e-18
ENSG00000197746.14	PSAP	protein_coding	8063.37	-0.376642	0.0408676	9.21615	3.08e-20	1.21e-18
ENSG00000260101.1	AC008074.2	lncRNA	267.578	1.61889	0.175897	-9.20361	3.46e-20	1.36e-18
ENSG00000114353.17	GNAI2	protein_coding	9800.15	0.363162	0.0395342	-9.18602	4.08e-20	1.59e-18
ENSG00000151474.23	FRMD4A	protein_coding	1981.99	-0.584359	0.0636307	9.18361	4.17e-20	1.63e-18
ENSG00000124802.12	EEF1E1	protein_coding	1427.68	-0.66239	0.072293	9.16257	5.07e-20	1.97e-18
ENSG00000115866.11	DARS1	protein_coding	3206.43	-0.53589	0.0585442	9.15359	5.51e-20	2.14e-18
ENSG00000188677.15	PARVB	protein_coding	2818.92	-0.519902	0.0569571	9.12795	6.98e-20	2.71e-18
ENSG00000103489.12	XYLT1	protein_coding	1281.77	0.912462	0.100098	-9.11564	7.82e-20	3.03e-18
ENSG00000162623.16	TYW3	protein_coding	1539.3	-0.75332	0.0826526	9.11429	7.92e-20	3.06e-18
ENSG00000189403.15	HMGB1	protein_coding	13574.2	-0.317486	0.0348481	9.11056	8.2e-20	3.16e-18
ENSG00000172890.13	NADSYN1	protein_coding	4849.12	0.486948	0.0534887	-9.10376	8.73e-20	3.36e-18
ENSG00000069424.15	KCNAB2	protein_coding	6507.29	-0.441282	0.0484823	9.10192	8.87e-20	3.41e-18
ENSG00000052802.13	MSMO1	protein_coding	1467.68	-0.70186	0.0771377	9.0988	9.13e-20	3.5e-18
ENSG00000128487.18	SPECC1	protein_coding	167.763	-2.026	0.222849	9.09136	9.78e-20	3.74e-18
ENSG00000185291.12	IL3RA	protein_coding	972.461	-0.886144	0.0975055	9.08815	1.01e-19	3.84e-18
ENSG00000189077.11	TMEM120A	protein_coding	826.496	-1.01299	0.111873	9.05481	1.37e-19	5.21e-18
ENSG00000169710.9	FASN	protein_coding	9984.86	-0.381907	0.0421993	9.05006	1.43e-19	5.43e-18
ENSG00000141562.18	NARF	protein_coding	2121	0.696277	0.0769767	-9.04529	1.49e-19	5.66e-18
ENSG00000174669.12	SLC29A2	protein_coding	806.435	-0.850787	0.0940958	9.04172	1.54e-19	5.84e-18
ENSG00000139880.19	CDH24	protein_coding	149.743	-2.20425	0.243848	9.03947	1.57e-19	5.94e-18
ENSG00000013441.16	CLK1	protein_coding	1627.27	0.675107	0.0747142	-9.03586	1.63e-19	6.13e-18
ENSG00000224137.1	LINC01857	lncRNA	218.276	-1.74232	0.193017	9.0268	1.77e-19	6.65e-18
ENSG00000169508.7	GPR183	protein_coding	4153.51	0.417079	0.0462088	-9.02598	1.78e-19	6.68e-18
ENSG00000198804.2	MT-CO1	protein_coding	513495	0.324437	0.0359805	-9.01701	1.93e-19	7.24e-18
ENSG00000138829.12	FBN2	protein_coding	248.098	-1.95327	0.216637	9.01635	1.94e-19	7.27e-18
ENSG00000115541.11	HSPE1	protein_coding	7704.19	-0.405133	0.0449395	9.01506	1.97e-19	7.34e-18
ENSG00000091436.17	MAP3K20	protein_coding	88.1375	-3.0806	0.342609	8.9916	2.44e-19	9.07e-18
ENSG00000131584.19	ACAP3	protein_coding	1966.15	0.548591	0.0610201	-8.99034	2.46e-19	9.16e-18
ENSG00000170606.15	HSPA4	protein_coding	4993.3	-0.523459	0.0582841	8.98116	2.68e-19	9.94e-18
ENSG00000172380.6	GNG12	protein_coding	184.74	-1.74378	0.194293	8.97499	2.83e-19	1.05e-17
ENSG00000165138.18	ANKS6	protein_coding	117.92	-3.00484	0.335176	8.96497	3.1e-19	1.15e-17
ENSG00000148773.14	MKI67	protein_coding	3898.68	-0.737152	0.082247	8.96266	3.17e-19	1.17e-17
ENSG00000070404.10	FSTL3	protein_coding	863.066	-0.851376	0.0950606	8.95614	3.36e-19	1.24e-17
ENSG00000135916.16	ITM2C	protein_coding	1153.78	0.695808	0.0777384	-8.95063	3.53e-19	1.3e-17
ENSG00000106105.15	GARS1	protein_coding	3665.14	-0.440268	0.0491902	8.95032	3.54e-19	1.3e-17
ENSG00000227421.2	LINC01724	lncRNA	116.576	2.74624	0.306893	-8.94853	3.6e-19	1.32e-17
ENSG00000073849.16	ST6GAL1	protein_coding	10929.6	-0.351148	0.039277	8.9403	3.88e-19	1.42e-17
ENSG00000180758.12	GPR157	protein_coding	266.641	-2.56696	0.287497	8.92864	4.31e-19	1.57e-17
ENSG00000147509.14	RGS20	protein_coding	102.518	-3.18873	0.357284	8.92491	4.46e-19	1.62e-17
ENSG00000115053.17	NCL	protein_coding	23615.9	-0.285827	0.0321083	8.90196	5.49e-19	1.99e-17
ENSG00000263563.6	UBBP4	transcribed_unprocessed_pseudogene	1049.19	1.18197	0.1328	-8.90041	5.56e-19	2.01e-17
ENSG00000071054.16	MAP4K4	protein_coding	816.866	0.931977	0.104867	-8.88726	6.26e-19	2.26e-17
ENSG00000115604.12	IL18R1	protein_coding	115.807	-3.32949	0.374685	8.8861	6.33e-19	2.28e-17
ENSG00000136141.15	LRCH1	protein_coding	1270.57	-0.684484	0.0771647	8.87043	7.29e-19	2.62e-17
ENSG00000136628.18	EPRS1	protein_coding	4308.14	-0.477042	0.0537852	8.86939	7.35e-19	2.64e-17
ENSG00000109320.13	NFKB1	protein_coding	3650.13	-0.48571	0.054766	8.86882	7.39e-19	2.65e-17
ENSG00000176393.11	RNPEP	protein_coding	2931.69	0.509963	0.0575429	-8.8623	7.84e-19	2.81e-17
ENSG00000072694.21	FCGR2B	protein_coding	1163.29	-0.770757	0.0869979	8.8595	8.04e-19	2.87e-17
ENSG00000181418.8	DDN	protein_coding	640.88	-0.896458	0.101423	8.8388	9.67e-19	3.45e-17
ENSG00000174307.7	PHLDA3	protein_coding	1562.62	0.825114	0.0934574	-8.82877	1.06e-18	3.77e-17
ENSG00000149557.14	FEZ1	protein_coding	4827.14	0.518469	0.0588186	-8.81471	1.2e-18	4.26e-17
ENSG00000145191.15	EIF2B5	protein_coding	3001.5	-0.482672	0.0547655	8.81343	1.21e-18	4.3e-17
ENSG00000163563.8	MNDA	protein_coding	430.661	-1.05927	0.120467	8.79307	1.46e-18	5.15e-17
ENSG00000233236.1	LINC02573	lncRNA	62.0899	-5.85465	0.666304	8.78675	1.54e-18	5.44e-17
ENSG00000143256.5	PFDN2	protein_coding	2717.3	-0.537404	0.0612529	8.77352	1.73e-18	6.1e-17
ENSG00000139291.14	TMEM19	protein_coding	963.858	1.03789	0.118398	-8.76614	1.85e-18	6.51e-17
ENSG00000136856.18	SLC2A8	protein_coding	105.968	-2.37743	0.271381	8.76049	1.94e-18	6.83e-17
ENSG00000180611.7	MB21D2	protein_coding	624.003	-0.905328	0.103401	8.75552	2.03e-18	7.12e-17
ENSG00000179262.10	RAD23A	protein_coding	4347.96	-0.452246	0.0516729	8.75209	2.09e-18	7.33e-17
ENSG00000197119.13	SLC25A29	protein_coding	926.153	0.966652	0.110464	-8.75086	2.12e-18	7.39e-17
ENSG00000104219.13	ZDHHC2	protein_coding	258.784	-2.56887	0.293627	8.74875	2.16e-18	7.52e-17
ENSG00000142227.11	EMP3	protein_coding	2009.21	-0.563756	0.0644429	8.74816	2.17e-18	7.54e-17
ENSG00000168961.17	LGALS9	protein_coding	3542.64	0.586563	0.0671707	-8.73242	2.49e-18	8.66e-17
ENSG00000205581.11	HMGN1	protein_coding	9520	0.355319	0.0407179	-8.72637	2.63e-18	9.11e-17
ENSG00000172183.16	ISG20	protein_coding	536.231	-1.17036	0.134158	8.72372	2.69e-18	9.31e-17
ENSG00000104055.16	TGM5	protein_coding	1273.82	-1.02154	0.117364	8.70404	3.2e-18	1.11e-16
ENSG00000166501.14	PRKCB	protein_coding	6546.58	0.510131	0.0586746	-8.69425	3.49e-18	1.2e-16
ENSG00000198794.12	SCAMP5	protein_coding	920.055	0.835757	0.0962778	-8.68068	3.93e-18	1.35e-16
ENSG00000099875.16	MKNK2	protein_coding	2787.06	-0.841371	0.0970325	8.67102	4.28e-18	1.47e-16
ENSG00000139428.12	MMAB	protein_coding	767.522	-0.907054	0.104912	8.64586	5.34e-18	1.83e-16
ENSG00000133561.15	GIMAP6	protein_coding	2045.06	0.60759	0.0703186	-8.64054	5.6e-18	1.91e-16
ENSG00000169564.7	PCBP1	protein_coding	15292.9	-0.357772	0.0414232	8.637	5.77e-18	1.97e-16
ENSG00000155629.15	PIK3AP1	protein_coding	4115.51	0.677614	0.0786372	-8.61697	6.88e-18	2.34e-16
ENSG00000144354.14	CDCA7	protein_coding	3485.26	0.476349	0.055295	-8.6147	7.01e-18	2.39e-16
ENSG00000182957.16	SPATA13	protein_coding	284.531	1.53725	0.178916	-8.59204	8.54e-18	2.9e-16
ENSG00000163466.16	ARPC2	protein_coding	15571.5	0.335326	0.03904	-8.58931	8.75e-18	2.97e-16
ENSG00000177169.10	ULK1	protein_coding	1173.44	0.74766	0.0871142	-8.58253	9.28e-18	3.14e-16
ENSG00000150093.20	ITGB1	protein_coding	1164.92	0.727654	0.0848076	-8.58005	9.48e-18	3.2e-16
ENSG00000163040.15	CCDC74A	protein_coding	2224.06	0.625736	0.0729287	-8.58011	9.48e-18	3.2e-16
ENSG00000278540.5	ACACA	protein_coding	1183.5	-0.73861	0.0860934	8.57917	9.56e-18	3.21e-16
ENSG00000110900.16	TSPAN11	protein_coding	64.6344	-5.73235	0.668145	8.57951	9.53e-18	3.21e-16
ENSG00000137193.14	PIM1	protein_coding	1118.5	-0.702539	0.0821179	8.55525	1.18e-17	3.94e-16
ENSG00000119729.12	RHOQ	protein_coding	1032.23	0.897143	0.104935	-8.5495	1.24e-17	4.14e-16
ENSG00000111845.5	PAK1IP1	protein_coding	1045.53	-0.683898	0.0800757	8.54064	1.33e-17	4.46e-16
ENSG00000062524.16	LTK	protein_coding	281.812	1.34889	0.157953	-8.53979	1.34e-17	4.48e-16
ENSG00000108179.14	PPIF	protein_coding	5593.68	-0.491566	0.0575687	8.53877	1.36e-17	4.52e-16
ENSG00000137502.10	RAB30	protein_coding	812.501	1.17579	0.137717	-8.53776	1.37e-17	4.55e-16
ENSG00000239779.7	WBP1	protein_coding	1657.33	0.677811	0.0794466	-8.53165	1.44e-17	4.79e-16
ENSG00000131171.13	SH3BGRL	protein_coding	4553.51	0.468204	0.0549034	-8.52778	1.49e-17	4.94e-16
ENSG00000165175.16	MID1IP1	protein_coding	1985.86	-0.659224	0.0773397	8.52375	1.54e-17	5.11e-16
ENSG00000105220.17	GPI	protein_coding	12197.4	-0.388565	0.0455899	8.52304	1.55e-17	5.13e-16
ENSG00000169442.9	CD52	protein_coding	817.154	-0.79764	0.0935908	8.52263	1.56e-17	5.14e-16
ENSG00000148730.7	EIF4EBP2	protein_coding	3253.23	0.445767	0.0523255	-8.51911	1.61e-17	5.29e-16
ENSG00000287335.1	AL139351.3	lncRNA	71.2024	-3.26493	0.383305	8.51783	1.63e-17	5.34e-16
ENSG00000178927.18	CYBC1	protein_coding	5294.56	0.445459	0.0523229	-8.51365	1.69e-17	5.52e-16
ENSG00000198712.1	MT-CO2	protein_coding	179032	0.29557	0.0347395	-8.50819	1.77e-17	5.78e-16
ENSG00000162882.15	HAAO	protein_coding	676.188	0.858504	0.100913	-8.50735	1.78e-17	5.81e-16
ENSG00000257703.6	AC068643.1	lncRNA	141.913	-1.87248	0.220231	8.50236	1.86e-17	6.05e-16
ENSG00000133104.14	SPART	protein_coding	972.465	-0.828251	0.0974483	8.49939	1.91e-17	6.2e-16
ENSG00000178913.8	TAF7	protein_coding	3773.05	0.449064	0.0528393	-8.49867	1.92e-17	6.23e-16
ENSG00000108518.8	PFN1	protein_coding	1956.82	-0.952272	0.112072	8.49698	1.95e-17	6.31e-16
ENSG00000091317.8	CMTM6	protein_coding	1645.29	0.550477	0.0648254	-8.4917	2.04e-17	6.59e-16
ENSG00000163961.4	RNF168	protein_coding	1238.01	-0.803627	0.0946996	8.48606	2.14e-17	6.91e-16
ENSG00000170296.10	GABARAP	protein_coding	3368.89	0.553683	0.0652671	-8.48335	2.19e-17	7.06e-16
ENSG00000277632.2	CCL3	protein_coding	557.483	-0.909858	0.107385	8.47283	2.39e-17	7.71e-16
ENSG00000072274.13	TFRC	protein_coding	12984.4	-0.522444	0.0617317	8.46314	2.6e-17	8.37e-16
ENSG00000110958.16	PTGES3	protein_coding	12355.5	-0.302374	0.0357509	8.45781	2.72e-17	8.74e-16
ENSG00000162078.11	ZG16B	protein_coding	83.7523	-2.57674	0.304675	8.45734	2.74e-17	8.76e-16
ENSG00000136280.17	CCM2	protein_coding	987.351	0.856811	0.101316	-8.45679	2.75e-17	8.79e-16
ENSG00000228789.8	HCG22	transcribed_unitary_pseudogene	64.2294	-5.67119	0.670957	8.4524	2.85e-17	9.11e-16
ENSG00000244306.11	DUXAP10	transcribed_processed_pseudogene	2100.9	-0.677151	0.0801835	8.44502	3.04e-17	9.67e-16
ENSG00000232810.4	TNF	protein_coding	453.905	-1.00915	0.119495	8.44513	3.04e-17	9.67e-16
ENSG00000010310.9	GIPR	protein_coding	999.935	0.895592	0.106121	-8.43938	3.19e-17	1.01e-15
ENSG00000225764.2	P3H2-AS1	lncRNA	133.14	-1.97303	0.233826	8.43803	3.23e-17	1.02e-15
ENSG00000121594.12	CD80	protein_coding	2016.83	-0.633401	0.0750759	8.43681	3.26e-17	1.03e-15
ENSG00000152413.15	HOMER1	protein_coding	273.028	-1.30436	0.154693	8.4319	3.4e-17	1.07e-15
ENSG00000254115.1	AC090572.3	lncRNA	164.087	1.76733	0.209749	-8.42595	3.58e-17	1.13e-15
ENSG00000241280.1	AC106712.1	lncRNA	107.654	-10.111	1.20206	8.41144	4.05e-17	1.28e-15
ENSG00000181163.14	NPM1	protein_coding	45308.1	-0.2933	0.0348913	8.40612	4.24e-17	1.33e-15
ENSG00000204525.17	HLA-C	protein_coding	26461.5	-0.369132	0.0439117	8.40624	4.23e-17	1.33e-15
ENSG00000167723.15	TRPV3	protein_coding	71.0688	-3.6154	0.43042	8.39968	4.48e-17	1.4e-15
ENSG00000242759.8	LINC00882	lncRNA	58.1341	-3.34097	0.398145	8.39134	4.81e-17	1.5e-15
ENSG00000197043.14	ANXA6	protein_coding	14044.9	-0.316853	0.0377709	8.38883	4.91e-17	1.53e-15
ENSG00000105443.15	CYTH2	protein_coding	1806.97	0.555258	0.066229	-8.38391	5.12e-17	1.6e-15
ENSG00000053372.5	MRTO4	protein_coding	2411.51	-0.511663	0.0610415	8.38221	5.19e-17	1.62e-15
ENSG00000107937.19	GTPBP4	protein_coding	3300.91	-0.479374	0.0572239	8.37717	5.42e-17	1.68e-15
ENSG00000161267.12	BDH1	protein_coding	2936.51	-0.543326	0.0648575	8.37723	5.42e-17	1.68e-15
ENSG00000113580.15	NR3C1	protein_coding	3543.69	-0.613122	0.0732254	8.37308	5.61e-17	1.74e-15
ENSG00000165283.16	STOML2	protein_coding	4885.8	-0.393901	0.0470733	8.36782	5.87e-17	1.81e-15
ENSG00000170540.15	ARL6IP1	protein_coding	3434.03	0.460495	0.0551124	-8.35556	6.51e-17	2.01e-15
ENSG00000188153.14	COL4A5	protein_coding	388.826	1.43698	0.172054	-8.35195	6.71e-17	2.07e-15
ENSG00000122515.15	ZMIZ2	protein_coding	5007.66	-0.396282	0.0474644	8.34902	6.88e-17	2.12e-15
ENSG00000000938.13	FGR	protein_coding	3722.06	0.476612	0.0571011	-8.34681	7.01e-17	2.15e-15
ENSG00000131188.12	PRR7	protein_coding	1037.78	-0.775338	0.0929216	8.34401	7.18e-17	2.2e-15
ENSG00000197530.12	MIB2	protein_coding	1042.01	0.800968	0.0960459	-8.33943	7.46e-17	2.28e-15
ENSG00000124762.14	CDKN1A	protein_coding	1122.09	0.655841	0.0787398	-8.32922	8.14e-17	2.49e-15
ENSG00000023318.8	ERP44	protein_coding	2962.08	0.474912	0.057019	-8.32901	8.15e-17	2.49e-15
ENSG00000160049.12	DFFA	protein_coding	1921.28	-0.512552	0.0616486	8.31409	9.25e-17	2.82e-15
ENSG00000102172.16	SMS	protein_coding	3199.69	-0.450733	0.0542537	8.30787	9.74e-17	2.96e-15
ENSG00000152056.17	AP1S3	protein_coding	126.688	-2.28913	0.275534	8.30797	9.74e-17	2.96e-15
ENSG00000120727.13	PAIP2	protein_coding	3404.2	0.415048	0.050029	-8.29615	1.08e-16	3.26e-15
ENSG00000105677.12	TMEM147	protein_coding	1640.59	-0.633536	0.0764246	8.28968	1.14e-16	3.44e-15
ENSG00000137821.12	LRRC49	protein_coding	47.8289	-3.95057	0.476955	8.2829	1.2e-16	3.63e-15
ENSG00000130204.13	TOMM40	protein_coding	5431	-0.379177	0.0457947	8.27993	1.23e-16	3.72e-15
ENSG00000197930.13	ERO1A	protein_coding	1850.08	-0.569696	0.0688256	8.27739	1.26e-16	3.79e-15
ENSG00000281398.4	SNHG4	lncRNA	2149.08	-0.618911	0.0748622	8.26733	1.37e-16	4.12e-15
ENSG00000198843.13	SELENOT	protein_coding	3071.45	-0.496556	0.0600914	8.26334	1.42e-16	4.25e-15
ENSG00000134802.18	SLC43A3	protein_coding	1213.82	-0.863055	0.10463	8.24864	1.6e-16	4.8e-15
ENSG00000026751.17	SLAMF7	protein_coding	7715.77	-0.376249	0.0456248	8.2466	1.63e-16	4.88e-15
ENSG00000125503.13	PPP1R12C	protein_coding	2260.57	0.650003	0.0788904	-8.23931	1.73e-16	5.17e-15
ENSG00000170776.22	AKAP13	protein_coding	1394.26	-0.790053	0.0959508	8.23394	1.81e-16	5.4e-15
ENSG00000183751.15	TBL3	protein_coding	1729.88	-0.622869	0.0757614	8.22146	2.01e-16	5.99e-15
ENSG00000113645.15	WWC1	protein_coding	249.482	-1.56075	0.189899	8.21886	2.05e-16	6.11e-15
ENSG00000181788.4	SIAH2	protein_coding	996.588	-0.707623	0.0861075	8.2179	2.07e-16	6.15e-15
ENSG00000171608.16	PIK3CD	protein_coding	6956.67	-0.510194	0.0621213	8.21287	2.16e-16	6.4e-15
ENSG00000092010.15	PSME1	protein_coding	6846.02	-0.357224	0.0435316	8.20609	2.29e-16	6.76e-15
ENSG00000134686.18	PHC2	protein_coding	1649.24	0.609915	0.0743867	-8.19924	2.42e-16	7.14e-15
ENSG00000104325.7	DECR1	protein_coding	1737.16	0.53681	0.0654723	-8.19904	2.42e-16	7.15e-15
ENSG00000078401.7	EDN1	protein_coding	94.9987	2.4876	0.303531	-8.19552	2.5e-16	7.35e-15
ENSG00000236081.1	ELFN1-AS1	lncRNA	77.7951	-7.18398	0.877608	8.18586	2.7e-16	7.95e-15
ENSG00000182199.11	SHMT2	protein_coding	7335.29	-0.375336	0.0459682	8.16512	3.21e-16	9.42e-15
ENSG00000259882.2	AC142384.1	unprocessed_pseudogene	53.955	-3.56003	0.436648	8.15308	3.55e-16	1.04e-14
ENSG00000224271.7	AL117329.1	lncRNA	67.0917	-3.3714	0.413618	8.15101	3.61e-16	1.06e-14
ENSG00000139496.16	NUP58	protein_coding	2041.24	-0.5956	0.0730961	8.14817	3.69e-16	1.08e-14
ENSG00000178234.13	GALNT11	protein_coding	152.139	1.86285	0.228758	-8.14331	3.85e-16	1.12e-14
ENSG00000119408.17	NEK6	protein_coding	2723.78	-0.538032	0.0662117	8.12593	4.44e-16	1.29e-14
ENSG00000122378.14	PRXL2A	protein_coding	53.9069	-4.99321	0.614482	8.12589	4.44e-16	1.29e-14
ENSG00000108671.11	PSMD11	protein_coding	2621.77	-0.508045	0.0626623	8.10767	5.16e-16	1.5e-14
ENSG00000112514.18	CUTA	protein_coding	1780.46	0.584724	0.0721343	-8.10604	5.23e-16	1.52e-14
ENSG00000152256.14	PDK1	protein_coding	486.813	-1.25172	0.15449	8.10228	5.39e-16	1.56e-14
ENSG00000100591.8	AHSA1	protein_coding	5854.69	-0.37705	0.0465449	8.10079	5.46e-16	1.58e-14
ENSG00000070669.17	ASNS	protein_coding	1702.36	-0.617491	0.0762282	8.10056	5.47e-16	1.58e-14
ENSG00000237541.4	HLA-DQA2	protein_coding	1246.53	-0.597933	0.0738639	8.09506	5.72e-16	1.65e-14
ENSG00000177943.14	MAMDC4	protein_coding	1147.04	0.663515	0.0819823	-8.0934	5.8e-16	1.67e-14
ENSG00000204257.15	HLA-DMA	protein_coding	4681.05	-0.355992	0.0439868	8.09314	5.81e-16	1.67e-14
ENSG00000136518.17	ACTL6A	protein_coding	2524.88	-0.706869	0.0873511	8.09228	5.86e-16	1.68e-14
ENSG00000138385.16	SSB	protein_coding	3930.38	-0.427833	0.0528977	8.08792	6.07e-16	1.74e-14
ENSG00000044115.21	CTNNA1	protein_coding	3141.19	0.412228	0.0509829	-8.0856	6.19e-16	1.77e-14
ENSG00000104312.8	RIPK2	protein_coding	948.584	-0.794812	0.098433	8.07465	6.77e-16	1.93e-14
ENSG00000165752.17	STK32C	protein_coding	49.8252	-5.31511	0.65874	8.0686	7.11e-16	2.03e-14
ENSG00000126749.16	EMG1	protein_coding	1436.82	-0.677904	0.0840537	8.06512	7.32e-16	2.08e-14
ENSG00000105607.13	GCDH	protein_coding	1681.43	-0.649121	0.0804912	8.06449	7.35e-16	2.09e-14
ENSG00000213465.8	ARL2	protein_coding	2309.41	-0.52694	0.0653719	8.06065	7.59e-16	2.15e-14
ENSG00000166598.16	HSP90B1	protein_coding	24755.5	0.252889	0.0313872	-8.05709	7.81e-16	2.21e-14
ENSG00000130066.16	SAT1	protein_coding	1929.48	0.647026	0.0803123	-8.05637	7.86e-16	2.22e-14
ENSG00000137955.16	RABGGTB	protein_coding	2975.07	-0.468565	0.0581726	8.05474	7.96e-16	2.25e-14
ENSG00000216863.10	LY86-AS1	lncRNA	3956.45	0.443232	0.0551221	-8.0409	8.92e-16	2.51e-14
ENSG00000077152.11	UBE2T	protein_coding	1354.02	-0.594694	0.0739644	8.04027	8.96e-16	2.52e-14
ENSG00000131759.18	RARA	protein_coding	1117.79	-0.682038	0.0848659	8.03666	9.23e-16	2.59e-14
ENSG00000149930.18	TAOK2	protein_coding	2054.51	0.484801	0.0603482	-8.03339	9.48e-16	2.66e-14
ENSG00000138074.15	SLC5A6	protein_coding	2498.54	-0.599608	0.0746438	8.03292	9.52e-16	2.67e-14
ENSG00000178999.13	AURKB	protein_coding	2366.91	-0.630402	0.0784983	8.03077	9.69e-16	2.71e-14
ENSG00000166619.15	BLCAP	protein_coding	1777.42	0.577729	0.0719572	-8.02879	9.84e-16	2.75e-14
ENSG00000171988.19	JMJD1C	protein_coding	1187.85	0.912482	0.113666	-8.02773	9.93e-16	2.77e-14
ENSG00000138363.15	ATIC	protein_coding	5892.81	-0.40406	0.0503576	8.02381	1.03e-15	2.86e-14
ENSG00000167081.18	PBX3	protein_coding	1526.04	0.628468	0.0783385	-8.02246	1.04e-15	2.88e-14
ENSG00000123505.19	AMD1	protein_coding	2758.11	-0.450304	0.0561873	8.01435	1.11e-15	3.07e-14
ENSG00000171223.6	JUNB	protein_coding	5706.05	-0.424163	0.0529349	8.01292	1.12e-15	3.11e-14
ENSG00000198060.10	MARCHF5	protein_coding	1488.84	0.629885	0.078616	-8.01217	1.13e-15	3.12e-14
ENSG00000124207.17	CSE1L	protein_coding	4192.8	-0.402084	0.0501947	8.01049	1.14e-15	3.16e-14
ENSG00000106367.15	AP1S1	protein_coding	3154.54	0.403478	0.0504092	-8.00405	1.2e-15	3.32e-14
ENSG00000215386.13	MIR99AHG	lncRNA	80.6532	-3.187	0.398588	7.99574	1.29e-15	3.55e-14
ENSG00000105339.11	DENND3	protein_coding	1455.59	-0.674425	0.0844367	7.98733	1.38e-15	3.8e-14
ENSG00000101307.16	SIRPB1	protein_coding	430.976	1.19902	0.150141	-7.98596	1.39e-15	3.83e-14
ENSG00000173110.8	HSPA6	protein_coding	2130.82	0.689972	0.0865362	-7.97322	1.55e-15	4.24e-14
ENSG00000130287.14	NCAN	protein_coding	41.9481	-4.95246	0.621309	7.97101	1.57e-15	4.31e-14
ENSG00000060138.13	YBX3	protein_coding	6167.75	-0.391331	0.0491282	7.9655	1.65e-15	4.5e-14
ENSG00000160505.16	NLRP4	protein_coding	204.94	-1.57667	0.19822	7.95415	1.8e-15	4.93e-14
ENSG00000147010.18	SH3KBP1	protein_coding	6089.44	-0.364404	0.0458185	7.9532	1.82e-15	4.96e-14
ENSG00000137309.20	HMGA1	protein_coding	26655.1	-0.393134	0.0494696	7.94699	1.91e-15	5.21e-14
ENSG00000162174.12	ASRGL1	protein_coding	75.2706	-2.62017	0.329806	7.94458	1.95e-15	5.3e-14
ENSG00000254154.8	CRYZL2P-SEC16B	lncRNA	70.1171	-3.1672	0.398702	7.94378	1.96e-15	5.33e-14
ENSG00000137106.18	GRHPR	protein_coding	4617.11	-0.482634	0.0607685	7.94216	1.99e-15	5.39e-14
ENSG00000100429.18	HDAC10	protein_coding	1656.35	0.53039	0.0669021	-7.92785	2.23e-15	6.04e-14
ENSG00000189306.11	RRP7A	protein_coding	3323.39	-0.597622	0.0754882	7.91676	2.44e-15	6.59e-14
ENSG00000072042.13	RDH11	protein_coding	1985.11	-0.509223	0.0643286	7.91596	2.45e-15	6.63e-14
ENSG00000198888.2	MT-ND1	protein_coding	104983	0.262912	0.0332413	-7.90921	2.59e-15	6.98e-14
ENSG00000166128.13	RAB8B	protein_coding	1064.25	-0.805607	0.10191	7.90509	2.68e-15	7.21e-14
ENSG00000132589.16	FLOT2	protein_coding	5082.01	0.442456	0.055984	-7.90324	2.72e-15	7.31e-14
ENSG00000111912.20	NCOA7	protein_coding	823.793	-0.89772	0.113613	7.90156	2.75e-15	7.39e-14
ENSG00000213782.7	DDX47	protein_coding	2346.17	-0.471955	0.0597348	7.90083	2.77e-15	7.43e-14
ENSG00000104064.18	GABPB1	protein_coding	730.655	-0.785117	0.0993788	7.90024	2.78e-15	7.45e-14
ENSG00000232815.1	DUX4L50	unprocessed_pseudogene	189.846	1.48113	0.187524	-7.89835	2.83e-15	7.55e-14
ENSG00000039523.20	RIPOR1	protein_coding	253.537	-2.30295	0.291629	7.89684	2.86e-15	7.64e-14
ENSG00000180900.20	SCRIB	protein_coding	5030.91	0.466554	0.0591157	-7.89223	2.97e-15	7.91e-14
ENSG00000147852.17	VLDLR	protein_coding	49.5051	-4.64343	0.588812	7.8861	3.12e-15	8.3e-14
ENSG00000129675.16	ARHGEF6	protein_coding	201.849	1.41871	0.17995	-7.88389	3.17e-15	8.43e-14
ENSG00000078142.13	PIK3C3	protein_coding	1566.79	0.712789	0.0904143	-7.88359	3.18e-15	8.44e-14
ENSG00000184575.12	XPOT	protein_coding	2269.2	-0.603767	0.0766156	7.88048	3.26e-15	8.64e-14
ENSG00000103245.14	CIAO3	protein_coding	1736.95	0.594695	0.0755006	-7.8767	3.36e-15	8.9e-14
ENSG00000165300.7	SLITRK5	protein_coding	78.2545	-2.9101	0.369554	7.87463	3.42e-15	9.03e-14
ENSG00000116663.11	FBXO6	protein_coding	86.2339	-2.38557	0.303098	7.87064	3.53e-15	9.31e-14
ENSG00000158089.15	GALNT14	protein_coding	557.681	-1.02013	0.129766	7.86128	3.8e-15	1e-13
ENSG00000114850.7	SSR3	protein_coding	2101.24	-0.479868	0.0610975	7.85413	4.03e-15	1.06e-13
ENSG00000023191.17	RNH1	protein_coding	4658.02	-0.433082	0.0551486	7.853	4.06e-15	1.07e-13
ENSG00000110711.10	AIP	protein_coding	3078.51	-0.439919	0.0560242	7.8523	4.08e-15	1.07e-13
ENSG00000117593.12	DARS2	protein_coding	1772.09	-0.524024	0.0668019	7.84446	4.35e-15	1.14e-13
ENSG00000168264.11	IRF2BP2	protein_coding	2672.21	-0.451169	0.0576848	7.82129	5.23e-15	1.37e-13
ENSG00000189339.12	SLC35E2B	protein_coding	1869.85	0.573162	0.0732994	-7.81947	5.3e-15	1.39e-13
ENSG00000108840.15	HDAC5	protein_coding	1810.26	0.561556	0.0718506	-7.81561	5.47e-15	1.43e-13
ENSG00000133169.6	BEX1	protein_coding	272.195	1.25454	0.160566	-7.81328	5.57e-15	1.45e-13
ENSG00000066056.14	TIE1	protein_coding	152.06	-2.5133	0.321666	7.81338	5.57e-15	1.45e-13
ENSG00000172724.12	CCL19	protein_coding	43.4228	-4.51647	0.578534	7.80675	5.87e-15	1.52e-13
ENSG00000101161.8	PRPF6	protein_coding	5850.2	-0.335279	0.0429925	7.79854	6.26e-15	1.62e-13
ENSG00000160326.14	SLC2A6	protein_coding	1302.5	-0.561483	0.0720813	7.78958	6.72e-15	1.74e-13
ENSG00000108091.11	CCDC6	protein_coding	931.684	-0.69443	0.0891427	7.79009	6.7e-15	1.74e-13
ENSG00000206341.7	HLA-H	unprocessed_pseudogene	282.373	-1.30777	0.167914	7.78833	6.79e-15	1.75e-13
ENSG00000164047.6	CAMP	protein_coding	74.4981	2.62508	0.337611	-7.77545	7.52e-15	1.94e-13
ENSG00000116830.12	TTF2	protein_coding	4621.21	-0.707119	0.0910257	7.76834	7.95e-15	2.05e-13
ENSG00000163519.14	TRAT1	protein_coding	290.364	-1.34635	0.173379	7.76536	8.14e-15	2.09e-13
ENSG00000116717.13	GADD45A	protein_coding	1279.06	0.622399	0.0802414	-7.75658	8.72e-15	2.24e-13
ENSG00000070190.13	DAPP1	protein_coding	1618.87	0.567955	0.07323	-7.75577	8.78e-15	2.25e-13
ENSG00000107957.16	SH3PXD2A	protein_coding	750.362	-0.897656	0.115817	7.75065	9.14e-15	2.34e-13
ENSG00000047346.12	FAM214A	protein_coding	393.96	1.07358	0.138584	-7.74678	9.43e-15	2.41e-13
ENSG00000010404.18	IDS	protein_coding	1763.06	-0.53437	0.069014	7.74293	9.72e-15	2.48e-13
ENSG00000242114.6	MTFP1	protein_coding	1573.47	-0.620696	0.0801843	7.74087	9.87e-15	2.52e-13
ENSG00000138035.15	PNPT1	protein_coding	2141.79	-0.846252	0.109343	7.7394	9.99e-15	2.55e-13
ENSG00000134308.14	YWHAQ	protein_coding	9479.07	0.286783	0.0370623	-7.73788	1.01e-14	2.57e-13
ENSG00000168078.10	PBK	protein_coding	1168.42	-0.669568	0.0865311	7.73789	1.01e-14	2.57e-13
ENSG00000167815.12	PRDX2	protein_coding	3973.08	0.405361	0.0523945	-7.73671	1.02e-14	2.59e-13
ENSG00000197872.11	CYRIA	protein_coding	211.194	-2.13108	0.275679	7.7303	1.07e-14	2.72e-13
ENSG00000118418.14	HMGN3	protein_coding	3780.17	0.432656	0.0559752	-7.72942	1.08e-14	2.73e-13
ENSG00000164818.16	DNAAF5	protein_coding	1259.52	-0.609642	0.0789087	7.72593	1.11e-14	2.81e-13
ENSG00000138166.6	DUSP5	protein_coding	703.281	-0.780735	0.101173	7.71682	1.19e-14	3.01e-13
ENSG00000198833.7	UBE2J1	protein_coding	5011.95	0.357195	0.0463296	-7.70987	1.26e-14	3.17e-13
ENSG00000164054.15	SHISA5	protein_coding	1582.45	0.541172	0.0702049	-7.70846	1.27e-14	3.21e-13
ENSG00000242258.1	LINC00996	lncRNA	532.911	-0.940414	0.122169	7.69767	1.39e-14	3.48e-13
ENSG00000172366.20	MCRIP2	protein_coding	2325.37	-0.468862	0.0609513	7.6924	1.44e-14	3.63e-13
ENSG00000147955.18	SIGMAR1	protein_coding	1170.56	-0.681617	0.0886379	7.6899	1.47e-14	3.69e-13
ENSG00000127483.19	HP1BP3	protein_coding	4507.68	0.468437	0.0609812	-7.68167	1.57e-14	3.93e-13
ENSG00000176155.19	CCDC57	protein_coding	1528.31	0.55137	0.071784	-7.68096	1.58e-14	3.95e-13
ENSG00000172817.4	CYP7B1	protein_coding	1173.04	-0.750719	0.0977894	7.67689	1.63e-14	4.07e-13
ENSG00000100522.10	GNPNAT1	protein_coding	1032.89	-0.663705	0.0865304	7.67019	1.72e-14	4.28e-13
ENSG00000157954.15	WIPI2	protein_coding	3769.15	0.384703	0.0503174	-7.64553	2.08e-14	5.18e-13
ENSG00000088387.19	DOCK9	protein_coding	134.837	-3.51395	0.459793	7.64245	2.13e-14	5.3e-13
ENSG00000108797.12	CNTNAP1	protein_coding	3589.32	-0.437092	0.0572201	7.6388	2.19e-14	5.45e-13
ENSG00000137265.15	IRF4	protein_coding	11667.1	-1.60326	0.0790379	-7.63249	2.3e-14	5.71e-13
ENSG00000166710.21	B2M	protein_coding	57228.8	-0.259003	0.0339543	7.628	2.38e-14	5.91e-13
ENSG00000149925.22	ALDOA	protein_coding	9551.11	-0.536578	0.0703563	7.62659	2.41e-14	5.96e-13
ENSG00000116209.12	TMEM59	protein_coding	1769.74	0.497568	0.0652923	-7.62063	2.52e-14	6.24e-13
ENSG00000113013.16	HSPA9	protein_coding	10192.1	-0.472267	0.0620097	7.61602	2.62e-14	6.45e-13
ENSG00000139684.15	ESD	protein_coding	3098.39	-0.44768	0.0587984	7.61382	2.66e-14	6.56e-13
ENSG00000062485.19	CS	protein_coding	8065.38	-0.334508	0.0439986	7.60269	2.9e-14	7.14e-13
ENSG00000107554.17	DNMBP	protein_coding	2093.97	0.501775	0.0660153	-7.6009	2.94e-14	7.23e-13
ENSG00000114423.23	CBLB	protein_coding	1135.13	0.696086	0.0915949	-7.59962	2.97e-14	7.29e-13
ENSG00000178202.13	POGLUT3	protein_coding	852.839	0.798878	0.105262	-7.58944	3.21e-14	7.87e-13
ENSG00000120341.18	SEC16B	protein_coding	71.3987	-3.03146	0.399578	7.58665	3.28e-14	8.04e-13
ENSG00000198231.13	DDX42	protein_coding	4411.96	0.365346	0.0481841	-7.5823	3.39e-14	8.29e-13
ENSG00000100342.21	APOL1	protein_coding	143.859	-2.26471	0.298687	7.5822	3.4e-14	8.29e-13
ENSG00000134779.15	TPGS2	protein_coding	2700.12	0.435281	0.057428	-7.57959	3.47e-14	8.45e-13
ENSG00000184640.20	SEPTIN9	protein_coding	13058.2	0.337766	0.0445714	-7.57808	3.51e-14	8.54e-13
ENSG00000100888.15	CHD8	protein_coding	758.642	0.711408	0.0938924	-7.57684	3.54e-14	8.61e-13
ENSG00000118242.16	MREG	protein_coding	782.748	-0.924991	0.122178	7.57085	3.71e-14	9e-13
ENSG00000113810.16	SMC4	protein_coding	5094.76	-0.610212	0.0806534	7.56585	3.85e-14	9.35e-13
ENSG00000171067.11	C11orf24	protein_coding	1888.23	0.546954	0.0722962	-7.56546	3.87e-14	9.36e-13
ENSG00000276550.4	HERC2P2	transcribed_unprocessed_pseudogene	2643.09	0.494236	0.0653603	-7.56171	3.98e-14	9.62e-13
ENSG00000238105.7	GOLGA2P5	transcribed_unprocessed_pseudogene	503.986	0.927547	0.122682	-7.56057	4.01e-14	9.7e-13
ENSG00000174953.14	DHX36	protein_coding	1454.64	-0.649159	0.0858684	7.55993	4.03e-14	9.73e-13
ENSG00000164713.10	BRI3	protein_coding	1234.99	-0.660289	0.0873797	7.55655	4.14e-14	9.97e-13
ENSG00000177685.17	CRACR2B	protein_coding	1114.2	0.753813	0.0998216	-7.5516	4.3e-14	1.03e-12
ENSG00000196074.13	SYCP2	protein_coding	93.4672	2.32847	0.308502	-7.54766	4.43e-14	1.06e-12
ENSG00000061938.20	TNK2	protein_coding	863.239	-0.816313	0.108137	7.54888	4.39e-14	1.06e-12
ENSG00000141524.17	TMC6	protein_coding	4170.99	0.397311	0.0526453	-7.54695	4.46e-14	1.07e-12
ENSG00000160209.19	PDXK	protein_coding	2386.38	-0.452904	0.0600206	7.5458	4.5e-14	1.07e-12
ENSG00000181355.21	OFCC1	transcribed_unitary_pseudogene	74.3098	-2.88932	0.38286	7.54669	4.46e-14	1.07e-12
ENSG00000157514.16	TSC22D3	protein_coding	1441.34	0.586899	0.0778081	-7.5429	4.6e-14	1.1e-12
ENSG00000136213.10	CHST12	protein_coding	470.104	1.13391	0.150352	-7.54169	4.64e-14	1.11e-12
ENSG00000151012.13	SLC7A11	protein_coding	326.092	-1.33097	0.176495	7.54109	4.66e-14	1.11e-12
ENSG00000104783.14	KCNN4	protein_coding	1839.47	-0.499841	0.0663398	7.53455	4.9e-14	1.17e-12
ENSG00000078674.18	PCM1	protein_coding	3982.02	0.494818	0.0657808	-7.52223	5.39e-14	1.28e-12
ENSG00000104894.12	CD37	protein_coding	3461.28	-0.395098	0.052574	7.51509	5.69e-14	1.35e-12
ENSG00000214021.16	TTLL3	protein_coding	2410.88	0.452345	0.0603203	-7.49906	6.43e-14	1.52e-12
ENSG00000151651.16	ADAM8	protein_coding	2067.42	-0.592834	0.0790479	7.49969	6.4e-14	1.52e-12
ENSG00000118308.15	IRAG2	protein_coding	6700.51	0.343724	0.0458401	-7.49833	6.46e-14	1.53e-12
ENSG00000230266.1	XXYLT1-AS2	lncRNA	116.461	-1.95461	0.260852	7.49319	6.72e-14	1.59e-12
ENSG00000145050.19	MANF	protein_coding	3307.77	0.558376	0.0745262	-7.49235	6.77e-14	1.6e-12
ENSG00000080608.10	PUM3	protein_coding	1851.69	-0.572886	0.076489	7.48978	6.9e-14	1.62e-12
ENSG00000116478.12	HDAC1	protein_coding	4677.14	0.407905	0.0544697	-7.48867	6.96e-14	1.64e-12
ENSG00000153048.11	CARHSP1	protein_coding	1899.3	0.461287	0.0616116	-7.48702	7.05e-14	1.65e-12
ENSG00000125257.16	ABCC4	protein_coding	993.375	-0.70392	0.0940196	7.48695	7.05e-14	1.65e-12
ENSG00000087087.20	SRRT	protein_coding	5245.21	0.393106	0.0525768	-7.4768	7.62e-14	1.78e-12
ENSG00000119686.10	FLVCR2	protein_coding	104.334	-2.22733	0.297934	7.47591	7.67e-14	1.79e-12
ENSG00000113048.17	MRPS27	protein_coding	1916.96	0.580925	0.0777138	-7.47519	7.71e-14	1.8e-12
ENSG00000162909.18	CAPN2	protein_coding	43.0203	-5.20765	0.698518	7.45529	8.97e-14	2.09e-12
ENSG00000213689.14	TREX1	protein_coding	847.677	-0.722657	0.0969936	7.45056	9.29e-14	2.17e-12
ENSG00000240184.7	PCDHGC3	protein_coding	214.081	1.60499	0.215464	-7.44899	9.41e-14	2.19e-12
ENSG00000186088.16	GSAP	protein_coding	51.8358	-3.56593	0.478779	7.44797	9.48e-14	2.2e-12
ENSG00000176903.5	PNMA1	protein_coding	769.896	0.69216	0.0929393	-7.44744	9.52e-14	2.21e-12
ENSG00000241163.8	LINC00877	lncRNA	711.135	-1.05479	0.141753	7.44102	9.99e-14	2.32e-12
ENSG00000066135.13	KDM4A	protein_coding	1376.99	0.611502	0.0822294	-7.43654	1.03e-13	2.39e-12
ENSG00000158710.15	TAGLN2	protein_coding	1022.02	-0.90139	0.121229	7.4354	1.04e-13	2.41e-12
ENSG00000110237.5	ARHGEF17	protein_coding	1426.57	0.658839	0.0887056	-7.42726	1.11e-13	2.56e-12
ENSG00000163923.10	RPL39L	protein_coding	299.293	-1.19095	0.160364	7.42657	1.11e-13	2.57e-12
ENSG00000137692.12	DCUN1D5	protein_coding	1383.92	-0.557951	0.0751689	7.42263	1.15e-13	2.65e-12
ENSG00000090060.18	PAPOLA	protein_coding	4673.88	-0.387774	0.0522636	7.41957	1.17e-13	2.7e-12
ENSG00000120254.16	MTHFD1L	protein_coding	2088.22	-0.60624	0.0817616	7.41473	1.22e-13	2.8e-12
ENSG00000163728.11	TTC14	protein_coding	1583.56	-0.736648	0.0993488	7.41477	1.22e-13	2.8e-12
ENSG00000185885.17	IFITM1	protein_coding	1388.36	-0.52961	0.0714477	7.41256	1.24e-13	2.84e-12
ENSG00000129250.12	KIF1C	protein_coding	3226.28	-0.489116	0.0659901	7.41195	1.24e-13	2.85e-12
ENSG00000100567.13	PSMA3	protein_coding	4235.69	-0.347956	0.0469494	7.41131	1.25e-13	2.86e-12
ENSG00000138279.16	ANXA7	protein_coding	3478.11	-0.428275	0.0578518	7.40298	1.33e-13	3.04e-12
ENSG00000081237.20	PTPRC	protein_coding	2366.5	0.716262	0.0968255	-7.39745	1.39e-13	3.17e-12
ENSG00000133027.18	PEMT	protein_coding	476.232	-0.857139	0.11589	7.39617	1.4e-13	3.2e-12
ENSG00000125629.15	INSIG2	protein_coding	695.415	-0.992213	0.134163	7.39559	1.41e-13	3.21e-12
ENSG00000089248.7	ERP29	protein_coding	6248.74	0.370324	0.0500954	-7.39236	1.44e-13	3.28e-12
ENSG00000118432.12	CNR1	protein_coding	244.502	-1.54367	0.209144	7.38088	1.57e-13	3.57e-12
ENSG00000120705.13	ETF1	protein_coding	3809.23	-0.347349	0.0470644	7.3803	1.58e-13	3.58e-12
ENSG00000051128.19	HOMER3	protein_coding	119.992	-1.88065	0.254815	7.38047	1.58e-13	3.58e-12
ENSG00000204371.11	EHMT2	protein_coding	2407.68	0.458943	0.0622392	-7.37386	1.66e-13	3.75e-12
ENSG00000147206.17	NXF3	protein_coding	1107.11	-0.578245	0.0784379	7.372	1.68e-13	3.8e-12
ENSG00000127884.5	ECHS1	protein_coding	3124.42	0.483136	0.0655858	-7.36647	1.75e-13	3.95e-12
ENSG00000125744.12	RTN2	protein_coding	160.759	1.72101	0.233689	-7.36452	1.78e-13	4.01e-12
ENSG00000109684.15	CLNK	protein_coding	125.186	-2.33759	0.317621	7.35969	1.84e-13	4.15e-12
ENSG00000069974.16	RAB27A	protein_coding	1516.07	0.562263	0.0764453	-7.35511	1.91e-13	4.29e-12
ENSG00000228300.14	FAM174C	protein_coding	1319.34	-0.601079	0.0818026	7.34791	2.01e-13	4.52e-12
ENSG00000211829.9	TRDC	TR_C_gene	461.74	0.93332	0.127093	-7.34361	2.08e-13	4.66e-12
ENSG00000136490.9	LIMD2	protein_coding	5368.34	0.344318	0.0469015	-7.3413	2.12e-13	4.74e-12
ENSG00000105675.9	ATP4A	protein_coding	80.27	-2.63	0.358513	7.33585	2.2e-13	4.93e-12
ENSG00000182606.17	TRAK1	protein_coding	1558.04	0.529359	0.072206	-7.33124	2.28e-13	5.1e-12
ENSG00000197102.13	DYNC1H1	protein_coding	1275.13	0.573833	0.0783303	-7.3258	2.37e-13	5.3e-12
ENSG00000237590.1	AL137026.2	lncRNA	52.1727	-3.26336	0.445534	7.32459	2.4e-13	5.34e-12
ENSG00000130770.18	ATP5IF1	protein_coding	4525.35	0.358213	0.0489455	-7.31862	2.51e-13	5.58e-12
ENSG00000113161.17	HMGCR	protein_coding	2775.35	-0.590696	0.0807211	7.31773	2.52e-13	5.61e-12
ENSG00000105404.11	RABAC1	protein_coding	877.431	0.633561	0.086582	-7.31747	2.53e-13	5.62e-12
ENSG00000108654.16	DDX5	protein_coding	27689.2	0.36174	0.0494384	-7.31697	2.54e-13	5.63e-12
ENSG00000123104.12	ITPR2	protein_coding	702.174	1.0439	0.142952	-7.30243	2.83e-13	6.27e-12
ENSG00000170275.15	CRTAP	protein_coding	144.335	1.68216	0.230401	-7.301	2.86e-13	6.32e-12
ENSG00000126602.11	TRAP1	protein_coding	7473.55	-0.40834	0.0559643	7.29643	2.95e-13	6.54e-12
ENSG00000035141.8	FAM136A	protein_coding	2974.14	-0.375238	0.0514403	7.29464	2.99e-13	6.62e-12
ENSG00000170855.4	TRIAP1	protein_coding	1845.54	0.53894	0.0739841	-7.28454	3.23e-13	7.12e-12
ENSG00000107938.18	EDRF1	protein_coding	1497.74	0.597463	0.0820316	-7.28333	3.26e-13	7.18e-12
ENSG00000041357.16	PSMA4	protein_coding	5480.4	-0.318804	0.0437731	7.28312	3.26e-13	7.18e-12
ENSG00000185896.11	LAMP1	protein_coding	4154.04	0.373141	0.0512737	-7.27742	3.4e-13	7.48e-12
ENSG00000169679.15	BUB1	protein_coding	2608.34	-0.471489	0.064819	7.27393	3.49e-13	7.67e-12
ENSG00000126107.15	HECTD3	protein_coding	1135.83	0.630826	0.0867814	-7.26914	3.62e-13	7.93e-12
ENSG00000002919.15	SNX11	protein_coding	487.828	-0.838251	0.115317	7.26907	3.62e-13	7.93e-12
ENSG00000171848.16	RRM2	protein_coding	4204.1	-0.54782	0.075374	7.26803	3.65e-13	7.98e-12
ENSG00000137078.9	SIT1	protein_coding	214.153	1.59429	0.219604	-7.25985	3.88e-13	8.46e-12
ENSG00000231205.11	ZNF826P	transcribed_unprocessed_pseudogene	165.26	1.46516	0.201816	-7.25986	3.87e-13	8.46e-12
ENSG00000250264.1	AL669918.1	protein_coding	918.285	-0.77965	0.1074	7.25932	3.89e-13	8.48e-12
ENSG00000117298.16	ECE1	protein_coding	1525.52	-0.70974	0.0978103	7.2563	3.98e-13	8.66e-12
ENSG00000109736.15	MFSD10	protein_coding	3257.88	-0.405087	0.0558384	7.25464	4.03e-13	8.76e-12
ENSG00000012660.14	ELOVL5	protein_coding	6991.13	-0.318528	0.043943	7.24866	4.21e-13	9.15e-12
ENSG00000126561.18	STAT5A	protein_coding	3378.42	-0.471345	0.0651362	7.23629	4.61e-13	1e-11
ENSG00000064102.15	INTS13	protein_coding	1193.22	-0.572439	0.0791139	7.23563	4.63e-13	1e-11
ENSG00000163872.16	YEATS2	protein_coding	2218.15	-0.599208	0.0828748	7.23028	4.82e-13	1.04e-11
ENSG00000248685.6	LINC02484	lncRNA	65.6945	-2.80581	0.388187	7.22797	4.9e-13	1.06e-11
ENSG00000121879.6	PIK3CA	protein_coding	536.307	-0.836558	0.115825	7.22262	5.1e-13	1.1e-11
ENSG00000169241.19	SLC50A1	protein_coding	1160.85	-0.572041	0.0792992	7.21371	5.44e-13	1.17e-11
ENSG00000184371.14	CSF1	protein_coding	738.273	-0.854893	0.118532	7.21231	5.5e-13	1.19e-11
ENSG00000161955.16	TNFSF13	protein_coding	253.103	-1.17781	0.163396	7.20831	5.66e-13	1.22e-11
ENSG00000138621.12	PPCDC	protein_coding	896.064	0.732185	0.101647	-7.20323	5.88e-13	1.26e-11
ENSG00000103150.7	MLYCD	protein_coding	85.9177	-7.72688	1.07281	7.20246	5.91e-13	1.27e-11
ENSG00000092841.19	MYL6	protein_coding	11199.7	0.325616	0.0452168	-7.20122	5.97e-13	1.28e-11
ENSG00000172115.9	CYCS	protein_coding	4040.86	-0.382202	0.0530861	7.19965	6.04e-13	1.29e-11
ENSG00000089094.19	KDM2B	protein_coding	2986.75	-0.518957	0.0720903	7.19871	6.08e-13	1.3e-11
ENSG00000249096.7	LINC02362	lncRNA	875.07	0.621432	0.0863335	-7.19805	6.11e-13	1.31e-11
ENSG00000185022.12	MAFF	protein_coding	130.204	-1.79835	0.249843	7.19789	6.12e-13	1.31e-11
ENSG00000176890.16	TYMS	protein_coding	10746.3	0.27274	0.0379057	-7.19521	6.24e-13	1.33e-11
ENSG00000124422.12	USP22	protein_coding	5980.63	0.357926	0.0498059	-7.18641	6.65e-13	1.42e-11
ENSG00000078070.13	MCCC1	protein_coding	2111.54	-0.439923	0.0612334	7.18437	6.75e-13	1.44e-11
ENSG00000170836.12	PPM1D	protein_coding	620.844	0.940603	0.130971	-7.18174	6.88e-13	1.46e-11
ENSG00000179431.7	FJX1	protein_coding	428.812	-0.94728	0.131891	7.18227	6.86e-13	1.46e-11
ENSG00000253649.5	PRSS51	protein_coding	293.339	-1.17485	0.16359	7.1817	6.89e-13	1.46e-11
ENSG00000185760.17	KCNQ5	protein_coding	281.132	-2.01432	0.280606	7.17847	7.05e-13	1.49e-11
ENSG00000138613.14	APH1B	protein_coding	320.325	1.28561	0.179111	-7.1777	7.09e-13	1.5e-11
ENSG00000166226.13	CCT2	protein_coding	7789.33	-0.292861	0.0408079	7.17658	7.15e-13	1.51e-11
ENSG00000114416.18	FXR1	protein_coding	4091.53	-0.470007	0.0654904	7.17673	7.14e-13	1.51e-11
ENSG00000152684.11	PELO	protein_coding	598.045	-0.841624	0.117317	7.17396	7.29e-13	1.54e-11
ENSG00000107816.17	LZTS2	protein_coding	1173.27	0.73862	0.102984	-7.17216	7.38e-13	1.56e-11
ENSG00000100220.12	RTCB	protein_coding	3487.76	-0.358151	0.0499491	7.17033	7.48e-13	1.57e-11
ENSG00000186810.8	CXCR3	protein_coding	175.144	-1.73349	0.241873	7.16694	7.67e-13	1.61e-11
ENSG00000142541.18	RPL13A	protein_coding	99084.7	0.250986	0.0350376	-7.16333	7.87e-13	1.65e-11
ENSG00000123360.12	PDE1B	protein_coding	383.975	0.944459	0.131866	-7.16229	7.93e-13	1.66e-11
ENSG00000099331.13	MYO9B	protein_coding	6193.19	0.340046	0.047493	-7.15991	8.07e-13	1.69e-11
ENSG00000153976.3	HS3ST3A1	protein_coding	856.975	0.790974	0.110508	-7.15762	8.21e-13	1.72e-11
ENSG00000141068.14	KSR1	protein_coding	2224.35	-0.826548	0.115726	7.14231	9.18e-13	1.92e-11
ENSG00000175215.11	CTDSP2	protein_coding	3202.84	0.405862	0.0568501	-7.13916	9.39e-13	1.96e-11
ENSG00000109436.8	TBC1D9	protein_coding	515.711	0.974508	0.136583	-7.13492	9.68e-13	2.02e-11
ENSG00000169683.8	LRRC45	protein_coding	1853.55	0.46674	0.0654235	-7.13413	9.74e-13	2.03e-11
ENSG00000198763.3	MT-ND2	protein_coding	101732	0.25405	0.0356168	-7.13287	9.83e-13	2.05e-11
ENSG00000100353.18	EIF3D	protein_coding	7744.68	-0.30354	0.0425712	7.13018	1e-12	2.08e-11
ENSG00000010322.16	NISCH	protein_coding	2667.4	0.531455	0.0746014	-7.12392	1.05e-12	2.18e-11
ENSG00000157617.17	C2CD2	protein_coding	554.544	-0.950614	0.13346	7.12286	1.06e-12	2.19e-11
ENSG00000172840.7	PDP2	protein_coding	562.556	-1.09261	0.153414	7.12199	1.06e-12	2.2e-11
ENSG00000083454.22	P2RX5	protein_coding	167.682	-1.82055	0.25571	7.1196	1.08e-12	2.24e-11
ENSG00000079257.8	LXN	protein_coding	85.3804	-2.20499	0.309791	7.11767	1.1e-12	2.27e-11
ENSG00000065989.16	PDE4A	protein_coding	182.351	-1.43686	0.20205	7.11138	1.15e-12	2.37e-11
ENSG00000117461.15	PIK3R3	protein_coding	1169.8	0.898154	0.126334	-7.10938	1.17e-12	2.4e-11
ENSG00000058056.10	USP13	protein_coding	1039.87	-0.691884	0.0973319	7.10849	1.17e-12	2.42e-11
ENSG00000163479.14	SSR2	protein_coding	5791.83	0.368002	0.0517813	-7.10686	1.19e-12	2.44e-11
ENSG00000166104.15	AC126323.1	transcribed_unprocessed_pseudogene	1601.73	-0.590642	0.0832103	7.09818	1.26e-12	2.6e-11
ENSG00000133048.13	CHI3L1	protein_coding	44.0378	-4.28077	0.603135	7.09752	1.27e-12	2.61e-11
ENSG00000002586.20	CD99	protein_coding	2981.31	0.427262	0.0602037	-7.09693	1.28e-12	2.62e-11
ENSG00000117632.23	STMN1	protein_coding	10517.2	0.282526	0.0398485	-7.08999	1.34e-12	2.75e-11
ENSG00000276168.1	RN7SL1	misc_RNA	370.81	-1.10064	0.155244	7.08974	1.34e-12	2.75e-11
ENSG00000143179.16	UCK2	protein_coding	1875.61	-0.523094	0.0738015	7.08786	1.36e-12	2.78e-11
ENSG00000189410.12	SH2D5	protein_coding	33.7495	-4.45235	0.628694	7.08189	1.42e-12	2.9e-11
ENSG00000066827.16	ZFAT	protein_coding	1612.2	0.648865	0.0916485	-7.07993	1.44e-12	2.94e-11
ENSG00000287725.1	AP003071.5	protein_coding	112.027	-1.79805	0.253967	7.07985	1.44e-12	2.94e-11
ENSG00000084652.16	TXLNA	protein_coding	3193.75	0.369509	0.0521992	-7.07883	1.45e-12	2.96e-11
ENSG00000164105.4	SAP30	protein_coding	849.306	-0.630678	0.0891238	7.07642	1.48e-12	3.01e-11
ENSG00000122644.13	ARL4A	protein_coding	35.4089	-4.75811	0.672532	7.07493	1.5e-12	3.04e-11
ENSG00000141699.11	RETREG3	protein_coding	717.166	0.806898	0.114062	-7.0742	1.5e-12	3.05e-11
ENSG00000167535.8	CACNB3	protein_coding	237.337	1.27431	0.180153	-7.07347	1.51e-12	3.06e-11
ENSG00000103549.22	RNF40	protein_coding	2201.38	0.472767	0.0668576	-7.07125	1.54e-12	3.11e-11
ENSG00000130755.13	GMFG	protein_coding	2025.08	0.492343	0.0696561	-7.06819	1.57e-12	3.17e-11
ENSG00000106546.14	AHR	protein_coding	329.34	-1.18392	0.167524	7.06715	1.58e-12	3.19e-11
ENSG00000162298.19	SYVN1	protein_coding	1706.33	0.713857	0.10117	-7.05601	1.71e-12	3.46e-11
ENSG00000116791.14	CRYZ	protein_coding	1971.24	-0.429449	0.0608654	7.05572	1.72e-12	3.46e-11
ENSG00000135469.14	COQ10A	protein_coding	170.297	1.42192	0.201641	-7.05173	1.77e-12	3.56e-11
ENSG00000076662.10	ICAM3	protein_coding	2620.85	0.420904	0.0596943	-7.051	1.78e-12	3.57e-11
ENSG00000103249.18	CLCN7	protein_coding	2184.93	0.457256	0.0648733	-7.04845	1.81e-12	3.63e-11
ENSG00000154832.16	CXXC1	protein_coding	3441.71	0.503956	0.0715378	-7.04461	1.86e-12	3.73e-11
ENSG00000214050.8	FBXO16	protein_coding	42.2341	-3.69877	0.525519	7.03832	1.95e-12	3.9e-11
ENSG00000143603.19	KCNN3	protein_coding	659.135	-0.805022	0.114383	7.03793	1.95e-12	3.91e-11
ENSG00000138764.15	CCNG2	protein_coding	462.265	-0.875399	0.124513	7.03059	2.06e-12	4.11e-11
ENSG00000005059.16	MCUB	protein_coding	799.422	0.731469	0.104115	-7.02562	2.13e-12	4.26e-11
ENSG00000185862.7	EVI2B	protein_coding	1366.78	0.499297	0.0710798	-7.02446	2.15e-12	4.29e-11
ENSG00000256948.1	AC026369.3	lncRNA	264.774	1.08011	0.153895	-7.01849	2.24e-12	4.47e-11
ENSG00000160013.9	PTGIR	protein_coding	860.223	-0.640076	0.0912174	7.01704	2.27e-12	4.51e-11
ENSG00000007168.14	PAFAH1B1	protein_coding	2518.8	-0.546056	0.0778588	7.01342	2.33e-12	4.63e-11
ENSG00000162777.17	DENND2D	protein_coding	3958.54	0.365505	0.0521259	-7.01196	2.35e-12	4.67e-11
ENSG00000278196.3	IGLV2-8	IG_V_gene	1580.76	0.754879	0.10768	-7.01038	2.38e-12	4.72e-11
ENSG00000165678.21	GHITM	protein_coding	6240.06	-0.279098	0.0398132	7.01018	2.38e-12	4.72e-11
ENSG00000145945.7	FAM50B	protein_coding	54.3497	-2.7302	0.389718	7.00557	2.46e-12	4.87e-11
ENSG00000136888.8	ATP6V1G1	protein_coding	2039.52	0.479763	0.0684967	-7.00417	2.48e-12	4.92e-11
ENSG00000182551.14	ADI1	protein_coding	1673.76	0.451286	0.0644323	-7.00403	2.49e-12	4.92e-11
ENSG00000180198.16	RCC1	protein_coding	3146.3	-0.483522	0.0690401	7.0035	2.5e-12	4.93e-11
ENSG00000156381.9	ANKRD9	protein_coding	116.526	-2.17165	0.310111	7.00281	2.51e-12	4.95e-11
ENSG00000118894.15	EEF2KMT	protein_coding	636.905	-0.703511	0.100468	7.00231	2.52e-12	4.96e-11
ENSG00000112343.11	TRIM38	protein_coding	891.219	0.632224	0.0903019	-7.00123	2.54e-12	4.99e-11
ENSG00000115267.9	IFIH1	protein_coding	1057.35	-0.792259	0.113236	6.99653	2.62e-12	5.16e-11
ENSG00000166411.14	IDH3A	protein_coding	3399.75	-0.38608	0.055199	6.99434	2.67e-12	5.23e-11
ENSG00000136448.13	NMT1	protein_coding	3708.97	-0.411145	0.0587861	6.99391	2.67e-12	5.24e-11
ENSG00000005436.14	GCFC2	protein_coding	660.895	-0.741715	0.106087	6.99158	2.72e-12	5.33e-11
ENSG00000134765.10	DSC1	protein_coding	73.2978	2.33077	0.33358	-6.98715	2.81e-12	5.49e-11
ENSG00000139266.6	MARCHF9	protein_coding	1321.97	0.525437	0.075218	-6.98553	2.84e-12	5.54e-11
ENSG00000132341.12	RAN	protein_coding	24277.5	-0.362218	0.0518519	6.98562	2.84e-12	5.54e-11
ENSG00000233828.5	MIR4280HG	lncRNA	96.4682	1.95523	0.279989	-6.98324	2.88e-12	5.63e-11
ENSG00000162594.16	IL23R	protein_coding	113.229	-1.72123	0.24663	6.97899	2.97e-12	5.8e-11
ENSG00000259479.6	SORD2P	transcribed_unprocessed_pseudogene	700.505	0.82543	0.118431	-6.96971	3.18e-12	6.18e-11
ENSG00000116001.17	TIA1	protein_coding	1939.45	0.5021	0.0720802	-6.96585	3.26e-12	6.35e-11
ENSG00000058262.10	SEC61A1	protein_coding	6486.82	0.325737	0.0467691	-6.9648	3.29e-12	6.39e-11
ENSG00000137504.14	CREBZF	protein_coding	1571.51	0.50623	0.0728188	-6.95191	3.6e-12	7e-11
ENSG00000140280.14	LYSMD2	protein_coding	487.04	-0.823722	0.118546	6.94853	3.69e-12	7.15e-11
ENSG00000115295.20	CLIP4	protein_coding	723.765	-0.974893	0.140297	6.94878	3.68e-12	7.15e-11
ENSG00000156599.11	ZDHHC5	protein_coding	2306.74	0.429156	0.0618173	-6.94233	3.86e-12	7.46e-11
ENSG00000137124.8	ALDH1B1	protein_coding	1085	-0.621637	0.0895536	6.9415	3.88e-12	7.5e-11
ENSG00000206120.11	EGFEM1P	transcribed_unitary_pseudogene	42.5103	-3.59675	0.518353	6.93881	3.95e-12	7.64e-11
ENSG00000168071.22	CCDC88B	protein_coding	3514.15	0.453354	0.065365	-6.93574	4.04e-12	7.8e-11
ENSG00000138835.22	RGS3	protein_coding	1282.64	-0.621609	0.0897039	6.92956	4.22e-12	8.14e-11
ENSG00000188313.13	PLSCR1	protein_coding	338.106	-1.15235	0.166308	6.92906	4.24e-12	8.16e-11
ENSG00000197355.11	UAP1L1	protein_coding	1006.18	-0.634032	0.091673	6.91623	4.64e-12	8.92e-11
ENSG00000175137.11	SH3BP5L	protein_coding	1248.61	0.541302	0.0783204	-6.91138	4.8e-12	9.22e-11
ENSG00000263528.8	IKBKE	protein_coding	1417.65	-0.493182	0.071359	6.91127	4.8e-12	9.22e-11
ENSG00000167695.15	TLCD3A	protein_coding	490.679	-0.7956	0.115126	6.91068	4.82e-12	9.25e-11
ENSG00000173660.12	UQCRH	protein_coding	17163.1	0.328442	0.0475392	-6.90887	4.89e-12	9.36e-11
ENSG00000003402.20	CFLAR	protein_coding	3505.13	-0.452149	0.0654889	6.90422	5.05e-12	9.66e-11
ENSG00000087269.16	NOP14	protein_coding	2627.52	-0.38771	0.0562054	6.89808	5.27e-12	1.01e-10
ENSG00000124839.13	RAB17	protein_coding	38.0395	-6.44869	0.934849	6.89811	5.27e-12	1.01e-10
ENSG00000125733.18	TRIP10	protein_coding	1957.9	-0.489175	0.0709342	6.89618	5.34e-12	1.02e-10
ENSG00000138172.11	CALHM2	protein_coding	684.433	0.743228	0.107843	-6.89174	5.51e-12	1.05e-10
ENSG00000104081.14	BMF	protein_coding	1727.84	0.596447	0.0865592	-6.89063	5.55e-12	1.06e-10
ENSG00000173581.8	CCDC106	protein_coding	987.242	-0.679117	0.0985845	6.88868	5.63e-12	1.07e-10
ENSG00000138411.13	HECW2	protein_coding	2387.89	-0.58599	0.0851359	6.883	5.86e-12	1.11e-10
ENSG00000087074.8	PPP1R15A	protein_coding	2116.33	-0.479648	0.0696954	6.88206	5.9e-12	1.12e-10
ENSG00000120306.11	CYSTM1	protein_coding	2131.68	-0.483338	0.070237	6.88153	5.92e-12	1.12e-10
ENSG00000132475.10	H3-3B	protein_coding	10774.5	0.252502	0.0366958	-6.88093	5.95e-12	1.13e-10
ENSG00000183688.4	RFLNB	protein_coding	433.488	-0.848347	0.123318	6.87933	6.01e-12	1.14e-10
ENSG00000147119.4	CHST7	protein_coding	212.061	1.33379	0.19397	-6.87629	6.14e-12	1.16e-10
ENSG00000034510.6	TMSB10	protein_coding	31000.5	0.273582	0.039808	-6.87253	6.31e-12	1.19e-10
ENSG00000161638.11	ITGA5	protein_coding	404.44	-0.92742	0.134947	6.87245	6.31e-12	1.19e-10
ENSG00000143977.14	SNRPG	protein_coding	2952.33	-0.459025	0.0669165	6.85967	6.9e-12	1.3e-10
ENSG00000038945.15	MSR1	protein_coding	72.2704	-8.4361	1.22977	6.85992	6.89e-12	1.3e-10
ENSG00000169692.13	AGPAT2	protein_coding	736.742	0.72367	0.105569	-6.85494	7.13e-12	1.34e-10
ENSG00000165689.17	ENTR1	protein_coding	1676.72	-0.552343	0.0806449	6.84908	7.43e-12	1.39e-10
ENSG00000179409.11	GEMIN4	protein_coding	1268.1	-0.590233	0.0861655	6.85	7.39e-12	1.39e-10
ENSG00000255595.5	AC007368.1	lncRNA	35.7658	-7.07378	1.03491	6.83514	8.19e-12	1.54e-10
ENSG00000198825.15	INPP5F	protein_coding	1011.04	0.747514	0.109389	-6.83355	8.28e-12	1.55e-10
ENSG00000272168.8	CASC15	lncRNA	129.993	1.62622	0.237996	-6.83297	8.32e-12	1.56e-10
ENSG00000184588.18	PDE4B	protein_coding	339.684	1.10491	0.161731	-6.83183	8.38e-12	1.57e-10
ENSG00000178814.17	OPLAH	protein_coding	67.4995	-3.17754	0.465255	6.82967	8.51e-12	1.59e-10
ENSG00000259803.7	SLC22A31	protein_coding	55.1566	2.63766	0.38639	-6.82644	8.7e-12	1.62e-10
ENSG00000175938.7	ORAI3	protein_coding	493.204	0.942881	0.138291	-6.81808	9.23e-12	1.72e-10
ENSG00000128284.19	APOL3	protein_coding	1200.47	-0.567251	0.0832095	6.81714	9.29e-12	1.73e-10
ENSG00000175768.13	TOMM5	protein_coding	3280.62	-0.386555	0.0568476	6.79984	1.05e-11	1.95e-10
ENSG00000137642.13	SORL1	protein_coding	4385.2	0.42435	0.0624281	-6.79742	1.07e-11	1.98e-10
ENSG00000125354.24	SEPTIN6	protein_coding	4424.55	0.37692	0.0554495	-6.79754	1.06e-11	1.98e-10
ENSG00000117408.11	IPO13	protein_coding	923.307	0.615302	0.090535	-6.79629	1.07e-11	1.99e-10
ENSG00000103319.12	EEF2K	protein_coding	1094.16	-0.601035	0.0884677	6.79384	1.09e-11	2.02e-10
ENSG00000116898.12	MRPS15	protein_coding	2188.62	-0.403486	0.0593951	6.79326	1.1e-11	2.03e-10
ENSG00000157637.13	SLC38A10	protein_coding	1828.77	0.547267	0.0807406	-6.77809	1.22e-11	2.25e-10
ENSG00000172057.10	ORMDL3	protein_coding	2366.38	0.411835	0.0608206	-6.77131	1.28e-11	2.36e-10
ENSG00000174013.8	FBXO45	protein_coding	702.958	-0.659354	0.0974908	6.76324	1.35e-11	2.49e-10
ENSG00000173894.11	CBX2	protein_coding	612.045	0.750346	0.110959	-6.76235	1.36e-11	2.5e-10
ENSG00000103540.16	CCP110	protein_coding	1765.16	0.498056	0.0736691	-6.76072	1.37e-11	2.53e-10
ENSG00000162521.19	RBBP4	protein_coding	8252.12	0.324547	0.0480097	-6.76003	1.38e-11	2.54e-10
ENSG00000114125.14	RNF7	protein_coding	2026.27	-0.499312	0.0738744	6.75893	1.39e-11	2.55e-10
ENSG00000181804.15	SLC9A9	protein_coding	282.963	-1.34888	0.199698	6.75461	1.43e-11	2.63e-10
ENSG00000126264.10	HCST	protein_coding	72.3764	-2.649	0.392318	6.75217	1.46e-11	2.67e-10
ENSG00000103479.17	RBL2	protein_coding	2287.49	0.498725	0.0738931	-6.74927	1.49e-11	2.72e-10
ENSG00000101152.11	DNAJC5	protein_coding	2035.55	0.408855	0.060576	-6.74946	1.48e-11	2.72e-10
ENSG00000260997.1	AC004847.1	lncRNA	541.889	0.75706	0.112217	-6.74639	1.52e-11	2.77e-10
ENSG00000158748.4	HTR6	protein_coding	60.0908	-2.40151	0.356141	6.74315	1.55e-11	2.83e-10
ENSG00000134070.5	IRAK2	protein_coding	239.331	-1.21255	0.179902	6.74005	1.58e-11	2.89e-10
ENSG00000149485.19	FADS1	protein_coding	1572.11	-0.555194	0.0824167	6.73642	1.62e-11	2.96e-10
ENSG00000162591.16	MEGF6	protein_coding	87.2522	-2.64348	0.392511	6.73478	1.64e-11	2.99e-10
ENSG00000172987.13	HPSE2	protein_coding	40.3228	-5.05925	0.752179	6.72612	1.74e-11	3.17e-10
ENSG00000136522.14	MRPL47	protein_coding	1425.01	-0.50969	0.0758309	6.7214	1.8e-11	3.27e-10
ENSG00000128951.14	DUT	protein_coding	5487.05	-0.317638	0.0473112	6.71381	1.9e-11	3.44e-10
ENSG00000105928.16	GSDME	protein_coding	4422.35	0.324018	0.0482809	-6.71111	1.93e-11	3.5e-10
ENSG00000183955.13	KMT5A	protein_coding	1307.67	0.488529	0.0728123	-6.70943	1.95e-11	3.53e-10
ENSG00000181924.7	COA4	protein_coding	1763.95	-0.450893	0.0672005	6.70966	1.95e-11	3.53e-10
ENSG00000101856.10	PGRMC1	protein_coding	1618.06	-0.464784	0.0692726	6.70948	1.95e-11	3.53e-10
ENSG00000115129.14	TP53I3	protein_coding	208.024	1.24076	0.185016	-6.7062	2e-11	3.61e-10
ENSG00000214736.8	TOMM6	protein_coding	1106.41	-0.559967	0.0835106	6.70533	2.01e-11	3.63e-10
ENSG00000048740.18	CELF2	protein_coding	3860.43	0.493358	0.0735889	-6.70424	2.02e-11	3.65e-10
ENSG00000133019.12	CHRM3	protein_coding	41.3615	-7.30695	1.09048	6.70065	2.07e-11	3.74e-10
ENSG00000114902.14	SPCS1	protein_coding	3392.69	0.358077	0.0534711	-6.69664	2.13e-11	3.83e-10
ENSG00000089916.18	GPATCH2L	protein_coding	2148.08	-0.758759	0.113306	6.69657	2.13e-11	3.83e-10
ENSG00000162614.19	NEXN	protein_coding	142.298	-1.83549	0.274095	6.69653	2.13e-11	3.83e-10
ENSG00000163754.18	GYG1	protein_coding	706.887	-0.686724	0.102623	6.69171	2.21e-11	3.96e-10
ENSG00000231925.12	TAPBP	protein_coding	396.747	-1.04004	0.155447	6.69066	2.22e-11	3.98e-10
ENSG00000105364.14	MRPL4	protein_coding	5768.95	-0.37458	0.0560137	6.68728	2.27e-11	4.07e-10
ENSG00000141560.15	FN3KRP	protein_coding	1310.19	0.510767	0.0764343	-6.68243	2.35e-11	4.21e-10
ENSG00000197892.13	KIF13B	protein_coding	559.366	0.924778	0.138414	-6.68125	2.37e-11	4.24e-10
ENSG00000205726.15	ITSN1	protein_coding	476.733	0.963291	0.144228	-6.67895	2.41e-11	4.3e-10
ENSG00000204160.12	ZDHHC18	protein_coding	2193.96	-0.513658	0.0769334	6.67666	2.44e-11	4.36e-10
ENSG00000100219.16	XBP1	protein_coding	3437.04	0.342189	0.0512574	-6.67589	2.46e-11	4.38e-10
ENSG00000159164.10	SV2A	protein_coding	126.286	1.54078	0.230962	-6.67114	2.54e-11	4.52e-10
ENSG00000060982.15	BCAT1	protein_coding	1418.74	-1.70065	0.255016	6.66881	2.58e-11	4.59e-10
ENSG00000152904.11	GGPS1	protein_coding	567.648	-0.80031	0.120043	6.66684	2.61e-11	4.65e-10
ENSG00000164039.15	BDH2	protein_coding	748.927	0.754248	0.113151	-6.66586	2.63e-11	4.67e-10
ENSG00000097007.19	ABL1	protein_coding	1928.8	0.450347	0.0675611	-6.66577	2.63e-11	4.67e-10
ENSG00000068137.15	PLEKHH3	protein_coding	3622.64	0.385439	0.0578561	-6.66202	2.7e-11	4.78e-10
ENSG00000183207.14	RUVBL2	protein_coding	4545.76	-0.358763	0.05385	6.66227	2.7e-11	4.78e-10
ENSG00000175792.12	RUVBL1	protein_coding	2908.22	-0.397371	0.059714	6.65457	2.84e-11	5.03e-10
ENSG00000087470.19	DNM1L	protein_coding	2740.35	-0.41691	0.0626641	6.65309	2.87e-11	5.07e-10
ENSG00000173145.11	NOC3L	protein_coding	1503.38	-0.500724	0.0752946	6.6502	2.93e-11	5.17e-10
ENSG00000196123.13	KIAA0895L	protein_coding	2358.89	0.631967	0.0950744	-6.64708	2.99e-11	5.27e-10
ENSG00000171867.18	PRNP	protein_coding	857.368	0.62722	0.0943804	-6.64565	3.02e-11	5.32e-10
ENSG00000126787.13	DLGAP5	protein_coding	2073.21	-0.396263	0.0596585	6.64219	3.09e-11	5.44e-10
ENSG00000172301.11	COPRS	protein_coding	712.657	-0.639998	0.0964293	6.63696	3.2e-11	5.63e-10
ENSG00000143933.19	CALM2	protein_coding	13006.2	0.237704	0.0358289	-6.63443	3.26e-11	5.73e-10
ENSG00000133805.15	AMPD3	protein_coding	570.14	-0.792266	0.119447	6.63277	3.29e-11	5.78e-10
ENSG00000100216.6	TOMM22	protein_coding	2349.4	-0.489445	0.0738318	6.6292	3.38e-11	5.92e-10
ENSG00000281179.1	AC135068.5	IG_V_gene	34.0892	-5.22655	0.788437	6.629	3.38e-11	5.92e-10
ENSG00000162231.14	NXF1	protein_coding	2265.85	0.503025	0.0759779	-6.62068	3.58e-11	6.26e-10
ENSG00000186300.12	ZNF555	protein_coding	27.3482	-4.15126	0.627191	6.61881	3.62e-11	6.33e-10
ENSG00000160124.9	CCDC58	protein_coding	665.506	-0.779322	0.117841	6.61336	3.76e-11	6.57e-10
ENSG00000130881.14	LRP3	protein_coding	338.92	-1.26837	0.191838	6.61166	3.8e-11	6.64e-10
ENSG00000058804.12	NDC1	protein_coding	1576.54	-0.517643	0.0783547	6.6064	3.94e-11	6.87e-10
ENSG00000152465.18	NMT2	protein_coding	765.438	0.707044	0.107033	-6.60583	3.95e-11	6.88e-10
ENSG00000100605.17	ITPK1	protein_coding	2094.18	-0.502689	0.0760946	6.60611	3.95e-11	6.88e-10
ENSG00000069849.11	ATP1B3	protein_coding	3863.62	-0.65529	0.0993168	6.59798	4.17e-11	7.25e-10
ENSG00000073861.3	TBX21	protein_coding	33.8543	-5.55243	0.841747	6.59632	4.22e-11	7.33e-10
ENSG00000131323.16	TRAF3	protein_coding	2111.5	-0.714825	0.108383	6.59539	4.24e-11	7.36e-10
ENSG00000103260.9	METRN	protein_coding	423.907	-1.22309	0.185547	6.5918	4.35e-11	7.54e-10
ENSG00000119285.11	HEATR1	protein_coding	2186.95	-0.47232	0.0716564	6.59145	4.36e-11	7.55e-10
ENSG00000214517.10	PPME1	protein_coding	1234.51	-0.56883	0.0863288	6.58912	4.42e-11	7.66e-10
ENSG00000168175.15	MAPK1IP1L	protein_coding	3528.75	-0.3556	0.0539868	6.5868	4.49e-11	7.77e-10
ENSG00000236901.6	MIR600HG	lncRNA	395.94	0.947088	0.143801	-6.58612	4.51e-11	7.8e-10
ENSG00000257242.8	LINC01619	lncRNA	274.218	-1.19435	0.181431	6.58293	4.61e-11	7.96e-10
ENSG00000140941.14	MAP1LC3B	protein_coding	1030.87	0.581332	0.0883125	-6.58267	4.62e-11	7.97e-10
ENSG00000170144.21	HNRNPA3	protein_coding	18512.8	-0.41011	0.0623021	6.58261	4.62e-11	7.97e-10
ENSG00000196172.9	ZNF681	protein_coding	130.454	1.90019	0.288732	-6.58113	4.67e-11	8.04e-10
ENSG00000107020.10	PLGRKT	protein_coding	674.985	-0.667767	0.101491	6.57954	4.72e-11	8.12e-10
ENSG00000114626.18	ABTB1	protein_coding	378.283	0.90015	0.136838	-6.57821	4.76e-11	8.18e-10
ENSG00000179165.11	PXT1	protein_coding	79.6588	2.69463	0.41015	-6.56988	5.04e-11	8.65e-10
ENSG00000178537.10	SLC25A20	protein_coding	582.206	0.781462	0.118988	-6.56755	5.11e-11	8.77e-10
ENSG00000101445.10	PPP1R16B	protein_coding	5647.18	0.31057	0.0473168	-6.56364	5.25e-11	9e-10
ENSG00000100934.15	SEC23A	protein_coding	1253.17	-0.514069	0.0783813	6.55857	5.43e-11	9.3e-10
ENSG00000179918.19	SEPHS2	protein_coding	4424.94	0.32265	0.049272	-6.54835	5.82e-11	9.95e-10
ENSG00000122224.18	LY9	protein_coding	429.581	-0.865247	0.132139	6.54802	5.83e-11	9.97e-10
ENSG00000185236.12	RAB11B	protein_coding	3490.41	0.349257	0.0533472	-6.54687	5.88e-11	1e-09
ENSG00000111371.16	SLC38A1	protein_coding	5589.57	-0.550006	0.0840163	6.54642	5.89e-11	1.01e-09
ENSG00000133874.2	RNF122	protein_coding	240.435	1.28204	0.195968	-6.54209	6.07e-11	1.03e-09
ENSG00000136045.12	PWP1	protein_coding	1636.77	-0.492958	0.0753383	6.54327	6.02e-11	1.03e-09
ENSG00000106144.20	CASP2	protein_coding	1379.33	0.63788	0.097513	-6.54149	6.09e-11	1.04e-09
ENSG00000115758.13	ODC1	protein_coding	10476.1	-0.285633	0.0436847	6.53851	6.21e-11	1.06e-09
ENSG00000083857.14	FAT1	protein_coding	265.348	1.47833	0.226193	-6.53568	6.33e-11	1.07e-09
ENSG00000165474.8	GJB2	protein_coding	29.793	-8.25743	1.26344	6.53567	6.33e-11	1.07e-09
ENSG00000103051.20	COG4	protein_coding	1281.84	0.654771	0.10029	-6.52881	6.63e-11	1.12e-09
ENSG00000158828.8	PINK1	protein_coding	184.784	1.18899	0.182123	-6.52849	6.64e-11	1.13e-09
ENSG00000153930.12	ANKFN1	protein_coding	215.643	1.14195	0.174994	-6.52565	6.77e-11	1.14e-09
ENSG00000108465.15	CDK5RAP3	protein_coding	6804.44	0.298095	0.0456764	-6.52624	6.74e-11	1.14e-09
ENSG00000182712.16	CMC4	protein_coding	609.51	-0.678404	0.104038	6.52071	7e-11	1.18e-09
ENSG00000196998.19	WDR45	protein_coding	776.393	0.705853	0.108323	-6.51618	7.21e-11	1.21e-09
ENSG00000132024.18	CC2D1A	protein_coding	1613.2	0.474199	0.0727664	-6.51672	7.19e-11	1.21e-09
ENSG00000164466.13	SFXN1	protein_coding	2320	-0.547888	0.0840713	6.51694	7.18e-11	1.21e-09
ENSG00000184432.11	COPB2	protein_coding	2626.05	-0.387162	0.0594402	6.51347	7.34e-11	1.23e-09
ENSG00000095319.14	NUP188	protein_coding	3651.92	-0.449803	0.0690441	6.51472	7.28e-11	1.23e-09
ENSG00000005379.17	TSPOAP1	protein_coding	509.135	0.958642	0.147246	-6.51048	7.49e-11	1.26e-09
ENSG00000005102.14	MEOX1	protein_coding	53.2041	-3.3169	0.509547	6.50951	7.54e-11	1.27e-09
ENSG00000106688.12	SLC1A1	protein_coding	611.133	-0.705084	0.108349	6.50751	7.64e-11	1.28e-09
ENSG00000198796.7	ALPK2	protein_coding	1649.88	-0.487216	0.074878	6.50679	7.68e-11	1.29e-09
ENSG00000258315.5	C17orf49	protein_coding	3247.94	-0.440623	0.0677956	6.49928	8.07e-11	1.35e-09
ENSG00000144655.15	CSRNP1	protein_coding	325.172	-0.994302	0.152992	6.49906	8.08e-11	1.35e-09
ENSG00000100813.14	ACIN1	protein_coding	4919.61	0.361615	0.0556534	-6.49763	8.16e-11	1.36e-09
ENSG00000120053.12	GOT1	protein_coding	1861.58	-0.45637	0.070247	6.49665	8.21e-11	1.37e-09
ENSG00000103274.11	NUBP1	protein_coding	1228.25	-0.490911	0.0756205	6.49177	8.48e-11	1.41e-09
ENSG00000198743.7	SLC5A3	protein_coding	1765.34	0.594508	0.0916095	-6.48959	8.61e-11	1.43e-09
ENSG00000172349.17	IL16	protein_coding	2410.76	-0.368703	0.0568081	6.49032	8.57e-11	1.43e-09
ENSG00000111335.14	OAS2	protein_coding	336.538	-0.941745	0.145133	6.48884	8.65e-11	1.44e-09
ENSG00000120742.11	SERP1	protein_coding	4968.52	-0.385992	0.0595084	6.48634	8.79e-11	1.46e-09
ENSG00000204287.14	HLA-DRA	protein_coding	66465.7	-0.193328	0.0298195	6.48328	8.98e-11	1.49e-09
ENSG00000139725.8	RHOF	protein_coding	1770.24	-0.506985	0.0782276	6.48091	9.12e-11	1.51e-09
ENSG00000164938.14	TP53INP1	protein_coding	844.863	0.593486	0.091602	-6.47896	9.24e-11	1.53e-09
ENSG00000163714.18	U2SURP	protein_coding	3568.5	-0.381408	0.0588788	6.47785	9.3e-11	1.54e-09
ENSG00000088205.13	DDX18	protein_coding	3296.3	-0.355981	0.0549781	6.47496	9.48e-11	1.57e-09
ENSG00000066583.12	ISOC1	protein_coding	1019.84	-0.536463	0.0828571	6.47456	9.51e-11	1.57e-09
ENSG00000076555.15	ACACB	protein_coding	30.2697	-5.16171	0.797256	6.47434	9.52e-11	1.57e-09
ENSG00000008869.12	HEATR5B	protein_coding	902.022	0.638928	0.0987221	-6.47199	9.67e-11	1.6e-09
ENSG00000102158.20	MAGT1	protein_coding	1935.51	0.479159	0.0740644	-6.46949	9.83e-11	1.62e-09
ENSG00000184203.8	PPP1R2	protein_coding	1238.8	-0.631011	0.0975551	6.46825	9.91e-11	1.63e-09
ENSG00000007080.11	CCDC124	protein_coding	3448.02	-0.333899	0.0516433	6.46549	1.01e-10	1.66e-09
ENSG00000185433.10	LINC00158	lncRNA	205.66	-1.15309	0.178403	6.46341	1.02e-10	1.68e-09
ENSG00000135821.19	GLUL	protein_coding	461.279	-0.78909	0.122094	6.46295	1.03e-10	1.69e-09
ENSG00000169180.12	XPO6	protein_coding	1345.43	-0.500338	0.0774808	6.45757	1.06e-10	1.74e-09
ENSG00000131389.17	SLC6A6	protein_coding	1424.47	-0.630643	0.0976478	6.45834	1.06e-10	1.74e-09
ENSG00000226979.9	LTA	protein_coding	94.1972	-2.48906	0.386083	6.44694	1.14e-10	1.87e-09
ENSG00000134900.12	TPP2	protein_coding	2670.95	0.389348	0.0604424	-6.44164	1.18e-10	1.93e-09
ENSG00000073969.18	NSF	protein_coding	592.906	0.778002	0.120781	-6.44143	1.18e-10	1.94e-09
ENSG00000079432.8	CIC	protein_coding	1823.02	0.517727	0.0804362	-6.43648	1.22e-10	2e-09
ENSG00000185624.16	P4HB	protein_coding	15154.9	0.32584	0.0506699	-6.43064	1.27e-10	2.07e-09
ENSG00000070756.17	PABPC1	protein_coding	49399.4	0.200819	0.0312279	-6.43077	1.27e-10	2.07e-09
ENSG00000156928.5	MALSU1	protein_coding	865.157	-0.631853	0.0982546	6.43077	1.27e-10	2.07e-09
ENSG00000197852.12	INKA2	protein_coding	221.022	1.54448	0.240492	-6.42216	1.34e-10	2.19e-09
ENSG00000228412.9	LNC-LBCS	lncRNA	46.1225	-7.90657	1.23216	6.41682	1.39e-10	2.26e-09
ENSG00000137700.18	SLC37A4	protein_coding	1673.25	-0.44728	0.0698346	6.40484	1.51e-10	2.45e-09
ENSG00000131507.11	NDFIP1	protein_coding	35.8425	-3.39775	0.530734	6.40198	1.53e-10	2.49e-09
ENSG00000176533.13	GNG7	protein_coding	1285.16	0.480516	0.0750787	-6.40016	1.55e-10	2.52e-09
ENSG00000100241.21	SBF1	protein_coding	4102.71	0.333879	0.0521868	-6.39778	1.58e-10	2.56e-09
ENSG00000158458.21	NRG2	protein_coding	561.064	-0.76821	0.120165	6.39296	1.63e-10	2.64e-09
ENSG00000149289.11	ZC3H12C	protein_coding	258.124	-1.19298	0.186749	6.38814	1.68e-10	2.72e-09
ENSG00000197498.13	RPF2	protein_coding	1229.37	-0.586993	0.0919527	6.38365	1.73e-10	2.8e-09
ENSG00000162692.12	VCAM1	protein_coding	357.477	-0.882586	0.138338	6.37995	1.77e-10	2.86e-09
ENSG00000175463.12	TBC1D10C	protein_coding	1205.38	0.498826	0.078197	-6.37909	1.78e-10	2.88e-09
ENSG00000113569.16	NUP155	protein_coding	1194.93	-0.521219	0.0817112	6.37879	1.78e-10	2.88e-09
ENSG00000142192.21	APP	protein_coding	2992.95	-0.331106	0.0519431	6.3744	1.84e-10	2.96e-09
ENSG00000164134.13	NAA15	protein_coding	2021.68	-0.489239	0.0767745	6.37241	1.86e-10	2.99e-09
ENSG00000113460.13	BRIX1	protein_coding	1691.63	-0.495731	0.0777921	6.37252	1.86e-10	2.99e-09
ENSG00000285756.2	BX890604.1	lncRNA	3743.65	0.30168	0.047357	-6.37033	1.89e-10	3.03e-09
ENSG00000105329.11	TGFB1	protein_coding	6521.92	-0.331374	0.0520384	6.36788	1.92e-10	3.08e-09
ENSG00000174600.14	CMKLR1	protein_coding	252.992	-1.14292	0.179553	6.36533	1.95e-10	3.13e-09
ENSG00000141668.10	CBLN2	protein_coding	46.2568	-7.18516	1.12931	6.36242	1.99e-10	3.18e-09
ENSG00000163508.13	EOMES	protein_coding	440.465	0.791917	0.124497	-6.36092	2.01e-10	3.21e-09
ENSG00000196465.10	MYL6B	protein_coding	1700.32	0.491428	0.0773241	-6.35543	2.08e-10	3.33e-09
ENSG00000112079.9	STK38	protein_coding	755.897	0.607334	0.0955724	-6.3547	2.09e-10	3.34e-09
ENSG00000161203.13	AP2M1	protein_coding	6548	-0.2686	0.0423129	6.34794	2.18e-10	3.49e-09
ENSG00000148935.11	GAS2	protein_coding	1241.54	0.556468	0.0876713	-6.34721	2.19e-10	3.5e-09
ENSG00000124831.19	LRRFIP1	protein_coding	2961.27	-0.367449	0.0578934	6.34699	2.2e-10	3.5e-09
ENSG00000145687.16	SSBP2	protein_coding	1816.45	0.426351	0.0671866	-6.34578	2.21e-10	3.53e-09
ENSG00000137831.15	UACA	protein_coding	59.4266	-3.36235	0.530009	6.34395	2.24e-10	3.57e-09
ENSG00000064692.20	SNCAIP	protein_coding	140.285	-1.53123	0.241436	6.34216	2.27e-10	3.6e-09
ENSG00000130787.14	HIP1R	protein_coding	487.295	-0.798827	0.126015	6.33913	2.31e-10	3.67e-09
ENSG00000228716.7	DHFR	protein_coding	2418.12	-0.397337	0.062706	6.33651	2.35e-10	3.73e-09
ENSG00000188580.15	NKAIN2	protein_coding	38.421	-6.94272	1.09645	6.33203	2.42e-10	3.84e-09
ENSG00000067704.10	IARS2	protein_coding	3106.23	-0.329748	0.0521002	6.32911	2.47e-10	3.91e-09
ENSG00000170231.16	FABP6	protein_coding	38.0646	-3.19275	0.504512	6.32839	2.48e-10	3.92e-09
ENSG00000165861.14	ZFYVE1	protein_coding	596.435	0.866665	0.136973	-6.32727	2.5e-10	3.95e-09
ENSG00000131669.10	NINJ1	protein_coding	1290.2	-0.475754	0.0752081	6.32584	2.52e-10	3.98e-09
ENSG00000239900.14	ADSL	protein_coding	2812.51	-0.356619	0.0564308	6.31958	2.62e-10	4.14e-09
ENSG00000106701.13	FSD1L	protein_coding	1366.15	-0.701912	0.111085	6.31867	2.64e-10	4.16e-09
ENSG00000179889.19	PDXDC1	protein_coding	3402.04	-0.322323	0.0510766	6.31057	2.78e-10	4.38e-09
ENSG00000149136.9	SSRP1	protein_coding	6792.02	-0.282486	0.0447947	6.30623	2.86e-10	4.51e-09
ENSG00000135046.14	ANXA1	protein_coding	49.8481	-7.73639	1.22722	6.304	2.9e-10	4.57e-09
ENSG00000145730.20	PAM	protein_coding	935.058	-0.532412	0.0844725	6.30279	2.92e-10	4.59e-09
ENSG00000235314.1	LINC00957	lncRNA	479.318	-0.748456	0.118748	6.30291	2.92e-10	4.59e-09
ENSG00000204427.12	ABHD16A	protein_coding	991.113	0.626741	0.0994513	-6.30199	2.94e-10	4.61e-09
ENSG00000085514.16	PILRA	protein_coding	263.939	-1.03717	0.164594	6.3014	2.95e-10	4.63e-09
ENSG00000112996.11	MRPS30	protein_coding	1541.89	-0.426179	0.0676539	6.2994	2.99e-10	4.68e-09
ENSG00000139146.14	SINHCAF	protein_coding	2290.21	-0.361005	0.0573544	6.29429	3.09e-10	4.84e-09
ENSG00000125166.13	GOT2	protein_coding	5733.91	-0.260532	0.0414218	6.28973	3.18e-10	4.98e-09
ENSG00000108953.17	YWHAE	protein_coding	8418.61	-0.46575	0.0740579	6.289	3.2e-10	5e-09
ENSG00000230148.8	HOXB-AS1	lncRNA	41.8017	-6.87078	1.09433	6.27854	3.42e-10	5.34e-09
ENSG00000115616.3	SLC9A2	protein_coding	31.2146	-8.30314	1.32317	6.27517	3.49e-10	5.45e-09
ENSG00000161980.6	POLR3K	protein_coding	2142.83	-0.383083	0.0611211	6.2676	3.67e-10	5.71e-09
ENSG00000132361.18	CLUH	protein_coding	2092.89	-0.48382	0.0771928	6.26768	3.66e-10	5.71e-09
ENSG00000171970.13	ZNF57	protein_coding	32.3603	-5.88579	0.939636	6.2639	3.75e-10	5.85e-09
ENSG00000143851.15	PTPN7	protein_coding	3179.59	-0.331098	0.0528716	6.2623	3.79e-10	5.9e-09
ENSG00000198722.14	UNC13B	protein_coding	31.5386	-5.90871	0.943855	6.26019	3.85e-10	5.98e-09
ENSG00000260261.2	AC124944.2	transcribed_unprocessed_pseudogene	739.056	-0.597123	0.0953917	6.25969	3.86e-10	5.99e-09
ENSG00000180182.11	MED14	protein_coding	1913.8	-0.526339	0.0840924	6.25905	3.87e-10	6.01e-09
ENSG00000142102.16	PGGHG	protein_coding	1252.58	0.469755	0.075068	-6.25773	3.91e-10	6.06e-09
ENSG00000082293.13	COL19A1	protein_coding	565.77	0.965931	0.154436	-6.25458	3.99e-10	6.18e-09
ENSG00000244560.7	AC004890.2	transcribed_unprocessed_pseudogene	361.978	0.88846	0.142196	-6.24812	4.15e-10	6.43e-09
ENSG00000108424.11	KPNB1	protein_coding	10503.7	-0.423639	0.0678255	6.24602	4.21e-10	6.51e-09
ENSG00000184164.15	CRELD2	protein_coding	989.277	0.748466	0.119901	-6.24235	4.31e-10	6.66e-09
ENSG00000106404.14	CLDN15	protein_coding	470.34	0.804733	0.129159	-6.23056	4.65e-10	7.18e-09
ENSG00000104365.16	IKBKB	protein_coding	2428.11	0.460087	0.0738769	-6.22775	4.73e-10	7.3e-09
ENSG00000196664.5	TLR7	protein_coding	695.987	0.680705	0.109313	-6.2271	4.75e-10	7.33e-09
ENSG00000274012.1	RN7SL2	misc_RNA	442.932	-0.974274	0.156494	6.22563	4.8e-10	7.39e-09
ENSG00000172071.14	EIF2AK3	protein_coding	1714.51	0.588207	0.094546	-6.22138	4.93e-10	7.58e-09
ENSG00000152926.15	ZNF117	protein_coding	251.946	1.08298	0.17408	-6.22118	4.93e-10	7.59e-09
ENSG00000141644.17	MBD1	protein_coding	3340.51	0.323913	0.0520847	-6.21895	5e-10	7.69e-09
ENSG00000158773.14	USF1	protein_coding	1236.77	0.536681	0.0863464	-6.21544	5.12e-10	7.86e-09
ENSG00000128228.5	SDF2L1	protein_coding	3288.76	0.383765	0.0617816	-6.21164	5.24e-10	8.04e-09
ENSG00000100376.12	FAM118A	protein_coding	1020.66	-0.723628	0.11657	6.20769	5.38e-10	8.24e-09
ENSG00000228315.12	GUSBP11	lncRNA	752.014	0.639248	0.102991	-6.20682	5.41e-10	8.28e-09
ENSG00000173276.14	ZBTB21	protein_coding	469.615	-0.824584	0.132883	6.20536	5.46e-10	8.35e-09
ENSG00000178188.14	SH2B1	protein_coding	3048.07	0.38456	0.0619871	-6.20387	5.51e-10	8.42e-09
ENSG00000101115.13	SALL4	protein_coding	36.7365	-7.82079	1.26062	6.20395	5.51e-10	8.42e-09
ENSG00000117091.10	CD48	protein_coding	10709.3	-0.257075	0.0414457	6.2027	5.55e-10	8.47e-09
ENSG00000131187.10	F12	protein_coding	255.052	-1.17223	0.189172	6.19663	5.77e-10	8.8e-09
ENSG00000181026.15	AEN	protein_coding	2859.22	0.363239	0.0586662	-6.19163	5.95e-10	9.07e-09
ENSG00000164985.15	PSIP1	protein_coding	8368.15	-0.265395	0.0428663	6.19124	5.97e-10	9.09e-09
ENSG00000167483.19	NIBAN3	protein_coding	169.065	1.49444	0.241616	-6.18518	6.2e-10	9.44e-09
ENSG00000129255.16	MPDU1	protein_coding	1017.22	-0.517504	0.0836882	6.18372	6.26e-10	9.52e-09
ENSG00000197943.10	PLCG2	protein_coding	7200.91	0.273152	0.0442109	-6.17838	6.48e-10	9.84e-09
ENSG00000119801.13	YPEL5	protein_coding	929.834	0.744472	0.120621	-6.17201	6.74e-10	1.02e-08
ENSG00000140612.14	SEC11A	protein_coding	2921.86	0.331685	0.0537359	-6.1725	6.72e-10	1.02e-08
ENSG00000100097.12	LGALS1	protein_coding	10155.9	-0.277907	0.0450351	6.1709	6.79e-10	1.03e-08
ENSG00000204946.10	ZNF783	protein_coding	645.657	0.791743	0.128494	-6.16169	7.2e-10	1.09e-08
ENSG00000187531.14	SIRT7	protein_coding	1330.82	0.502016	0.0814668	-6.16221	7.17e-10	1.09e-08
ENSG00000273154.3	AL121845.3	protein_coding	500.75	0.989882	0.160706	-6.15958	7.29e-10	1.1e-08
ENSG00000149428.19	HYOU1	protein_coding	8746.1	0.239953	0.0389593	-6.15906	7.32e-10	1.1e-08
ENSG00000105717.14	PBX4	protein_coding	492.132	-0.871853	0.14154	6.15978	7.28e-10	1.1e-08
ENSG00000166446.15	CDYL2	protein_coding	396.461	1.37261	0.22298	-6.15576	7.47e-10	1.13e-08
ENSG00000007520.4	TSR3	protein_coding	2057.47	-0.41812	0.0679453	6.15377	7.57e-10	1.14e-08
ENSG00000085415.16	SEH1L	protein_coding	1400.6	-0.498376	0.0809969	6.15302	7.6e-10	1.14e-08
ENSG00000172893.16	DHCR7	protein_coding	331.035	-1.20937	0.196643	6.15011	7.74e-10	1.16e-08
ENSG00000164543.7	STK17A	protein_coding	1420.69	0.457337	0.0743664	-6.14978	7.76e-10	1.17e-08
ENSG00000119541.10	VPS4B	protein_coding	1444.03	0.435104	0.0707862	-6.14674	7.91e-10	1.19e-08
ENSG00000185813.11	PCYT2	protein_coding	1226.11	-0.488208	0.0794506	6.14479	8.01e-10	1.2e-08
ENSG00000103174.13	NAGPA	protein_coding	387.143	0.833663	0.13585	-6.13663	8.43e-10	1.26e-08
ENSG00000137507.11	LRRC32	protein_coding	38.5605	-6.84632	1.11562	6.1368	8.42e-10	1.26e-08
ENSG00000064961.19	HMG20B	protein_coding	3503.06	0.35436	0.0578321	-6.12739	8.93e-10	1.34e-08
ENSG00000165355.7	FBXO33	protein_coding	1540.38	0.464786	0.0758723	-6.1259	9.02e-10	1.35e-08
ENSG00000091527.16	CDV3	protein_coding	2333.62	0.474317	0.0775031	-6.11998	9.36e-10	1.4e-08
ENSG00000113504.21	SLC12A7	protein_coding	230.659	1.54758	0.252974	-6.11753	9.5e-10	1.42e-08
ENSG00000167470.12	MIDN	protein_coding	1978.27	0.460304	0.0753156	-6.11167	9.86e-10	1.47e-08
ENSG00000114767.7	RRP9	protein_coding	1557.21	-0.444012	0.0726635	6.11052	9.93e-10	1.48e-08
ENSG00000135480.16	KRT7	protein_coding	273.082	-1.01241	0.165756	6.10788	1.01e-09	1.5e-08
ENSG00000164402.14	SEPTIN8	protein_coding	2072.76	-0.439371	0.0719675	6.10513	1.03e-09	1.53e-08
ENSG00000111665.12	CDCA3	protein_coding	1607.49	-0.526556	0.0862577	6.10445	1.03e-09	1.53e-08
ENSG00000103342.13	GSPT1	protein_coding	3902.09	-0.310865	0.0509267	6.10417	1.03e-09	1.54e-08
ENSG00000180879.14	SSR4	protein_coding	4470.36	0.327672	0.05372	-6.09963	1.06e-09	1.58e-08
ENSG00000107968.10	MAP3K8	protein_coding	1425.56	-0.466508	0.0764999	6.09815	1.07e-09	1.59e-08
ENSG00000184897.6	H1-10	protein_coding	4533.99	0.337539	0.0554148	-6.09114	1.12e-09	1.66e-08
ENSG00000148219.18	ASTN2	protein_coding	320.948	0.865394	0.1421	-6.09002	1.13e-09	1.67e-08
ENSG00000087157.19	PGS1	protein_coding	1082.44	0.562081	0.0923121	-6.08892	1.14e-09	1.68e-08
ENSG00000086289.12	EPDR1	protein_coding	331.429	-1.19069	0.195655	6.08566	1.16e-09	1.72e-08
ENSG00000121864.10	ZNF639	protein_coding	987.84	-0.512242	0.0842034	6.08339	1.18e-09	1.74e-08
ENSG00000258128.2	MKRN9P	transcribed_processed_pseudogene	27.13	-4.88791	0.80414	6.07843	1.21e-09	1.79e-08
ENSG00000047648.23	ARHGAP6	protein_coding	103.031	1.82147	0.299771	-6.07619	1.23e-09	1.81e-08
ENSG00000184220.12	CMSS1	protein_coding	1159.66	-0.696542	0.114622	6.07687	1.23e-09	1.81e-08
ENSG00000012963.15	UBR7	protein_coding	2576.07	0.430981	0.070969	-6.0728	1.26e-09	1.85e-08
ENSG00000128604.20	IRF5	protein_coding	2825.52	-0.395645	0.0651541	6.07245	1.26e-09	1.85e-08
ENSG00000065911.13	MTHFD2	protein_coding	5110.38	-0.276265	0.0455056	6.071	1.27e-09	1.87e-08
ENSG00000152795.18	HNRNPDL	protein_coding	11964.8	-0.223377	0.0368085	6.06862	1.29e-09	1.89e-08
ENSG00000146731.11	CCT6A	protein_coding	8621.74	-0.296472	0.0488474	6.06935	1.28e-09	1.89e-08
ENSG00000149591.17	TAGLN	protein_coding	187.822	1.24883	0.205842	-6.06693	1.3e-09	1.91e-08
ENSG00000173914.12	RBM4B	protein_coding	561.429	0.678231	0.111779	-6.0676	1.3e-09	1.91e-08
ENSG00000186815.13	TPCN1	protein_coding	748.021	-0.718356	0.118488	6.06267	1.34e-09	1.96e-08
ENSG00000110987.9	BCL7A	protein_coding	271.793	-1.07306	0.17707	6.06005	1.36e-09	1.99e-08
ENSG00000167566.17	NCKAP5L	protein_coding	776.336	0.616013	0.101679	-6.05838	1.37e-09	2.01e-08
ENSG00000242516.2	LINC00960	lncRNA	121.77	1.53634	0.253622	-6.05758	1.38e-09	2.02e-08
ENSG00000173230.15	GOLGB1	protein_coding	1115.52	0.756721	0.124922	-6.05754	1.38e-09	2.02e-08
ENSG00000125398.8	SOX9	protein_coding	178.233	-1.23854	0.204457	6.05771	1.38e-09	2.02e-08
ENSG00000100029.18	PES1	protein_coding	3857.83	-0.282121	0.0465995	6.05415	1.41e-09	2.06e-08
ENSG00000131080.15	EDA2R	protein_coding	760.157	0.600746	0.0992579	-6.05238	1.43e-09	2.08e-08
ENSG00000107521.20	HPS1	protein_coding	3364.41	-0.346171	0.0572445	6.04724	1.47e-09	2.15e-08
ENSG00000059804.16	SLC2A3	protein_coding	285.577	-1.22502	0.202752	6.04194	1.52e-09	2.22e-08
ENSG00000140688.17	RUSF1	protein_coding	1661.15	0.41867	0.0693146	-6.04014	1.54e-09	2.24e-08
ENSG00000160223.17	ICOSLG	protein_coding	2348.5	-0.352009	0.0583451	6.03322	1.61e-09	2.33e-08
ENSG00000134574.12	DDB2	protein_coding	1615.77	0.642566	0.106547	-6.03081	1.63e-09	2.37e-08
ENSG00000197321.15	SVIL	protein_coding	29.0256	-5.78977	0.960436	6.02828	1.66e-09	2.4e-08
ENSG00000126249.8	PDCD2L	protein_coding	564.954	-0.678329	0.112547	6.02707	1.67e-09	2.42e-08
ENSG00000156052.11	GNAQ	protein_coding	411.3	0.854906	0.141903	-6.02459	1.7e-09	2.45e-08
ENSG00000128791.12	TWSG1	protein_coding	2580.83	-0.457508	0.0759604	6.02298	1.71e-09	2.48e-08
ENSG00000182511.12	FES	protein_coding	30.788	-3.34342	0.555333	6.02057	1.74e-09	2.51e-08
ENSG00000148671.14	ADIRF	protein_coding	30.6527	-3.58069	0.59474	6.02059	1.74e-09	2.51e-08
ENSG00000164305.19	CASP3	protein_coding	1952.6	0.476255	0.0791156	-6.01973	1.75e-09	2.52e-08
ENSG00000236790.6	LINC00299	lncRNA	238.131	-1.09225	0.181477	6.0187	1.76e-09	2.54e-08
ENSG00000154845.16	PPP4R1	protein_coding	549.793	0.726982	0.120843	-6.01591	1.79e-09	2.58e-08
ENSG00000023171.18	GRAMD1B	protein_coding	1621.84	-0.513979	0.085436	6.01595	1.79e-09	2.58e-08
ENSG00000163659.13	TIPARP	protein_coding	885.978	-0.566956	0.0942617	6.0147	1.8e-09	2.59e-08
ENSG00000121104.8	FAM117A	protein_coding	908.842	0.637782	0.106042	-6.01441	1.81e-09	2.6e-08
ENSG00000179144.5	GIMAP7	protein_coding	169.841	1.30934	0.217825	-6.01095	1.84e-09	2.65e-08
ENSG00000115364.14	MRPL19	protein_coding	1841.82	-0.485924	0.080837	6.01116	1.84e-09	2.65e-08
ENSG00000118971.9	CCND2	protein_coding	2105.31	-0.754013	0.125439	6.01099	1.84e-09	2.65e-08
ENSG00000148396.18	SEC16A	protein_coding	2599.89	0.392402	0.0653028	-6.00896	1.87e-09	2.68e-08
ENSG00000065978.19	YBX1	protein_coding	37245.5	-0.202556	0.0337161	6.00769	1.88e-09	2.7e-08
ENSG00000219200.12	RNASEK	protein_coding	1981.25	-0.405041	0.0674236	6.00741	1.89e-09	2.7e-08
ENSG00000256771.4	ZNF253	protein_coding	294.847	1.16305	0.193666	-6.00546	1.91e-09	2.73e-08
ENSG00000198938.2	MT-CO3	protein_coding	206093	0.212305	0.035361	-6.00392	1.93e-09	2.75e-08
ENSG00000089006.17	SNX5	protein_coding	5434.3	-0.362647	0.0603983	6.00426	1.92e-09	2.75e-08
ENSG00000247095.3	MIR210HG	lncRNA	216.466	-1.67512	0.27908	6.00228	1.95e-09	2.78e-08
ENSG00000108468.15	CBX1	protein_coding	3154.31	0.361528	0.060268	-5.99867	1.99e-09	2.84e-08
ENSG00000090238.12	YPEL3	protein_coding	654.166	0.599913	0.100052	-5.99602	2.02e-09	2.88e-08
ENSG00000197879.17	MYO1C	protein_coding	2936.41	-0.368598	0.0615532	5.98828	2.12e-09	3.02e-08
ENSG00000165548.11	TMEM63C	protein_coding	70.4942	1.91339	0.319716	-5.98465	2.17e-09	3.08e-08
ENSG00000181588.16	MEX3D	protein_coding	314.765	1.09873	0.183618	-5.98379	2.18e-09	3.1e-08
ENSG00000106305.10	AIMP2	protein_coding	1072.91	-0.52822	0.0883058	5.98171	2.21e-09	3.14e-08
ENSG00000168275.16	COA6	protein_coding	1131.59	-0.462727	0.0774269	5.97631	2.28e-09	3.24e-08
ENSG00000137267.7	TUBB2A	protein_coding	287.216	-0.985305	0.165183	5.96493	2.45e-09	3.47e-08
ENSG00000165891.16	E2F7	protein_coding	807.702	0.544283	0.0912739	-5.96318	2.47e-09	3.51e-08
ENSG00000141076.18	UTP4	protein_coding	2543.1	-0.387792	0.065073	5.95934	2.53e-09	3.59e-08
ENSG00000140367.12	UBE2Q2	protein_coding	805.873	0.560271	0.0940449	-5.95748	2.56e-09	3.62e-08
ENSG00000017483.15	SLC38A5	protein_coding	1690.94	-0.435096	0.0730665	5.95479	2.6e-09	3.68e-08
ENSG00000155254.13	MARVELD1	protein_coding	258.317	1.15814	0.194565	-5.95246	2.64e-09	3.73e-08
ENSG00000085832.17	EPS15	protein_coding	1316.47	-0.473957	0.0797048	5.94641	2.74e-09	3.87e-08
ENSG00000132330.18	SCLY	protein_coding	1406.25	-0.490291	0.0825077	5.94236	2.81e-09	3.96e-08
ENSG00000134504.14	KCTD1	protein_coding	331.732	0.825664	0.139129	-5.93452	2.95e-09	4.15e-08
ENSG00000237484.6	LINC01684	lncRNA	40.2072	-2.74027	0.462298	5.92749	3.08e-09	4.33e-08
ENSG00000231389.7	HLA-DPA1	protein_coding	22827.9	-0.188255	0.0317648	5.92653	3.09e-09	4.35e-08
ENSG00000105409.19	ATP1A3	protein_coding	314.698	1.10171	0.18592	-5.92572	3.11e-09	4.37e-08
ENSG00000114302.16	PRKAR2A	protein_coding	940.612	-0.636367	0.107411	5.9246	3.13e-09	4.4e-08
ENSG00000168234.13	TTC39C	protein_coding	763.247	-0.615022	0.103879	5.92054	3.21e-09	4.51e-08
ENSG00000008283.16	CYB561	protein_coding	62.1119	-3.01062	0.508854	5.91647	3.29e-09	4.62e-08
ENSG00000125304.10	TM9SF2	protein_coding	2474.45	0.385152	0.0651117	-5.91525	3.31e-09	4.65e-08
ENSG00000180228.14	PRKRA	protein_coding	1603.85	-0.444313	0.0751145	5.91514	3.32e-09	4.65e-08
ENSG00000145349.17	CAMK2D	protein_coding	598.032	-0.807643	0.13656	5.91421	3.33e-09	4.67e-08
ENSG00000010295.20	IFFO1	protein_coding	720.174	0.668629	0.113062	-5.9138	3.34e-09	4.68e-08
ENSG00000215769.8	ARHGAP27P1-BPTFP1-KPNA2P3	lncRNA	136.05	1.34267	0.227159	-5.91068	3.41e-09	4.76e-08
ENSG00000102934.10	PLLP	protein_coding	77.3624	-1.82313	0.308449	5.91064	3.41e-09	4.76e-08
ENSG00000153714.6	LURAP1L	protein_coding	82.2304	-1.87006	0.316384	5.91073	3.41e-09	4.76e-08
ENSG00000173198.6	CYSLTR1	protein_coding	394.266	0.762455	0.129031	-5.90908	3.44e-09	4.79e-08
ENSG00000148248.14	SURF4	protein_coding	3476.51	0.287386	0.0486328	-5.9093	3.44e-09	4.79e-08
ENSG00000109103.12	UNC119	protein_coding	1351.57	-0.444435	0.0752159	5.90879	3.45e-09	4.8e-08
ENSG00000111348.9	ARHGDIB	protein_coding	21218.7	0.205976	0.0348847	-5.90447	3.54e-09	4.92e-08
ENSG00000178695.6	KCTD12	protein_coding	27.6082	-3.89682	0.660449	5.90026	3.63e-09	5.05e-08
ENSG00000108828.16	VAT1	protein_coding	1020.37	0.499953	0.0848107	-5.89493	3.75e-09	5.21e-08
ENSG00000184860.10	SDR42E1	protein_coding	27.0329	-5.24336	0.889899	5.89209	3.81e-09	5.3e-08
ENSG00000173137.12	ADCK5	protein_coding	813.205	0.5462	0.0927769	-5.88723	3.93e-09	5.45e-08
ENSG00000170638.10	TRABD	protein_coding	2801.39	0.365612	0.06211	-5.88653	3.94e-09	5.47e-08
ENSG00000253474.2	AC044893.1	lncRNA	91.9737	1.64788	0.280026	-5.88475	3.99e-09	5.52e-08
ENSG00000127863.16	TNFRSF19	protein_coding	41.0787	-6.94624	1.18052	5.88407	4e-09	5.54e-08
ENSG00000235703.6	LINC00894	lncRNA	170.278	-1.31504	0.22352	5.8833	4.02e-09	5.56e-08
ENSG00000198435.4	NRARP	protein_coding	303.645	-0.91236	0.155135	5.88106	4.08e-09	5.63e-08
ENSG00000155438.12	NIFK	protein_coding	1736	-0.449949	0.0765151	5.88053	4.09e-09	5.65e-08
ENSG00000106302.10	HYAL4	protein_coding	26.3977	-5.85552	0.996067	5.87864	4.14e-09	5.71e-08
ENSG00000124193.16	SRSF6	protein_coding	4154.47	0.303771	0.0516769	-5.87828	4.15e-09	5.72e-08
ENSG00000135638.14	EMX1	protein_coding	30.3303	-7.54263	1.28478	5.87078	4.34e-09	5.98e-08
ENSG00000120868.14	APAF1	protein_coding	492.189	0.796758	0.135736	-5.86991	4.36e-09	6e-08
ENSG00000006744.19	ELAC2	protein_coding	3680.39	-0.386946	0.0659239	5.86959	4.37e-09	6.01e-08
ENSG00000173221.14	GLRX	protein_coding	1832.89	0.415875	0.0708692	-5.8682	4.41e-09	6.06e-08
ENSG00000115091.12	ACTR3	protein_coding	10518.8	-0.255293	0.043506	5.86799	4.41e-09	6.06e-08
ENSG00000163071.11	SPATA18	protein_coding	24.3884	-3.93747	0.670992	5.86813	4.41e-09	6.06e-08
ENSG00000189337.17	KAZN	protein_coding	1589.41	0.537823	0.0916756	-5.86658	4.45e-09	6.1e-08
ENSG00000249859.12	PVT1	lncRNA	1258.67	0.432167	0.0736647	-5.86668	4.45e-09	6.1e-08
ENSG00000206418.4	RAB12	protein_coding	606.077	-0.631844	0.107832	5.8595	4.64e-09	6.36e-08
ENSG00000101166.16	PRELID3B	protein_coding	2840.31	-0.37354	0.0637598	5.85855	4.67e-09	6.39e-08
ENSG00000042286.15	AIFM2	protein_coding	1145.39	-0.459903	0.0785048	5.85828	4.68e-09	6.4e-08
ENSG00000189050.16	RNFT1	protein_coding	225.116	1.17422	0.200497	-5.85653	4.73e-09	6.46e-08
ENSG00000140307.11	GTF2A2	protein_coding	1858.2	-0.42365	0.072367	5.85419	4.79e-09	6.55e-08
ENSG00000158669.11	GPAT4	protein_coding	2127.85	0.378035	0.0645888	-5.85296	4.83e-09	6.59e-08
ENSG00000125449.7	ARMC7	protein_coding	363.228	0.825535	0.141119	-5.84993	4.92e-09	6.7e-08
ENSG00000134242.16	PTPN22	protein_coding	1877.74	0.479221	0.0819191	-5.84993	4.92e-09	6.7e-08
ENSG00000183889.12	AC138969.1	protein_coding	2167.56	0.3923	0.0670698	-5.84913	4.94e-09	6.73e-08
ENSG00000173905.9	GOLIM4	protein_coding	1205.25	-0.589326	0.100759	5.84887	4.95e-09	6.74e-08
ENSG00000235366.2	LINC01055	lncRNA	447.728	0.754924	0.129093	-5.84793	4.98e-09	6.77e-08
ENSG00000179091.5	CYC1	protein_coding	7627.96	-0.28374	0.0485251	5.84728	5e-09	6.79e-08
ENSG00000142634.13	EFHD2	protein_coding	3579.6	-0.327519	0.0560183	5.84664	5.02e-09	6.81e-08
ENSG00000079459.13	FDFT1	protein_coding	8059.77	-0.306687	0.0524677	5.84527	5.06e-09	6.86e-08
ENSG00000104450.13	SPAG1	protein_coding	402.683	-0.794198	0.135872	5.84521	5.06e-09	6.86e-08
ENSG00000185507.21	IRF7	protein_coding	616.401	-0.61792	0.105782	5.84146	5.17e-09	7.01e-08
ENSG00000102699.6	PARP4	protein_coding	3087.58	0.373157	0.0639006	-5.83964	5.23e-09	7.08e-08
ENSG00000277053.4	GTF2IP1	transcribed_unprocessed_pseudogene	1852.35	0.410588	0.0703466	-5.83665	5.33e-09	7.21e-08
ENSG00000110921.14	MVK	protein_coding	1026.31	-0.500248	0.0857405	5.83444	5.4e-09	7.3e-08
ENSG00000082516.9	GEMIN5	protein_coding	1344.98	-0.454561	0.0779621	5.83054	5.52e-09	7.46e-08
ENSG00000134899.23	ERCC5	protein_coding	507.311	0.761884	0.130807	-5.82449	5.73e-09	7.73e-08
ENSG00000117614.10	SYF2	protein_coding	1811.93	0.393606	0.0675903	-5.8234	5.77e-09	7.78e-08
ENSG00000137100.16	DCTN3	protein_coding	1625.95	0.407545	0.0699924	-5.82271	5.79e-09	7.8e-08
ENSG00000160593.19	JAML	protein_coding	20.9404	-5.83916	1.00281	5.8228	5.79e-09	7.8e-08
ENSG00000265206.5	AC004687.1	lncRNA	3429.03	0.455065	0.0781654	-5.82182	5.82e-09	7.84e-08
ENSG00000112578.10	BYSL	protein_coding	1086.89	-0.518328	0.0890974	5.81754	5.97e-09	8.03e-08
ENSG00000178605.13	GTPBP6	protein_coding	2517.9	-0.336663	0.0579253	5.81202	6.17e-09	8.3e-08
ENSG00000004455.17	AK2	protein_coding	9605.92	-0.295676	0.0508987	5.8091	6.28e-09	8.44e-08
ENSG00000127419.17	TMEM175	protein_coding	973.355	0.924127	0.159154	-5.80648	6.38e-09	8.56e-08
ENSG00000124789.12	NUP153	protein_coding	1516.67	-0.452329	0.0779195	5.80509	6.43e-09	8.63e-08
ENSG00000185238.13	PRMT3	protein_coding	745.487	-0.558376	0.0962731	5.79992	6.63e-09	8.89e-08
ENSG00000142453.12	CARM1	protein_coding	3074.13	-0.387213	0.066794	5.79713	6.75e-09	9.04e-08
ENSG00000069956.13	MAPK6	protein_coding	2801.03	-0.374443	0.0645971	5.79659	6.77e-09	9.06e-08
ENSG00000180616.9	SSTR2	protein_coding	246.702	-1.10735	0.191042	5.7964	6.78e-09	9.06e-08
ENSG00000173801.17	JUP	protein_coding	4223.25	0.27923	0.0481933	-5.79397	6.87e-09	9.19e-08
ENSG00000123213.23	NLN	protein_coding	916.929	-0.694587	0.119937	5.79128	6.99e-09	9.33e-08
ENSG00000128335.14	APOL2	protein_coding	810.841	-0.659968	0.113982	5.79011	7.03e-09	9.39e-08
ENSG00000240065.8	PSMB9	protein_coding	2431.27	-0.382983	0.0661532	5.78933	7.07e-09	9.42e-08
ENSG00000006453.14	BAIAP2L1	protein_coding	2260.81	0.41949	0.072484	-5.78735	7.15e-09	9.53e-08
ENSG00000106327.13	TFR2	protein_coding	29.9488	-6.28101	1.08671	5.77985	7.48e-09	9.96e-08
ENSG00000163399.16	ATP1A1	protein_coding	14832.4	-0.234173	0.0405258	5.77836	7.54e-09	1e-07
ENSG00000126067.12	PSMB2	protein_coding	5328.22	-0.278696	0.0482367	5.77768	7.57e-09	1.01e-07
ENSG00000203875.13	SNHG5	lncRNA	4257.27	0.314006	0.0543783	-5.77447	7.72e-09	1.03e-07
ENSG00000145284.12	SCD5	protein_coding	246.345	1.05324	0.182454	-5.77261	7.81e-09	1.04e-07
ENSG00000124067.17	SLC12A4	protein_coding	1158.3	0.533097	0.0923471	-5.77275	7.8e-09	1.04e-07
ENSG00000130303.14	BST2	protein_coding	5806.34	-0.284915	0.0493737	5.77058	7.9e-09	1.05e-07
ENSG00000183780.13	SLC35F3	protein_coding	493.599	-0.681261	0.118082	5.76937	7.96e-09	1.05e-07
ENSG00000170759.11	KIF5B	protein_coding	2191.8	-0.378129	0.0655551	5.7681	8.02e-09	1.06e-07
ENSG00000226779.1	NAALADL2-AS2	lncRNA	359.682	-0.952496	0.165135	5.768	8.02e-09	1.06e-07
ENSG00000232445.2	EMSLR	lncRNA	162.218	-1.17519	0.203879	5.76414	8.21e-09	1.09e-07
ENSG00000127603.30	MACF1	protein_coding	2328.6	0.703069	0.12202	-5.76193	8.32e-09	1.1e-07
ENSG00000162636.16	FAM102B	protein_coding	934.426	0.556315	0.0965689	-5.76081	8.37e-09	1.1e-07
ENSG00000083312.18	TNPO1	protein_coding	2868.93	-0.437237	0.0758947	5.7611	8.36e-09	1.1e-07
ENSG00000173327.8	MAP3K11	protein_coding	2028.69	0.365533	0.0635175	-5.75484	8.67e-09	1.14e-07
ENSG00000113615.13	SEC24A	protein_coding	1391.31	-0.539462	0.0937241	5.75585	8.62e-09	1.14e-07
ENSG00000152689.18	RASGRP3	protein_coding	1777.53	0.390241	0.0678329	-5.75297	8.77e-09	1.15e-07
ENSG00000112893.10	MAN2A1	protein_coding	214.056	1.05227	0.182933	-5.75223	8.81e-09	1.16e-07
ENSG00000134184.13	GSTM1	protein_coding	843.117	-0.512198	0.0890949	5.74891	8.98e-09	1.18e-07
ENSG00000234327.8	ZNF232-AS1	lncRNA	421.2	-0.690603	0.120189	5.746	9.14e-09	1.2e-07
ENSG00000241839.10	PLEKHO2	protein_coding	976.72	0.479377	0.0834618	-5.74367	9.26e-09	1.22e-07
ENSG00000105642.15	KCNN1	protein_coding	42.6655	-3.12669	0.544625	5.74099	9.41e-09	1.23e-07
ENSG00000141101.13	NOB1	protein_coding	2923.84	-0.301335	0.0525239	5.73711	9.63e-09	1.26e-07
ENSG00000257913.2	DDN-AS1	lncRNA	292.612	-0.965725	0.168512	5.73091	9.99e-09	1.31e-07
ENSG00000151465.14	CDC123	protein_coding	3665.89	-0.294673	0.0514876	5.72319	1.05e-08	1.37e-07
ENSG00000169567.13	HINT1	protein_coding	7422.17	0.250231	0.0437613	-5.71808	1.08e-08	1.41e-07
ENSG00000120800.5	UTP20	protein_coding	965.727	-0.531562	0.0929533	5.7186	1.07e-08	1.41e-07
ENSG00000037897.17	METTL1	protein_coding	367.488	-0.781203	0.136651	5.71678	1.09e-08	1.42e-07
ENSG00000186918.14	ZNF395	protein_coding	1212.03	-0.536169	0.0939257	5.70844	1.14e-08	1.49e-07
ENSG00000115107.20	STEAP3	protein_coding	724.966	-0.592807	0.103847	5.70846	1.14e-08	1.49e-07
ENSG00000115368.10	WDR75	protein_coding	2212.59	-0.584672	0.102466	5.70601	1.16e-08	1.51e-07
ENSG00000139370.12	SLC15A4	protein_coding	1990.36	-0.356811	0.0625673	5.70284	1.18e-08	1.54e-07
ENSG00000123992.20	DNPEP	protein_coding	1562.68	-0.515938	0.090491	5.70154	1.19e-08	1.55e-07
ENSG00000174231.17	PRPF8	protein_coding	7514.83	-0.267209	0.0468767	5.70025	1.2e-08	1.56e-07
ENSG00000168404.13	MLKL	protein_coding	260.915	-0.926021	0.162599	5.69512	1.23e-08	1.6e-07
ENSG00000144792.9	ZNF660	protein_coding	23.2516	-4.93698	0.867278	5.6925	1.25e-08	1.63e-07
ENSG00000136631.15	VPS45	protein_coding	943.696	0.541835	0.0952169	-5.69053	1.27e-08	1.64e-07
ENSG00000068903.20	SIRT2	protein_coding	1075.74	0.492026	0.0864521	-5.69131	1.26e-08	1.64e-07
ENSG00000185215.11	TNFAIP2	protein_coding	532.355	-0.674746	0.118607	5.68893	1.28e-08	1.66e-07
ENSG00000106266.11	SNX8	protein_coding	3065.06	-0.427402	0.0751716	5.68568	1.3e-08	1.69e-07
ENSG00000175040.6	CHST2	protein_coding	1800.43	-0.439366	0.0773265	5.68196	1.33e-08	1.72e-07
ENSG00000126391.14	FRMD8	protein_coding	1550.7	0.634171	0.111675	-5.67872	1.36e-08	1.76e-07
ENSG00000139182.15	CLSTN3	protein_coding	975.161	0.742285	0.130824	-5.67392	1.4e-08	1.8e-07
ENSG00000168916.15	ZNF608	protein_coding	256.632	0.903899	0.159352	-5.67235	1.41e-08	1.82e-07
ENSG00000213722.10	DDAH2	protein_coding	179.647	1.11819	0.197362	-5.66568	1.46e-08	1.89e-07
ENSG00000148400.13	NOTCH1	protein_coding	1921.3	0.431811	0.0762124	-5.66589	1.46e-08	1.89e-07
ENSG00000104517.13	UBR5	protein_coding	4179.46	0.480195	0.0847756	-5.66431	1.48e-08	1.9e-07
ENSG00000140395.9	WDR61	protein_coding	1912.61	-0.406867	0.0718417	5.66339	1.48e-08	1.91e-07
ENSG00000124593.16	AL365205.1	protein_coding	249.254	0.95118	0.16818	-5.65572	1.55e-08	2e-07
ENSG00000136718.10	IMP4	protein_coding	3474.17	-0.394265	0.0697927	5.64909	1.61e-08	2.08e-07
ENSG00000124784.9	RIOK1	protein_coding	912.627	-0.569503	0.100862	5.64638	1.64e-08	2.11e-07
ENSG00000166848.7	TERF2IP	protein_coding	3504.86	0.305026	0.0540316	-5.64532	1.65e-08	2.12e-07
ENSG00000072864.16	NDE1	protein_coding	1970.24	-0.386884	0.0685438	5.64433	1.66e-08	2.13e-07
ENSG00000153989.8	NUS1	protein_coding	3111.87	-0.354996	0.0629187	5.64214	1.68e-08	2.15e-07
ENSG00000165209.19	STRBP	protein_coding	2600.81	0.315816	0.0559917	-5.6404	1.7e-08	2.17e-07
ENSG00000262814.8	MRPL12	protein_coding	4673.03	-0.317735	0.0563276	5.64083	1.69e-08	2.17e-07
ENSG00000143079.15	CTTNBP2NL	protein_coding	578.138	0.752914	0.133525	-5.63875	1.71e-08	2.19e-07
ENSG00000164904.18	ALDH7A1	protein_coding	425.611	0.823531	0.146084	-5.6374	1.73e-08	2.21e-07
ENSG00000253882.6	AC099548.2	transcribed_unprocessed_pseudogene	169.489	-1.3212	0.234408	5.63635	1.74e-08	2.22e-07
ENSG00000127804.13	METTL16	protein_coding	793.33	-0.633899	0.112481	5.63562	1.74e-08	2.23e-07
ENSG00000214160.10	ALG3	protein_coding	1416.17	-0.477646	0.0848	5.63262	1.77e-08	2.27e-07
ENSG00000130304.17	SLC27A1	protein_coding	315.806	0.826327	0.146745	-5.63106	1.79e-08	2.29e-07
ENSG00000204899.6	MZT1	protein_coding	1074.26	-0.446871	0.0793683	5.63035	1.8e-08	2.29e-07
ENSG00000158769.18	F11R	protein_coding	1270.49	0.576492	0.102434	-5.62796	1.82e-08	2.32e-07
ENSG00000133624.13	ZNF767P	transcribed_unprocessed_pseudogene	920.794	0.546441	0.097098	-5.62772	1.83e-08	2.33e-07
ENSG00000104885.18	DOT1L	protein_coding	3149.89	-0.366877	0.0652048	5.62654	1.84e-08	2.34e-07
ENSG00000109118.14	PHF12	protein_coding	1697.41	0.498019	0.088532	-5.6253	1.85e-08	2.35e-07
ENSG00000164828.18	SUN1	protein_coding	2675.59	-0.405388	0.0720747	5.62456	1.86e-08	2.36e-07
ENSG00000108528.14	SLC25A11	protein_coding	1244.73	-0.547183	0.0973508	5.62074	1.9e-08	2.41e-07
ENSG00000100804.19	PSMB5	protein_coding	2207.46	-0.331085	0.0589297	5.61831	1.93e-08	2.45e-07
ENSG00000159173.19	TNNI1	protein_coding	23.4026	-4.73473	0.843001	5.61652	1.95e-08	2.47e-07
ENSG00000283189.2	AC104452.1	protein_coding	290.669	1.00071	0.178202	-5.6156	1.96e-08	2.48e-07
ENSG00000002549.13	LAP3	protein_coding	2944.76	-0.305987	0.0544979	5.61465	1.97e-08	2.49e-07
ENSG00000185989.11	RASA3	protein_coding	878.808	0.508763	0.0906471	-5.61257	1.99e-08	2.52e-07
ENSG00000167315.18	ACAA2	protein_coding	2573.85	0.360844	0.0642961	-5.61222	2e-08	2.52e-07
ENSG00000120875.9	DUSP4	protein_coding	2778	0.335369	0.0597484	-5.61303	1.99e-08	2.52e-07
ENSG00000167965.18	MLST8	protein_coding	1677.26	-0.397385	0.0708388	5.60971	2.03e-08	2.56e-07
ENSG00000180921.7	FAM83H	protein_coding	256.91	0.976039	0.174008	-5.60915	2.03e-08	2.57e-07
ENSG00000166394.15	CYB5R2	protein_coding	33.0819	-6.15123	1.09667	5.60899	2.04e-08	2.57e-07
ENSG00000141580.16	WDR45B	protein_coding	1536.88	-0.404358	0.0721139	5.60721	2.06e-08	2.59e-07
ENSG00000177189.14	RPS6KA3	protein_coding	1157.98	-0.498296	0.0888714	5.60694	2.06e-08	2.59e-07
ENSG00000143486.16	EIF2D	protein_coding	3487.28	-0.308035	0.0549717	5.60351	2.1e-08	2.64e-07
ENSG00000171453.20	POLR1C	protein_coding	1220.91	-0.523676	0.0935019	5.6007	2.13e-08	2.69e-07
ENSG00000142669.15	SH3BGRL3	protein_coding	2423.19	0.344632	0.0615485	-5.59936	2.15e-08	2.7e-07
ENSG00000163216.7	SPRR2D	protein_coding	64.0537	-1.92361	0.343621	5.59806	2.17e-08	2.72e-07
ENSG00000183117.19	CSMD1	protein_coding	191.441	-5.09553	0.910354	5.59731	2.18e-08	2.73e-07
ENSG00000180901.11	KCTD2	protein_coding	863.354	0.533379	0.0952999	-5.59685	2.18e-08	2.74e-07
ENSG00000233593.10	LINC02609	lncRNA	23.9768	-4.60072	0.82209	5.59637	2.19e-08	2.74e-07
ENSG00000196497.17	IPO4	protein_coding	2167.55	-0.575134	0.102808	5.59424	2.22e-08	2.78e-07
ENSG00000130779.22	CLIP1	protein_coding	701.257	-0.582884	0.104207	5.59352	2.23e-08	2.79e-07
ENSG00000139514.13	SLC7A1	protein_coding	1819.29	-0.378675	0.0677244	5.59142	2.25e-08	2.82e-07
ENSG00000110514.19	MADD	protein_coding	1225.83	0.475531	0.0851191	-5.58665	2.31e-08	2.89e-07
ENSG00000004866.22	ST7	protein_coding	1171.75	-0.473123	0.0847003	5.58585	2.33e-08	2.91e-07
ENSG00000271856.1	LINC01215	lncRNA	977.659	-0.486467	0.0871254	5.58352	2.36e-08	2.94e-07
ENSG00000125970.12	RALY	protein_coding	9101.47	0.237763	0.042585	-5.58325	2.36e-08	2.95e-07
ENSG00000103502.14	CDIPT	protein_coding	1071.73	0.444171	0.079589	-5.58081	2.39e-08	2.98e-07
ENSG00000068745.15	IP6K2	protein_coding	2324.65	0.332041	0.0594974	-5.58075	2.39e-08	2.98e-07
ENSG00000164182.12	NDUFAF2	protein_coding	954.689	-0.513642	0.0921152	5.57608	2.46e-08	3.06e-07
ENSG00000198890.9	PRMT6	protein_coding	564.374	-0.614153	0.110254	5.57036	2.54e-08	3.16e-07
ENSG00000119711.13	ALDH6A1	protein_coding	425.568	0.748319	0.134431	-5.56656	2.6e-08	3.23e-07
ENSG00000167553.16	TUBA1C	protein_coding	10237.7	-0.237075	0.0426025	5.56481	2.62e-08	3.26e-07
ENSG00000070785.17	EIF2B3	protein_coding	899.712	-0.512621	0.0921313	5.56402	2.64e-08	3.27e-07
ENSG00000160948.14	VPS28	protein_coding	2278.6	0.37605	0.0676292	-5.56047	2.69e-08	3.33e-07
ENSG00000023734.11	STRAP	protein_coding	4333.47	-0.273283	0.0491477	5.56045	2.69e-08	3.33e-07
ENSG00000259712.1	AC023906.5	lncRNA	331.744	-0.826762	0.148674	5.56091	2.68e-08	3.33e-07
ENSG00000234745.13	HLA-B	protein_coding	54955.7	-0.228028	0.041014	5.55976	2.7e-08	3.35e-07
ENSG00000173442.13	EHBP1L1	protein_coding	3442.11	0.479412	0.0862445	-5.55876	2.72e-08	3.36e-07
ENSG00000173702.7	MUC13	protein_coding	61.129	-2.27907	0.410079	5.55762	2.73e-08	3.38e-07
ENSG00000185842.15	DNAH14	protein_coding	30.2707	-4.25468	0.765517	5.55791	2.73e-08	3.38e-07
ENSG00000138964.17	PARVG	protein_coding	1467.26	0.395269	0.0711544	-5.55509	2.77e-08	3.43e-07
ENSG00000138107.13	ACTR1A	protein_coding	3145.76	0.281323	0.0506535	-5.55386	2.79e-08	3.45e-07
ENSG00000120699.13	EXOSC8	protein_coding	1734.1	-0.38265	0.0689566	5.54914	2.87e-08	3.54e-07
ENSG00000258628.1	RHPN2P1	unprocessed_pseudogene	26.5979	-3.68179	0.663633	5.54793	2.89e-08	3.56e-07
ENSG00000136161.13	RCBTB2	protein_coding	176.185	2.20044	0.39664	-5.5477	2.89e-08	3.57e-07
ENSG00000107949.17	BCCIP	protein_coding	2834.76	-0.334623	0.0603381	5.54581	2.93e-08	3.6e-07
ENSG00000124615.20	MOCS1	protein_coding	130.159	1.57651	0.284287	-5.54549	2.93e-08	3.61e-07
ENSG00000152061.23	RABGAP1L	protein_coding	1077.34	0.433945	0.0782584	-5.54503	2.94e-08	3.61e-07
ENSG00000147677.11	EIF3H	protein_coding	10735.1	0.282671	0.0510389	-5.53833	3.05e-08	3.75e-07
ENSG00000166987.15	MBD6	protein_coding	1171.34	0.609081	0.110089	-5.53263	3.15e-08	3.87e-07
ENSG00000126804.13	ZBTB1	protein_coding	1866.27	-0.350307	0.0633336	5.53115	3.18e-08	3.9e-07
ENSG00000242741.2	LINC02005	lncRNA	285.488	-0.814992	0.147397	5.52925	3.22e-08	3.94e-07
ENSG00000026103.22	FAS	protein_coding	2664.41	-0.324426	0.0586815	5.52859	3.23e-08	3.96e-07
ENSG00000083535.16	PIBF1	protein_coding	467.285	-0.746195	0.135043	5.5256	3.28e-08	4.02e-07
ENSG00000165637.13	VDAC2	protein_coding	6617.17	-0.242315	0.0438677	5.52376	3.32e-08	4.06e-07
ENSG00000031003.10	FAM13B	protein_coding	692.247	0.667649	0.120876	-5.52345	3.32e-08	4.07e-07
ENSG00000148218.16	ALAD	protein_coding	997.543	0.5545	0.100393	-5.52328	3.33e-08	4.07e-07
ENSG00000115307.17	AUP1	protein_coding	3550.82	0.287976	0.0521419	-5.52293	3.33e-08	4.07e-07
ENSG00000091542.9	ALKBH5	protein_coding	1750.17	-0.392196	0.0710397	5.5208	3.37e-08	4.12e-07
ENSG00000277117.5	FP565260.3	protein_coding	1232.54	-0.61956	0.112257	5.51914	3.41e-08	4.16e-07
ENSG00000076604.15	TRAF4	protein_coding	4295.67	-0.312318	0.0566176	5.51627	3.46e-08	4.22e-07
ENSG00000170627.11	GTSF1	protein_coding	24.2035	-4.51572	0.819259	5.51196	3.55e-08	4.32e-07
ENSG00000234444.10	ZNF736	protein_coding	512.882	0.801844	0.14564	-5.50567	3.68e-08	4.47e-07
ENSG00000113328.19	CCNG1	protein_coding	5113.88	0.356559	0.0647603	-5.50582	3.67e-08	4.47e-07
ENSG00000066651.20	TRMT11	protein_coding	1123.45	-0.481001	0.0873587	5.50605	3.67e-08	4.47e-07
ENSG00000059145.19	UNKL	protein_coding	418.085	-1.08728	0.197548	5.50386	3.72e-08	4.51e-07
ENSG00000182158.15	CREB3L2	protein_coding	2695.95	0.47658	0.0866022	-5.50309	3.73e-08	4.53e-07
ENSG00000267121.6	AC008105.2	lncRNA	372.947	-0.806647	0.14661	5.502	3.76e-08	4.56e-07
ENSG00000111653.20	ING4	protein_coding	681.198	0.636517	0.115725	-5.50027	3.79e-08	4.6e-07
ENSG00000198959.12	TGM2	protein_coding	30.1328	-3.1354	0.570079	5.49993	3.8e-08	4.6e-07
ENSG00000056487.16	PHF21B	protein_coding	163.397	1.41516	0.25733	-5.4994	3.81e-08	4.62e-07
ENSG00000133606.11	MKRN1	protein_coding	1919.59	0.427641	0.077796	-5.49696	3.86e-08	4.68e-07
ENSG00000091127.14	PUS7	protein_coding	786.786	-0.540747	0.0984078	5.49497	3.91e-08	4.73e-07
ENSG00000109519.13	GRPEL1	protein_coding	1660.93	-0.398543	0.07257	5.49184	3.98e-08	4.81e-07
ENSG00000099341.12	PSMD8	protein_coding	4893.16	-0.244096	0.0444832	5.48738	4.08e-08	4.93e-07
ENSG00000123545.6	NDUFAF4	protein_coding	802.029	-0.658322	0.120067	5.48296	4.18e-08	5.05e-07
ENSG00000104824.18	HNRNPL	protein_coding	8977.5	-0.255531	0.046617	5.48149	4.22e-08	5.09e-07
ENSG00000008853.17	RHOBTB2	protein_coding	300.598	1.19448	0.217966	-5.4801	4.25e-08	5.12e-07
ENSG00000108384.15	RAD51C	protein_coding	1339.24	0.439981	0.0802857	-5.48019	4.25e-08	5.12e-07
ENSG00000150593.18	PDCD4	protein_coding	3591.6	-0.383387	0.069986	5.47805	4.3e-08	5.18e-07
ENSG00000141551.14	CSNK1D	protein_coding	4047.84	0.339776	0.062033	-5.47733	4.32e-08	5.2e-07
ENSG00000064607.17	SUGP2	protein_coding	7163.38	0.285492	0.0521741	-5.47191	4.45e-08	5.35e-07
ENSG00000164109.14	MAD2L1	protein_coding	2076.52	-0.390217	0.0713788	5.46685	4.58e-08	5.5e-07
ENSG00000185963.14	BICD2	protein_coding	1503.19	0.382086	0.0698934	-5.4667	4.58e-08	5.51e-07
ENSG00000100368.14	CSF2RB	protein_coding	417.518	-0.756306	0.13837	5.46583	4.61e-08	5.53e-07
ENSG00000100304.13	TTLL12	protein_coding	2577.47	-0.342677	0.0627119	5.4643	4.65e-08	5.57e-07
ENSG00000112561.19	TFEB	protein_coding	1143.64	-0.608605	0.111393	5.46358	4.67e-08	5.59e-07
ENSG00000214087.9	ARL16	protein_coding	426.129	0.749225	0.137139	-5.46325	4.68e-08	5.6e-07
ENSG00000164631.19	ZNF12	protein_coding	867.848	-0.555795	0.101789	5.46027	4.75e-08	5.69e-07
ENSG00000173465.8	ZNRD2	protein_coding	840.675	-0.489602	0.0897152	5.45729	4.83e-08	5.78e-07
ENSG00000060558.4	GNA15	protein_coding	1219.15	0.403134	0.0738891	-5.45594	4.87e-08	5.82e-07
ENSG00000089737.17	DDX24	protein_coding	5260.18	-0.304693	0.0558532	5.45525	4.89e-08	5.84e-07
ENSG00000282034.1	AC106886.5	protein_coding	711.364	0.61768	0.113244	-5.45444	4.91e-08	5.87e-07
ENSG00000005448.17	WDR54	protein_coding	1360.23	-0.438526	0.0804149	5.45329	4.94e-08	5.9e-07
ENSG00000184007.22	PTP4A2	protein_coding	8823.58	0.283946	0.0520749	-5.45265	4.96e-08	5.91e-07
ENSG00000173915.16	ATP5MD	protein_coding	3078.24	-0.309467	0.0567534	5.45284	4.96e-08	5.91e-07
ENSG00000124145.6	SDC4	protein_coding	26.2348	-3.78438	0.694105	5.45218	4.98e-08	5.93e-07
ENSG00000134343.14	ANO3	protein_coding	203.532	1.18901	0.218222	-5.44865	5.08e-08	6.04e-07
ENSG00000089050.16	RBBP9	protein_coding	771.778	-0.59144	0.108602	5.44596	5.15e-08	6.13e-07
ENSG00000186432.10	KPNA4	protein_coding	1574.83	-0.530642	0.0974494	5.44531	5.17e-08	6.15e-07
ENSG00000162430.17	SELENON	protein_coding	30.5728	-3.10175	0.569687	5.44467	5.19e-08	6.17e-07
ENSG00000173692.14	PSMD1	protein_coding	2756.48	-0.324602	0.0596453	5.4422	5.26e-08	6.25e-07
ENSG00000118007.13	STAG1	protein_coding	1078.99	-0.48905	0.0898857	5.4408	5.3e-08	6.29e-07
ENSG00000148908.15	RGS10	protein_coding	2119.91	-0.356896	0.0656091	5.43973	5.34e-08	6.33e-07
ENSG00000224376.1	AC017104.1	lncRNA	121.97	-1.33454	0.245402	5.43819	5.38e-08	6.38e-07
ENSG00000065320.9	NTN1	protein_coding	245.757	0.904019	0.166257	-5.43749	5.4e-08	6.4e-07
ENSG00000260244.1	AC104083.1	lncRNA	15.124	-7.27938	1.33954	5.43425	5.5e-08	6.51e-07
ENSG00000111913.20	RIPOR2	protein_coding	628.197	0.605682	0.111542	-5.4301	5.63e-08	6.66e-07
ENSG00000108961.14	RANGRF	protein_coding	1388.07	-0.421701	0.0776614	5.43	5.64e-08	6.66e-07
ENSG00000071994.11	PDCD2	protein_coding	2088.87	-0.335989	0.0618873	5.42904	5.67e-08	6.69e-07
ENSG00000165672.7	PRDX3	protein_coding	6431.82	-0.233671	0.0430467	5.42831	5.69e-08	6.71e-07
ENSG00000248109.3	MARCOL	protein_coding	23.7327	-6.95644	1.28172	5.42742	5.72e-08	6.74e-07
ENSG00000169021.6	UQCRFS1	protein_coding	5202.34	-0.265093	0.0488649	5.42502	5.79e-08	6.83e-07
ENSG00000197536.11	IRF1-AS1	lncRNA	902.118	0.517117	0.0955105	-5.41424	6.15e-08	7.25e-07
ENSG00000163428.4	LRRC58	protein_coding	1279.82	-0.435898	0.0805202	5.41353	6.18e-08	7.28e-07
ENSG00000111530.13	CAND1	protein_coding	3283.25	-0.356067	0.0657898	5.41218	6.23e-08	7.32e-07
ENSG00000132423.12	COQ3	protein_coding	364.735	-0.742819	0.137248	5.41225	6.22e-08	7.32e-07
ENSG00000140391.15	TSPAN3	protein_coding	1461.99	0.503337	0.0930099	-5.41165	6.24e-08	7.34e-07
ENSG00000131116.12	ZNF428	protein_coding	1571.67	0.402292	0.0743408	-5.41146	6.25e-08	7.34e-07
ENSG00000288110.1	AC010941.1	lncRNA	15.1383	-7.28061	1.34541	5.41145	6.25e-08	7.34e-07
ENSG00000229961.3	AL357143.1	transcribed_unprocessed_pseudogene	112.301	1.9753	0.36512	-5.41	6.3e-08	7.39e-07
ENSG00000108256.9	NUFIP2	protein_coding	1686.64	-0.463544	0.0856885	5.40964	6.32e-08	7.4e-07
ENSG00000259560.2	AC020687.1	lncRNA	20.1335	-5.58461	1.03238	5.40944	6.32e-08	7.41e-07
ENSG00000105372.8	RPS19	protein_coding	54556.8	0.288949	0.053441	-5.40689	6.41e-08	7.51e-07
ENSG00000138185.20	ENTPD1	protein_coding	9918.69	0.212707	0.0393421	-5.4066	6.42e-08	7.51e-07
ENSG00000110955.9	ATP5F1B	protein_coding	27833.9	-0.180682	0.0334346	5.40404	6.52e-08	7.62e-07
ENSG00000188157.15	AGRN	protein_coding	3327.99	-0.402483	0.0744875	5.40336	6.54e-08	7.64e-07
ENSG00000105058.12	FAM32A	protein_coding	2068.5	0.331308	0.0613302	-5.40204	6.59e-08	7.69e-07
ENSG00000178623.12	GPR35	protein_coding	52.0051	-2.14906	0.397971	5.40004	6.66e-08	7.78e-07
ENSG00000127948.16	POR	protein_coding	1802.81	-0.383274	0.0710019	5.39808	6.74e-08	7.86e-07
ENSG00000205981.8	DNAJC19	protein_coding	956.617	-0.630568	0.116838	5.39696	6.78e-08	7.9e-07
ENSG00000139613.12	SMARCC2	protein_coding	3828.82	0.452747	0.0839084	-5.39573	6.82e-08	7.95e-07
ENSG00000118246.14	FASTKD2	protein_coding	1311.58	-0.393103	0.0729163	5.39115	7e-08	8.15e-07
ENSG00000213145.10	CRIP1	protein_coding	2942.09	-0.317626	0.0589285	5.39003	7.04e-08	8.19e-07
ENSG00000225889.9	AC012368.1	lncRNA	551.694	0.64451	0.119597	-5.38903	7.08e-08	8.24e-07
ENSG00000116141.17	MARK1	protein_coding	127.243	1.27238	0.236168	-5.38759	7.14e-08	8.29e-07
ENSG00000182173.14	TSEN54	protein_coding	1115.75	0.504415	0.0936286	-5.3874	7.15e-08	8.29e-07
ENSG00000178035.13	IMPDH2	protein_coding	6464.76	-0.258311	0.0479448	5.38769	7.14e-08	8.29e-07
ENSG00000226089.2	AL122017.1	lncRNA	37.7218	-2.56914	0.477103	5.38487	7.25e-08	8.41e-07
ENSG00000177548.13	RABEP2	protein_coding	971.106	0.463191	0.0860887	-5.38039	7.43e-08	8.61e-07
ENSG00000140464.20	PML	protein_coding	2616.22	0.324876	0.0603868	-5.37992	7.45e-08	8.63e-07
ENSG00000128654.14	MTX2	protein_coding	1396.2	-0.447018	0.0831381	5.37682	7.58e-08	8.78e-07
ENSG00000198899.2	MT-ATP6	protein_coding	134729	0.161303	0.0300098	-5.37502	7.66e-08	8.86e-07
ENSG00000082269.17	FAM135A	protein_coding	271.377	-0.942489	0.175355	5.37475	7.67e-08	8.87e-07
ENSG00000166889.14	PATL1	protein_coding	2121.71	-0.342405	0.0637162	5.37391	7.7e-08	8.9e-07
ENSG00000203896.10	LIME1	protein_coding	598.203	0.705293	0.131339	-5.37003	7.87e-08	9.09e-07
ENSG00000125703.15	ATG4C	protein_coding	445.771	-0.790436	0.147215	5.36926	7.91e-08	9.12e-07
ENSG00000128564.7	VGF	protein_coding	52.9616	1.93117	0.359855	-5.36652	8.03e-08	9.26e-07
ENSG00000110719.10	TCIRG1	protein_coding	4802.71	0.391964	0.07306	-5.36496	8.1e-08	9.33e-07
ENSG00000110375.3	UPK2	protein_coding	23.8821	-4.23181	0.789082	5.36296	8.19e-08	9.43e-07
ENSG00000153944.12	MSI2	protein_coding	2384.79	0.377632	0.0704377	-5.36121	8.27e-08	9.52e-07
ENSG00000184047.20	DIABLO	protein_coding	1288.5	-0.404747	0.0755784	5.35533	8.54e-08	9.82e-07
ENSG00000180530.11	NRIP1	protein_coding	188.529	-1.14405	0.213795	5.35114	8.74e-08	1e-06
ENSG00000111328.7	CDK2AP1	protein_coding	1184.66	0.460945	0.086175	-5.34895	8.85e-08	1.01e-06
ENSG00000117500.13	TMED5	protein_coding	2685.7	0.337718	0.0631174	-5.35063	8.76e-08	1.01e-06
ENSG00000089157.16	RPLP0	protein_coding	100270	0.175915	0.0328822	-5.34987	8.8e-08	1.01e-06
ENSG00000152495.11	CAMK4	protein_coding	1640.89	-0.440981	0.0824178	5.35056	8.77e-08	1.01e-06
ENSG00000205683.11	DPF3	protein_coding	306.565	1.03278	0.193136	-5.34741	8.92e-08	1.02e-06
ENSG00000175567.11	UCP2	protein_coding	1648.71	0.416903	0.0779509	-5.34828	8.88e-08	1.02e-06
ENSG00000168496.4	FEN1	protein_coding	4693.1	-0.256015	0.0478647	5.34872	8.86e-08	1.02e-06
ENSG00000072062.15	PRKACA	protein_coding	2032.07	0.349482	0.0653716	-5.34608	8.99e-08	1.03e-06
ENSG00000144476.6	ACKR3	protein_coding	430.886	-0.815002	0.152436	5.34651	8.97e-08	1.03e-06
ENSG00000182240.16	BACE2	protein_coding	49.8407	-2.91996	0.546152	5.34641	8.97e-08	1.03e-06
ENSG00000149577.16	SIDT2	protein_coding	1034.38	0.573143	0.107295	-5.34173	9.21e-08	1.05e-06
ENSG00000071894.17	CPSF1	protein_coding	4575.35	0.327749	0.0613779	-5.33985	9.3e-08	1.06e-06
ENSG00000188042.8	ARL4C	protein_coding	222.25	-0.91987	0.172244	5.34052	9.27e-08	1.06e-06
ENSG00000184489.13	PTP4A3	protein_coding	227.389	-1.07778	0.201877	5.33881	9.36e-08	1.07e-06
ENSG00000183856.11	IQGAP3	protein_coding	583.421	0.643012	0.120502	-5.33611	9.5e-08	1.08e-06
ENSG00000123685.9	BATF3	protein_coding	719.191	-0.538565	0.100946	5.33515	9.55e-08	1.09e-06
ENSG00000100991.12	TRPC4AP	protein_coding	2371.76	0.317471	0.0595965	-5.32702	9.98e-08	1.14e-06
ENSG00000112799.9	LY86	protein_coding	2440.53	-0.320433	0.0601536	5.32692	9.99e-08	1.14e-06
ENSG00000068697.7	LAPTM4A	protein_coding	1244.22	0.398693	0.0748684	-5.32525	1.01e-07	1.15e-06
ENSG00000152457.18	DCLRE1C	protein_coding	590.809	1.03388	0.194258	-5.3222	1.03e-07	1.16e-06
ENSG00000196975.16	ANXA4	protein_coding	1871.92	0.41686	0.078306	-5.32347	1.02e-07	1.16e-06
ENSG00000156482.11	RPL30	protein_coding	26182.4	0.204509	0.0384281	-5.32185	1.03e-07	1.16e-06
ENSG00000171115.4	GIMAP8	protein_coding	180.192	-1.01603	0.190864	5.32332	1.02e-07	1.16e-06
ENSG00000092621.13	PHGDH	protein_coding	58.0701	-1.95301	0.366976	5.32191	1.03e-07	1.16e-06
ENSG00000141582.15	CBX4	protein_coding	1334.8	0.544809	0.102428	-5.31893	1.04e-07	1.18e-06
ENSG00000125977.7	EIF2S2	protein_coding	4944.6	-0.275187	0.051781	5.31445	1.07e-07	1.21e-06
ENSG00000136098.17	NEK3	protein_coding	52.0247	-2.00061	0.376444	5.3145	1.07e-07	1.21e-06
ENSG00000101294.18	HM13	protein_coding	2497.12	0.328354	0.0618081	-5.31247	1.08e-07	1.22e-06
ENSG00000196449.4	YRDC	protein_coding	1170.49	-0.488178	0.0919017	5.31196	1.08e-07	1.22e-06
ENSG00000115970.19	THADA	protein_coding	256.719	1.02109	0.192255	-5.31114	1.09e-07	1.23e-06
ENSG00000100365.16	NCF4	protein_coding	2475.32	-0.315594	0.0594638	5.30732	1.11e-07	1.25e-06
ENSG00000162654.9	GBP4	protein_coding	321.696	-1.03532	0.195072	5.30736	1.11e-07	1.25e-06
ENSG00000241852.10	C8orf58	protein_coding	120.115	1.25152	0.236051	-5.30191	1.15e-07	1.29e-06
ENSG00000162881.6	OXER1	protein_coding	102.57	1.39852	0.263857	-5.30029	1.16e-07	1.3e-06
ENSG00000129636.13	ITFG1	protein_coding	1201.07	0.400178	0.0755019	-5.30024	1.16e-07	1.3e-06
ENSG00000148680.16	HTR7	protein_coding	461.781	0.693471	0.130872	-5.29885	1.17e-07	1.31e-06
ENSG00000224597.10	SVIL-AS1	transcribed_unprocessed_pseudogene	43.5409	-2.76604	0.522257	5.29632	1.18e-07	1.33e-06
ENSG00000141219.15	C17orf80	protein_coding	682.796	0.528067	0.0997459	-5.29412	1.2e-07	1.34e-06
ENSG00000130513.6	GDF15	protein_coding	55.3739	-1.91616	0.361966	5.29377	1.2e-07	1.34e-06
ENSG00000115594.12	IL1R1	protein_coding	29.8646	-2.70664	0.51121	5.29457	1.19e-07	1.34e-06
ENSG00000158406.5	H4C8	protein_coding	161.193	1.0991	0.207754	-5.29038	1.22e-07	1.37e-06
ENSG00000150627.16	WDR17	protein_coding	41.4764	-3.70484	0.701135	5.28406	1.26e-07	1.41e-06
ENSG00000242715.8	CCDC169	protein_coding	17.0695	-6.30438	1.19303	5.28435	1.26e-07	1.41e-06
ENSG00000196352.16	CD55	protein_coding	693.778	-0.592798	0.112266	5.28031	1.29e-07	1.44e-06
ENSG00000053918.18	KCNQ1	protein_coding	90.3506	-1.4568	0.275936	5.27949	1.3e-07	1.45e-06
ENSG00000171791.14	BCL2	protein_coding	2496.21	-0.486855	0.0922433	5.27795	1.31e-07	1.46e-06
ENSG00000058600.16	POLR3E	protein_coding	1546.8	-0.428206	0.081177	5.27496	1.33e-07	1.48e-06
ENSG00000131467.11	PSME3	protein_coding	5908.65	-0.29605	0.0561966	5.26812	1.38e-07	1.54e-06
ENSG00000178585.15	CTNNBIP1	protein_coding	383.613	0.764958	0.145296	-5.26481	1.4e-07	1.56e-06
ENSG00000105402.8	NAPA	protein_coding	3001.06	0.295418	0.0561008	-5.26584	1.4e-07	1.56e-06
ENSG00000105202.9	FBL	protein_coding	10774.8	-0.209711	0.0398254	5.26575	1.4e-07	1.56e-06
ENSG00000156467.10	UQCRB	protein_coding	4580.84	0.344392	0.0654227	-5.26411	1.41e-07	1.57e-06
ENSG00000113643.9	RARS1	protein_coding	2561.58	-0.32334	0.061435	5.26312	1.42e-07	1.58e-06
ENSG00000177225.17	GATD1	protein_coding	2368.72	-0.341143	0.064831	5.26204	1.42e-07	1.58e-06
ENSG00000168216.13	LMBRD1	protein_coding	643.046	0.540393	0.102722	-5.26071	1.43e-07	1.6e-06
ENSG00000141985.9	SH3GL1	protein_coding	1873.47	-0.368304	0.0700298	5.25925	1.45e-07	1.61e-06
ENSG00000065833.9	ME1	protein_coding	539.545	-0.620541	0.117991	5.2592	1.45e-07	1.61e-06
ENSG00000149084.13	HSD17B12	protein_coding	2032.84	-0.421605	0.0802193	5.25565	1.48e-07	1.64e-06
ENSG00000123975.5	CKS2	protein_coding	3576.96	-0.268805	0.0511691	5.25326	1.49e-07	1.66e-06
ENSG00000096433.11	ITPR3	protein_coding	2678.04	-0.312198	0.0594393	5.25238	1.5e-07	1.66e-06
ENSG00000144843.11	ADPRH	protein_coding	1257.94	-0.395165	0.0752285	5.25286	1.5e-07	1.66e-06
ENSG00000187954.13	CYHR1	protein_coding	779.892	0.617857	0.117654	-5.25149	1.51e-07	1.67e-06
ENSG00000108107.15	RPL28	protein_coding	38234.7	0.236897	0.0451243	-5.24987	1.52e-07	1.68e-06
ENSG00000213614.10	HEXA	protein_coding	2286.56	0.362202	0.0690078	-5.24871	1.53e-07	1.69e-06
ENSG00000173531.15	MST1	protein_coding	835.692	0.498239	0.0949624	-5.2467	1.55e-07	1.71e-06
ENSG00000116473.14	RAP1A	protein_coding	5611.08	-0.220664	0.0420528	5.24731	1.54e-07	1.71e-06
ENSG00000179598.6	PLD6	protein_coding	557.177	-0.592786	0.112996	5.24607	1.55e-07	1.72e-06
ENSG00000112312.10	GMNN	protein_coding	3020.35	-0.292852	0.0558481	5.24372	1.57e-07	1.74e-06
ENSG00000173267.14	SNCG	protein_coding	22.6177	-3.436	0.655266	5.24367	1.57e-07	1.74e-06
ENSG00000164104.12	HMGB2	protein_coding	8926.27	-0.191226	0.0364774	5.24232	1.59e-07	1.75e-06
ENSG00000133112.17	TPT1	protein_coding	40154.6	0.192608	0.0367559	-5.24019	1.6e-07	1.77e-06
ENSG00000223865.11	HLA-DPB1	protein_coding	15546.8	-0.178379	0.0340455	5.23944	1.61e-07	1.77e-06
ENSG00000032444.17	PNPLA6	protein_coding	1075.83	0.422236	0.0805979	-5.2388	1.62e-07	1.78e-06
ENSG00000060709.15	RIMBP2	protein_coding	1257.77	-0.515132	0.0983612	5.23714	1.63e-07	1.79e-06
ENSG00000004779.10	NDUFAB1	protein_coding	2874.79	-0.2975	0.0568128	5.2365	1.64e-07	1.8e-06
ENSG00000105750.15	ZNF85	protein_coding	191.208	1.0048	0.192046	-5.23206	1.68e-07	1.84e-06
ENSG00000287320.1	AC110790.1	lncRNA	21.5035	-6.8133	1.30213	5.23244	1.67e-07	1.84e-06
ENSG00000110427.17	KIAA1549L	protein_coding	36.0537	-2.40566	0.460018	5.22948	1.7e-07	1.86e-06
ENSG00000065357.20	DGKA	protein_coding	1095.07	0.635851	0.12166	-5.22645	1.73e-07	1.89e-06
ENSG00000137497.18	NUMA1	protein_coding	2824.84	0.427926	0.0818642	-5.22726	1.72e-07	1.89e-06
ENSG00000124795.17	DEK	protein_coding	7282.29	-0.327692	0.0626957	5.2267	1.73e-07	1.89e-06
ENSG00000112245.12	PTP4A1	protein_coding	1197.66	0.406807	0.0778529	-5.22533	1.74e-07	1.9e-06
ENSG00000104951.16	IL4I1	protein_coding	6834.4	-0.271345	0.0519471	5.22349	1.76e-07	1.92e-06
ENSG00000006625.18	GGCT	protein_coding	1738.87	-0.333541	0.0638494	5.22388	1.75e-07	1.92e-06
ENSG00000145736.14	GTF2H2	protein_coding	788.903	-0.489441	0.093747	5.22087	1.78e-07	1.94e-06
ENSG00000164331.10	ANKRA2	protein_coding	539.321	0.689457	0.132079	-5.22003	1.79e-07	1.95e-06
ENSG00000123143.13	PKN1	protein_coding	1782.36	0.443234	0.0849058	-5.2203	1.79e-07	1.95e-06
ENSG00000152217.20	SETBP1	protein_coding	278.989	0.929802	0.178214	-5.21735	1.82e-07	1.98e-06
ENSG00000168003.18	SLC3A2	protein_coding	1686.01	-0.406124	0.07786	5.21609	1.83e-07	1.99e-06
ENSG00000108010.12	GLRX3	protein_coding	2245.31	-0.359239	0.0689378	5.21106	1.88e-07	2.04e-06
ENSG00000173933.21	RBM4	protein_coding	1814.61	0.367519	0.0705625	-5.20842	1.9e-07	2.07e-06
ENSG00000164924.18	YWHAZ	protein_coding	12983.3	0.244198	0.0468935	-5.20751	1.91e-07	2.08e-06
ENSG00000242125.3	SNHG3	lncRNA	3705.13	-0.421885	0.0811345	5.19982	1.99e-07	2.17e-06
ENSG00000138821.13	SLC39A8	protein_coding	1296.51	-0.412161	0.0793291	5.19558	2.04e-07	2.22e-06
ENSG00000105974.13	CAV1	protein_coding	27.2872	-4.17414	0.803446	5.19529	2.04e-07	2.22e-06
ENSG00000183010.17	PYCR1	protein_coding	3486.01	-0.280675	0.0540682	5.19112	2.09e-07	2.27e-06
ENSG00000149932.17	TMEM219	protein_coding	1434.55	0.368367	0.0709753	-5.19008	2.1e-07	2.28e-06
ENSG00000179241.13	LDLRAD3	protein_coding	120.609	-1.29188	0.248913	5.19007	2.1e-07	2.28e-06
ENSG00000229124.7	VIM-AS1	lncRNA	120.828	1.46376	0.282102	-5.18875	2.12e-07	2.29e-06
ENSG00000163050.18	COQ8A	protein_coding	872.681	0.489123	0.0942655	-5.18878	2.12e-07	2.29e-06
ENSG00000147872.10	PLIN2	protein_coding	1820.83	0.400062	0.0771284	-5.18697	2.14e-07	2.31e-06
ENSG00000160781.17	PAQR6	protein_coding	301.146	0.761733	0.146989	-5.18225	2.19e-07	2.37e-06
ENSG00000177954.14	RPS27	protein_coding	31791.1	0.197532	0.038128	-5.18077	2.21e-07	2.39e-06
ENSG00000159596.7	TMEM69	protein_coding	1603.17	-0.372537	0.0719203	5.17986	2.22e-07	2.4e-06
ENSG00000149089.13	APIP	protein_coding	889.048	-0.44551	0.0860182	5.17925	2.23e-07	2.4e-06
ENSG00000173821.19	RNF213	protein_coding	2197.77	0.474442	0.0916717	-5.17545	2.27e-07	2.45e-06
ENSG00000157978.12	LDLRAP1	protein_coding	115.181	1.82061	0.351831	-5.17467	2.28e-07	2.46e-06
ENSG00000167355.8	OR51B5	protein_coding	359.902	0.698238	0.134956	-5.17382	2.29e-07	2.47e-06
ENSG00000161618.10	ALDH16A1	protein_coding	1699.47	0.399482	0.0772287	-5.17271	2.31e-07	2.48e-06
ENSG00000173200.13	PARP15	protein_coding	1610.43	0.343267	0.066356	-5.17311	2.3e-07	2.48e-06
ENSG00000184613.11	NELL2	protein_coding	21.0349	-6.10439	1.18026	5.17207	2.32e-07	2.49e-06
ENSG00000071539.14	TRIP13	protein_coding	1110.24	-0.440146	0.0851176	5.17104	2.33e-07	2.5e-06
ENSG00000069998.12	HDHD5	protein_coding	1707.51	-0.388982	0.0752649	5.16817	2.36e-07	2.54e-06
ENSG00000159110.20	IFNAR2	protein_coding	1877.87	0.437508	0.0846902	-5.16598	2.39e-07	2.57e-06
ENSG00000242802.9	AP5Z1	protein_coding	1195.78	0.500045	0.0968217	-5.1646	2.41e-07	2.58e-06
ENSG00000171490.13	RSL1D1	protein_coding	6647.2	-0.213736	0.0413838	5.16472	2.41e-07	2.58e-06
ENSG00000105373.19	NOP53	protein_coding	10329.9	0.275313	0.0533129	-5.16411	2.42e-07	2.59e-06
ENSG00000178607.17	ERN1	protein_coding	584.281	0.558498	0.108184	-5.16249	2.44e-07	2.61e-06
ENSG00000197045.13	GMFB	protein_coding	1151.66	-0.472655	0.0915573	5.16239	2.44e-07	2.61e-06
ENSG00000134759.14	ELP2	protein_coding	1889.57	-0.398995	0.077301	5.16158	2.45e-07	2.62e-06
ENSG00000147383.11	NSDHL	protein_coding	901.744	-0.436141	0.0845225	5.16006	2.47e-07	2.64e-06
ENSG00000181929.13	PRKAG1	protein_coding	1419.78	0.401151	0.0777546	-5.15919	2.48e-07	2.65e-06
ENSG00000116750.14	UCHL5	protein_coding	1055.54	-0.578432	0.112127	5.15872	2.49e-07	2.66e-06
ENSG00000187838.17	PLSCR3	protein_coding	742.943	0.555145	0.10767	-5.15599	2.52e-07	2.69e-06
ENSG00000106263.18	EIF3B	protein_coding	9060.4	-0.263443	0.0511127	5.15416	2.55e-07	2.72e-06
ENSG00000145715.15	RASA1	protein_coding	1917.95	0.389526	0.0755925	-5.15296	2.56e-07	2.73e-06
ENSG00000129521.15	EGLN3	protein_coding	24.7593	-5.85458	1.13665	5.15074	2.59e-07	2.77e-06
ENSG00000106665.16	CLIP2	protein_coding	2160.63	-0.34176	0.0663638	5.14979	2.61e-07	2.78e-06
ENSG00000139180.11	NDUFA9	protein_coding	2310.69	-0.359412	0.0697898	5.14992	2.61e-07	2.78e-06
ENSG00000279094.3	LINC01670	lncRNA	399.414	-0.655243	0.127298	5.14733	2.64e-07	2.81e-06
ENSG00000112983.18	BRD8	protein_coding	1695.31	0.472873	0.0918796	-5.14667	2.65e-07	2.82e-06
ENSG00000166925.9	TSC22D4	protein_coding	2518.38	0.349656	0.0679739	-5.14397	2.69e-07	2.86e-06
ENSG00000131876.17	SNRPA1	protein_coding	5183.49	-0.249368	0.0484859	5.1431	2.7e-07	2.87e-06
ENSG00000161970.15	RPL26	protein_coding	40327.5	-0.189836	0.036916	5.14236	2.71e-07	2.88e-06
ENSG00000173064.13	HECTD4	protein_coding	2046.07	0.584718	0.113757	-5.14006	2.75e-07	2.91e-06
ENSG00000105705.16	SUGP1	protein_coding	984.162	0.461957	0.0898833	-5.13952	2.75e-07	2.92e-06
ENSG00000187079.20	TEAD1	protein_coding	20.9164	-7.18402	1.39831	5.13765	2.78e-07	2.95e-06
ENSG00000179115.11	FARSA	protein_coding	3977.89	-0.254019	0.0494862	5.13312	2.85e-07	3.01e-06
ENSG00000198546.15	ZNF511	protein_coding	911.33	-0.500339	0.0974645	5.13355	2.84e-07	3.01e-06
ENSG00000131437.16	KIF3A	protein_coding	364.923	-1.16182	0.226326	5.13341	2.85e-07	3.01e-06
ENSG00000204580.13	DDR1	protein_coding	1954	0.448019	0.0873007	-5.13191	2.87e-07	3.03e-06
ENSG00000186603.6	HPDL	protein_coding	852.906	-0.48387	0.09429	5.13172	2.87e-07	3.03e-06
ENSG00000180822.12	PSMG4	protein_coding	351.661	-0.825463	0.160944	5.12887	2.91e-07	3.08e-06
ENSG00000142002.18	DPP9	protein_coding	839.275	-0.521455	0.1017	5.12741	2.94e-07	3.1e-06
ENSG00000170312.16	CDK1	protein_coding	3001.26	-0.273366	0.0533291	5.12601	2.96e-07	3.12e-06
ENSG00000011009.11	LYPLA2	protein_coding	2835.14	0.30907	0.0603116	-5.12455	2.98e-07	3.14e-06
ENSG00000234653.1	LRRTM4-AS1	lncRNA	21.5455	-5.89878	1.15099	5.12495	2.98e-07	3.14e-06
ENSG00000025039.15	RRAGD	protein_coding	105.68	1.44063	0.281232	-5.12256	3.01e-07	3.17e-06
ENSG00000123989.14	CHPF	protein_coding	611.591	0.724186	0.141369	-5.12266	3.01e-07	3.17e-06
ENSG00000158042.9	MRPL17	protein_coding	1689.58	-0.48154	0.0940704	5.11893	3.07e-07	3.23e-06
ENSG00000083807.10	SLC27A5	protein_coding	679.052	-0.538173	0.105164	5.11744	3.1e-07	3.26e-06
ENSG00000051382.9	PIK3CB	protein_coding	498.932	-0.605896	0.118403	5.11723	3.1e-07	3.26e-06
ENSG00000268362.6	AC092279.1	lncRNA	103.053	1.28608	0.251374	-5.11618	3.12e-07	3.27e-06
ENSG00000167987.11	VPS37C	protein_coding	834.303	-0.456037	0.0892666	5.10871	3.24e-07	3.4e-06
ENSG00000151689.13	INPP1	protein_coding	313.038	0.714159	0.139877	-5.10563	3.3e-07	3.46e-06
ENSG00000167232.14	ZNF91	protein_coding	222.276	0.856186	0.167719	-5.10487	3.31e-07	3.47e-06
ENSG00000168288.13	MMADHC	protein_coding	2934.26	-0.271729	0.0532293	5.10488	3.31e-07	3.47e-06
ENSG00000188985.6	DHFRP1	processed_pseudogene	242.267	-1.02007	0.199951	5.10162	3.37e-07	3.53e-06
ENSG00000246089.3	AC016065.1	lncRNA	257.825	0.779581	0.152852	-5.10024	3.39e-07	3.55e-06
ENSG00000091140.14	DLD	protein_coding	3044.59	-0.386156	0.0757234	5.09956	3.4e-07	3.56e-06
ENSG00000173950.16	XXYLT1	protein_coding	412.907	-0.750434	0.147149	5.09981	3.4e-07	3.56e-06
ENSG00000128438.10	TBC1D27P	transcribed_unprocessed_pseudogene	1810	0.409692	0.0803797	-5.09696	3.45e-07	3.61e-06
ENSG00000160606.11	TLCD1	protein_coding	77.7374	-1.49942	0.29423	5.0961	3.47e-07	3.62e-06
ENSG00000107290.14	SETX	protein_coding	1534.36	0.574199	0.112705	-5.09471	3.49e-07	3.65e-06
ENSG00000105397.14	TYK2	protein_coding	10293.9	0.24555	0.0482024	-5.09414	3.5e-07	3.65e-06
ENSG00000145088.9	EAF2	protein_coding	992.633	0.442679	0.0870142	-5.08743	3.63e-07	3.78e-06
ENSG00000153443.13	UBALD1	protein_coding	1008.27	0.465994	0.0916065	-5.08691	3.64e-07	3.79e-06
ENSG00000135596.18	MICAL1	protein_coding	4127.1	0.232919	0.0458017	-5.08539	3.67e-07	3.82e-06
ENSG00000127980.16	PEX1	protein_coding	548.056	0.578049	0.113722	-5.083	3.72e-07	3.87e-06
ENSG00000108861.9	DUSP3	protein_coding	436.857	-0.684166	0.13466	5.08069	3.76e-07	3.91e-06
ENSG00000184922.14	FMNL1	protein_coding	3246.52	0.300726	0.0592011	-5.07974	3.78e-07	3.93e-06
ENSG00000180992.7	MRPL14	protein_coding	1973.23	-0.347139	0.0683454	5.07919	3.79e-07	3.94e-06
ENSG00000141576.16	RNF157	protein_coding	122.438	1.26182	0.248474	-5.07828	3.81e-07	3.96e-06
ENSG00000153029.15	MR1	protein_coding	1415.74	0.408546	0.0805188	-5.07392	3.9e-07	4.04e-06
ENSG00000214194.9	SMIM30	protein_coding	1447.82	-0.356629	0.0702866	5.07392	3.9e-07	4.04e-06
ENSG00000248309.7	MEF2C-AS1	lncRNA	131.789	-1.27679	0.251679	5.07309	3.91e-07	4.06e-06
ENSG00000161057.13	PSMC2	protein_coding	2509.69	-0.337581	0.066608	5.06817	4.02e-07	4.16e-06
ENSG00000245532.9	NEAT1	lncRNA	20213.8	0.321341	0.0634222	-5.0667	4.05e-07	4.19e-06
ENSG00000100647.8	SUSD6	protein_coding	1010.38	0.503362	0.099362	-5.06594	4.06e-07	4.21e-06
ENSG00000138095.19	LRPPRC	protein_coding	6025.14	-0.349046	0.0689157	5.06482	4.09e-07	4.23e-06
ENSG00000143207.21	COP1	protein_coding	1021.14	0.444594	0.0878001	-5.06371	4.11e-07	4.25e-06
ENSG00000213024.12	NUP62	protein_coding	4663.68	-0.258582	0.0510736	5.06292	4.13e-07	4.27e-06
ENSG00000167617.3	CDC42EP5	protein_coding	30.2153	-2.63782	0.521413	5.05898	4.22e-07	4.35e-06
ENSG00000104964.15	TLE5	protein_coding	3288.23	0.387481	0.0767032	-5.05169	4.38e-07	4.52e-06
ENSG00000029153.14	ARNTL2	protein_coding	1192.6	-0.403245	0.0798311	5.05123	4.39e-07	4.53e-06
ENSG00000215252.11	GOLGA8B	protein_coding	6394.6	0.233276	0.0462213	-5.04694	4.49e-07	4.63e-06
ENSG00000168385.18	SEPTIN2	protein_coding	6695.19	0.250345	0.0496168	-5.04558	4.52e-07	4.66e-06
ENSG00000100138.15	SNU13	protein_coding	5214.01	-0.340083	0.0674034	5.04549	4.52e-07	4.66e-06
ENSG00000253125.1	AC055854.1	lncRNA	369.034	-0.782053	0.155009	5.04522	4.53e-07	4.66e-06
ENSG00000225968.7	ELFN1	protein_coding	18.547	-6.59783	1.30803	5.0441	4.56e-07	4.69e-06
ENSG00000125885.13	MCM8	protein_coding	1411.74	-0.387956	0.0769271	5.04317	4.58e-07	4.7e-06
ENSG00000173726.11	TOMM20	protein_coding	4209.61	-0.476545	0.0944919	5.04324	4.58e-07	4.7e-06
ENSG00000122390.19	NAA60	protein_coding	1474.67	0.394295	0.0781926	-5.04261	4.59e-07	4.72e-06
ENSG00000146701.12	MDH2	protein_coding	10833.2	-0.227916	0.0451987	5.04253	4.59e-07	4.72e-06
ENSG00000279369.1	AC046185.3	TEC	294.012	0.733235	0.145449	-5.04118	4.63e-07	4.75e-06
ENSG00000184205.14	TSPYL2	protein_coding	1082.7	0.389982	0.0774288	-5.03665	4.74e-07	4.86e-06
ENSG00000256229.8	ZNF486	protein_coding	62.6134	1.73279	0.344085	-5.03592	4.76e-07	4.87e-06
ENSG00000162650.16	ATXN7L2	protein_coding	514.896	-0.607053	0.120557	5.03541	4.77e-07	4.88e-06
ENSG00000267106.8	ZNF561-AS1	lncRNA	182.213	0.975335	0.193726	-5.0346	4.79e-07	4.9e-06
ENSG00000026297.16	RNASET2	protein_coding	622.496	-0.628943	0.124965	5.03294	4.83e-07	4.94e-06
ENSG00000198113.3	TOR4A	protein_coding	392.286	-0.68801	0.136702	5.03291	4.83e-07	4.94e-06
ENSG00000081913.14	PHLPP1	protein_coding	706.899	0.529674	0.105272	-5.03145	4.87e-07	4.97e-06
ENSG00000121900.19	TMEM54	protein_coding	60.8414	-1.64819	0.327625	5.03072	4.89e-07	4.99e-06
ENSG00000221923.9	ZNF880	protein_coding	84.4266	1.51562	0.301294	-5.03037	4.9e-07	5e-06
ENSG00000165507.9	DEPP1	protein_coding	135.995	1.10298	0.219441	-5.02633	5e-07	5.1e-06
ENSG00000067225.19	PKM	protein_coding	46327.1	-0.171591	0.0341491	5.02475	5.04e-07	5.14e-06
ENSG00000204394.13	VARS1	protein_coding	5796.28	-0.274216	0.0545821	5.02392	5.06e-07	5.16e-06
ENSG00000130725.8	UBE2M	protein_coding	2637.6	-0.351777	0.0700464	5.02206	5.11e-07	5.21e-06
ENSG00000128944.13	KNSTRN	protein_coding	882.142	-0.454189	0.0905165	5.01775	5.23e-07	5.32e-06
ENSG00000102531.16	FNDC3A	protein_coding	1811.96	0.388794	0.0774874	-5.0175	5.23e-07	5.33e-06
ENSG00000104290.11	FZD3	protein_coding	58.8846	-2.1367	0.425986	5.0159	5.28e-07	5.37e-06
ENSG00000178057.15	NDUFAF3	protein_coding	1023.08	-0.482429	0.0962007	5.01482	5.31e-07	5.39e-06
ENSG00000158863.22	FAM160B2	protein_coding	1307.38	0.428306	0.0854296	-5.01355	5.34e-07	5.43e-06
ENSG00000087085.16	ACHE	protein_coding	58.0979	-1.91432	0.382033	5.01087	5.42e-07	5.5e-06
ENSG00000151835.16	SACS	protein_coding	1230.71	-0.659474	0.131622	5.01035	5.43e-07	5.51e-06
ENSG00000220201.7	ZGLP1	protein_coding	110.122	1.339	0.267274	-5.00987	5.45e-07	5.52e-06
ENSG00000174130.12	TLR6	protein_coding	683.579	-0.628386	0.125431	5.00983	5.45e-07	5.52e-06
ENSG00000197976.12	AKAP17A	protein_coding	4407.45	0.244585	0.0488479	-5.00706	5.53e-07	5.59e-06
ENSG00000203883.7	SOX18	protein_coding	2517.84	-0.336006	0.0671046	5.0072	5.52e-07	5.59e-06
ENSG00000122547.11	EEPD1	protein_coding	210.445	-1.33528	0.266682	5.00702	5.53e-07	5.59e-06
ENSG00000169359.16	SLC33A1	protein_coding	1164.08	-0.404334	0.0807624	5.00646	5.54e-07	5.61e-06
ENSG00000100417.12	PMM1	protein_coding	672.766	0.60121	0.12016	-5.00341	5.63e-07	5.69e-06
ENSG00000150961.15	SEC24D	protein_coding	1689.25	0.397318	0.0794148	-5.00307	5.64e-07	5.7e-06
ENSG00000099901.17	RANBP1	protein_coding	7306.79	-0.199014	0.0397796	5.00291	5.65e-07	5.7e-06
ENSG00000247287.3	AL359220.1	lncRNA	89.4534	1.49013	0.298016	-5.00016	5.73e-07	5.78e-06
ENSG00000133315.12	MACROD1	protein_coding	295.995	-0.790919	0.158192	4.99974	5.74e-07	5.79e-06
ENSG00000138794.10	CASP6	protein_coding	435.963	0.877111	0.175481	-4.99832	5.78e-07	5.83e-06
ENSG00000137509.12	PRCP	protein_coding	1149.89	0.45163	0.0903538	-4.99846	5.78e-07	5.83e-06
ENSG00000069248.12	NUP133	protein_coding	946.398	-0.503847	0.100814	4.99777	5.8e-07	5.84e-06
ENSG00000100632.11	ERH	protein_coding	7720.39	-0.264701	0.0529831	4.99595	5.85e-07	5.89e-06
ENSG00000110721.12	CHKA	protein_coding	937.655	0.486447	0.097384	-4.99514	5.88e-07	5.91e-06
ENSG00000107738.20	VSIR	protein_coding	122.501	-1.13685	0.227776	4.99112	6e-07	6.03e-06
ENSG00000104972.15	LILRB1	protein_coding	2352.52	-0.310283	0.0621693	4.99093	6.01e-07	6.04e-06
ENSG00000196152.10	ZNF79	protein_coding	286.937	0.726765	0.145643	-4.99003	6.04e-07	6.06e-06
ENSG00000185811.19	IKZF1	protein_coding	2552.47	-0.291177	0.0583971	4.98616	6.16e-07	6.18e-06
ENSG00000134470.21	IL15RA	protein_coding	325.884	-0.938061	0.188191	4.98463	6.21e-07	6.23e-06
ENSG00000089775.12	ZBTB25	protein_coding	146.075	-1.24769	0.250341	4.98396	6.23e-07	6.25e-06
ENSG00000173540.14	GMPPB	protein_coding	945.517	0.418234	0.0839253	-4.98341	6.25e-07	6.26e-06
ENSG00000235984.5	GPC5-AS1	lncRNA	18.027	-6.57804	1.32009	4.98302	6.26e-07	6.27e-06
ENSG00000108559.12	NUP88	protein_coding	2175.82	-0.362478	0.0727517	4.9824	6.28e-07	6.29e-06
ENSG00000146063.20	TRIM41	protein_coding	2254.36	0.327839	0.065841	-4.97925	6.38e-07	6.39e-06
ENSG00000132963.8	POMP	protein_coding	4918.5	-0.263631	0.052955	4.97839	6.41e-07	6.41e-06
ENSG00000124571.18	XPO5	protein_coding	2210.22	-0.297071	0.0596871	4.97713	6.45e-07	6.45e-06
ENSG00000100321.15	SYNGR1	protein_coding	86.6752	1.89267	0.380437	-4.97499	6.52e-07	6.52e-06
ENSG00000213672.8	NCKIPSD	protein_coding	942.119	-0.540935	0.108742	4.97448	6.54e-07	6.53e-06
ENSG00000198836.11	OPA1	protein_coding	2326.33	-0.519278	0.104465	4.97085	6.67e-07	6.65e-06
ENSG00000121931.16	LRIF1	protein_coding	545.903	0.545061	0.109674	-4.96982	6.7e-07	6.68e-06
ENSG00000197345.13	MRPL21	protein_coding	1538.39	-0.344397	0.0693258	4.9678	6.77e-07	6.75e-06
ENSG00000108813.11	DLX4	protein_coding	11.8864	-6.92424	1.39415	4.96663	6.81e-07	6.79e-06
ENSG00000141756.19	FKBP10	protein_coding	56.2444	-1.98628	0.400072	4.96481	6.88e-07	6.85e-06
ENSG00000171992.13	SYNPO	protein_coding	1726.73	-0.451724	0.091038	4.96192	6.98e-07	6.95e-06
ENSG00000111832.13	RWDD1	protein_coding	1504.37	-0.337008	0.0679264	4.96136	7e-07	6.96e-06
ENSG00000163902.12	RPN1	protein_coding	5115.54	0.230187	0.0464046	-4.96043	7.03e-07	6.99e-06
ENSG00000196466.10	ZNF799	protein_coding	44.7049	1.99849	0.403153	-4.95714	7.15e-07	7.11e-06
ENSG00000109111.15	SUPT6H	protein_coding	2747.8	0.328073	0.0661856	-4.95685	7.16e-07	7.11e-06
ENSG00000121964.14	GTDC1	protein_coding	461.229	-0.581902	0.117399	4.95664	7.17e-07	7.12e-06
ENSG00000165804.16	ZNF219	protein_coding	433.512	0.654731	0.13213	-4.95521	7.23e-07	7.17e-06
ENSG00000165997.5	ARL5B	protein_coding	909.884	-0.501189	0.101162	4.95431	7.26e-07	7.2e-06
ENSG00000132718.9	SYT11	protein_coding	441.402	0.602749	0.121681	-4.95351	7.29e-07	7.22e-06
ENSG00000171634.18	BPTF	protein_coding	2388.51	0.315961	0.0638272	-4.95025	7.41e-07	7.34e-06
ENSG00000064225.12	ST3GAL6	protein_coding	1119.41	-0.495434	0.100101	4.94932	7.45e-07	7.37e-06
ENSG00000149100.13	EIF3M	protein_coding	6429.43	-0.200636	0.0405422	4.94883	7.47e-07	7.39e-06
ENSG00000156127.8	BATF	protein_coding	128.631	-1.31259	0.26525	4.94852	7.48e-07	7.39e-06
ENSG00000250506.8	CDK3	protein_coding	187.68	1.07556	0.21742	-4.94692	7.54e-07	7.45e-06
ENSG00000075914.13	EXOSC7	protein_coding	1769.85	-0.327751	0.0663051	4.94308	7.69e-07	7.6e-06
ENSG00000134294.14	SLC38A2	protein_coding	3004.21	-0.29306	0.0593083	4.94131	7.76e-07	7.66e-06
ENSG00000185359.14	HGS	protein_coding	3105.62	0.323283	0.0654468	-4.93962	7.83e-07	7.72e-06
ENSG00000118369.13	USP35	protein_coding	307.842	0.905849	0.183444	-4.93803	7.89e-07	7.78e-06
ENSG00000184445.12	KNTC1	protein_coding	1943.82	0.360419	0.0729985	-4.93735	7.92e-07	7.81e-06
ENSG00000084676.15	NCOA1	protein_coding	426.436	0.672823	0.136319	-4.93565	7.99e-07	7.87e-06
ENSG00000164211.13	STARD4	protein_coding	4580.73	-0.270075	0.0547353	4.9342	8.05e-07	7.92e-06
ENSG00000160193.12	WDR4	protein_coding	583.81	-0.563147	0.114131	4.93421	8.05e-07	7.92e-06
ENSG00000171469.11	ZNF561	protein_coding	825.151	0.461842	0.0936513	-4.93151	8.16e-07	8.02e-06
ENSG00000178921.14	PFAS	protein_coding	2475.06	-0.462707	0.0938248	4.9316	8.16e-07	8.02e-06
ENSG00000104998.4	IL27RA	protein_coding	2723.24	-0.318782	0.0646709	4.92929	8.25e-07	8.11e-06
ENSG00000067334.14	DNTTIP2	protein_coding	1665.81	-0.334595	0.067899	4.92783	8.31e-07	8.16e-06
ENSG00000132128.17	LRRC41	protein_coding	2297.67	0.312459	0.0634741	-4.92261	8.54e-07	8.38e-06
ENSG00000096063.16	SRPK1	protein_coding	2664.43	-0.283641	0.0576962	4.91612	8.83e-07	8.66e-06
ENSG00000161682.15	FAM171A2	protein_coding	161.185	1.21521	0.24723	-4.91528	8.87e-07	8.69e-06
ENSG00000132640.15	BTBD3	protein_coding	247.346	-1.01077	0.20566	4.91474	8.89e-07	8.71e-06
ENSG00000109586.12	GALNT7	protein_coding	1338.1	-0.376959	0.0767316	4.9127	8.98e-07	8.8e-06
ENSG00000137752.24	CASP1	protein_coding	936.038	-0.483026	0.0984215	4.90773	9.21e-07	9.02e-06
ENSG00000163687.14	DNASE1L3	protein_coding	1856.64	-0.360103	0.0733812	4.90729	9.23e-07	9.03e-06
ENSG00000149269.10	PAK1	protein_coding	2407.99	0.370533	0.075536	-4.90539	9.32e-07	9.11e-06
ENSG00000197170.10	PSMD12	protein_coding	1914.59	-0.314656	0.0641418	4.90563	9.31e-07	9.11e-06
ENSG00000023909.10	GCLM	protein_coding	472.725	-0.644216	0.131342	4.90487	9.35e-07	9.13e-06
ENSG00000120690.16	ELF1	protein_coding	2959.89	0.328774	0.0670419	-4.90401	9.39e-07	9.17e-06
ENSG00000271576.1	AL359504.1	lncRNA	19.9953	-4.13657	0.843589	4.90354	9.41e-07	9.18e-06
ENSG00000038532.16	CLEC16A	protein_coding	1462.55	-0.427478	0.0871865	4.90303	9.44e-07	9.2e-06
ENSG00000105808.18	RASA4	protein_coding	748.809	-0.505447	0.1031	4.90248	9.46e-07	9.22e-06
ENSG00000123485.12	HJURP	protein_coding	1297.85	-0.424149	0.0865224	4.90219	9.48e-07	9.23e-06
ENSG00000170324.21	FRMPD2	protein_coding	186.193	-0.948834	0.193593	4.90117	9.53e-07	9.28e-06
ENSG00000109775.11	UFSP2	protein_coding	580.037	-0.564314	0.115152	4.90059	9.55e-07	9.3e-06
ENSG00000105197.11	TIMM50	protein_coding	2112.66	-0.485427	0.0990978	4.89847	9.66e-07	9.39e-06
ENSG00000186635.15	ARAP1	protein_coding	1734.13	0.350353	0.0715371	-4.8975	9.71e-07	9.44e-06
ENSG00000187912.12	CLEC17A	protein_coding	257.394	-0.809686	0.165332	4.89733	9.71e-07	9.44e-06
ENSG00000130165.10	ELOF1	protein_coding	2722.99	-0.304348	0.0621612	4.89611	9.78e-07	9.49e-06
ENSG00000162236.13	STX5	protein_coding	1170.42	0.449902	0.0919219	-4.89439	9.86e-07	9.57e-06
ENSG00000127415.13	IDUA	protein_coding	246.536	0.846257	0.172959	-4.89283	9.94e-07	9.64e-06
ENSG00000126860.12	EVI2A	protein_coding	23.8672	5.7338	1.17192	-4.89266	9.95e-07	9.65e-06
ENSG00000253140.2	AC026904.1	lncRNA	133.876	-1.05346	0.215399	4.89073	1e-06	9.74e-06
ENSG00000097096.9	SYDE2	protein_coding	16.4481	-6.50527	1.33036	4.88987	1.01e-06	9.77e-06
ENSG00000163516.14	ANKZF1	protein_coding	2143.28	-0.462795	0.0946551	4.88928	1.01e-06	9.8e-06
ENSG00000173890.17	GPR160	protein_coding	73.6126	1.51367	0.309669	-4.88803	1.02e-06	9.86e-06
ENSG00000122971.9	ACADS	protein_coding	337.917	0.714781	0.146283	-4.8863	1.03e-06	9.94e-06
ENSG00000136261.15	BZW2	protein_coding	146.581	1.03888	0.212625	-4.88598	1.03e-06	9.95e-06
ENSG00000117868.17	ESYT2	protein_coding	1868.09	0.375353	0.0768709	-4.8829	1.05e-06	1.01e-05
ENSG00000215784.6	FAM72D	protein_coding	493.496	-0.617213	0.126457	4.88083	1.06e-06	1.02e-05
ENSG00000116514.17	RNF19B	protein_coding	695.738	0.533171	0.109343	-4.87614	1.08e-06	1.04e-05
ENSG00000173077.16	DELEC1	lncRNA	11.7447	-6.9152	1.41821	4.87599	1.08e-06	1.04e-05
ENSG00000171940.14	ZNF217	protein_coding	1488.25	0.564609	0.11581	-4.87532	1.09e-06	1.05e-05
ENSG00000178498.16	DTX3	protein_coding	1407.13	0.353085	0.0724306	-4.8748	1.09e-06	1.05e-05
ENSG00000149115.14	TNKS1BP1	protein_coding	480.991	-0.654333	0.134275	4.87308	1.1e-06	1.06e-05
ENSG00000102226.10	USP11	protein_coding	1702.28	0.44594	0.0915399	-4.87154	1.11e-06	1.07e-05
ENSG00000164933.12	SLC25A32	protein_coding	1229.23	-0.377499	0.0775027	4.87078	1.11e-06	1.07e-05
ENSG00000121966.7	CXCR4	protein_coding	204.446	1.21877	0.250321	-4.86884	1.12e-06	1.08e-05
ENSG00000277258.5	PCGF2	protein_coding	2185.35	0.295254	0.060655	-4.86776	1.13e-06	1.08e-05
ENSG00000237440.9	ZNF737	protein_coding	202.422	1.26198	0.259371	-4.86554	1.14e-06	1.09e-05
ENSG00000100258.18	LMF2	protein_coding	1671.31	0.374899	0.0770413	-4.8662	1.14e-06	1.09e-05
ENSG00000112306.8	RPS12	protein_coding	29942	0.201082	0.0413208	-4.86637	1.14e-06	1.09e-05
ENSG00000174238.15	PITPNA	protein_coding	1896.89	-0.347303	0.0713557	4.86721	1.13e-06	1.09e-05
ENSG00000182552.15	RWDD4	protein_coding	998.455	-0.424692	0.0872531	4.86736	1.13e-06	1.09e-05
ENSG00000167123.19	CERCAM	protein_coding	279.739	0.756374	0.15557	-4.86194	1.16e-06	1.11e-05
ENSG00000170571.12	EMB	protein_coding	854.298	0.508507	0.104627	-4.8602	1.17e-06	1.12e-05
ENSG00000167208.15	SNX20	protein_coding	986.586	-0.503499	0.103657	4.85737	1.19e-06	1.14e-05
ENSG00000205786.8	LINC01531	lncRNA	32.3537	-2.51464	0.517909	4.85537	1.2e-06	1.15e-05
ENSG00000067533.6	RRP15	protein_coding	739.298	-0.563569	0.116141	4.85247	1.22e-06	1.17e-05
ENSG00000116521.11	SCAMP3	protein_coding	2254.43	-0.308708	0.0636717	4.84843	1.24e-06	1.19e-05
ENSG00000143162.9	CREG1	protein_coding	956.636	-0.404909	0.0835173	4.84821	1.25e-06	1.19e-05
ENSG00000152939.17	MARVELD2	protein_coding	50.9831	-1.75737	0.362472	4.84828	1.25e-06	1.19e-05
ENSG00000104549.12	SQLE	protein_coding	2242.78	-0.341745	0.0705066	4.847	1.25e-06	1.2e-05
ENSG00000103528.17	SYT17	protein_coding	61.0833	-1.6917	0.349367	4.84218	1.28e-06	1.22e-05
ENSG00000266714.9	MYO15B	protein_coding	28.2636	2.44046	0.504254	-4.83975	1.3e-06	1.24e-05
ENSG00000035115.22	SH3YL1	protein_coding	294.536	0.840207	0.173596	-4.84002	1.3e-06	1.24e-05
ENSG00000074603.19	DPP8	protein_coding	871.282	-0.617056	0.127521	4.83885	1.31e-06	1.24e-05
ENSG00000055957.11	ITIH1	protein_coding	21.7449	-3.75421	0.775633	4.84019	1.3e-06	1.24e-05
ENSG00000133574.10	GIMAP4	protein_coding	67.4865	1.78724	0.3695	-4.83691	1.32e-06	1.25e-05
ENSG00000087095.13	NLK	protein_coding	570.978	0.535753	0.110732	-4.8383	1.31e-06	1.25e-05
ENSG00000227502.3	MROCKI	lncRNA	25.708	-2.87353	0.594056	4.83714	1.32e-06	1.25e-05
ENSG00000182487.12	NCF1B	transcribed_unprocessed_pseudogene	629.033	-0.621218	0.128458	4.83598	1.32e-06	1.26e-05
ENSG00000197822.12	OCLN	protein_coding	205.875	-0.88853	0.183716	4.83642	1.32e-06	1.26e-05
ENSG00000131096.10	PYY	protein_coding	10.9319	-6.81007	1.40847	4.83508	1.33e-06	1.26e-05
ENSG00000138303.18	ASCC1	protein_coding	1499.82	0.344897	0.0713428	-4.83436	1.34e-06	1.27e-05
ENSG00000196437.12	ZNF569	protein_coding	107.157	1.27559	0.263962	-4.83247	1.35e-06	1.28e-05
ENSG00000116679.16	IVNS1ABP	protein_coding	2772.41	-0.309643	0.0640921	4.83123	1.36e-06	1.29e-05
ENSG00000140937.14	CDH11	protein_coding	81.5733	-2.86754	0.593873	4.82853	1.38e-06	1.3e-05
ENSG00000105877.18	DNAH11	protein_coding	16.4548	-5.83478	1.2088	4.82692	1.39e-06	1.31e-05
ENSG00000163660.12	CCNL1	protein_coding	2207.19	-0.382393	0.0792796	4.82335	1.41e-06	1.34e-05
ENSG00000173917.11	HOXB2	protein_coding	11.3312	-6.86468	1.42343	4.82262	1.42e-06	1.34e-05
ENSG00000177556.12	ATOX1	protein_coding	2081.58	0.309079	0.0641396	-4.81884	1.44e-06	1.36e-05
ENSG00000198015.14	MRPL42	protein_coding	1415.63	-0.35432	0.073521	4.8193	1.44e-06	1.36e-05
ENSG00000146083.12	RNF44	protein_coding	3263.9	0.301694	0.0626439	-4.81601	1.46e-06	1.38e-05
ENSG00000163888.4	CAMK2N2	protein_coding	136.834	-1.08152	0.224636	4.81456	1.48e-06	1.39e-05
ENSG00000198912.12	C1orf174	protein_coding	735.127	-0.479773	0.0997763	4.80849	1.52e-06	1.43e-05
ENSG00000123159.16	GIPC1	protein_coding	1166.95	0.503862	0.104795	-4.8081	1.52e-06	1.44e-05
ENSG00000182149.21	IST1	protein_coding	3728.34	0.298454	0.0620857	-4.80712	1.53e-06	1.44e-05
ENSG00000134058.12	CDK7	protein_coding	1003.04	-0.580744	0.120801	4.80745	1.53e-06	1.44e-05
ENSG00000120925.16	RNF170	protein_coding	254.694	1.20236	0.250173	-4.80613	1.54e-06	1.45e-05
ENSG00000111737.12	RAB35	protein_coding	3579.78	0.301694	0.0627713	-4.80624	1.54e-06	1.45e-05
ENSG00000197256.11	KANK2	protein_coding	110.816	1.28013	0.266451	-4.80437	1.55e-06	1.46e-05
ENSG00000142303.14	ADAMTS10	protein_coding	163.41	0.961818	0.200214	-4.80395	1.56e-06	1.46e-05
ENSG00000112208.11	BAG2	protein_coding	1144.94	-0.420397	0.087576	4.80037	1.58e-06	1.49e-05
ENSG00000210082.2	MT-RNR2	Mt_rRNA	140487	0.219777	0.0458007	-4.79856	1.6e-06	1.5e-05
ENSG00000087088.20	BAX	protein_coding	5601.67	0.316562	0.0659866	-4.79736	1.61e-06	1.51e-05
ENSG00000174371.17	EXO1	protein_coding	713.295	-0.487873	0.101755	4.79459	1.63e-06	1.53e-05
ENSG00000261371.6	PECAM1	protein_coding	80.2218	-1.37763	0.287388	4.79365	1.64e-06	1.54e-05
ENSG00000174695.10	TMEM167A	protein_coding	1896.22	-0.36182	0.075521	4.79099	1.66e-06	1.55e-05
ENSG00000284713.1	SMIM38	protein_coding	48.9063	-2.67128	0.557417	4.79224	1.65e-06	1.55e-05
ENSG00000130244.12	FAM98C	protein_coding	498.066	0.593983	0.123995	-4.79036	1.66e-06	1.56e-05
ENSG00000175224.16	ATG13	protein_coding	1603.84	0.466057	0.0973683	-4.78654	1.7e-06	1.58e-05
ENSG00000170476.16	MZB1	protein_coding	4737	0.249064	0.0520223	-4.78765	1.69e-06	1.58e-05
ENSG00000184979.10	USP18	protein_coding	375.163	-0.620427	0.129586	4.78775	1.69e-06	1.58e-05
ENSG00000135766.9	EGLN1	protein_coding	521.714	-0.680182	0.142085	4.78715	1.69e-06	1.58e-05
ENSG00000256664.1	AC025423.2	processed_pseudogene	81.833	1.419	0.296798	-4.78104	1.74e-06	1.63e-05
ENSG00000111716.14	LDHB	protein_coding	32218.4	-0.159356	0.0333303	4.78111	1.74e-06	1.63e-05
ENSG00000156232.7	WHAMM	protein_coding	421.183	0.623997	0.130551	-4.77973	1.76e-06	1.64e-05
ENSG00000157778.9	PSMG3	protein_coding	1766.41	-0.321553	0.067276	4.77961	1.76e-06	1.64e-05
ENSG00000197324.9	LRP10	protein_coding	2219.23	0.384011	0.0803762	-4.77767	1.77e-06	1.65e-05
ENSG00000117450.15	PRDX1	protein_coding	16786.8	-0.184644	0.0386422	4.7783	1.77e-06	1.65e-05
ENSG00000170456.16	DENND5B	protein_coding	132.882	-1.31915	0.276128	4.77731	1.78e-06	1.65e-05
ENSG00000116704.8	SLC35D1	protein_coding	556.445	0.512394	0.107278	-4.7763	1.79e-06	1.66e-05
ENSG00000158716.9	DUSP23	protein_coding	45.4441	-1.91037	0.399958	4.77643	1.78e-06	1.66e-05
[truncated: 57,805 more rows]
