# Supplementary material for: Characterization of target gene regulation by the two Epstein-Barr virus oncogene LMP1 domains essential for B-cell transformation
Source: mBio. 2023 Nov 27;14(6):e02338-23. doi: 10.1128/mbio.02338-23 (PMC10746160; doi:10.1128/mbio.02338-23)
Supplement: Table S8 — Log2 fold changes of gene expression in LMP1 KO GM12878 LCLs with TES1m vs WT LMP1 cDNA rescue. [file mbio.02338-23-s0009.xlsx]

## Sheet: Akata LMP1 TES1m vs Uninduced
Table S8: Log2 Fold Change of Gene Expression in Induced LMP1 TES1m rescue versus Induced WT rescue in LCLs, Related to Figure 2-4,8,S2-3,S9
GENEID	SYMBOL	GENEBIOTYPE	baseMean	log2FoldChange	lfcSE	pvalue	padj
ENSG00000176444	CLK2	protein_coding	162.852	-10.8931	3.03914	3.09719e-12	1.59969e-10
ENSG00000174130	TLR6	protein_coding	94.7122	-10.6619	3.02342	9.08386e-12	4.21491e-10
ENSG00000235941	HSPA1A	protein_coding	85.0585	-10.2131	3.02152	3.11686e-10	1.18895e-08
ENSG00000215425	DDX39B	protein_coding	38.0929	-9.09018	2.91931	2.30605e-08	6.31241e-07
ENSG00000167617	CDC42EP5	protein_coding	23.1355	-7.99866	2.83442	8.50605e-07	1.70025e-05
ENSG00000204248	COL11A2	protein_coding	26.74	-7.96061	2.91556	2.65107e-06	4.66579e-05
ENSG00000272670	DOC2B	protein_coding	14.1854	-7.22564	2.87162	1.57667e-05	0.000218327
ENSG00000188599	NPIPP1	transcribed_unprocessed_pseudogene	14.2036	-7.20527	3.06025	5.37423e-05	0.000631695
ENSG00000137857	DUOX1	protein_coding	52.2313	-6.8536	1.0961	3.57201e-10	1.35163e-08
ENSG00000227686	VARS1	protein_coding	16.6264	-6.12105	2.71192	8.24159e-05	0.000910499
ENSG00000105642	KCNN1	protein_coding	36.4815	-5.69918	1.02148	5.03572e-09	1.55262e-07
ENSG00000259399	TGIF2-RAB5IF	protein_coding	17.1885	-5.57613	2.68773	0.000221393	0.0021593
ENSG00000102837	OLFM4	protein_coding	23.5678	-5.4765	1.29842	4.52225e-06	7.37315e-05
ENSG00000126262	FFAR2	protein_coding	15.2055	-5.3897	1.65835	0.000214176	0.00210196
ENSG00000172724	CCL19	protein_coding	79.3822	-4.97946	0.652387	2.5617e-15	1.98105e-13
ENSG00000286219	NOTCH2NLC	protein_coding	66.6658	-4.56989	0.710401	1.04315e-11	4.74681e-10
ENSG00000196408	NOXO1	protein_coding	17.2142	-4.56011	1.44716	0.000121198	0.00127429
ENSG00000006283	CACNA1G	protein_coding	50.7543	-4.3014	0.678514	2.07743e-11	9.18743e-10
ENSG00000153093	ACOXL	protein_coding	15.9184	-4.24376	1.36693	0.000204004	0.00202034
ENSG00000162591	MEGF6	protein_coding	386.772	-4.18397	0.331332	9.50057e-38	3.95447e-35
ENSG00000096264	NCR2	protein_coding	21.1566	-4.17685	1.04393	5.16979e-06	8.23906e-05
ENSG00000159217	IGF2BP1	protein_coding	25.0004	-4.10818	0.985123	1.90554e-06	3.51594e-05
ENSG00000184368	MAP7D2	protein_coding	211.868	-4.08063	0.485988	1.94822e-18	2.2057e-16
ENSG00000196296	ATP2A1	protein_coding	164.21	-3.93029	0.463239	1.66474e-18	1.89996e-16
ENSG00000127585	FBXL16	protein_coding	425.914	-3.92433	0.434198	7.66255e-21	1.05282e-18
ENSG00000125730	C3	protein_coding	222.638	-3.89268	0.502907	5.42288e-16	4.65119e-14
ENSG00000284713	SMIM38	protein_coding	60.0365	-3.8851	0.603779	7.63508e-12	3.59463e-10
ENSG00000105675	ATP4A	protein_coding	79.382	-3.79791	0.524432	3.17676e-14	2.2038e-12
ENSG00000278558	TMEM191B	protein_coding	40.6687	-3.65276	0.67564	4.39677e-09	1.37055e-07
ENSG00000187122	SLIT1	protein_coding	98.0804	-3.62719	0.457494	1.2162e-16	1.11043e-14
ENSG00000166676	TVP23A	protein_coding	54.8566	-3.52504	0.787867	3.84327e-07	8.17895e-06
ENSG00000206258	TNXB	protein_coding	33.3639	-3.51563	1.54035	0.0012999	0.00949726
ENSG00000186567	CEACAM19	protein_coding	26.6367	-3.4785	1.03735	3.34744e-05	0.000420346
ENSG00000170442	KRT86	protein_coding	29.884	-3.43834	0.825687	1.65096e-06	3.1111e-05
ENSG00000169894	MUC3A	protein_coding	15.3397	-3.34209	1.30799	0.000466297	0.00410643
ENSG00000084636	COL16A1	protein_coding	83.7902	-3.27961	0.59595	1.76506e-09	5.87745e-08
ENSG00000182575	NXPH3	protein_coding	21.86	-3.1805	0.995997	6.92825e-05	0.000785017
ENSG00000261371	PECAM1	protein_coding	94.1543	-3.15193	0.609044	1.02268e-08	3.02781e-07
ENSG00000127129	EDN2	protein_coding	17.8805	-3.13298	1.14493	0.000266289	0.00253773
ENSG00000214929	SPATA31D1	protein_coding	272.478	-3.13182	0.38947	5.41996e-17	5.18265e-15
ENSG00000105499	PLA2G4C	protein_coding	86.399	-3.13174	0.560445	1.19976e-09	4.13116e-08
ENSG00000197405	C5AR1	protein_coding	16.5416	-3.11508	1.18908	0.000374741	0.00338028
ENSG00000089250	NOS1	protein_coding	41.9042	-3.04157	0.62923	6.76156e-08	1.70266e-06
ENSG00000176177	ENTHD1	protein_coding	56.6363	-3.02594	0.523777	4.19831e-10	1.57181e-08
ENSG00000185585	OLFML2A	protein_coding	67.8552	-3.0228	0.527856	5.62999e-10	2.0535e-08
ENSG00000184937	WT1	protein_coding	53.1569	-3.01826	1.1069	0.000188881	0.00189443
ENSG00000008056	SYN1	protein_coding	81.3232	-3.01179	0.4402	4.71555e-13	2.82773e-11
ENSG00000088387	DOCK9	protein_coding	77.2837	-2.98448	1.03819	0.000129498	0.00135151
ENSG00000237515	SHISA9	protein_coding	21.7491	-2.92441	0.922388	6.87568e-05	0.00078031
ENSG00000187672	ERC2	protein_coding	17.7432	-2.91957	1.20432	0.000527695	0.00452877
ENSG00000101883	RHOXF1	protein_coding	46.4143	-2.90661	0.625057	1.7462e-07	4.09699e-06
ENSG00000147465	STAR	protein_coding	25.3949	-2.86873	0.835429	2.77341e-05	0.000356165
ENSG00000183454	GRIN2A	protein_coding	182.298	-2.78198	0.281759	3.25925e-24	5.69443e-22
ENSG00000159527	PGLYRP3	protein_coding	20.4129	-2.78125	1.00905	0.000249593	0.00240125
ENSG00000172794	RAB37	protein_coding	61.6717	-2.75352	0.690157	2.75043e-06	4.81733e-05
ENSG00000189266	PNRC2	protein_coding	2820.38	-2.75196	0.19486	1.83624e-46	1.44369e-43
ENSG00000102962	CCL22	protein_coding	2269.76	-2.72113	0.157127	1.11339e-68	1.96958e-65
ENSG00000143028	SYPL2	protein_coding	27.642	-2.72107	0.867045	7.65099e-05	0.000854592
ENSG00000152463	OLAH	protein_coding	31.2212	-2.68936	0.821279	4.40336e-05	0.000532618
ENSG00000172005	MAL	protein_coding	168.803	-2.67991	0.316266	1.34216e-18	1.5569e-16
ENSG00000157064	NMNAT2	protein_coding	132.348	-2.66962	0.602453	3.91884e-07	8.31477e-06
ENSG00000282367	PTDSS2	protein_coding	125.648	-2.65582	0.392252	8.60092e-13	4.96817e-11
ENSG00000163207	IVL	protein_coding	170.614	-2.62254	0.288459	5.72286e-21	7.94019e-19
ENSG00000103310	ZP2	protein_coding	21.5153	-2.61778	0.953062	0.000240787	0.0023292
ENSG00000238098	ABCA17P	transcribed_unitary_pseudogene	46.165	-2.61156	0.814054	5.45575e-05	0.000639683
ENSG00000128510	CPA4	protein_coding	37.0932	-2.54689	0.770148	3.86411e-05	0.00047718
ENSG00000070159	PTPN3	protein_coding	254.147	-2.52499	0.268797	2.86772e-22	4.45912e-20
ENSG00000162989	KCNJ3	protein_coding	20.9749	-2.52165	0.979767	0.000358368	0.00325731
ENSG00000072201	LNX1	protein_coding	25.7534	-2.51636	0.923671	0.000227402	0.00221182
ENSG00000137709	POU2F3	protein_coding	22.4054	-2.51185	1.02023	0.000498424	0.00434073
ENSG00000241794	SPRR2A	protein_coding	49.7577	-2.49301	0.626905	3.1529e-06	5.43482e-05
ENSG00000198759	EGFL6	protein_coding	32.5307	-2.48126	0.692764	1.54934e-05	0.000215385
ENSG00000140937	CDH11	protein_coding	36.0895	-2.4802	0.848612	0.000138011	0.00142877
ENSG00000253649	PRSS51	protein_coding	221.515	-2.45309	0.501937	4.63828e-08	1.21557e-06
ENSG00000281763	DHX36	protein_coding	305.388	-2.43157	0.316631	8.709e-16	7.08332e-14
ENSG00000180616	SSTR2	protein_coding	298.863	-2.42713	0.268494	8.91666e-21	1.21335e-18
ENSG00000149289	ZC3H12C	protein_coding	360.218	-2.42322	0.208185	1.60214e-32	4.82414e-30
ENSG00000211898	IGHD	IG_C_gene	88.6032	-2.41283	0.536026	3.32952e-07	7.17189e-06
ENSG00000110092	CCND1	protein_coding	124.698	-2.36577	0.554007	9.01003e-07	1.78585e-05
ENSG00000067798	NAV3	protein_coding	63.6027	-2.35104	0.494884	1.04313e-07	2.53649e-06
ENSG00000162078	ZG16B	protein_coding	57.7818	-2.32125	0.514251	3.22516e-07	6.98967e-06
ENSG00000117266	CDK18	protein_coding	771.601	-2.29831	0.177048	9.54237e-40	4.50145e-37
ENSG00000271425	NBPF10	protein_coding	45.5915	-2.29435	0.71591	5.46072e-05	0.000639735
ENSG00000186918	ZNF395	protein_coding	1223.75	-2.29307	0.304838	2.96195e-15	2.26581e-13
ENSG00000100024	UPB1	protein_coding	419.025	-2.2835	0.250824	4.57346e-21	6.40828e-19
ENSG00000133454	MYO18B	protein_coding	179.996	-2.26517	0.284964	1.06194e-16	9.82256e-15
ENSG00000189077	TMEM120A	protein_coding	485.318	-2.26191	0.172371	1.44635e-40	7.87257e-38
ENSG00000079308	TNS1	protein_coding	21.0363	-2.25866	0.985133	0.000731285	0.00587019
ENSG00000140511	HAPLN3	protein_coding	41.8079	-2.2431	0.644188	2.27665e-05	0.000299992
ENSG00000130287	NCAN	protein_coding	30.8764	-2.21672	0.780537	0.000180898	0.00182211
ENSG00000100079	LGALS2	protein_coding	33.6107	-2.21601	0.815022	0.00024633	0.00237309
ENSG00000162849	KIF26B	protein_coding	123.21	-2.20836	0.410067	3.73186e-09	1.18681e-07
ENSG00000197249	SERPINA1	protein_coding	27.493	-2.20767	1.11938	0.00128263	0.00941502
ENSG00000066923	STAG3	protein_coding	42.8881	-2.1715	0.774741	0.000190618	0.00190645
ENSG00000176381	PRR18	protein_coding	460.754	-2.16818	0.269908	5.55069e-17	5.27204e-15
ENSG00000145936	KCNMB1	protein_coding	24.5379	-2.14923	0.866318	0.000499185	0.00434469
ENSG00000104419	NDRG1	protein_coding	854.895	-2.14403	0.232869	1.90785e-21	2.75508e-19
ENSG00000165424	ZCCHC24	protein_coding	41.9899	-2.14321	0.805444	0.000273488	0.00258717
ENSG00000136960	ENPP2	protein_coding	1161.18	-2.11399	0.122358	4.55756e-68	7.16651e-65
ENSG00000128917	DLL4	protein_coding	58.2052	-2.10587	0.569632	1.00031e-05	0.000147155
ENSG00000228284	HLA-DQA1	protein_coding	142.779	-2.09972	0.368903	7.09757e-10	2.56237e-08
ENSG00000070182	SPTB	protein_coding	22.7859	-2.08604	1.05368	0.00138884	0.0100076
ENSG00000196233	LCOR	protein_coding	562.877	-2.08179	0.209346	1.62285e-24	2.87082e-22
ENSG00000164136	IL15	protein_coding	235.905	-2.06414	0.466303	4.61245e-07	9.60173e-06
ENSG00000143847	PPFIA4	protein_coding	210.05	-2.04154	0.610412	3.523e-05	0.000440437
ENSG00000272398	CD24	protein_coding	27.3803	-2.04032	1.07667	0.0015146	0.0107442
ENSG00000135248	GARIN1B	protein_coding	211.83	-1.9806	0.295824	1.29279e-12	7.23144e-11
ENSG00000196878	LAMB3	protein_coding	21.2259	-1.96463	1.00375	0.00161313	0.0112903
ENSG00000163060	TEKT4	protein_coding	79.7385	-1.95337	0.422574	2.04844e-07	4.69847e-06
ENSG00000071909	MYO3B	protein_coding	195.668	-1.93984	0.265964	1.84429e-14	1.3182e-12
ENSG00000139880	CDH24	protein_coding	56.2844	-1.93731	0.494041	4.44525e-06	7.27275e-05
ENSG00000100368	CSF2RB	protein_coding	264.836	-1.93003	0.230548	3.43734e-18	3.8004e-16
ENSG00000119681	LTBP2	protein_coding	13.6272	-1.92393	1.40659	0.00389064	0.0233405
ENSG00000186891	TNFRSF18	protein_coding	121.048	-1.91577	0.382721	2.99766e-08	8.09596e-07
ENSG00000148468	FAM171A1	protein_coding	36.3969	-1.91526	0.717965	0.000301303	0.00281365
ENSG00000099864	PALM	protein_coding	13.4209	-1.90387	1.38449	0.00392546	0.0234996
ENSG00000138434	ITPRID2	protein_coding	989.524	-1.89814	0.249885	1.73797e-15	1.38472e-13
ENSG00000157613	CREB3L1	protein_coding	582.421	-1.88456	0.194913	2.62345e-23	4.41988e-21
ENSG00000126759	CFP	protein_coding	84.9953	-1.87802	0.446098	1.29413e-06	2.485e-05
ENSG00000125810	CD93	protein_coding	299.392	-1.87776	0.239744	2.87515e-16	2.51168e-14
ENSG00000003436	TFPI	protein_coding	90.9293	-1.87688	0.40908	2.42375e-07	5.42786e-06
ENSG00000178078	STAP2	protein_coding	37.9366	-1.86461	0.828271	0.000830476	0.00653908
ENSG00000118257	NRP2	protein_coding	272.81	-1.85516	0.401557	2.04736e-07	4.69847e-06
ENSG00000271383	NBPF19	protein_coding	153.742	-1.85376	0.316577	2.87534e-10	1.10276e-08
ENSG00000108821	COL1A1	protein_coding	891.959	-1.84559	0.160425	7.9441e-32	2.34218e-29
ENSG00000276482	SLC12A7	protein_coding	142.963	-1.84165	0.504487	1.23982e-05	0.000177232
ENSG00000087085	ACHE	protein_coding	40.5637	-1.84146	0.65753	0.000216988	0.00212073
ENSG00000128849	CGNL1	protein_coding	19.8365	-1.84111	1.16935	0.00286065	0.018149
ENSG00000163687	DNASE1L3	protein_coding	1636.33	-1.8286	0.116288	6.76073e-57	8.69798e-54
ENSG00000133048	CHI3L1	protein_coding	49.6889	-1.82502	0.705303	0.000377532	0.00339874
ENSG00000164483	SAMD3	protein_coding	32.9173	-1.81697	0.705736	0.000407068	0.00363459
ENSG00000168280	KIF5C	protein_coding	31.0298	-1.81426	0.745576	0.000583174	0.004939
ENSG00000206208	TAPBP	protein_coding	613.146	-1.80465	0.366439	4.50524e-08	1.1829e-06
ENSG00000111452	ADGRD1	protein_coding	277.892	-1.80421	0.416225	7.38233e-07	1.49677e-05
ENSG00000114013	CD86	protein_coding	493.424	-1.79891	0.17054	3.26777e-27	7.1147e-25
ENSG00000105246	EBI3	protein_coding	3868.79	-1.78474	0.0845851	3.26284e-100	4.61756e-96
ENSG00000110900	TSPAN11	protein_coding	42.345	-1.77859	0.720633	0.00051954	0.00448906
ENSG00000112773	TENT5A	protein_coding	256.374	-1.77143	0.294313	1.00262e-10	4.13678e-09
ENSG00000174502	SLC26A9	protein_coding	21.0483	-1.76281	1.22684	0.00345962	0.021315
ENSG00000087237	CETP	protein_coding	52.9649	-1.7493	0.542721	6.01506e-05	0.000696613
ENSG00000185215	TNFAIP2	protein_coding	4867.42	-1.74732	0.117248	2.03749e-51	2.21804e-48
ENSG00000196967	ZNF585A	protein_coding	198.988	-1.7457	0.541697	5.64026e-05	0.000656963
ENSG00000081059	TCF7	protein_coding	3001.29	-1.7444	0.0924454	1.47079e-80	5.20364e-77
ENSG00000064787	BCAS1	protein_coding	250.836	-1.74363	0.254828	4.70823e-13	2.82773e-11
ENSG00000137673	MMP7	protein_coding	56.4233	-1.73771	0.595349	0.000153871	0.00157789
ENSG00000156113	KCNMA1	protein_coding	322.849	-1.71623	0.3578	8.93456e-08	2.21828e-06
ENSG00000117322	CR2	protein_coding	290.08	-1.71243	0.322041	6.69033e-09	2.04055e-07
ENSG00000162692	VCAM1	protein_coding	322.29	-1.70461	0.200953	1.43852e-18	1.65512e-16
ENSG00000163218	PGLYRP4	protein_coding	104.873	-1.70096	0.369223	2.35331e-07	5.29475e-06
ENSG00000214193	SH3D21	protein_coding	82.445	-1.69953	0.517674	4.91529e-05	0.000586519
ENSG00000102001	CACNA1F	protein_coding	19.3843	-1.69606	0.996474	0.00267604	0.0171596
ENSG00000215788	TNFRSF25	protein_coding	110.332	-1.69094	0.409893	2.01659e-06	3.69196e-05
ENSG00000066294	CD84	protein_coding	595.764	-1.68877	0.204515	9.23773e-18	9.61268e-16
ENSG00000266086		protein_coding	702.116	-1.23297	0.155012	1.453e-16	1.30974e-14
ENSG00000154096	THY1	protein_coding	322.03	-1.68025	0.362072	2.00322e-07	4.6172e-06
ENSG00000088970	KIZ	protein_coding	276.631	-1.67241	0.719763	0.000716917	0.00578438
ENSG00000072682	P4HA2	protein_coding	465.894	-1.66729	0.173801	5.60944e-23	9.23079e-21
ENSG00000122861	PLAU	protein_coding	487.541	-1.65926	0.306266	3.54166e-09	1.12887e-07
ENSG00000135245	HILPDA	protein_coding	313.13	-1.65923	0.376324	5.65961e-07	1.16927e-05
ENSG00000185565	LSAMP	protein_coding	597.958	-1.65704	0.248561	1.66296e-12	9.05161e-11
ENSG00000102057	KCND1	protein_coding	127.242	-1.65692	0.49332	3.85589e-05	0.000476581
ENSG00000182578	CSF1R	protein_coding	368.862	-1.65326	0.258209	9.64599e-12	4.44658e-10
ENSG00000143153	ATP1B1	protein_coding	98.0308	-1.65037	0.376385	6.67103e-07	1.3584e-05
ENSG00000114251	WNT5A	protein_coding	345.536	-1.64268	0.249525	2.86649e-12	1.49142e-10
ENSG00000115896	PLCL1	protein_coding	28.654	-1.62646	1.1336	0.00356272	0.0218172
ENSG00000155719	OTOA	protein_coding	18.1876	-1.62346	1.39887	0.00479958	0.027724
ENSG00000104055	TGM5	protein_coding	436.984	-1.61766	0.217492	6.5522e-15	4.88036e-13
ENSG00000107562	CXCL12	protein_coding	134.603	-1.61555	0.394524	2.34336e-06	4.17673e-05
ENSG00000120756	PLS1	protein_coding	65.1957	-1.61373	0.59248	0.000278238	0.00262333
ENSG00000173110	HSPA6	protein_coding	47.8023	-1.59851	0.715442	0.000970362	0.007403
ENSG00000113946	CLDN16	protein_coding	791.221	-1.59809	0.211324	2.54693e-15	1.98045e-13
ENSG00000169629	RGPD8	protein_coding	66.1644	-1.5926	0.619101	0.000424444	0.00377071
ENSG00000080709	KCNN2	protein_coding	52.2228	-1.59194	0.646033	0.000570177	0.00485217
ENSG00000109107	ALDOC	protein_coding	1213.23	-1.59107	0.145369	4.77137e-29	1.18464e-26
ENSG00000177173	NAP1L4P1	processed_pseudogene	112.729	-1.58721	0.388735	2.57396e-06	4.54765e-05
ENSG00000185291	IL3RA	protein_coding	686.533	-1.58695	0.167286	1.59233e-22	2.53198e-20
ENSG00000178053	MLF1	protein_coding	24.195	-1.5847	1.21311	0.00424222	0.0250045
ENSG00000118503	TNFAIP3	protein_coding	4794.1	-1.58197	0.0834059	8.10514e-81	3.82346e-77
ENSG00000143375	CGN	protein_coding	71.6979	-1.58061	0.833431	0.00180526	0.012402
ENSG00000280208	GGT4P	unprocessed_pseudogene	64.7482	-1.57992	0.483495	5.56097e-05	0.000648795
ENSG00000104140	RHOV	protein_coding	1183.06	-1.57798	0.114973	5.1247e-44	3.62624e-41
ENSG00000116678	LEPR	protein_coding	44.8591	-1.55682	0.713413	0.00117323	0.00875718
ENSG00000163637	PRICKLE2	protein_coding	168.847	-1.55057	0.400303	5.9527e-06	9.3916e-05
ENSG00000023445	BIRC3	protein_coding	4079.28	-1.55007	0.125567	3.58956e-36	1.30255e-33
ENSG00000095397	WHRN	protein_coding	1356.62	-1.52305	0.124698	2.08373e-35	7.02119e-33
ENSG00000119715	ESRRB	protein_coding	22.52	-1.51851	1.02741	0.00390392	0.0234103
ENSG00000228168	HNRNPA1P21	processed_pseudogene	145.2	-1.51718	0.334892	3.62342e-07	7.78128e-06
ENSG00000105270	CLIP3	protein_coding	23.6069	-1.49794	0.992483	0.00368844	0.0223837
ENSG00000114268	PFKFB4	protein_coding	304.909	-1.49578	0.428036	2.5677e-05	0.000334298
ENSG00000109103	UNC119	protein_coding	1359.58	-1.49551	0.158112	2.2362e-22	3.5163e-20
ENSG00000158292	GPR153	protein_coding	138.125	-1.48865	0.367841	3.04448e-06	5.26074e-05
ENSG00000172638	EFEMP2	protein_coding	138.564	-1.48699	0.338709	7.04023e-07	1.42946e-05
ENSG00000160712	IL6R	protein_coding	64.5563	-1.48076	0.685943	0.00119891	0.00893467
ENSG00000101746	NOL4	protein_coding	229.801	-1.47396	0.340956	9.37063e-07	1.84956e-05
ENSG00000166165	CKB	protein_coding	90.3218	-1.47349	0.536341	0.000286579	0.00269301
ENSG00000106034	CPED1	protein_coding	233.455	-1.46647	0.306678	1.08731e-07	2.63036e-06
ENSG00000124508	BTN2A2	protein_coding	536.471	-1.46532	0.174672	3.49177e-18	3.83067e-16
ENSG00000170379	TCAF2	protein_coding	261.512	-1.45733	0.257835	1.0513e-09	3.6918e-08
ENSG00000130584	ZBTB46	protein_coding	72.7341	-1.45442	0.481503	0.000130282	0.0013577
ENSG00000119139	TJP2	protein_coding	2309.12	-1.45396	0.099651	2.05703e-49	1.94074e-46
ENSG00000134070	IRAK2	protein_coding	334.391	-1.45378	0.221959	3.56031e-12	1.79948e-10
ENSG00000127561	SYNGR3	protein_coding	104.61	-1.45009	0.350821	2.18757e-06	3.94375e-05
ENSG00000116132	PRRX1	protein_coding	2537.76	-1.44884	0.152315	1.42192e-22	2.28671e-20
ENSG00000179104	TMTC2	protein_coding	189.495	-1.44326	0.276709	1.19452e-08	3.47837e-07
ENSG00000242550	SERPINB10	protein_coding	502.364	-1.44176	0.214012	1.07927e-12	6.10954e-11
ENSG00000115687	PASK	protein_coding	2055.43	-1.43182	0.0981783	2.67111e-49	2.36259e-46
ENSG00000150637	CD226	protein_coding	268.925	-1.43132	0.248205	5.39677e-10	1.97352e-08
ENSG00000164463	CREBRF	protein_coding	368.276	-1.43062	0.212991	1.3596e-12	7.57521e-11
ENSG00000234836	AIF1	protein_coding	169.107	-1.43025	0.557293	0.00047191	0.0041507
ENSG00000104093	DMXL2	protein_coding	493.947	-1.41853	0.219127	6.78939e-12	3.22427e-10
ENSG00000198832	SELENOM	protein_coding	53.5406	-1.41738	0.741731	0.00199359	0.0135053
ENSG00000141837	CACNA1A	protein_coding	88.0745	-1.40352	0.463147	0.000129139	0.00134876
ENSG00000152256	PDK1	protein_coding	732.977	-1.39686	0.349206	3.88816e-06	6.50416e-05
ENSG00000277140	MARF1	protein_coding	833.771	-1.39552	0.4148	4.33768e-05	0.000526022
ENSG00000176171	BNIP3	protein_coding	959.001	-1.39513	0.247591	1.1783e-09	4.07708e-08
ENSG00000211829	TRDC	TR_C_gene	141.436	-1.39508	0.299253	2.06795e-07	4.72026e-06
ENSG00000166348	USP54	protein_coding	192.31	-1.3923	0.392369	2.22751e-05	0.000295166
ENSG00000171435	KSR2	protein_coding	44.9336	-1.38971	0.720959	0.00208511	0.0140383
ENSG00000099875	MKNK2	protein_coding	5884.96	-1.38969	0.128626	2.46771e-28	5.91916e-26
ENSG00000100031	GGT1	protein_coding	374.02	-1.38879	0.301516	2.1786e-07	4.94889e-06
ENSG00000179934	CCR8	protein_coding	133.621	-1.38355	0.37886	1.56526e-05	0.000216959
ENSG00000165507	DEPP1	protein_coding	111.008	-1.37942	0.373185	1.32974e-05	0.000188803
ENSG00000144481	TRPM8	protein_coding	48.4803	-1.37788	0.674792	0.00163905	0.0114491
ENSG00000077044	DGKD	protein_coding	1357.83	-1.37443	0.30366	3.82398e-07	8.15015e-06
ENSG00000173040	EVC2	protein_coding	247.679	-1.36875	0.230378	2.01613e-10	7.88183e-09
ENSG00000136828	RALGPS1	protein_coding	202.045	-1.36738	0.359145	8.60068e-06	0.000129486
ENSG00000144476	ACKR3	protein_coding	665.618	-1.36643	0.162107	2.60452e-18	2.90229e-16
ENSG00000110944	IL23A	protein_coding	148.848	-1.36511	0.329682	2.25148e-06	4.03328e-05
ENSG00000287725		protein_coding	118.492	-2.59499	0.378665	3.97531e-13	2.41041e-11
ENSG00000075618	FSCN1	protein_coding	8129.17	-1.35694	0.0994821	6.9486e-44	4.68269e-41
ENSG00000130699	TAF4	protein_coding	359.14	-1.3564	0.280132	8.68547e-08	2.16785e-06
ENSG00000126822	PLEKHG3	protein_coding	293.024	-1.35594	0.296516	3.16478e-07	6.87278e-06
ENSG00000026652	AGPAT4	protein_coding	105.659	-1.35283	0.571116	0.000822377	0.00648733
ENSG00000115009	CCL20	protein_coding	64.1288	-1.34982	0.479663	0.000263846	0.00251613
ENSG00000290365	HLA-L	lncRNA	83.1272	-1.34859	0.499645	0.000361944	0.00327927
ENSG00000135480	KRT7	protein_coding	69.5266	-1.34661	0.622961	0.0013016	0.00950474
ENSG00000171992	SYNPO	protein_coding	2498.56	-1.34317	0.133999	9.32334e-25	1.71356e-22
ENSG00000167207	NOD2	protein_coding	301.688	-1.34278	0.300296	5.22184e-07	1.0804e-05
ENSG00000120899	PTK2B	protein_coding	5940.4	-1.34242	0.0756011	1.20386e-71	3.40741e-68
ENSG00000196735	HLA-DQA1	protein_coding	3093.99	-1.33261	0.0766032	7.12066e-69	1.43959e-65
ENSG00000154721	JAM2	protein_coding	229.501	-1.33239	0.416814	7.94754e-05	0.000883532
ENSG00000270629	NBPF14	protein_coding	120.188	-1.3309	0.479689	0.000291903	0.00273758
ENSG00000106692	FKTN	protein_coding	480.679	-1.32845	0.351232	9.59679e-06	0.000141916
ENSG00000225824	HLA-DQB1	protein_coding	462.484	-1.32486	0.208186	1.41332e-11	6.34961e-10
ENSG00000139668	WDFY2	protein_coding	538.662	-1.32266	0.200762	3.24276e-12	1.66878e-10
ENSG00000158715	SLC45A3	protein_coding	252.712	-1.32192	0.269662	6.50447e-08	1.64372e-06
ENSG00000090339	ICAM1	protein_coding	2488.93	-1.32182	0.119699	1.77585e-29	4.65405e-27
ENSG00000107968	MAP3K8	protein_coding	582.941	-1.31996	0.149595	8.73551e-20	1.09403e-17
ENSG00000196126	HLA-DRB1	protein_coding	2372.86	-1.31894	0.0978604	1.66856e-42	1.02667e-39
ENSG00000206437	LTB	protein_coding	38.8978	-1.31703	0.713477	0.00248196	0.0161271
ENSG00000196912	ANKRD36B	protein_coding	196.69	-1.31649	0.306004	1.15669e-06	2.23879e-05
ENSG00000139354	GAS2L3	protein_coding	73.3071	-1.31561	0.78157	0.0031524	0.0196619
ENSG00000134109	EDEM1	protein_coding	4491.5	-1.31502	0.119847	4.10753e-29	1.03803e-26
ENSG00000108846	ABCC3	protein_coding	48.5999	-1.3113	0.605921	0.00137083	0.00989797
ENSG00000136141	LRCH1	protein_coding	1177.29	-1.30827	0.121516	4.01184e-28	9.46259e-26
ENSG00000240771	ARHGEF25	protein_coding	514.288	-1.30801	0.318821	2.65401e-06	4.66579e-05
ENSG00000131323	TRAF3	protein_coding	2140.75	-1.30605	0.14391	9.05185e-21	1.22002e-18
ENSG00000273136	NBPF26	protein_coding	38.2584	-1.30603	0.748334	0.00299341	0.0188279
ENSG00000077150	NFKB2	protein_coding	3470.45	-1.30217	0.0921944	2.16943e-46	1.61588e-43
ENSG00000134107	BHLHE40	protein_coding	1730.02	-1.30129	0.167908	7.03e-16	5.81804e-14
ENSG00000110042	DTX4	protein_coding	2253.5	-1.29547	0.097661	2.61671e-41	1.54298e-38
ENSG00000090104	RGS1	protein_coding	2247.93	-1.29381	0.10484	4.14072e-36	1.46499e-33
ENSG00000232962	HLA-DOA	protein_coding	168.4	-1.28821	0.33684	8.65922e-06	0.000130229
ENSG00000121594	CD80	protein_coding	1038.53	-1.28346	0.120356	1.22428e-27	2.75017e-25
ENSG00000115380	EFEMP1	protein_coding	18.7043	-1.28252	1.48548	0.00701411	0.0372752
ENSG00000197183	NOL4L	protein_coding	732.502	-1.27896	0.31308	2.8888e-06	5.02857e-05
ENSG00000108506	INTS2	protein_coding	301.468	-1.27532	0.347716	1.63415e-05	0.000224868
ENSG00000171236	LRG1	protein_coding	46.7404	-1.27449	0.801104	0.00378989	0.0228816
ENSG00000177606	JUN	protein_coding	99.8933	-1.27406	0.398528	8.52767e-05	0.000936984
ENSG00000095587	TLL2	protein_coding	47.3197	-1.27283	0.62096	0.00177904	0.0122754
ENSG00000179912	R3HDM2	protein_coding	842.697	-1.2725	0.336794	1.03048e-05	0.00015081
ENSG00000099840	IZUMO4	protein_coding	187.334	-1.27241	0.36421	3.03395e-05	0.000387164
ENSG00000095951	HIVEP1	protein_coding	468.54	-1.2708	0.217651	3.91879e-10	1.47497e-08
ENSG00000128422	KRT17	protein_coding	80.8851	-1.2706	0.643818	0.00204379	0.0137995
ENSG00000157227	MMP14	protein_coding	90.0457	-1.2642	0.482007	0.000467086	0.00411082
ENSG00000160179	ABCG1	protein_coding	209.523	-1.25809	0.243615	1.82306e-08	5.08698e-07
ENSG00000059804	SLC2A3	protein_coding	271.073	-1.25721	0.231746	4.35278e-09	1.35984e-07
ENSG00000116396	KCNC4	protein_coding	351.788	-1.25342	0.224836	1.86364e-09	6.16222e-08
ENSG00000271503	CCL5	protein_coding	152.57	-1.25224	1.3572	0.00626366	0.0341067
ENSG00000135925	WNT10A	protein_coding	430.99	-1.25101	0.234341	7.11072e-09	2.15946e-07
ENSG00000085788	DDHD2	protein_coding	959.624	-1.24405	0.188798	3.318e-12	1.69517e-10
ENSG00000160013	PTGIR	protein_coding	567.833	-1.24346	0.187475	2.64085e-12	1.39569e-10
ENSG00000101017	CD40	protein_coding	1331.29	-1.24335	0.107965	9.29411e-32	2.68429e-29
ENSG00000265817	FSBP	protein_coding	405.661	-1.24314	0.364113	3.92608e-05	0.000483988
ENSG00000291097	HLA-L	lncRNA	29.1211	-1.23846	0.874428	0.00502391	0.028755
ENSG00000131471	AOC3	protein_coding	71.5408	-1.23262	0.640664	0.00236701	0.0155805
ENSG00000073605	GSDMB	protein_coding	428.317	-1.22741	0.200656	7.65777e-11	3.19684e-09
ENSG00000206418	RAB12	protein_coding	190.909	-1.22729	0.571661	0.00148596	0.0105941
ENSG00000228080	HLA-DRB1	protein_coding	1195.97	-1.22716	0.135329	1.00473e-20	1.34141e-18
ENSG00000182472	CAPN12	protein_coding	17.4563	-1.22628	1.7362	0.00785696	0.0408193
ENSG00000198502	HLA-DRB5	protein_coding	318.585	-1.21428	0.208553	4.58715e-10	1.70835e-08
ENSG00000118971	CCND2	protein_coding	3234.04	-1.21311	0.12836	2.89881e-22	4.45912e-20
ENSG00000091157	WDR7	protein_coding	399.917	-1.20647	0.28458	1.67292e-06	3.14411e-05
ENSG00000166147	FBN1	protein_coding	1682.47	-1.20194	0.0971321	3.12153e-36	1.16252e-33
ENSG00000179583	CIITA	protein_coding	4266.91	-1.20015	0.0912785	2.16992e-40	1.11195e-37
ENSG00000205189	ZBTB10	protein_coding	73.4169	-1.19552	0.448989	0.000452551	0.00399532
ENSG00000120278	PLEKHG1	protein_coding	101.887	-1.18696	0.403131	0.000202896	0.00201219
ENSG00000164877	MICALL2	protein_coding	100.9	-1.18583	0.433425	0.000374764	0.00338028
ENSG00000146232	NFKBIE	protein_coding	744.736	-1.18489	0.19117	4.73152e-11	2.02298e-09
ENSG00000091972	CD200	protein_coding	833.339	-1.18278	0.158315	7.12891e-15	5.28211e-13
ENSG00000137710	RDX	protein_coding	2822.69	-1.18192	0.195746	1.24996e-10	5.0254e-09
ENSG00000149115	TNKS1BP1	protein_coding	441.699	-1.1815	0.253061	2.31654e-07	5.22032e-06
ENSG00000136068	FLNB	protein_coding	3952.65	-1.17689	0.188394	3.84164e-11	1.64748e-09
ENSG00000116962	NID1	protein_coding	977.257	-1.16471	0.12436	6.50012e-22	9.68313e-20
ENSG00000087074	PPP1R15A	protein_coding	872.006	-1.16247	0.151862	1.69029e-15	1.35914e-13
ENSG00000182459	TEX19	protein_coding	217.261	-1.1619	0.33148	3.12555e-05	0.00039742
ENSG00000102524	TNFSF13B	protein_coding	108.128	-1.15931	0.420985	0.000362697	0.00328399
ENSG00000169991	IFFO2	protein_coding	490.478	-1.15861	0.209885	2.7867e-09	9.04527e-08
ENSG00000236490	TAPBP	protein_coding	1906.97	-1.15827	0.16136	6.77409e-14	4.41783e-12
ENSG00000122862	SRGN	protein_coding	14769.4	-1.15602	0.101705	5.45357e-31	1.51331e-28
ENSG00000107338	SHB	protein_coding	205.056	-1.15453	0.303983	1.10319e-05	0.000159799
ENSG00000206305	HLA-DQA1	protein_coding	5658.63	-1.15265	0.065787	9.5917e-70	2.26236e-66
ENSG00000133069	TMCC2	protein_coding	95.6558	-1.15162	0.414654	0.000341594	0.00312896
ENSG00000136573	BLK	protein_coding	3751.72	-1.14728	0.131561	2.43672e-19	2.99865e-17
ENSG00000001629	ANKIB1	protein_coding	922.204	-1.14275	0.172212	2.76472e-12	1.44377e-10
ENSG00000166145	SPINT1	protein_coding	511.227	-1.13828	0.165992	6.0833e-13	3.61726e-11
ENSG00000111674	ENO2	protein_coding	2893.19	-1.13624	0.16078	1.38969e-13	8.85893e-12
ENSG00000174485	DENND4A	protein_coding	1184.77	-1.1346	0.16597	7.00004e-13	4.09357e-11
ENSG00000086717	PPEF1	protein_coding	45.9097	-1.13389	0.668201	0.00380418	0.0229581
ENSG00000152056	AP1S3	protein_coding	208.946	-1.13353	0.294144	8.7816e-06	0.00013151
ENSG00000165288	BRWD3	protein_coding	667.303	-1.13284	0.249358	4.42278e-07	9.25906e-06
ENSG00000187609	EXD3	protein_coding	297.22	-1.13159	0.234095	1.00891e-07	2.46173e-06
ENSG00000183049	CAMK1D	protein_coding	1366.21	-1.13005	0.154888	2.68108e-14	1.88769e-12
ENSG00000174945	AMZ1	protein_coding	27.497	-1.12935	0.880009	0.00637811	0.0345412
ENSG00000179344	HLA-DQB1	protein_coding	1038.32	-1.12831	0.153437	1.67364e-14	1.21464e-12
ENSG00000185338	SOCS1	protein_coding	1036.33	-1.12677	0.148427	2.81971e-15	2.16872e-13
ENSG00000148481	MINDY3	protein_coding	275.019	-1.12521	0.256208	8.88624e-07	1.76379e-05
ENSG00000130203	APOE	protein_coding	30.3579	-1.12423	0.822499	0.00592007	0.0326886
ENSG00000235568	NFAM1	protein_coding	193.553	-1.12232	0.326569	4.27942e-05	0.000520743
ENSG00000072840	EVC	protein_coding	809.445	-1.11914	0.245719	4.23569e-07	8.93346e-06
ENSG00000291122	CASTOR3P	lncRNA	132.433	-1.1185	0.340662	7.26248e-05	0.000817651
ENSG00000154265	ABCA5	protein_coding	575.605	-1.11472	0.155185	6.03233e-14	4.00796e-12
ENSG00000215126	ZNG1F	protein_coding	219.208	-1.114	0.463885	0.000943911	0.00723239
ENSG00000157869	RAB28	protein_coding	263.436	-1.11144	0.51355	0.00162449	0.011353
ENSG00000179532	DNHD1	protein_coding	364.027	-1.10905	0.300137	1.66511e-05	0.00022856
ENSG00000104320	NBN	protein_coding	2067.93	-1.1079	0.126029	1.60037e-19	1.98671e-17
ENSG00000139350	NEDD1	protein_coding	778.942	-1.10618	0.140811	3.61395e-16	3.13771e-14
ENSG00000140836	ZFHX3	protein_coding	229.335	-1.10256	0.340364	8.60523e-05	0.000943309
ENSG00000104765	BNIP3L	protein_coding	1435.45	-1.10206	0.18911	4.87537e-10	1.80147e-08
ENSG00000171791	BCL2	protein_coding	2955.04	-1.09827	0.0845133	1.34518e-39	6.14096e-37
ENSG00000090661	CERS4	protein_coding	543.753	-1.09482	0.161126	9.575e-13	5.46393e-11
ENSG00000162522	KIAA1522	protein_coding	120.454	-1.09379	0.348218	0.000119672	0.00125918
ENSG00000133805	AMPD3	protein_coding	393.279	-1.08998	0.23227	2.26991e-07	5.12341e-06
ENSG00000163704	PRRT3	protein_coding	423.118	-1.08925	0.2281	1.51e-07	3.59151e-06
ENSG00000150471	ADGRL3	protein_coding	151.372	-1.08923	0.519205	0.00193671	0.0131707
ENSG00000131378	RFTN1	protein_coding	2245.12	-1.08321	0.116371	1.19361e-21	1.75958e-19
ENSG00000114062	UBE3A	protein_coding	3691.5	-1.08144	0.170669	1.8968e-11	8.44135e-10
ENSG00000185101	ANO9	protein_coding	1786.19	-1.08014	0.243003	6.88834e-07	1.40063e-05
ENSG00000132819	RBM38	protein_coding	2716.71	-1.07924	0.0823363	2.96389e-40	1.44638e-37
ENSG00000099219	ERMP1	protein_coding	716.44	-1.0782	0.139156	8.76307e-16	7.08657e-14
ENSG00000115590	IL1R2	protein_coding	281.23	-1.07456	0.243674	8.86147e-07	1.76134e-05
ENSG00000060558	GNA15	protein_coding	626.82	-1.07439	0.163838	4.99081e-12	2.42714e-10
ENSG00000118260	CREB1	protein_coding	804.291	-1.0735	0.164882	6.90372e-12	3.26761e-10
ENSG00000135205	CCDC146	protein_coding	125.163	-1.07184	0.356663	0.000189885	0.00190187
ENSG00000196352	CD55	protein_coding	820.52	-1.07014	0.158516	1.36593e-12	7.58064e-11
ENSG00000162650	ATXN7L2	protein_coding	301.307	-1.06965	0.220504	1.06405e-07	2.58292e-06
ENSG00000134339	SAA2	protein_coding	43.636	-1.06927	0.880517	0.00695678	0.0370679
ENSG00000104643	MTMR9	protein_coding	340.488	-1.06561	0.234205	4.62039e-07	9.60173e-06
ENSG00000102786	INTS6	protein_coding	575.541	-1.06322	0.26307	4.35531e-06	7.14796e-05
ENSG00000171608	PIK3CD	protein_coding	4535.61	-1.06299	0.0809948	2.20002e-40	1.11195e-37
ENSG00000198873	GRK5	protein_coding	688.386	-1.06084	0.138445	1.74166e-15	1.38472e-13
ENSG00000107771	CCSER2	protein_coding	279.089	-1.06045	0.242748	1.06958e-06	2.07921e-05
ENSG00000060709	RIMBP2	protein_coding	1792.27	-1.05945	0.105235	7.62462e-25	1.41978e-22
ENSG00000061656	SPAG4	protein_coding	121.21	-1.0586	0.416017	0.000720818	0.00580593
ENSG00000111344	RASAL1	protein_coding	112.013	-1.0536	0.459952	0.00134233	0.00973685
ENSG00000291035	RRP7BP	lncRNA	759.622	-1.0437	0.182921	9.77792e-10	3.45943e-08
ENSG00000089775	ZBTB25	protein_coding	489.005	-1.04316	0.218418	1.58708e-07	3.74963e-06
ENSG00000158321	AUTS2	protein_coding	4896.86	-1.04207	0.101095	6.28481e-26	1.28902e-23
ENSG00000096968	JAK2	protein_coding	468.799	-1.0399	0.179056	6.05268e-10	2.19073e-08
ENSG00000102934	PLLP	protein_coding	25.432	-1.03879	1.08228	0.00876127	0.044697
ENSG00000115020	PIKFYVE	protein_coding	1053.82	-1.03852	0.148175	2.34228e-13	1.45386e-11
ENSG00000269404	SPIB	protein_coding	829.053	-1.0361	0.15098	6.50297e-13	3.83458e-11
ENSG00000117090	SLAMF1	protein_coding	3566.83	-1.03449	0.0983214	6.22577e-27	1.33496e-24
ENSG00000117215	PLA2G2D	protein_coding	22.8421	-1.03386	1.71557	0.00864379	0.0441862
ENSG00000120915	EPHX2	protein_coding	728.311	-1.03279	0.142129	3.6029e-14	2.47516e-12
ENSG00000189042	ZNF567	protein_coding	139.55	-1.03233	0.390761	0.00056936	0.00484812
ENSG00000198818	SFT2D1	protein_coding	1003.75	-1.03231	0.13605	3.14606e-15	2.39371e-13
ENSG00000185920	PTCH1	protein_coding	176.862	-1.03091	0.668354	0.00522603	0.029619
ENSG00000156639	ZFAND3	protein_coding	903.389	-1.03058	0.144536	1.06242e-13	6.89697e-12
ENSG00000102096	PIM2	protein_coding	1862.3	-1.02925	0.119888	1.01558e-18	1.19771e-16
ENSG00000064309	CDON	protein_coding	340.515	-1.02866	0.220887	2.87614e-07	6.32036e-06
ENSG00000143797	MBOAT2	protein_coding	124.251	-1.02658	0.44686	0.00136802	0.00988271
ENSG00000227357	HLA-DRB4	protein_coding	155.374	-1.02518	0.349412	0.000247567	0.00238338
ENSG00000111880	RNGTT	protein_coding	909.729	-1.02448	0.123469	1.05285e-17	1.08758e-15
ENSG00000108576	SLC6A4	protein_coding	85.1776	-1.02385	0.397514	0.000691818	0.0056365
ENSG00000160323	ADAMTS13	protein_coding	102.559	-1.0226	0.621141	0.00468289	0.0271967
ENSG00000206503	HLA-A	protein_coding	2497.25	-1.02216	0.0863835	2.70095e-33	8.30953e-31
ENSG00000102265	TIMP1	protein_coding	1581.07	-1.02105	0.101626	9.7204e-25	1.76363e-22
ENSG00000171714	ANO5	protein_coding	82.3208	-1.02011	0.412409	0.000906784	0.00700481
ENSG00000106546	AHR	protein_coding	228.591	-1.01898	0.266098	1.1074e-05	0.000160245
ENSG00000119965	C10orf88	protein_coding	229.352	-1.0187	0.249987	4.06205e-06	6.72353e-05
ENSG00000206450	HLA-B	protein_coding	1939	-1.01506	0.195206	1.88619e-08	5.24427e-07
ENSG00000131015	ULBP2	protein_coding	27.4931	-1.01342	1.05134	0.00898893	0.0456609
ENSG00000181754	AMIGO1	protein_coding	29.5267	-1.0127	1.14552	0.00912426	0.0461991
ENSG00000164484	TMEM200A	protein_coding	458.888	-1.01204	0.183601	3.38485e-09	1.08806e-07
ENSG00000151491	EPS8	protein_coding	380.191	-1.01025	0.281881	2.83477e-05	0.000363385
ENSG00000186352	ANKRD37	protein_coding	309.633	-1.00884	0.385732	0.000629255	0.00524453
ENSG00000145819	ARHGAP26	protein_coding	1250.7	-1.00882	0.133951	6.42502e-15	4.81094e-13
ENSG00000106789	CORO2A	protein_coding	82.0936	-1.00838	0.477045	0.00211759	0.0142231
ENSG00000070404	FSTL3	protein_coding	217.336	-1.00413	0.28273	3.24821e-05	0.000410434
ENSG00000034677	RNF19A	protein_coding	3706.51	-1.00392	0.147007	8.33306e-13	4.85307e-11
ENSG00000106665	CLIP2	protein_coding	2932.45	-1.00113	0.0873409	2.16565e-31	6.12966e-29
ENSG00000185753	CXorf38	protein_coding	997.608	-1.00018	0.125246	1.42358e-16	1.29145e-14
ENSG00000285369	BLK	protein_coding	981.234	-0.999483	0.135931	2.00265e-14	1.4242e-12
ENSG00000105339	DENND3	protein_coding	4274.45	-0.997573	0.138544	6.15234e-14	4.06859e-12
ENSG00000104723	TUSC3	protein_coding	527.595	-0.992067	0.16896	4.38172e-10	1.63615e-08
ENSG00000117280	RAB29	protein_coding	1140.48	-0.992064	0.793545	0.00733421	0.0385564
ENSG00000089094	KDM2B	protein_coding	1879.46	-0.991644	0.127266	5.86295e-16	4.93884e-14
ENSG00000198142	SOWAHC	protein_coding	69.3022	-0.991543	0.49834	0.00280387	0.0178597
ENSG00000229391	HLA-DRB6	transcribed_unprocessed_pseudogene	101.769	-0.990656	0.362152	0.000473422	0.00415882
ENSG00000197872	CYRIA	protein_coding	127.435	-0.989771	0.395919	0.000874825	0.00680248
ENSG00000100906	NFKBIA	protein_coding	1158.25	-0.988324	0.140602	2.12451e-13	1.32523e-11
ENSG00000090238	YPEL3	protein_coding	403.065	-0.98767	0.240076	3.59053e-06	6.08542e-05
ENSG00000085224	ATRX	protein_coding	1889.54	-0.986755	0.464007	0.00207145	0.0139662
ENSG00000137575	SDCBP	protein_coding	1019.77	-0.985918	0.147966	2.73825e-12	1.44014e-10
ENSG00000105639	JAK3	protein_coding	1677.23	-0.981095	0.117573	7.17967e-18	7.52642e-16
ENSG00000099282	TSPAN15	protein_coding	428.787	-0.98057	0.237745	3.39062e-06	5.79518e-05
ENSG00000107551	RASSF4	protein_coding	2352.58	-0.980066	0.116956	5.72221e-18	6.08878e-16
ENSG00000141756	FKBP10	protein_coding	65.7483	-0.978171	0.750646	0.0074446	0.0390642
ENSG00000144369	FAM171B	protein_coding	147.292	-0.977577	0.302864	0.000106485	0.00114078
ENSG00000206291	HLA-DPA1	protein_coding	201.075	-0.977369	0.384118	0.000794421	0.00629487
ENSG00000188859	FAM78B	protein_coding	52.4246	-0.977147	0.695397	0.0068421	0.0365394
ENSG00000143061	IGSF3	protein_coding	1468.26	-0.975588	0.749204	0.00725773	0.0382538
ENSG00000198216	CACNA1E	protein_coding	1161.13	-0.975451	0.283237	4.94478e-05	0.000589045
ENSG00000137078	SIT1	protein_coding	114.885	-0.975301	0.37259	0.000673998	0.00551857
ENSG00000164749	HNF4G	protein_coding	119.863	-0.973582	0.384636	0.000841184	0.00659891
ENSG00000166140	ZFYVE19	protein_coding	679.966	-0.973519	0.138803	2.43117e-13	1.50244e-11
ENSG00000236177	HLA-DPA1	protein_coding	206.918	-0.971987	0.386987	0.000871033	0.00678045
ENSG00000160094	ZNF362	protein_coding	554.445	-0.971903	0.205292	2.05731e-07	4.70356e-06
ENSG00000068796	KIF2A	protein_coding	1349.91	-0.97054	0.324967	0.000205265	0.00202857
ENSG00000147894	C9orf72	protein_coding	168.439	-0.970338	0.28667	6.22328e-05	0.000716614
ENSG00000082269	FAM135A	protein_coding	303.827	-0.966988	0.334168	0.000304925	0.00283528
ENSG00000175548	ALG10B	protein_coding	447.779	-0.966749	0.282144	5.3184e-05	0.000625652
ENSG00000188647	PTAR1	protein_coding	807.168	-0.963336	0.18247	1.32239e-08	3.78836e-07
ENSG00000126246	IGFLR1	protein_coding	304.619	-0.960564	0.373148	0.000750068	0.00599377
ENSG00000092051	JPH4	protein_coding	592.701	-0.958595	0.257582	1.86577e-05	0.000252673
ENSG00000067365	METTL22	protein_coding	336.484	-0.957602	0.297916	0.000112463	0.00119578
ENSG00000230141	HLA-DOA	protein_coding	187.299	-0.956697	0.638606	0.00617952	0.0338205
ENSG00000088992	TESC	protein_coding	220.295	-0.956539	0.341269	0.000398887	0.00356994
ENSG00000228987	HLA-DRA	protein_coding	3594.44	-0.955553	0.078369	4.82298e-35	1.58732e-32
ENSG00000081181	ARG2	protein_coding	59.1237	-0.951338	0.581402	0.00542782	0.0305668
ENSG00000205592	MUC19	protein_coding	414.364	-0.949602	0.210784	6.44947e-07	1.31517e-05
ENSG00000080845	DLGAP4	protein_coding	976.468	-0.949519	0.139609	1.09837e-12	6.19288e-11
ENSG00000174837	ADGRE1	protein_coding	373.082	-0.949055	0.234882	4.9478e-06	7.97509e-05
ENSG00000152223	EPG5	protein_coding	504.412	-0.9477	0.222278	1.96968e-06	3.62012e-05
ENSG00000039560	RAI14	protein_coding	90.7863	-0.946995	0.528807	0.00423408	0.0249917
ENSG00000160789	LMNA	protein_coding	1544.09	-0.941415	0.110703	2.07408e-18	2.32955e-16
ENSG00000125257	ABCC4	protein_coding	827.95	-0.940989	0.299413	0.000147921	0.00152025
ENSG00000188747	NOXA1	protein_coding	49.6702	-0.938148	0.630391	0.00668325	0.0357991
ENSG00000158050	DUSP2	protein_coding	1548.62	-0.936698	0.117789	1.98356e-16	1.74357e-14
ENSG00000165959	CLMN	protein_coding	308.621	-0.936601	0.229145	4.27508e-06	7.03499e-05
ENSG00000111275	ALDH2	protein_coding	31.6312	-0.935301	1.03857	0.0102203	0.0505423
ENSG00000105875	WDR91	protein_coding	1319.8	-0.934986	0.141137	3.88583e-12	1.92286e-10
ENSG00000198369	SPRED2	protein_coding	310.887	-0.934803	0.372943	0.000933352	0.00716312
ENSG00000118495	PLAGL1	protein_coding	128.008	-0.933801	0.481749	0.00335236	0.0207422
ENSG00000137203	TFAP2A	protein_coding	40.6197	-0.932684	0.853081	0.00955123	0.0479323
ENSG00000206240	HLA-DRB1	protein_coding	9479.61	-0.930912	0.0577254	2.06544e-59	2.92302e-56
ENSG00000108960	MMD	protein_coding	788.941	-0.9307	0.18543	5.28115e-08	1.36136e-06
ENSG00000100628	ASB2	protein_coding	69.2289	-0.929711	0.463799	0.00296975	0.018704
ENSG00000114439	BBX	protein_coding	1292.42	-0.92894	0.234946	6.668e-06	0.000103119
ENSG00000144747	TMF1	protein_coding	929.014	-0.926099	0.359132	0.00078344	0.00621656
ENSG00000196968	FUT11	protein_coding	342.121	-0.926055	0.285091	0.000105192	0.00112864
ENSG00000049759	NEDD4L	protein_coding	656.972	-0.924466	0.397352	0.00150573	0.0106866
ENSG00000172765	TMCC1	protein_coding	254.325	-0.924424	0.712043	0.00809575	0.0417838
ENSG00000042493	CAPG	protein_coding	334.036	-0.924269	0.243929	1.47276e-05	0.000205751
ENSG00000029153	BMAL2	protein_coding	1193.6	-0.923864	0.122641	5.55009e-15	4.20026e-13
ENSG00000137193	PIM1	protein_coding	680.633	-0.923137	0.231272	6.48618e-06	0.00010076
ENSG00000008517	IL32	protein_coding	2981.34	-0.923014	0.111619	1.37795e-17	1.39291e-15
ENSG00000085117	CD82	protein_coding	2768.69	-0.922495	0.0879911	1.0116e-26	2.13673e-24
ENSG00000100678	SLC8A3	protein_coding	58.4451	-0.922306	0.554222	0.00549363	0.0308537
ENSG00000054219	LY75	protein_coding	3529.47	-0.92202	0.0892866	5.9812e-26	1.24479e-23
ENSG00000151458	ANKRD50	protein_coding	148.953	-0.921174	0.343942	0.000617344	0.00516961
ENSG00000162924	REL	protein_coding	459.905	-0.920892	0.217731	2.39321e-06	4.25487e-05
ENSG00000143772	ITPKB	protein_coding	851.028	-0.920353	0.130673	2.12569e-13	1.32523e-11
ENSG00000141338	ABCA8	protein_coding	190.778	-0.919966	0.291294	0.000145413	0.00149664
ENSG00000186522	SEPTIN10	protein_coding	1646.6	-0.918368	0.140103	6.19284e-12	2.95088e-10
ENSG00000203326	ZNF525	protein_coding	273.067	-0.917667	0.272988	7.31479e-05	0.000822231
ENSG00000161791	FMNL3	protein_coding	2714.94	-0.916879	0.0843376	1.8707e-28	4.56452e-26
ENSG00000116977	LGALS8	protein_coding	373.993	-0.916753	0.245589	1.84563e-05	0.000250445
ENSG00000172578	KLHL6	protein_coding	2634.33	-0.916146	0.114354	1.50907e-16	1.35167e-14
ENSG00000163069	SGCB	protein_coding	205.218	-0.915727	0.323048	0.000395808	0.00354973
ENSG00000204650	LINC02210	transcribed_unitary_pseudogene	289.272	-0.913273	0.21204	1.72023e-06	3.21595e-05
ENSG00000164626	KCNK5	protein_coding	103.946	-0.9128	0.383765	0.00135989	0.00983907
ENSG00000122223	CD244	protein_coding	272.877	-0.909179	0.213065	2.06607e-06	3.75778e-05
ENSG00000122884	P4HA1	protein_coding	1343.78	-0.90746	0.175796	2.63039e-08	7.1587e-07
ENSG00000026103	FAS	protein_coding	1179.11	-0.906619	0.148896	1.26463e-10	5.06997e-09
ENSG00000188596	CFAP54	protein_coding	22.1879	-0.90588	1.44961	0.0104603	0.0514543
ENSG00000085382	HACE1	protein_coding	489.017	-0.905359	0.223118	5.11622e-06	8.17209e-05
ENSG00000129993	CBFA2T3	protein_coding	400.57	-0.902804	0.227623	7.51699e-06	0.000114634
ENSG00000162739	SLAMF6	protein_coding	2511.81	-0.902365	0.0976826	3.03778e-21	4.34249e-19
ENSG00000166266	CUL5	protein_coding	588.86	-0.901299	0.296453	0.000215806	0.00211356
ENSG00000167766	ZNF83	protein_coding	959.116	-0.900068	0.158117	1.42911e-09	4.83847e-08
ENSG00000102780	DGKH	protein_coding	860.363	-0.89771	0.146648	1.03468e-10	4.25663e-09
ENSG00000163492	CCDC141	protein_coding	320.152	-0.896541	0.258123	5.02644e-05	0.000595764
ENSG00000130590	SAMD10	protein_coding	1940.52	-0.893956	0.0870761	1.20456e-25	2.36763e-23
ENSG00000196526	AFAP1	protein_coding	585.893	-0.893723	0.196478	5.86173e-07	1.2075e-05
ENSG00000104856	RELB	protein_coding	105.833	-0.891498	0.453825	0.0034553	0.0213018
ENSG00000185947	ZNF267	protein_coding	892.854	-0.889425	0.140321	2.71331e-11	1.19251e-09
ENSG00000089916	GPATCH2L	protein_coding	2775.91	-0.889398	0.116142	2.26624e-15	1.77192e-13
ENSG00000276130	SLC22A18	protein_coding	90.3147	-0.885832	0.853146	0.010301	0.0508122
ENSG00000107643	MAPK8	protein_coding	1261.14	-0.884982	0.134527	5.60741e-12	2.69919e-10
ENSG00000124920	MYRF	protein_coding	609.949	-0.883653	0.176222	5.76612e-08	1.47031e-06
ENSG00000181704	YIPF6	protein_coding	368.435	-0.883408	0.269106	0.000102458	0.00110181
ENSG00000108256	NUFIP2	protein_coding	1911.87	-0.8828	0.170866	2.86736e-08	7.75886e-07
ENSG00000171853	TRAPPC12	protein_coding	675.332	-0.882012	0.15776	2.60172e-09	8.46425e-08
ENSG00000103642	LACTB	protein_coding	477.33	-0.881943	0.179141	9.64645e-08	2.36597e-06
ENSG00000239836	PSMB9	protein_coding	282.359	-0.881663	0.346297	0.000925077	0.00711892
ENSG00000114023	FAM162A	protein_coding	730.39	-0.880089	0.211491	3.4102e-06	5.81459e-05
ENSG00000168676	KCTD19	protein_coding	67.5134	-0.879142	0.52552	0.0057989	0.0321827
ENSG00000163788	SNRK	protein_coding	304.427	-0.878225	0.274209	0.000131214	0.0013654
ENSG00000119408	NEK6	protein_coding	3577.96	-0.876057	0.0699382	6.64688e-37	2.54234e-34
ENSG00000008277	ADAM22	protein_coding	910.535	-0.875001	0.161616	7.1879e-09	2.17823e-07
ENSG00000197323	TRIM33	protein_coding	1062.66	-0.872482	0.255563	6.49539e-05	0.000744314
ENSG00000169136	ATF5	protein_coding	5830.62	-0.870468	0.119592	4.11106e-14	2.7971e-12
ENSG00000011590	ZBTB32	protein_coding	697.664	-0.869328	0.168155	2.73321e-08	7.42427e-07
ENSG00000007944	MYLIP	protein_coding	1857.08	-0.868484	0.117456	1.76517e-14	1.26805e-12
ENSG00000110888	CAPRIN2	protein_coding	329.779	-0.864887	0.334585	0.000870161	0.00677739
ENSG00000033800	PIAS1	protein_coding	1543.4	-0.863444	0.112556	2.09724e-15	1.6489e-13
ENSG00000171843	MLLT3	protein_coding	434.475	-0.862986	0.182031	2.53555e-07	5.63313e-06
ENSG00000178562	CD28	protein_coding	52.1976	-0.860609	0.685222	0.00981541	0.049032
ENSG00000075651	PLD1	protein_coding	2384.8	-0.860456	0.118486	4.73534e-14	3.17605e-12
ENSG00000204524	ZNF805	protein_coding	148.556	-0.859728	0.351137	0.00125544	0.00925848
ENSG00000065989	PDE4A	protein_coding	220.713	-0.858084	0.237643	3.27863e-05	0.000413172
ENSG00000109046	WSB1	protein_coding	3359.97	-0.857407	0.10308	1.06791e-17	1.09514e-15
ENSG00000003402	CFLAR	protein_coding	2455.18	-2.85278	0.122349	3.98556e-13	2.41041e-11
ENSG00000119862	LGALSL	protein_coding	188.897	-0.852755	0.492788	0.00556676	0.0311141
ENSG00000196504	PRPF40A	protein_coding	1701.35	-0.851993	0.494869	0.00554122	0.0310136
ENSG00000136040	PLXNC1	protein_coding	953.095	-0.851198	0.122699	5.21396e-13	3.11342e-11
ENSG00000157741	UBN2	protein_coding	291.285	-0.850934	0.32267	0.000779012	0.00619707
ENSG00000091039	OSBPL8	protein_coding	1069.24	-0.849419	0.153488	3.94247e-09	1.2454e-07
ENSG00000118058	KMT2A	protein_coding	1100.55	-0.848628	0.251812	7.91231e-05	0.000880306
ENSG00000026950	BTN3A1	protein_coding	714.876	-0.847734	0.141914	2.82749e-10	1.08745e-08
ENSG00000283008	CYP2D7	protein_coding	124.187	-0.846753	0.414721	0.00326529	0.0202677
ENSG00000113658	SMAD5	protein_coding	1022.24	-0.845578	0.313323	0.00067149	0.00550894
ENSG00000174799	CEP135	protein_coding	364.913	-0.844853	0.193964	1.54463e-06	2.91851e-05
ENSG00000141655	TNFRSF11A	protein_coding	224.641	-0.842191	0.347668	0.00138552	0.00998874
ENSG00000151651	ADAM8	protein_coding	1086.21	-0.840293	0.147329	1.43856e-09	4.85883e-08
ENSG00000072818	ACAP1	protein_coding	1644.93	-0.839989	0.168845	9.18351e-08	2.27212e-06
ENSG00000291019	AACSP1	lncRNA	60.8603	-0.839693	0.519233	0.00685341	0.036586
ENSG00000164949	GEM	protein_coding	466.183	-0.83955	0.236398	4.20246e-05	0.000511818
ENSG00000184481	FOXO4	protein_coding	177.439	-0.83873	0.348674	0.00145684	0.0104233
ENSG00000153933	DGKE	protein_coding	506.787	-0.836572	0.183229	5.99487e-07	1.23313e-05
ENSG00000260062	GOLGA2P11	transcribed_unprocessed_pseudogene	84.415	-0.836041	0.435912	0.00422243	0.0249607
ENSG00000088448	ANKRD10	protein_coding	1056.03	-0.835961	0.156122	1.09074e-08	3.20252e-07
ENSG00000127124	HIVEP3	protein_coding	717.014	-0.835912	0.212572	9.5907e-06	0.000141916
ENSG00000185736	ADARB2	protein_coding	289.591	-0.833519	0.243735	6.97643e-05	0.000789843
ENSG00000106701	FSD1L	protein_coding	945.846	-0.833205	0.174549	2.19981e-07	4.98907e-06
ENSG00000233209	HLA-DQB1	protein_coding	133.262	-0.833054	0.430217	0.00409842	0.0243803
ENSG00000145103	ILDR1	protein_coding	158.305	-0.832697	0.309618	0.000700856	0.00567745
ENSG00000230708	HLA-DPB1	protein_coding	2485.97	-0.832445	0.10436	1.9818e-16	1.74357e-14
ENSG00000157617	C2CD2	protein_coding	582.036	-0.831335	0.275894	0.000268737	0.00255761
ENSG00000224320	HLA-A	protein_coding	10743.2	-0.827549	0.0602157	8.41906e-44	5.41575e-41
ENSG00000153989	NUS1	protein_coding	1752.87	-0.827076	0.122946	2.23542e-12	1.19832e-10
ENSG00000150995	ITPR1	protein_coding	2692.7	-0.826198	0.123259	2.74757e-12	1.44014e-10
ENSG00000137266	SLC22A23	protein_coding	121.669	-0.825984	0.382113	0.0026355	0.0169689
ENSG00000069399	BCL3	protein_coding	382.986	-0.823361	0.220062	2.12416e-05	0.000283079
ENSG00000277781	MROH6	protein_coding	95.2946	-0.820723	0.423549	0.00422603	0.0249611
ENSG00000127946	HIP1	protein_coding	447.915	-0.820473	0.187203	1.3955e-06	2.6652e-05
ENSG00000213886	UBD	protein_coding	37.2512	-0.818838	1.20457	0.0121534	0.0577265
ENSG00000159256	MORC3	protein_coding	594.072	-0.818272	0.217109	1.91787e-05	0.000259481
ENSG00000006453	BAIAP2L1	protein_coding	1093.87	-0.816984	0.141876	1.11244e-09	3.86812e-08
ENSG00000115956	PLEK	protein_coding	10292.1	-0.816629	0.0797865	1.91029e-25	3.70334e-23
ENSG00000119714	GPR68	protein_coding	93.1683	-0.81563	0.477688	0.00628176	0.0341921
ENSG00000196428	TSC22D2	protein_coding	437.087	-0.813511	0.245027	0.000101022	0.00108885
ENSG00000214711	CAPN14	protein_coding	51.8641	-0.813211	0.596937	0.00999082	0.0496803
ENSG00000141068	KSR1	protein_coding	2328.11	-0.812551	0.161179	5.93438e-08	1.51049e-06
ENSG00000164330	EBF1	protein_coding	1178.18	-0.811662	0.163959	9.37878e-08	2.31234e-06
ENSG00000145990	GFOD1	protein_coding	1191.02	-0.810971	0.143324	2.03258e-09	6.68955e-08
ENSG00000184634	MED12	protein_coding	1047.84	-0.810731	0.227637	4.28374e-05	0.00052082
ENSG00000114126	TFDP2	protein_coding	1448.47	-0.809628	0.15363	1.76802e-08	4.95465e-07
ENSG00000164078	MST1R	protein_coding	215.983	-0.809293	0.317999	0.00109061	0.00821758
ENSG00000198482	ZNF808	protein_coding	158.344	-0.808322	0.449646	0.00544785	0.0306553
ENSG00000163110	PDLIM5	protein_coding	525.076	-0.808028	0.197669	5.30422e-06	8.43431e-05
ENSG00000110848	CD69	protein_coding	247.194	-0.807894	0.268558	0.000310205	0.00287682
ENSG00000100523	DDHD1	protein_coding	1228.73	-0.807886	0.147109	5.20218e-09	1.60046e-07
ENSG00000173542	MOB1B	protein_coding	409.021	-0.807018	0.221489	3.18242e-05	0.000403562
ENSG00000164850	GPER1	protein_coding	102.324	-0.806974	0.430019	0.00485574	0.0279798
ENSG00000159905	ZNF221	protein_coding	32.031	-0.805605	1.19144	0.0123435	0.0584796
ENSG00000002016	RAD52	protein_coding	238.353	-0.805328	0.507021	0.00747715	0.0392059
ENSG00000139725	RHOF	protein_coding	1377.44	-0.804433	0.102808	6.99122e-16	5.81804e-14
ENSG00000124942	AHNAK	protein_coding	1804.04	-0.799453	0.165433	1.76858e-07	4.13019e-06
ENSG00000151276	MAGI1	protein_coding	236.35	-0.7975	0.354249	0.00227799	0.015121
ENSG00000237100	C6orf136	protein_coding	139.96	-0.796503	0.36898	0.00285868	0.018149
ENSG00000188677	PARVB	protein_coding	1452.36	-0.79517	0.148755	1.21011e-08	3.50931e-07
ENSG00000116525	TRIM62	protein_coding	154.104	-0.794716	0.389764	0.00365635	0.0222274
ENSG00000103852	TTC23	protein_coding	268.003	-0.793355	0.216327	3.26141e-05	0.000411368
ENSG00000125746	EML2	protein_coding	1665.81	-0.793325	0.121996	1.1616e-11	5.26889e-10
ENSG00000105374	NKG7	protein_coding	274.556	-0.793283	0.230167	6.80236e-05	0.000773229
ENSG00000095564	BTAF1	protein_coding	4424.89	-0.79314	0.101356	7.2429e-16	5.95939e-14
ENSG00000133858	ZFC3H1	protein_coding	1500.58	-0.792904	0.127437	8.25111e-11	3.4344e-09
ENSG00000131669	NINJ1	protein_coding	406.609	-0.792037	0.175961	8.8371e-07	1.75897e-05
ENSG00000119630	PGF	protein_coding	32.1082	-0.791608	0.917843	0.0135339	0.062833
ENSG00000160223	ICOSLG	protein_coding	1367.87	-0.791393	0.100852	5.49342e-16	4.68331e-14
ENSG00000140750	ARHGAP17	protein_coding	4919.52	-0.791306	0.0798433	5.75475e-24	9.93186e-22
ENSG00000106080	FKBP14	protein_coding	153.115	-0.79078	0.397227	0.00404253	0.0241313
ENSG00000108679	LGALS3BP	protein_coding	285.354	-0.79044	0.296133	0.000807194	0.00637467
ENSG00000213931	HBE1	protein_coding	998.624	-0.787012	0.119356	6.06148e-12	2.89804e-10
ENSG00000226826	HLA-DPB1	protein_coding	2499.21	-0.786965	0.107835	4.14051e-14	2.80366e-12
ENSG00000124486	USP9X	protein_coding	2079.88	-0.785444	0.229451	7.45785e-05	0.000835657
ENSG00000123352	SPATS2	protein_coding	1131.88	-0.784122	0.262339	0.000317251	0.00293638
ENSG00000113739	STC2	protein_coding	214.949	-0.782811	0.430295	0.00563375	0.0314264
ENSG00000161958	FGF11	protein_coding	228.993	-0.782403	0.25332	0.000236571	0.00229155
ENSG00000132424	PNISR	protein_coding	3097.89	-0.781796	0.118151	5.08458e-12	2.46428e-10
ENSG00000188732	FAM221A	protein_coding	98.359	-0.780684	0.403891	0.00463518	0.0269836
ENSG00000189337	KAZN	protein_coding	1426.61	-0.779634	0.106004	2.77021e-14	1.93124e-12
ENSG00000085733	CTTN	protein_coding	1047.18	-0.779344	0.136601	1.85329e-09	6.15674e-08
ENSG00000229698	HLA-F	protein_coding	807.449	-0.778398	0.249818	0.000216245	0.00211493
ENSG00000019582	CD74	protein_coding	46877.5	-0.77609	0.0596345	1.56858e-39	6.93703e-37
ENSG00000154864	PIEZO2	protein_coding	3833.89	-0.776	0.19031	5.94336e-06	9.38732e-05
ENSG00000139636	LMBR1L	protein_coding	553.667	-0.774637	0.155128	8.16282e-08	2.04595e-06
ENSG00000002919	SNX11	protein_coding	732.617	-0.773339	0.132849	8.31342e-10	2.96351e-08
ENSG00000123552	USP45	protein_coding	325.113	-0.773107	0.244849	0.000193724	0.00193478
ENSG00000116497	S100PBP	protein_coding	828.238	-0.771045	0.304489	0.00120763	0.00898076
ENSG00000275013	PRAME	protein_coding	242.87	-0.769595	0.341273	0.00241455	0.0157614
ENSG00000137103	TMEM8B	protein_coding	349.479	-0.7678	0.198971	1.49714e-05	0.000208744
ENSG00000060982	BCAT1	protein_coding	1233.26	-0.767396	0.269121	0.000502324	0.00436128
ENSG00000113580	NR3C1	protein_coding	5017.01	-0.767055	0.0878321	3.57641e-19	4.28927e-17
ENSG00000121966	CXCR4	protein_coding	1524.7	-0.764666	0.143139	1.30997e-08	3.76039e-07
ENSG00000139899	CBLN3	protein_coding	190.465	-0.76459	0.322231	0.00185763	0.0127185
ENSG00000072864	NDE1	protein_coding	449.615	-0.763861	0.199866	1.75371e-05	0.000239793
ENSG00000092621	PHGDH	protein_coding	394.701	-0.761326	0.346345	0.00285605	0.0181413
ENSG00000231679	HLA-DRB3	protein_coding	2427.72	-0.760729	0.114721	5.12495e-12	2.47537e-10
ENSG00000133393	CEP20	protein_coding	88.2013	-0.758964	0.506533	0.00963949	0.0482896
ENSG00000254004	ZNF260	protein_coding	458.041	-0.757113	0.36877	0.00383092	0.0230213
ENSG00000171109	MFN1	protein_coding	1755.2	-0.756647	0.199216	2.23018e-05	0.000295243
ENSG00000142046	TMEM91	protein_coding	47.7995	-0.756323	0.766939	0.0143431	0.0656266
ENSG00000160551	TAOK1	protein_coding	835.207	-0.754971	0.191155	1.05808e-05	0.000154107
ENSG00000186815	TPCN1	protein_coding	1410.81	-0.754024	0.191137	1.11871e-05	0.000161716
ENSG00000196421	C20orf204	protein_coding	6668.17	-0.753957	0.0730516	8.8486e-26	1.76374e-23
ENSG00000118689	FOXO3	protein_coding	585.77	-0.751686	0.154347	1.65863e-07	3.89915e-06
ENSG00000013364	MVP	protein_coding	1338.34	-0.750694	0.180625	5.01414e-06	8.05449e-05
ENSG00000165821	SALL2	protein_coding	122.69	-0.750637	0.359441	0.00365928	0.0222353
ENSG00000164691	TAGAP	protein_coding	46.6067	-0.750492	0.609293	0.0131075	0.0612002
ENSG00000120949	TNFRSF8	protein_coding	1310.46	-0.750034	0.111379	2.49688e-12	1.32842e-10
ENSG00000134759	ELP2	protein_coding	1332.03	-0.748649	0.205898	3.67275e-05	0.000457139
ENSG00000008086	CDKL5	protein_coding	355.58	-0.748545	0.426675	0.00682585	0.0364801
ENSG00000169826	CSGALNACT2	protein_coding	363.475	-0.746942	0.188331	1.01053e-05	0.000148351
ENSG00000110330	BIRC2	protein_coding	684.05	-0.746336	0.200439	2.6625e-05	0.00034348
ENSG00000172840	PDP2	protein_coding	473.298	-0.746298	0.165782	9.68218e-07	1.90573e-05
ENSG00000164142	FHIP1A	protein_coding	153.308	-0.745598	0.395993	0.00556069	0.0310924
ENSG00000102781	KATNAL1	protein_coding	288.899	-0.742774	0.250812	0.000382236	0.00343454
ENSG00000144711	IQSEC1	protein_coding	1611.1	-0.742141	0.112948	7.64544e-12	3.59463e-10
ENSG00000206435	HLA-C	protein_coding	211.965	-0.741028	0.305724	0.00172535	0.011975
ENSG00000156671	SAMD8	protein_coding	404.717	-0.740775	0.186957	1.0523e-05	0.000153844
ENSG00000063438	AHRR	protein_coding	2058.01	-0.740691	0.138397	1.29952e-08	3.73798e-07
ENSG00000115267	IFIH1	protein_coding	1048.39	-0.740353	0.132923	3.92021e-09	1.24114e-07
ENSG00000138593	SECISBP2L	protein_coding	796.672	-0.738835	0.162157	7.63869e-07	1.54433e-05
ENSG00000085449	WDFY1	protein_coding	497.407	-0.738155	0.196507	2.21862e-05	0.00029454
ENSG00000227993	HLA-DRA	protein_coding	10520.2	-0.736593	0.0595471	5.13673e-36	1.77305e-33
ENSG00000064225	ST3GAL6	protein_coding	828.737	-0.736572	0.132474	4.12249e-09	1.29074e-07
ENSG00000231286	HLA-DQB1	protein_coding	259.513	-0.735816	0.261424	0.000604138	0.00509218
ENSG00000029364	SLC39A9	protein_coding	1408.01	-0.734844	0.127237	1.21779e-09	4.17291e-08
ENSG00000107957	SH3PXD2A	protein_coding	722.982	-0.734455	0.194648	2.2566e-05	0.000297628
ENSG00000108389	MTMR4	protein_coding	1825.62	-0.734204	0.109788	3.29503e-12	1.68954e-10
ENSG00000278183	ABCC1	protein_coding	1475.8	-0.733708	0.1455	9.55911e-08	2.34862e-06
ENSG00000187239	FNBP1	protein_coding	1202.43	-0.733464	0.133526	6.09564e-09	1.86319e-07
ENSG00000147485	PXDNL	protein_coding	244.95	-0.733284	0.242374	0.000321199	0.00297099
ENSG00000138449	SLC40A1	protein_coding	58.2083	-0.73198	0.564425	0.0129785	0.0606778
ENSG00000198399	ITSN2	protein_coding	1944.4	-0.73122	0.268785	0.000782276	0.00621256
ENSG00000184939	ZFP90	protein_coding	640.79	-0.730376	0.45116	0.00872228	0.0445141
ENSG00000100325	ASCC2	protein_coding	976.67	-0.729614	0.352185	0.00396307	0.0237047
ENSG00000115504	EHBP1	protein_coding	1039.26	-0.728109	0.254736	0.000539956	0.00461999
ENSG00000166471	TMEM41B	protein_coding	366.156	-0.728044	0.209298	7.03714e-05	0.000795444
ENSG00000110723	EXPH5	protein_coding	216.79	-0.728043	0.373035	0.00508284	0.0289466
ENSG00000173530	TNFRSF10D	protein_coding	862.882	-0.727988	0.188564	1.62325e-05	0.000223684
ENSG00000108669	CYTH1	protein_coding	5784.45	-0.727942	0.0603633	3.14714e-34	9.89742e-32
ENSG00000196205	EEF1A1P5	processed_pseudogene	336.225	-0.726712	0.30904	0.0021072	0.0141601
ENSG00000164236	ANKRD33B	protein_coding	1900.06	-0.726441	0.108505	3.61467e-12	1.82046e-10
ENSG00000114573	ATP6V1A	protein_coding	1067.56	-0.726221	0.15011	2.00679e-07	4.61791e-06
ENSG00000176454	LPCAT4	protein_coding	1023.66	-0.722478	0.162671	1.3297e-06	2.5464e-05
ENSG00000257315	ZBED6	protein_coding	547.242	-0.722439	0.260231	0.000702317	0.00568604
ENSG00000157224	CLDN12	protein_coding	337.768	-0.721626	0.210195	8.41056e-05	0.000926995
ENSG00000138642	HERC6	protein_coding	78.8582	-0.721421	0.537948	0.01279	0.0599552
ENSG00000116830	TTF2	protein_coding	2537.92	-0.720452	0.107828	3.79793e-12	1.89923e-10
ENSG00000164985	PSIP1	protein_coding	5663.16	-0.718136	0.123375	9.31654e-10	3.30445e-08
ENSG00000126858	RHOT1	protein_coding	530.752	-0.718124	0.198872	4.3871e-05	0.000531106
ENSG00000118596	SLC16A7	protein_coding	295.982	-0.715955	0.445384	0.00931929	0.0470352
ENSG00000058063	ATP11B	protein_coding	1616.26	-0.713054	0.155907	7.62738e-07	1.54424e-05
ENSG00000100055	CYTH4	protein_coding	195.388	-0.712835	0.36089	0.00507267	0.0289162
ENSG00000136052	SLC41A2	protein_coding	102.984	-0.71249	0.387567	0.00655036	0.035234
ENSG00000131791	PRKAB2	protein_coding	536.401	-0.712106	0.18084	1.27467e-05	0.00018148
ENSG00000164211	STARD4	protein_coding	3006.26	-0.711197	0.10455	1.7136e-12	9.2915e-11
ENSG00000158458	NRG2	protein_coding	376.747	-0.710922	0.244542	0.000488295	0.00427621
ENSG00000206468	UBD	protein_coding	86.0523	-0.709325	0.613987	0.0150913	0.0683869
ENSG00000173611	SCAI	protein_coding	298.27	-0.709174	0.251653	0.000642266	0.00531852
ENSG00000125733	TRIP10	protein_coding	946.866	-0.708731	0.124467	2.01607e-09	6.65069e-08
ENSG00000101752	MIB1	protein_coding	1190	-0.708514	0.1893	2.72022e-05	0.000349969
ENSG00000076382	SPAG5	protein_coding	1456.83	-0.707763	0.146321	2.08574e-07	4.74557e-06
ENSG00000059588	TARBP1	protein_coding	1614.1	-0.707653	0.113484	6.77103e-11	2.85189e-09
ENSG00000188157	AGRN	protein_coding	1740.03	-0.707396	0.28555	0.00160349	0.0112316
ENSG00000137478	FCHSD2	protein_coding	1179.39	-0.706844	0.185054	2.00853e-05	0.000269685
ENSG00000181264	TLCD5	protein_coding	470.684	-0.706599	0.20171	6.88632e-05	0.000780891
ENSG00000128271	ADORA2A	protein_coding	706.051	-0.705743	0.136994	4.15757e-08	1.10183e-06
ENSG00000171223	JUNB	protein_coding	1536.2	-0.704441	0.105273	3.74021e-12	1.877e-10
ENSG00000163947	ARHGEF3	protein_coding	889.905	-0.704027	0.199654	6.20709e-05	0.000715331
ENSG00000143545	RAB13	protein_coding	146.121	-0.702612	0.306416	0.00263979	0.0169734
ENSG00000110400	NECTIN1	protein_coding	1187.01	-0.702306	0.130708	1.26599e-08	3.66386e-07
ENSG00000114480	GBE1	protein_coding	1376.55	-0.702196	0.123661	2.25354e-09	7.39955e-08
ENSG00000121749	TBC1D15	protein_coding	610.293	-0.701156	0.170449	6.09022e-06	9.5553e-05
ENSG00000164402	SEPTIN8	protein_coding	1720.81	-0.701016	0.0942315	1.73346e-14	1.25163e-12
ENSG00000257093	DENND11	protein_coding	1637.15	-0.700802	0.104943	3.97512e-12	1.96014e-10
ENSG00000163527	STT3B	protein_coding	4032.2	-0.700202	0.0783712	7.10794e-20	8.98139e-18
ENSG00000240356	RPL23AP7	transcribed_processed_pseudogene	232.088	-0.699253	0.260942	0.000985491	0.00749821
ENSG00000124429	POF1B	protein_coding	631.816	-0.697584	0.151109	6.24661e-07	1.27934e-05
ENSG00000118482	PHF3	protein_coding	1260.43	-0.696873	0.128584	9.9818e-09	2.96148e-07
ENSG00000008311	AASS	protein_coding	226.134	-0.696398	0.250248	0.00074031	0.00592583
ENSG00000138061	CYP1B1	protein_coding	197.618	-0.695232	0.296987	0.0023978	0.0156882
ENSG00000116815	CD58	protein_coding	956.056	-0.694337	0.138814	9.29113e-08	2.29473e-06
ENSG00000047648	ARHGAP6	protein_coding	296.052	-0.693185	0.21303	0.000167051	0.00169713
ENSG00000148516	ZEB1	protein_coding	971.538	-0.692467	0.159171	2.20074e-06	3.9609e-05
ENSG00000169131	ZNF354A	protein_coding	314.542	-0.692216	0.238094	0.000512078	0.0044378
ENSG00000114933	INO80D	protein_coding	263.64	-0.69117	0.222178	0.000272241	0.0025771
ENSG00000011638	LDAF1	protein_coding	404.777	-0.690823	0.224495	0.000302241	0.00281959
ENSG00000145911	N4BP3	protein_coding	467.066	-0.690027	0.220865	0.000260065	0.0024851
ENSG00000168137	SETD5	protein_coding	2810.07	-0.688175	0.16909	7.58684e-06	0.000115575
ENSG00000123607	TTC21B	protein_coding	428.1	-0.687268	0.314169	0.00347963	0.021401
ENSG00000139324	TMTC3	protein_coding	115.208	-0.686375	0.46135	0.0120343	0.0573066
ENSG00000092964	DPYSL2	protein_coding	1960.45	-0.685999	0.101522	2.46522e-12	1.31652e-10
ENSG00000100731	PCNX1	protein_coding	1231.09	-0.684395	0.15233	1.17255e-06	2.26383e-05
ENSG00000115295	CLIP4	protein_coding	645.87	-0.68383	0.172253	1.23301e-05	0.000176436
ENSG00000117115	PADI2	protein_coding	3057.19	-0.683539	0.0737899	3.60613e-21	5.1034e-19
ENSG00000162733	DDR2	protein_coding	691.965	-0.682282	0.159409	3.02401e-06	5.23816e-05
ENSG00000066056	TIE1	protein_coding	86.6159	-0.6822	0.435846	0.0110972	0.0539126
ENSG00000169855	ROBO1	protein_coding	1041.74	-0.682067	0.225346	0.00035935	0.00326204
ENSG00000196730	DAPK1	protein_coding	1419.92	-0.681276	0.23882	0.000617087	0.00516961
ENSG00000198171	DDRGK1	protein_coding	675.508	-0.681043	0.165217	6.13205e-06	9.59965e-05
ENSG00000128881	TTBK2	protein_coding	317.089	-0.680058	0.229895	0.000456765	0.00403001
ENSG00000086619	ERO1B	protein_coding	486.791	-0.679776	0.349932	0.00593428	0.0327542
ENSG00000171467	ZNF318	protein_coding	489.187	-0.679544	0.16087	3.96367e-06	6.59151e-05
ENSG00000163874	ZC3H12A	protein_coding	261.391	-0.679434	0.266917	0.0015507	0.0109399
ENSG00000114120	SLC25A36	protein_coding	2054.03	-0.679422	0.110116	1.22316e-10	4.94321e-09
ENSG00000127481	UBR4	protein_coding	3288.88	-0.679243	0.0927285	3.75523e-14	2.56734e-12
ENSG00000213462	ERV3-1	protein_coding	130.343	-0.678707	0.421069	0.0104472	0.0514078
ENSG00000181192	DHTKD1	protein_coding	1164.92	-0.6785	0.113087	3.49618e-10	1.32649e-08
ENSG00000165185	KIAA1958	protein_coding	268.303	-0.678344	0.240315	0.000697127	0.00566346
ENSG00000185049	NELFA	protein_coding	655.739	-0.678321	0.172909	1.42009e-05	0.000199574
ENSG00000153207	AHCTF1	protein_coding	1276.38	-0.678248	0.109326	9.77082e-11	4.04318e-09
ENSG00000197429	IPP	protein_coding	149.27	-0.677462	0.483028	0.0141321	0.0648291
ENSG00000138764	CCNG2	protein_coding	330.349	-0.677418	0.309585	0.00357284	0.0218698
ENSG00000100614	PPM1A	protein_coding	2536.94	-0.677158	0.103836	1.24445e-11	5.62668e-10
ENSG00000152409	JMY	protein_coding	546.198	-0.677108	0.298819	0.00294552	0.0185845
ENSG00000073060	SCARB1	protein_coding	4752.45	-0.676746	0.0713244	4.35411e-22	6.55525e-20
ENSG00000111801	BTN3A3	protein_coding	567.734	-0.67654	0.175065	1.83245e-05	0.000249213
ENSG00000123836	PFKFB2	protein_coding	153.475	-0.676495	0.374666	0.007708	0.0402601
ENSG00000180488	MIGA1	protein_coding	197.433	-0.675284	0.281011	0.00217593	0.0145307
ENSG00000156171	DRAM2	protein_coding	662.557	-0.67477	0.159937	3.81148e-06	6.40618e-05
ENSG00000102882	MAPK3	protein_coding	642.654	-0.674407	0.209565	0.000199251	0.00198209
ENSG00000115109	EPB41L5	protein_coding	339.452	-0.674237	0.205363	0.000158754	0.00162333
ENSG00000185442	FAM174B	protein_coding	1020.77	-0.673357	0.152722	1.75055e-06	3.264e-05
ENSG00000180611	MB21D2	protein_coding	282.288	-0.673212	0.215905	0.000279005	0.00262706
ENSG00000104312	RIPK2	protein_coding	576.73	-0.672539	0.172153	1.55671e-05	0.000216198
ENSG00000225553	PHF1	protein_coding	190.458	-0.672198	0.331365	0.00516319	0.0293216
ENSG00000160305	DIP2A	protein_coding	839.074	-0.67203	0.15394	2.26571e-06	4.05364e-05
ENSG00000206493	HLA-E	protein_coding	4815.97	-0.671553	0.0812327	2.4085e-17	2.36702e-15
ENSG00000167674	HDGFL2	protein_coding	1133.17	-0.671065	0.269798	0.00179873	0.0123631
ENSG00000168405	CMAHP	transcribed_unitary_pseudogene	174.183	-0.671031	0.293034	0.00290894	0.0184029
ENSG00000137871	ZNF280D	protein_coding	138.24	-0.670227	0.519548	0.0154956	0.0697945
ENSG00000204160	ZDHHC18	protein_coding	1141.93	-0.669935	0.159918	4.64217e-06	7.53314e-05
ENSG00000100612	DHRS7	protein_coding	1215.43	-0.668963	0.113842	7.46924e-10	2.68286e-08
ENSG00000096433	ITPR3	protein_coding	1811.71	-0.668383	0.0966539	8.65368e-13	4.97833e-11
ENSG00000103365	GGA2	protein_coding	2453.81	-0.66829	0.0929633	1.23211e-13	7.92584e-12
ENSG00000117000	RLF	protein_coding	410.671	-0.667734	0.194086	9.30151e-05	0.00101414
ENSG00000109667	SLC2A9	protein_coding	36.1642	-0.667538	0.713515	0.0185784	0.0798669
ENSG00000010278	CD9	protein_coding	138.55	-0.667511	0.335814	0.00566241	0.0315241
ENSG00000107742	SPOCK2	protein_coding	36.5915	-0.666491	0.723366	0.0187949	0.0806259
ENSG00000068097	HEATR6	protein_coding	238.962	-0.666394	0.245275	0.000972832	0.00741385
ENSG00000166347	CYB5A	protein_coding	488.597	-0.666281	0.163784	7.94259e-06	0.000120864
ENSG00000140521	POLG	protein_coding	1248.28	-0.666138	0.184749	5.08789e-05	0.000601116
ENSG00000175893	ZDHHC21	protein_coding	403.199	-0.665983	0.240972	0.000848806	0.00664765
ENSG00000148908	RGS10	protein_coding	1037.04	-0.665448	0.212909	0.000276128	0.00260865
ENSG00000135931	ARMC9	protein_coding	348.426	-0.664726	0.255821	0.00134894	0.00976981
ENSG00000128016	ZFP36	protein_coding	442.609	-0.664235	0.197357	0.000123707	0.00129729
ENSG00000197860	SGTB	protein_coding	223.903	-0.663456	0.395365	0.00992944	0.0494272
ENSG00000135837	CEP350	protein_coding	822.559	-0.663025	0.240569	0.000866869	0.00675547
ENSG00000114331	ACAP2	protein_coding	882.427	-0.662594	0.154782	3.23686e-06	5.55923e-05
ENSG00000204272	NBDY	protein_coding	468.867	-0.662546	0.184092	5.27121e-05	0.000621134
ENSG00000111450	STX2	protein_coding	309.378	-0.661978	0.225862	0.000520027	0.00448906
ENSG00000204899	MZT1	protein_coding	634.404	-0.661907	0.15459	3.21459e-06	5.53441e-05
ENSG00000122490	SLC66A2	protein_coding	941.704	-0.661802	0.185805	6.08618e-05	0.000702542
ENSG00000121989	ACVR2A	protein_coding	102.326	-0.66164	0.361085	0.00774835	0.0404032
ENSG00000197119	SLC25A29	protein_coding	915.778	-0.661603	0.167443	1.34773e-05	0.000190349
ENSG00000225830	ERCC6	protein_coding	429.547	-0.661521	0.275808	0.00228626	0.0151626
ENSG00000170949	ZNF160	protein_coding	398.212	-0.661453	0.1946	0.000110274	0.00117692
ENSG00000082074	FYB1	protein_coding	791.441	-0.661411	0.189398	7.86022e-05	0.000875888
ENSG00000163807	KIAA1143	protein_coding	588.813	-0.661401	0.350415	0.00696783	0.0370989
ENSG00000168172	HOOK3	protein_coding	817.871	-0.661269	0.324679	0.00517886	0.029387
ENSG00000182749	PAQR7	protein_coding	162.105	-0.660922	0.297297	0.00350238	0.0215222
ENSG00000136158	SPRY2	protein_coding	294.155	-0.660468	0.236715	0.000798819	0.00631911
ENSG00000162433	AK4	protein_coding	1811.34	-0.660311	0.110261	4.76369e-10	1.76944e-08
ENSG00000169220	RGS14	protein_coding	987.911	-0.66013	0.136521	2.43808e-07	5.45083e-06
ENSG00000008294	SPAG9	protein_coding	1137.81	-0.659144	0.154705	3.52442e-06	5.98771e-05
ENSG00000177119	ANO6	protein_coding	1366.62	-0.658628	0.123117	1.61127e-08	4.53334e-07
ENSG00000127990	SGCE	protein_coding	261.94	-0.658467	0.224206	0.00051565	0.00446056
ENSG00000143390	RFX5	protein_coding	2420.4	-0.657709	0.106385	1.1782e-10	4.81572e-09
ENSG00000086300	SNX10	protein_coding	524.525	-0.657675	0.170495	1.95852e-05	0.000263972
ENSG00000147168	IL2RG	protein_coding	1952.86	-0.656009	0.12579	3.3587e-08	9.00232e-07
ENSG00000164327	RICTOR	protein_coding	630.46	-0.654343	0.170616	1.97082e-05	0.000265376
ENSG00000105717	PBX4	protein_coding	166.362	-0.653525	0.288352	0.00324078	0.0201332
ENSG00000153214	TMEM87B	protein_coding	388.07	-0.653247	0.206913	0.000259599	0.00248233
ENSG00000212866	HSPA1B	protein_coding	401.371	-0.652967	0.288731	0.00325161	0.0201917
ENSG00000182903	ZNF721	protein_coding	492.28	-0.652409	0.168001	1.7917e-05	0.000244515
ENSG00000160216	AGPAT3	protein_coding	2500.81	-0.652378	0.10857	3.4666e-10	1.3188e-08
ENSG00000157191	NECAP2	protein_coding	1101.75	-0.651695	0.115454	3.15214e-09	1.01615e-07
ENSG00000187109	NAP1L1	protein_coding	13916.4	-0.651593	0.0491607	1.05562e-40	5.97564e-38
ENSG00000066084	DIP2B	protein_coding	846.812	-0.6515	0.154524	4.50192e-06	7.35695e-05
ENSG00000136842	TMOD1	protein_coding	1544.65	-0.650825	0.100117	1.51698e-11	6.79378e-10
ENSG00000290838	NCF1B	lncRNA	350.773	-0.650473	0.296995	0.00387253	0.0232516
ENSG00000164828	SUN1	protein_coding	1724.18	-0.649895	0.108032	2.68232e-10	1.04e-08
ENSG00000157193	LRP8	protein_coding	920.437	-0.649428	0.156935	6.2705e-06	9.78392e-05
ENSG00000137497	NUMA1	protein_coding	3994.16	-0.649241	0.217073	0.000435481	0.0038639
ENSG00000237022	HLA-C	protein_coding	618.732	-0.649039	0.176442	3.63263e-05	0.000452943
ENSG00000165097	KDM1B	protein_coding	241.876	-0.648729	0.421218	0.0125374	0.0591153
ENSG00000278458	KANSL1	protein_coding	468.98	-0.648304	0.230636	0.000772947	0.00615562
ENSG00000177463	NR2C2	protein_coding	883.591	-0.64793	0.149632	2.69005e-06	4.72328e-05
ENSG00000167562	ZNF701	protein_coding	120.916	-0.647901	0.348887	0.0077624	0.0404319
ENSG00000125148	MT2A	protein_coding	216.128	-0.647529	0.248037	0.00137784	0.00994347
ENSG00000007168	PAFAH1B1	protein_coding	1522.6	-0.647138	0.147863	2.15075e-06	3.88727e-05
ENSG00000171105	INSR	protein_coding	4631.41	-0.64589	0.0904482	1.81781e-13	1.14336e-11
ENSG00000274229	SOCS7	protein_coding	208.01	-0.644542	0.546989	0.0181776	0.0787657
ENSG00000166233	ARIH1	protein_coding	1389.09	-0.643874	0.109424	7.69019e-10	2.74827e-08
ENSG00000152495	CAMK4	protein_coding	1540.29	-0.643342	0.254466	0.00172205	0.0119639
ENSG00000244270	RPL32P29	processed_pseudogene	138.896	-0.642984	0.316237	0.00559557	0.0312504
ENSG00000273936	TNFRSF14	protein_coding	2139.85	-0.642077	0.0879353	6.3091e-14	4.15285e-12
ENSG00000135838	NPL	protein_coding	110.739	-0.641923	0.445541	0.0146171	0.0666649
ENSG00000174500	GCSAM	protein_coding	6035.34	-0.641808	0.0602722	2.98113e-27	6.59203e-25
ENSG00000187555	USP7	protein_coding	2912.96	-0.641762	0.159305	1.07038e-05	0.000155365
ENSG00000081665	ZNF506	protein_coding	192.3	-0.641758	0.255799	0.00183872	0.0126073
ENSG00000187605	TET3	protein_coding	997.713	-0.641663	0.161068	1.20956e-05	0.000173431
ENSG00000125089	SH3TC1	protein_coding	1066.56	-0.641307	0.202809	0.000267353	0.00254615
ENSG00000176208	ATAD5	protein_coding	464.664	-0.640679	0.182201	7.38658e-05	0.000828984
ENSG00000214063	TSPAN4	protein_coding	239.524	-0.639829	0.278269	0.00309792	0.0193477
ENSG00000172671	ZFAND4	protein_coding	165.732	-0.639661	0.316672	0.00578855	0.0321505
ENSG00000124406	ATP8A1	protein_coding	2315.6	-0.638008	0.153687	6.13087e-06	9.59965e-05
ENSG00000048471	SNX29	protein_coding	2446.37	-0.637824	0.0842706	1.35268e-14	9.86756e-13
ENSG00000119640	ACYP1	protein_coding	201.901	-0.637045	0.264858	0.00242241	0.0157982
ENSG00000186350	RXRA	protein_coding	416.256	-0.637009	0.261139	0.00222162	0.0148024
ENSG00000167972	ABCA3	protein_coding	2093.5	-0.636886	0.0984597	1.93305e-11	8.57572e-10
ENSG00000105464	GRIN2D	protein_coding	66.044	-0.636337	0.458356	0.015976	0.0713899
ENSG00000206237	HLA-DQB1	protein_coding	758.874	-0.634024	0.160188	1.39666e-05	0.000196672
ENSG00000070669	ASNS	protein_coding	750.125	-0.633599	0.158985	1.24267e-05	0.000177348
ENSG00000091592	NLRP1	protein_coding	1409.66	-0.632703	0.125439	8.93028e-08	2.21828e-06
ENSG00000080802	CNOT4	protein_coding	352.826	-0.632081	0.208359	0.000411324	0.00367027
ENSG00000169093	ASMTL	protein_coding	1513.04	-0.629677	0.104873	3.84032e-10	1.44928e-08
ENSG00000141279	NPEPPS	protein_coding	2169.51	-0.629348	0.101027	9.40098e-11	3.90155e-09
ENSG00000168234	TTC39C	protein_coding	565.543	-0.629034	0.177288	6.7156e-05	0.000765827
ENSG00000178761	FAM219B	protein_coding	728.575	-0.628663	0.428719	0.0147113	0.0669868
ENSG00000071282	LMCD1	protein_coding	188.323	-0.628489	0.305957	0.00555837	0.0310917
ENSG00000142303	ADAMTS10	protein_coding	267.685	-0.627792	0.223841	0.000843322	0.00661202
ENSG00000082213	C5orf22	protein_coding	571.903	-0.627395	0.178446	9.74038e-05	0.00105642
ENSG00000155099	PIP4P2	protein_coding	261.494	-0.627204	0.246655	0.00175936	0.0121634
ENSG00000204186	ZDBF2	protein_coding	1408.03	-0.626596	0.122108	5.70157e-08	1.45911e-06
ENSG00000052841	TTC17	protein_coding	1242.93	-0.626378	0.149401	5.09418e-06	8.14608e-05
ENSG00000127328	RAB3IP	protein_coding	355.687	-0.626101	0.256914	0.00230319	0.0152526
ENSG00000147526	TACC1	protein_coding	4174.56	-0.625964	0.0977086	3.02397e-11	1.31677e-09
ENSG00000160218	TRAPPC10	protein_coding	1153.7	-0.625731	0.230419	0.00116848	0.0087309
ENSG00000144199	FAHD2B	protein_coding	325.335	-0.625726	0.207664	0.000457916	0.00403765
ENSG00000112715	VEGFA	protein_coding	1076.14	-0.625232	0.119366	3.25544e-08	8.74213e-07
ENSG00000114742	WDR48	protein_coding	749.84	-0.62483	0.183222	0.000117045	0.00123614
ENSG00000100934	SEC23A	protein_coding	917.126	-0.623528	0.126135	1.53096e-07	3.63526e-06
ENSG00000075303	SLC25A40	protein_coding	865.416	-0.621557	0.168242	4.29016e-05	0.000521153
ENSG00000156515	HK1	protein_coding	1410.93	-0.621051	0.146082	4.12965e-06	6.81947e-05
ENSG00000164754	RAD21	protein_coding	6317.02	-0.620275	0.0688317	4.32484e-20	5.56411e-18
ENSG00000049089	COL9A2	protein_coding	1596.66	-0.619836	0.152653	9.33921e-06	0.000139028
ENSG00000053254	FOXN3	protein_coding	1705.99	-0.619761	0.101212	1.88991e-10	7.42946e-09
ENSG00000175066	GK5	protein_coding	341.077	-0.61951	0.214228	0.000665037	0.00547186
ENSG00000227051	C14orf132	protein_coding	1571.19	-0.619498	0.143004	2.90042e-06	5.0426e-05
ENSG00000143155	TIPRL	protein_coding	710.711	-0.617973	0.178926	9.94796e-05	0.00107465
ENSG00000135605	TEC	protein_coding	741.26	-0.617731	0.1903	0.000211854	0.0020835
ENSG00000101751	POLI	protein_coding	333.895	-0.617457	0.212451	0.00063843	0.00529295
ENSG00000110427	KIAA1549L	protein_coding	92.8313	-0.616598	0.396595	0.0139357	0.064105
ENSG00000130150	MOSPD2	protein_coding	228.261	-0.615871	0.255506	0.00256411	0.0165847
ENSG00000168610	STAT3	protein_coding	1526.37	-0.615142	0.169262	5.30523e-05	0.000624623
ENSG00000125247	TMTC4	protein_coding	340.739	-0.615021	0.208881	0.00057429	0.00488403
ENSG00000186073	CDIN1	protein_coding	247.61	-0.614904	0.340068	0.00935079	0.0471605
ENSG00000183426	NPIPA1	protein_coding	1001.62	-0.614508	0.172089	6.7385e-05	0.00076782
ENSG00000105516	DBP	protein_coding	146.068	-0.613377	0.319154	0.00765814	0.0400362
ENSG00000274047	SYNRG	protein_coding	436.858	-0.612924	0.251272	0.00238639	0.0156498
ENSG00000157680	DGKI	protein_coding	328.129	-0.612797	0.210386	0.000632136	0.00525925
ENSG00000145730	PAM	protein_coding	798.971	-0.612561	0.153685	1.3301e-05	0.000188803
ENSG00000115827	DCAF17	protein_coding	638.688	-0.612057	0.247339	0.00219481	0.0146376
ENSG00000176623	RMDN1	protein_coding	695.371	-0.611369	0.140157	2.58803e-06	4.56681e-05
ENSG00000171262	FAM98B	protein_coding	999.977	-0.611	0.289235	0.00544157	0.0306321
ENSG00000229428	HLA-U	unprocessed_pseudogene	107.41	-0.610916	0.352351	0.0108668	0.0529934
ENSG00000084070	SMAP2	protein_coding	3372.44	-0.610708	0.0957051	3.71524e-11	1.59812e-09
ENSG00000226260	HLA-DRA	protein_coding	5718.72	-0.610682	0.0695963	3.0181e-19	3.65062e-17
ENSG00000181804	SLC9A9	protein_coding	163.557	-0.610489	0.277408	0.00431241	0.0253339
ENSG00000135924	DNAJB2	protein_coding	561.351	-0.608562	0.157294	2.15824e-05	0.000287333
ENSG00000175455	CCDC14	protein_coding	1682.35	-0.608559	0.114969	2.51486e-08	6.8707e-07
ENSG00000134343	ANO3	protein_coding	351.819	-0.607909	0.207315	0.000609592	0.00512804
ENSG00000101846	STS	protein_coding	498.252	-0.607622	0.163955	4.1395e-05	0.000505019
ENSG00000204116	CHIC1	protein_coding	161.494	-0.607336	0.323826	0.00858468	0.0439705
ENSG00000163082	SGPP2	protein_coding	810.122	-0.607303	0.135345	1.47643e-06	2.79712e-05
ENSG00000182134	TDRKH	protein_coding	175.593	-0.606978	0.30758	0.0070896	0.0376057
ENSG00000105926	PALS2	protein_coding	522.523	-0.606872	0.545693	0.0214084	0.0888482
ENSG00000076826	CAMSAP3	protein_coding	113.618	-0.606117	0.583214	0.0222586	0.0913592
ENSG00000107960	STN1	protein_coding	299.359	-0.6057	0.209295	0.000688762	0.00562091
ENSG00000124177	CHD6	protein_coding	1127.62	-0.604679	0.157567	2.45676e-05	0.000321331
ENSG00000006652	IFRD1	protein_coding	499.295	-0.60462	0.184503	0.000199543	0.0019831
ENSG00000171940	ZNF217	protein_coding	3726.84	-0.604398	0.0801635	1.03665e-14	7.60136e-13
ENSG00000151835	SACS	protein_coding	1251.02	-0.603676	0.121471	1.41014e-07	3.36531e-06
ENSG00000138495	COX17	protein_coding	634.721	-0.602268	0.157333	2.61555e-05	0.000338657
ENSG00000185246	PRPF39	protein_coding	854.617	-0.601202	0.177873	0.000140282	0.00145016
ENSG00000114757	PEX5L	protein_coding	65.6905	-0.600957	0.746914	0.0218017	0.0899731
ENSG00000050030	NEXMIF	protein_coding	483.867	-0.600882	0.215162	0.000948008	0.00725592
ENSG00000033867	SLC4A7	protein_coding	973.582	-0.600673	0.205137	0.000618454	0.00517279
ENSG00000143786	CNIH3	protein_coding	33.5238	-0.599951	1.14628	0.0157246	0.0705114
ENSG00000243156	MICAL3	protein_coding	1475.64	-0.599241	0.190023	0.000308765	0.00286722
ENSG00000237599	TAP2	protein_coding	819.076	-0.598634	0.229963	0.00174422	0.0120882
ENSG00000136111	TBC1D4	protein_coding	954.892	-0.597564	0.184536	0.000232318	0.00225498
ENSG00000124831	LRRFIP1	protein_coding	2056.16	-0.597422	0.102923	1.50751e-09	5.05551e-08
ENSG00000198743	SLC5A3	protein_coding	2838.83	-0.59583	0.125933	4.73988e-07	9.8356e-06
ENSG00000126216	TUBGCP3	protein_coding	838.557	-0.595254	0.136635	2.79924e-06	4.89072e-05
ENSG00000106012	IQCE	protein_coding	204.462	-0.595156	0.304435	0.00773689	0.0403752
ENSG00000135596	MICAL1	protein_coding	2053.83	-0.595103	0.144536	8.00108e-06	0.000121493
ENSG00000124191	TOX2	protein_coding	823.198	-0.594885	0.143498	6.88189e-06	0.000105977
ENSG00000120053	GOT1	protein_coding	690.387	-0.593273	0.172804	0.000119128	0.00125643
ENSG00000079335	CDC14A	protein_coding	99.5366	-0.593065	0.397205	0.0164121	0.0728785
ENSG00000137166	FOXP4	protein_coding	1397.13	-0.592986	0.101395	1.10245e-09	3.85231e-08
ENSG00000244257	PKD1P1	unprocessed_pseudogene	1155.47	-0.592338	0.160731	4.48103e-05	0.000539707
ENSG00000118200	CAMSAP2	protein_coding	795.69	-0.591682	0.172428	0.000124205	0.00130107
ENSG00000243749	TMEM35B	protein_coding	122.689	-0.591478	0.339378	0.0114321	0.0551611
ENSG00000180182	MED14	protein_coding	1421.72	-0.591151	0.158202	3.82733e-05	0.000473464
ENSG00000173209	AHSA2P	transcribed_unitary_pseudogene	2992.38	-0.591084	0.137932	3.91204e-06	6.521e-05
ENSG00000235844	HLA-DPA1	protein_coding	5470.69	-0.591046	0.0952985	1.19935e-10	4.87737e-09
ENSG00000165178	NCF1C	unprocessed_pseudogene	1886.9	-0.590451	0.106694	6.92424e-09	2.10735e-07
ENSG00000126883	NUP214	protein_coding	816.85	-0.59034	0.224242	0.00154613	0.0109186
ENSG00000110628	SLC22A18	protein_coding	80.0635	-0.590151	0.544224	0.0234683	0.0949736
ENSG00000114857	NKTR	protein_coding	2203.4	-0.589846	0.14009	5.41069e-06	8.59394e-05
ENSG00000114270	COL7A1	protein_coding	231.129	-0.589834	0.347481	0.0123668	0.0584796
ENSG00000162402	USP24	protein_coding	1002.41	-0.58959	0.196431	0.00051536	0.00446056
ENSG00000197930	ERO1A	protein_coding	1534.9	-0.589358	0.143807	8.74194e-06	0.000131055
ENSG00000156052	GNAQ	protein_coding	855.372	-0.58888	0.185956	0.000342396	0.00313428
ENSG00000155846	PPARGC1B	protein_coding	865.536	-0.588202	0.145911	1.17903e-05	0.000169569
ENSG00000056558	TRAF1	protein_coding	1775.61	-0.588089	0.137514	4.0678e-06	6.72518e-05
ENSG00000183054	RGPD6	protein_coding	332.487	-0.587993	0.579614	0.0235036	0.0950623
ENSG00000106100	NOD1	protein_coding	308.172	-0.587919	0.229546	0.00187924	0.0128416
ENSG00000065911	MTHFD2	protein_coding	2660.29	-0.587459	0.104213	3.96488e-09	1.24969e-07
ENSG00000144228	SPOPL	protein_coding	817.429	-0.58662	0.168224	0.000103746	0.00111397
ENSG00000051382	PIK3CB	protein_coding	345.385	-0.585997	0.234499	0.00225377	0.0150025
ENSG00000064547	LPAR2	protein_coding	285.758	-0.585882	0.220349	0.00147941	0.0105527
ENSG00000170145	SIK2	protein_coding	499.852	-0.585792	0.419816	0.0189094	0.0809457
ENSG00000100077	GRK3	protein_coding	855.101	-0.58572	0.14361	9.6872e-06	0.000143104
ENSG00000115365	LANCL1	protein_coding	1239.19	-0.583654	0.207251	0.000932617	0.00716312
ENSG00000133835	HSD17B4	protein_coding	1112	-0.583575	0.250905	0.00347646	0.0213908
ENSG00000117335	CD46	protein_coding	1995.65	-0.583086	0.109196	2.10461e-08	5.78339e-07
ENSG00000225691	HLA-C	protein_coding	3376.32	-0.582383	0.0813782	2.83061e-13	1.72667e-11
ENSG00000165650	PDZD8	protein_coding	552.25	-0.58148	0.2897	0.00721314	0.0380897
ENSG00000122203	KIAA1191	protein_coding	673.991	-0.580076	0.144864	1.34622e-05	0.000190349
ENSG00000117625	RCOR3	protein_coding	580.671	-0.579822	0.171401	0.000144036	0.00148355
ENSG00000104763	ASAH1	protein_coding	1498.51	-0.579761	0.177299	0.000220104	0.0021497
ENSG00000148690	FRA10AC1	protein_coding	365.601	-0.579732	0.42979	0.020116	0.0847521
ENSG00000154822	PLCL2	protein_coding	1865.49	-0.579688	0.108194	1.82602e-08	5.08698e-07
ENSG00000171729	TMEM51	protein_coding	126.665	-0.578946	0.392594	0.0177936	0.0778409
ENSG00000073331	ALPK1	protein_coding	837.335	-0.578927	0.204417	0.000898179	0.00695732
ENSG00000142784	WDTC1	protein_coding	1416.61	-0.578722	0.10717	1.57809e-08	4.4577e-07
ENSG00000169032	MAP2K1	protein_coding	1652.26	-0.57867	0.104936	8.07068e-09	2.43531e-07
ENSG00000274512	TBC1D3L	protein_coding	391.897	-0.578524	0.202226	0.000829863	0.00653908
ENSG00000172057	ORMDL3	protein_coding	1165.04	-0.578374	0.204839	0.000923915	0.00711733
ENSG00000108474	PIGL	protein_coding	405.331	-0.576926	0.174856	0.000201151	0.00199768
ENSG00000138411	HECW2	protein_coding	2352.55	-0.576841	0.145127	1.53999e-05	0.000214296
ENSG00000102144	PGK1	protein_coding	9042.13	-0.576775	0.178275	0.000271299	0.00257457
ENSG00000019169	MARCO	protein_coding	42.2806	-0.57639	0.604078	0.0254879	0.101066
ENSG00000082701	GSK3B	protein_coding	1090.65	-0.575364	0.13375	3.74409e-06	6.31541e-05
ENSG00000242265	PEG10	protein_coding	1100.46	-0.574924	0.122683	6.17858e-07	1.26908e-05
ENSG00000148019	CEP78	protein_coding	771.104	-0.574595	0.175701	0.000227331	0.00221182
ENSG00000091073	DTX2	protein_coding	410.137	-0.574383	0.246415	0.00363309	0.0221428
ENSG00000135148	TRAFD1	protein_coding	687.487	-0.573713	0.211669	0.00132167	0.00962158
ENSG00000162772	ATF3	protein_coding	308.227	-0.573693	0.233966	0.00265483	0.0170546
ENSG00000186174	BCL9L	protein_coding	414.957	-0.572503	0.19009	0.000531436	0.00455535
ENSG00000148200	NR6A1	protein_coding	246.734	-0.571902	0.28684	0.00770951	0.0402601
ENSG00000185551	NR2F2	protein_coding	1197.9	-0.571638	0.155128	4.95869e-05	0.00058971
ENSG00000115464	USP34	protein_coding	1744.4	-0.571622	0.193252	0.000634409	0.00527109
ENSG00000112218	GPR63	protein_coding	296.605	-0.571585	0.219424	0.00177901	0.0122754
ENSG00000184402	SS18L1	protein_coding	516.925	-0.571214	0.237225	0.00299082	0.0188199
ENSG00000116984	MTR	protein_coding	1284.72	-0.571095	0.133574	4.30497e-06	7.07594e-05
ENSG00000161939	RNASEK-C17orf49	protein_coding	271.767	-0.570153	0.388625	0.0184882	0.0795756
ENSG00000114796	KLHL24	protein_coding	800.474	-0.569942	0.281383	0.00719936	0.038071
ENSG00000154262	ABCA6	protein_coding	242.554	-0.569694	0.3931	0.0180289	0.0785005
ENSG00000076108	BAZ2A	protein_coding	2713.81	-0.569172	0.132917	4.19827e-06	6.91665e-05
ENSG00000198919	DZIP3	protein_coding	307.954	-0.568823	0.207175	0.00120197	0.00894411
ENSG00000168214	RBPJ	protein_coding	1461	-0.568394	0.0984549	1.85937e-09	6.16222e-08
ENSG00000163945	UVSSA	protein_coding	649.761	-0.567563	0.199671	0.00090589	0.00700274
ENSG00000043143	JADE2	protein_coding	1266.42	-0.567368	0.13896	9.73423e-06	0.000143499
ENSG00000135540	NHSL1	protein_coding	345.94	-0.567243	0.345093	0.0144819	0.0661709
ENSG00000163960	UBXN7	protein_coding	2014.73	-0.566658	0.216215	0.00172189	0.0119639
ENSG00000170915	PAQR8	protein_coding	665.893	-0.566265	0.267857	0.00594689	0.0327983
ENSG00000093183	SEC22C	protein_coding	598.344	-0.565093	0.183478	0.000436755	0.00387278
ENSG00000180914	OXTR	protein_coding	56.0463	-0.564684	0.626786	0.0260059	0.102633
ENSG00000054983	GALC	protein_coding	267.612	-0.564442	0.297294	0.00956186	0.0479686
ENSG00000111300	NAA25	protein_coding	843.696	-0.564423	0.136643	8.28327e-06	0.000125374
ENSG00000196705	ZNF431	protein_coding	333.638	-0.564382	0.297416	0.00957865	0.0480188
ENSG00000173273	TNKS	protein_coding	621.346	-0.564009	0.269195	0.00641587	0.0346423
ENSG00000066136	NFYC	protein_coding	862.922	-0.563568	0.203684	0.00114133	0.00854607
ENSG00000215784	FAM72D	protein_coding	191.899	-0.563522	0.337422	0.0142252	0.0651928
ENSG00000187900	OR5H7P	unprocessed_pseudogene	105.677	-0.56273	0.3623	0.0171503	0.0756346
ENSG00000103995	CEP152	protein_coding	671.166	-0.56259	0.16431	0.000132724	0.00137908
ENSG00000273749	CYFIP1	protein_coding	1782.36	-0.562402	0.134484	6.67444e-06	0.000103119
ENSG00000125249	RAP2A	protein_coding	1119.34	-0.562263	0.211365	0.00159354	0.0111753
ENSG00000198355	PIM3	protein_coding	1177.57	-0.561512	0.125128	1.68392e-06	3.1606e-05
ENSG00000004864	SLC25A13	protein_coding	255.329	-0.561511	0.422409	0.0224308	0.0918838
ENSG00000140743	CDR2	protein_coding	577.47	-0.561296	0.223823	0.00240401	0.0157143
ENSG00000011243	AKAP8L	protein_coding	1308.58	-0.560519	0.113861	2.05585e-07	4.70356e-06
ENSG00000054965	FAM168A	protein_coding	1098.72	-0.559713	0.13182	5.08486e-06	8.14038e-05
ENSG00000224566	CIAO2AP2	processed_pseudogene	74.6955	-0.559703	0.461874	0.025022	0.0996933
ENSG00000038382	TRIO	protein_coding	2037.31	-0.559075	0.144271	2.43795e-05	0.000319166
ENSG00000133121	STARD13	protein_coding	2263.81	-0.557801	0.113036	1.96005e-07	4.53258e-06
ENSG00000169607	CKAP2L	protein_coding	209.19	-0.557684	0.279531	0.00810814	0.0418172
ENSG00000100097	LGALS1	protein_coding	2850.51	-0.557158	0.0903753	1.66433e-10	6.61619e-09
ENSG00000186591	UBE2H	protein_coding	1850.8	-0.555019	0.125523	2.36374e-06	4.20776e-05
ENSG00000047932	GOPC	protein_coding	1047.62	-0.554941	0.134457	8.67379e-06	0.000130309
ENSG00000074603	DPP8	protein_coding	719.062	-0.554878	0.156386	8.88874e-05	0.000972881
ENSG00000025293	PHF20	protein_coding	1027.66	-0.553967	0.138227	1.44608e-05	0.000202765
ENSG00000033178	UBA6	protein_coding	1078.68	-0.55256	0.215939	0.00214966	0.0143975
ENSG00000105085	MED26	protein_coding	685.295	-0.552308	0.203145	0.00139102	0.0100182
ENSG00000197956	S100A6	protein_coding	147.425	-0.551588	0.320159	0.013787	0.0637211
ENSG00000157106	SMG1	protein_coding	2121.5	-0.551332	0.173366	0.000328337	0.00302712
ENSG00000073712	FERMT2	protein_coding	425.081	-0.551072	0.242135	0.00441956	0.0258774
ENSG00000167468	GPX4	protein_coding	2138.51	-0.548855	0.116449	6.36305e-07	1.3013e-05
ENSG00000085433	WDR47	protein_coding	227.542	-0.548505	0.32982	0.0152554	0.0689979
ENSG00000062524	LTK	protein_coding	403.89	-0.547977	0.17426	0.000379166	0.00341128
ENSG00000224103	HLA-DPA1	protein_coding	995.81	-0.547768	0.16056	0.000145966	0.00150125
ENSG00000165983	PTER	protein_coding	529.266	-0.547367	0.15309	8.1275e-05	0.000901579
ENSG00000133789	SWAP70	protein_coding	534.848	-0.547195	0.163138	0.000179444	0.00180875
ENSG00000121741	ZMYM2	protein_coding	1362.75	-0.546306	0.172675	0.000351491	0.00320509
ENSG00000196535	MYO18A	protein_coding	1726.62	-0.54582	0.23064	0.0036062	0.0220246
ENSG00000081154	PCNP	protein_coding	1421.18	-0.545513	0.145187	3.77201e-05	0.000467848
ENSG00000084207	GSTP1	protein_coding	6720.2	-0.54532	0.0928008	1.05793e-09	3.70589e-08
ENSG00000240230	COX19	protein_coding	310.166	-0.543846	0.216984	0.00255384	0.0165303
ENSG00000184897	H1-10	protein_coding	1383.66	-0.543656	0.135684	1.46878e-05	0.000205397
ENSG00000198420	TCAF1	protein_coding	785.209	-0.543651	0.208126	0.00190573	0.0129913
ENSG00000101417	PXMP4	protein_coding	96.1214	-0.543461	0.37854	0.0214947	0.0890234
ENSG00000188610	FAM72B	protein_coding	184.513	-0.543429	0.322184	0.0149671	0.0679762
ENSG00000105514	RAB3D	protein_coding	409.784	-0.542816	0.187363	0.000840402	0.00659644
ENSG00000151012	SLC7A11	protein_coding	305.3	-0.54279	0.306859	0.0131451	0.0613116
ENSG00000105808	RASA4	protein_coding	714.941	-0.541973	0.165469	0.000244888	0.00236241
ENSG00000105655	ISYNA1	protein_coding	53.7921	-0.541536	0.689631	0.0264092	0.103702
ENSG00000114316	USP4	protein_coding	1338.21	-0.541287	0.126549	4.71939e-06	7.63301e-05
ENSG00000230463	HLA-DRB3	protein_coding	200.713	-0.541046	0.251985	0.00621127	0.0338956
ENSG00000228913	UBD	protein_coding	338.047	-0.540453	0.232287	0.00409573	0.0243746
ENSG00000196850	PPTC7	protein_coding	1875.28	-0.540371	0.0965847	5.36113e-09	1.64579e-07
ENSG00000168884	TNIP2	protein_coding	632.819	-0.540143	0.157346	0.000141135	0.00145685
ENSG00000116791	CRYZ	protein_coding	791.5	-0.539918	0.154024	0.000108643	0.00116127
ENSG00000164221	CCDC112	protein_coding	18.3763	-0.539619	1.54961	0.00927238	0.046882
ENSG00000165997	ARL5B	protein_coding	730.095	-0.539296	0.143405	4.13151e-05	0.000504479
ENSG00000020633	RUNX3	protein_coding	4519.32	-0.539248	0.107718	1.57484e-07	3.72694e-06
ENSG00000233841	HLA-C	protein_coding	5617.73	-0.538911	0.0745958	1.33619e-13	8.55643e-12
ENSG00000127152	BCL11B	protein_coding	285.389	-0.538766	0.217445	0.00280414	0.0178597
ENSG00000276234	TADA2A	protein_coding	285.397	-0.538489	0.226688	0.0036564	0.0222274
ENSG00000168795	ZBTB5	protein_coding	501.297	-0.537902	0.170628	0.000377201	0.00339874
ENSG00000123728	RAP2C	protein_coding	723.903	-0.536663	0.191475	0.00120207	0.00894411
ENSG00000080854	IGSF9B	protein_coding	77.4628	-0.53661	0.601278	0.0290837	0.111583
ENSG00000160050	CCDC28B	protein_coding	684.236	-0.535907	0.143946	4.78523e-05	0.000572932
ENSG00000157259	GATAD1	protein_coding	905.708	-0.535122	0.148808	7.90355e-05	0.000880024
ENSG00000176148	TCP11L1	protein_coding	188.036	-0.535102	0.278472	0.0102379	0.0506067
ENSG00000043462	LCP2	protein_coding	213.452	-0.534477	0.28233	0.0107925	0.0527038
ENSG00000141580	WDR45B	protein_coding	774.04	-0.534418	0.317235	0.0154016	0.0695087
ENSG00000088808	PPP1R13B	protein_coding	386.718	-0.533425	0.214874	0.00281524	0.0178981
ENSG00000067992	PDK3	protein_coding	751.222	-0.532055	0.178729	0.000801583	0.00633743
ENSG00000068366	ACSL4	protein_coding	800.054	-0.531843	0.139494	3.49562e-05	0.000437401
ENSG00000111647	BLTP3B	protein_coding	276.863	-0.531754	0.22957	0.00432747	0.0254117
ENSG00000165637	VDAC2	protein_coding	2909.94	-0.531064	0.101049	5.73109e-08	1.46401e-06
ENSG00000173726	TOMM20	protein_coding	2799.48	-0.530261	0.0965234	1.05185e-08	3.10392e-07
ENSG00000165392	WRN	protein_coding	817.306	-0.530047	0.156493	0.000171044	0.00173355
ENSG00000168404	MLKL	protein_coding	141.903	-0.529686	0.331797	0.0183417	0.0792342
ENSG00000116514	RNF19B	protein_coding	707.27	-0.529343	0.13956	3.7471e-05	0.000465575
ENSG00000183891	TTC32	protein_coding	158.271	-0.528918	0.313402	0.0159861	0.0714128
ENSG00000124772	CPNE5	protein_coding	156.814	-0.528795	0.310672	0.0155622	0.0699917
ENSG00000116874	WARS2	protein_coding	198.267	-0.528426	0.357223	0.0216159	0.0893947
ENSG00000105953	OGDH	protein_coding	1388.05	-0.527465	0.114125	9.85239e-07	1.93654e-05
ENSG00000153827	TRIP12	protein_coding	3025.26	-0.527258	0.135486	2.53865e-05	0.00033082
ENSG00000125814	NAPB	protein_coding	363.397	-0.526557	0.186718	0.00112181	0.00842668
ENSG00000106603	COA1	protein_coding	1254.5	-0.526391	0.137374	3.18956e-05	0.000404107
ENSG00000196417	ZNF765	protein_coding	229.213	-0.526093	0.280878	0.0115723	0.055629
ENSG00000281385	AP2A2	protein_coding	232.928	-0.526032	0.426579	0.0281443	0.108824
ENSG00000107020	PLGRKT	protein_coding	217.426	-0.525374	0.282661	0.0119507	0.0571182
ENSG00000100330	MTMR3	protein_coding	674.764	-0.525348	0.183792	0.00100949	0.00767539
ENSG00000145901	TNIP1	protein_coding	4679.61	-0.525194	0.117631	2.06848e-06	3.75778e-05
ENSG00000113971	NPHP3	protein_coding	102.318	-0.524463	0.351258	0.0217521	0.089853
ENSG00000104894	CD37	protein_coding	2560.07	-0.524398	0.0950422	9.39807e-09	2.80003e-07
ENSG00000111860	CEP85L	protein_coding	197.21	-0.524076	0.341859	0.0205599	0.086058
ENSG00000278268	MOAP1	protein_coding	737.167	-0.523165	0.140234	4.42869e-05	0.000534312
ENSG00000096717	SIRT1	protein_coding	449.041	-0.522996	0.228446	0.00475427	0.0275071
ENSG00000073417	PDE8A	protein_coding	558.325	-0.522545	0.194722	0.00168802	0.0117621
ENSG00000179833	SERTAD2	protein_coding	1771.32	-0.522327	0.144473	7.62311e-05	0.00085215
ENSG00000154016	GRAP	protein_coding	350.966	-0.521817	0.188486	0.00133126	0.00967147
ENSG00000198836	OPA1	protein_coding	1771.38	-0.521326	0.160006	0.000278885	0.00262706
ENSG00000135482	ZC3H10	protein_coding	89.6305	-0.521066	0.460735	0.0314557	0.118331
ENSG00000065665	SEC61A2	protein_coding	196.947	-0.520721	0.352983	0.0230654	0.0938532
ENSG00000131759	RARA	protein_coding	592.336	-0.52065	0.153918	0.000181424	0.00182482
ENSG00000086288	NME8	protein_coding	38.3661	-0.520493	0.721974	0.0265549	0.104122
ENSG00000085832	EPS15	protein_coding	1293.52	-0.519841	0.119131	3.28945e-06	5.63587e-05
ENSG00000178075	GRAMD1C	protein_coding	192.421	-0.519245	0.442748	0.0300333	0.114041
ENSG00000101019	UQCC1	protein_coding	1247.26	-0.519016	0.334757	0.0203641	0.0855935
ENSG00000175395	ZNF25	protein_coding	123.772	-0.518561	0.316299	0.0180588	0.0785089
ENSG00000162688	AGL	protein_coding	1051.91	-0.518203	0.119595	3.98548e-06	6.62002e-05
ENSG00000127663	KDM4B	protein_coding	777.458	-0.517717	0.172988	0.000698692	0.00566866
ENSG00000149262	INTS4	protein_coding	701.774	-0.517697	0.149027	0.000136559	0.00141477
ENSG00000158711	ELK4	protein_coding	1391.35	-0.517151	0.110384	8.3983e-07	1.68347e-05
ENSG00000075539	FRYL	protein_coding	954.467	-0.516925	0.127519	1.34476e-05	0.000190349
ENSG00000138074	SLC5A6	protein_coding	1176.08	-0.516868	0.117515	2.91773e-06	5.06647e-05
ENSG00000171132	PRKCE	protein_coding	433.144	-0.516567	0.177046	0.000864067	0.00673774
ENSG00000118873	RAB3GAP2	protein_coding	1095.82	-0.516053	0.13481	2.5912e-05	0.000336581
ENSG00000074695	LMAN1	protein_coding	2963.24	-0.515985	0.128835	1.65008e-05	0.000226718
ENSG00000213366	GSTM2	protein_coding	274.388	-0.515953	0.260953	0.0098376	0.0490736
ENSG00000145241	CENPC	protein_coding	432.172	-0.515739	0.19207	0.0017028	0.0118534
ENSG00000168264	IRF2BP2	protein_coding	2877.83	-0.514767	0.0945644	1.42966e-08	4.07914e-07
ENSG00000072364	AFF4	protein_coding	843.215	-0.514624	0.14619	0.000112573	0.00119605
ENSG00000113494	PRLR	protein_coding	698.655	-0.514331	0.170292	0.000643209	0.0053201
ENSG00000130714	POMT1	protein_coding	431.386	-0.513522	0.23541	0.00638765	0.0345422
ENSG00000106211	HSPB1	protein_coding	1984.37	-0.512988	0.106178	3.7639e-07	8.04632e-06
ENSG00000156802	ATAD2	protein_coding	1844.22	-0.511975	0.121469	6.79636e-06	0.000104774
ENSG00000125676	THOC2	protein_coding	1832.59	-0.51122	0.123553	9.56339e-06	0.000141718
ENSG00000163508	EOMES	protein_coding	239.305	-0.51101	0.282048	0.0138367	0.0638464
ENSG00000123908	AGO2	protein_coding	1662.23	-0.51035	0.124887	1.17336e-05	0.000168925
ENSG00000100490	CDKL1	protein_coding	81.6158	-0.51002	0.554275	0.0328486	0.122078
ENSG00000172175	MALT1	protein_coding	1709.86	-0.510001	0.11048	1.06006e-06	2.06924e-05
ENSG00000065970	FOXJ2	protein_coding	331.095	-0.509457	0.196922	0.00231809	0.0153369
ENSG00000104231	ZFAND1	protein_coding	542.091	-0.509221	0.161902	0.000427924	0.00379923
ENSG00000144655	CSRNP1	protein_coding	244.5	-0.50899	0.238117	0.0072128	0.0380897
ENSG00000158985	CDC42SE2	protein_coding	2869.5	-0.508655	0.0814197	1.20606e-10	4.8906e-09
ENSG00000135597	REPS1	protein_coding	1178.19	-0.508488	0.170783	0.000735047	0.00589704
ENSG00000138592	USP8	protein_coding	668.613	-0.507246	0.148664	0.000171628	0.00173615
ENSG00000008083	JARID2	protein_coding	1040.15	-0.506985	0.14766	0.00015899	0.00162457
ENSG00000161638	ITGA5	protein_coding	787.706	-0.506332	0.207987	0.0034965	0.0214955
ENSG00000144843	ADPRH	protein_coding	830.485	-0.506302	0.14217	9.74156e-05	0.00105642
ENSG00000234745	HLA-B	protein_coding	1026.14	-0.506243	0.157239	0.000338204	0.00310192
ENSG00000106991	ENG	protein_coding	333.276	-0.506217	0.20719	0.00345465	0.0213018
ENSG00000173320	STOX2	protein_coding	143.256	-0.505684	0.438535	0.0319156	0.119774
ENSG00000026751	SLAMF7	protein_coding	3819.03	-0.505353	0.0726056	1.00105e-12	5.68951e-11
ENSG00000166439	RNF169	protein_coding	413.061	-0.50532	0.191154	0.00202253	0.013669
ENSG00000151779	NBAS	protein_coding	700.196	-0.50519	0.162967	0.000549449	0.00469837
ENSG00000106799	TGFBR1	protein_coding	517.6	-0.504145	0.264735	0.0118045	0.0565341
ENSG00000124067	SLC12A4	protein_coding	662.601	-0.504079	0.225566	0.00587979	0.0325296
ENSG00000151503	NCAPD3	protein_coding	1349.26	-0.503972	0.145179	0.000139726	0.00144547
ENSG00000157514	TSC22D3	protein_coding	2178.66	-0.503598	0.121482	9.42679e-06	0.000139987
ENSG00000227765	MYL12BP2	processed_pseudogene	51.5	-0.502892	0.512075	0.0346672	0.126609
ENSG00000140993	TIGD7	protein_coding	89.4251	-0.502664	0.406723	0.0313791	0.118097
ENSG00000198839	ZNF277	protein_coding	556.043	-0.50227	0.170298	0.000831709	0.00653908
ENSG00000170310	STX8	protein_coding	238.411	-0.502063	0.282344	0.0152946	0.0691088
ENSG00000164989	CCDC171	protein_coding	93.2894	-0.502013	0.466657	0.0341397	0.125362
ENSG00000141540	TTYH2	protein_coding	193.639	-0.50147	0.330513	0.0231162	0.0939789
ENSG00000147535	PLPP5	protein_coding	449.431	-0.501433	0.21381	0.00458376	0.0267172
ENSG00000164117	FBXO8	protein_coding	252.412	-0.501186	0.227472	0.00639125	0.0345422
ENSG00000139496	NUP58	protein_coding	1187.48	-0.500951	0.129167	3.08901e-05	0.000393127
ENSG00000128284	APOL3	protein_coding	665.283	-0.500904	0.181798	0.00151699	0.0107557
ENSG00000075399	VPS9D1	protein_coding	95.7182	-0.499459	0.880863	0.0190997	0.0815134
ENSG00000115425	PECR	protein_coding	263.58	-0.497976	0.352626	0.0270443	0.105639
ENSG00000133226	SRRM1	protein_coding	1863.4	-0.497757	0.104177	5.17838e-07	1.07298e-05
ENSG00000103876	FAH	protein_coding	560.402	-0.497424	0.210216	0.00434098	0.0254626
ENSG00000205302	SNX2	protein_coding	654.537	-0.497402	0.164526	0.000663821	0.00546504
ENSG00000113504	SLC12A7	protein_coding	493.549	-0.497398	0.2191	0.00565801	0.0315241
ENSG00000143190	POU2F1	protein_coding	642.864	-0.497194	0.270916	0.0140667	0.0646126
ENSG00000068971	PPP2R5B	protein_coding	173.001	-0.496778	0.43317	0.0345051	0.126278
ENSG00000079134	THOC1	protein_coding	495.549	-0.496735	0.17462	0.00116221	0.00869321
ENSG00000163635	ATXN7	protein_coding	242.187	-0.495911	0.247486	0.0101602	0.0503103
ENSG00000146112	PPP1R18	protein_coding	1026.98	-0.495779	0.226624	0.00639489	0.0345422
ENSG00000136381	IREB2	protein_coding	1032.31	-0.495458	0.178656	0.00141382	0.0101565
ENSG00000166912	MTMR10	protein_coding	355.006	-0.494754	0.200149	0.00335493	0.0207422
ENSG00000131269	ABCB7	protein_coding	610.623	-0.494206	0.146742	0.00020999	0.00206804
ENSG00000158555	GDPD5	protein_coding	360.523	-0.493307	0.367102	0.0294741	0.112453
ENSG00000158457	TSPAN33	protein_coding	1887.95	-0.493297	0.116425	6.59344e-06	0.00010209
ENSG00000146350	TBC1D32	protein_coding	107.923	-0.493261	0.503498	0.0356183	0.128819
ENSG00000121578	B4GALT4	protein_coding	306.134	-0.493046	0.203897	0.00386209	0.0231988
ENSG00000119522	DENND1A	protein_coding	1444.78	-0.492677	0.131044	4.84908e-05	0.000579596
ENSG00000155744	HYCC2	protein_coding	287.24	-0.492529	0.297425	0.0195744	0.0830488
ENSG00000197302	KRBOX5	protein_coding	220.575	-0.492256	0.264434	0.0136227	0.0631264
ENSG00000158710	TAGLN2	protein_coding	4669.95	-0.492133	0.0677479	1.16243e-13	7.51176e-12
ENSG00000127511	SIN3B	protein_coding	1103.66	-0.492029	0.126078	2.62866e-05	0.000339423
ENSG00000164938	TP53INP1	protein_coding	1506.1	-0.491674	0.115448	6.03345e-06	9.48726e-05
ENSG00000163516	ANKZF1	protein_coding	1278.59	-0.491064	0.137241	9.82903e-05	0.00106427
ENSG00000080947	CROCCP3	transcribed_unprocessed_pseudogene	6.15572	-0.0632733	0.323219	0.268503	0.508682
ENSG00000134516	DOCK2	protein_coding	4341.15	-0.490517	0.0721848	3.43851e-12	1.74415e-10
ENSG00000173801	JUP	protein_coding	2270.92	-0.490192	0.0883097	8.82098e-09	2.6448e-07
ENSG00000258315	C17orf49	protein_coding	538.694	-0.490136	0.218974	0.00610205	0.0335104
ENSG00000155962	CLIC2	protein_coding	174.997	-0.489652	0.389355	0.0329903	0.122348
ENSG00000262795	IFNGR2	protein_coding	624.113	-0.488965	0.341824	0.028275	0.109214
ENSG00000177034	MTX3	protein_coding	378.303	-0.488337	0.213672	0.0055218	0.0309361
ENSG00000243323	PTPRVP	transcribed_unitary_pseudogene	104.455	-0.487434	0.414328	0.0352222	0.127746
ENSG00000110911	SLC11A2	protein_coding	369.977	-0.48714	0.237399	0.00949075	0.0476964
ENSG00000101639	CEP192	protein_coding	1000.77	-0.485948	0.158719	0.000610614	0.00512843
ENSG00000127081	ZNF484	protein_coding	104.228	-0.485617	0.342532	0.0283984	0.109508
ENSG00000044115	CTNNA1	protein_coding	2199.15	-0.484918	0.136852	0.000114612	0.00121407
ENSG00000140939	NOL3	protein_coding	198.736	-0.484751	0.271181	0.0161541	0.0719359
ENSG00000260916	CCPG1	protein_coding	462.079	-0.484566	0.195692	0.00346551	0.021342
ENSG00000164190	NIPBL	protein_coding	1303.94	-0.484212	0.119685	1.56254e-05	0.000216794
ENSG00000083799	CYLD	protein_coding	2363.09	-0.484211	0.106895	1.8449e-06	3.41741e-05
ENSG00000038532	CLEC16A	protein_coding	1338.21	-0.483556	0.128876	5.19527e-05	0.000612695
ENSG00000204271	SPIN3	protein_coding	532.063	-0.483286	0.175696	0.00161967	0.0113249
ENSG00000047230	CTPS2	protein_coding	548.264	-0.48308	0.186232	0.00245364	0.015965
ENSG00000009307	CSDE1	protein_coding	9561.53	-0.48276	0.0838058	2.98633e-09	9.67105e-08
ENSG00000148660	CAMK2G	protein_coding	610.346	-0.481732	0.160614	0.000765216	0.00610447
ENSG00000136874	STX17	protein_coding	383.161	-0.48161	0.225662	0.00802715	0.0415661
ENSG00000173812	EIF1	protein_coding	4700.94	-0.481498	0.096539	1.90488e-07	4.41932e-06
ENSG00000250722	SELENOP	protein_coding	169.537	-0.481318	0.29947	0.0222811	0.0913979
ENSG00000173208	ABCD2	protein_coding	336.929	-0.481237	0.206812	0.00511116	0.0290962
ENSG00000147548	NSD3	protein_coding	1777	-0.481014	0.155467	0.000550439	0.00470399
ENSG00000205105	COX17P1	processed_pseudogene	72.2075	-0.480688	0.485589	0.0383255	0.135629
ENSG00000054654	SYNE2	protein_coding	321.447	-0.480423	0.295983	0.0216452	0.0894897
ENSG00000110025	SNX15	protein_coding	385.265	-0.479623	0.28042	0.0189979	0.0811525
ENSG00000196187	TMEM63A	protein_coding	804.217	-0.479539	0.148196	0.000351773	0.0032056
ENSG00000172380	GNG12	protein_coding	447.068	-0.47948	0.170382	0.00136223	0.00984588
ENSG00000050344	NFE2L3	protein_coding	473.212	-0.479433	0.240405	0.0109473	0.0532756
ENSG00000168310	IRF2	protein_coding	1012.48	-0.478953	0.129299	6.34414e-05	0.000729938
ENSG00000243646	IL10RB	protein_coding	431.263	-0.478639	0.194352	0.00367838	0.0223322
ENSG00000010404	IDS	protein_coding	1694.33	-0.478415	0.120239	2.10129e-05	0.000280807
ENSG00000196646	ZNF136	protein_coding	153.992	-0.477905	0.509835	0.0382872	0.135629
ENSG00000158517	NCF1	protein_coding	2527.11	-0.477455	0.0862291	1.11009e-08	3.25259e-07
ENSG00000284161	EEF2K	protein_coding	1158.54	-0.476523	0.12681	5.18912e-05	0.000612481
ENSG00000120370	GORAB	protein_coding	344.918	-0.475965	0.303175	0.0241054	0.0968596
ENSG00000171681	ATF7IP	protein_coding	1416.17	-0.475204	0.159695	0.000831528	0.00653908
ENSG00000140848	CPNE2	protein_coding	177.028	-0.474987	0.270664	0.0178981	0.07815
ENSG00000007047	MARK4	protein_coding	645.876	-0.473639	0.21195	0.0066266	0.0355495
ENSG00000111727	HCFC2	protein_coding	209.988	-0.473182	0.240842	0.0121219	0.0576056
ENSG00000062194	GPBP1	protein_coding	1272.06	-0.473135	0.137521	0.000172759	0.00174635
ENSG00000107485	GATA3	protein_coding	59.1349	-0.47285	0.517583	0.0391361	0.137399
ENSG00000133103	COG6	protein_coding	371.071	-0.472801	0.428446	0.0387983	0.136703
ENSG00000240303	ACAD11	protein_coding	513.577	-0.472721	0.209725	0.00629897	0.0342565
ENSG00000214087	ARL16	protein_coding	175.802	-0.472711	0.406954	0.0378399	0.134483
ENSG00000133243	BTBD2	protein_coding	939.934	-0.472037	0.151048	0.000522342	0.00449647
ENSG00000103148	NPRL3	protein_coding	545.758	-0.472029	0.154015	0.000637461	0.00528801
ENSG00000277443	MARCKS	protein_coding	2517.4	-0.471942	0.0792363	8.54872e-10	3.03974e-08
ENSG00000166710	B2M	protein_coding	12252.5	-0.471755	0.065453	1.53912e-13	9.76756e-12
ENSG00000140968	IRF8	protein_coding	966.565	-0.471489	0.191332	0.00375272	0.0227057
ENSG00000131828	PDHA1	protein_coding	1550.81	-0.471346	0.102965	1.50109e-06	2.84003e-05
ENSG00000113615	SEC24A	protein_coding	956.378	-0.471087	0.133814	0.000131367	0.00136599
ENSG00000137876	RSL24D1	protein_coding	1985.35	-0.471047	0.119144	2.39121e-05	0.000313919
ENSG00000227124	ZNF717	protein_coding	179.891	-0.470642	0.274302	0.0195793	0.0830488
ENSG00000205307	SAP25	protein_coding	150.153	-0.470577	0.315728	0.0276985	0.107512
ENSG00000196371	FUT4	protein_coding	131.721	-0.470561	0.352084	0.0332248	0.122927
ENSG00000169155	ZBTB43	protein_coding	344.273	-0.469608	0.189535	0.00365359	0.0222274
ENSG00000290760	UBE2Q2P13	lncRNA	94.8479	-0.469529	0.372374	0.0364195	0.130881
ENSG00000214455	RCN1P2	processed_pseudogene	83.1501	-0.469444	0.421776	0.0396388	0.138675
ENSG00000291237	SOD2	protein_coding	773.598	-0.469388	0.179439	0.00260853	0.0168106
ENSG00000164114	MAP9	protein_coding	150.282	-0.468349	0.379868	0.0370486	0.132435
ENSG00000160190	SLC37A1	protein_coding	510.186	-0.468117	0.223707	0.00941159	0.0474164
ENSG00000104756	KCTD9	protein_coding	309.698	-0.467628	0.307672	0.0267309	0.104617
ENSG00000172456	FGGY	protein_coding	85.78	-0.467306	0.617119	0.0339769	0.124906
ENSG00000196396	PTPN1	protein_coding	1891.83	-0.467045	0.0897867	6.51588e-08	1.64372e-06
ENSG00000130775	THEMIS2	protein_coding	1546.11	-0.466959	0.121588	3.92971e-05	0.000484014
ENSG00000169245	CXCL10	protein_coding	246.296	-0.466915	0.335312	0.0317169	0.119183
ENSG00000065833	ME1	protein_coding	352.093	-0.466538	0.189918	0.00391345	0.0234384
ENSG00000076770	MBNL3	protein_coding	501.516	-0.466369	0.255162	0.0162298	0.0721823
ENSG00000158195	WASF2	protein_coding	3387.88	-0.466147	0.0888793	5.16801e-08	1.33707e-06
ENSG00000242247	ARFGAP3	protein_coding	887.1	-0.465791	0.124971	6.06652e-05	0.000701417
ENSG00000092108	SCFD1	protein_coding	525.282	-0.465521	0.18816	0.00376915	0.0227856
ENSG00000165475	CRYL1	protein_coding	178.682	-0.464923	0.295446	0.0251589	0.100051
ENSG00000169129	AFAP1L2	protein_coding	26.5734	-0.464707	0.884992	0.0158593	0.0710106
ENSG00000275498	PDXDC1	protein_coding	1447.61	-0.463932	0.117245	2.12429e-05	0.000283079
ENSG00000125629	INSIG2	protein_coding	350.888	-0.463566	0.189987	0.0042374	0.0249946
ENSG00000276681	LENG8	protein_coding	5363.84	-0.463536	0.107002	4.647e-06	7.53314e-05
ENSG00000176225	RTTN	protein_coding	362.023	-0.463257	0.223138	0.00989668	0.0493161
ENSG00000136813	ECPAS	protein_coding	2071.54	-0.463116	0.102103	1.87725e-06	3.47271e-05
ENSG00000121210	TMEM131L	protein_coding	2554.2	-0.463024	0.0870804	3.89259e-08	1.03549e-06
ENSG00000113360	DROSHA	protein_coding	1105.96	-0.462809	0.336441	0.0329478	0.122308
ENSG00000129484	PARP2	protein_coding	698.583	-0.462746	0.135084	0.000191634	0.00191526
ENSG00000162654	GBP4	protein_coding	473.722	-0.461864	0.297048	0.0261431	0.103
ENSG00000100092	SH3BP1	protein_coding	1292.03	-0.461631	0.143489	0.00039907	0.00356994
ENSG00000183688	RFLNB	protein_coding	559.476	-0.461239	0.151502	0.000710148	0.00574287
ENSG00000117151	CTBS	protein_coding	243.815	-0.461033	0.243217	0.0146541	0.0667907
ENSG00000100697	DICER1	protein_coding	1953.25	-0.460762	0.194624	0.00502683	0.028755
ENSG00000011275	RNF216	protein_coding	1273.44	-0.458622	0.138728	0.000297632	0.00278209
ENSG00000002726	AOC1	protein_coding	68.7411	-0.458498	0.614294	0.0345564	0.126335
ENSG00000188994	ZNF292	protein_coding	1039.77	-0.458329	0.223197	0.010595	0.0518827
ENSG00000198089	SFI1	protein_coding	1213.05	-0.458014	0.10551	4.69851e-06	7.60793e-05
ENSG00000155111	CDK19	protein_coding	197.757	-0.457976	0.275135	0.0225999	0.0924641
ENSG00000176915	ANKLE2	protein_coding	1696.7	-0.457122	0.15436	0.000941743	0.00721969
ENSG00000144908	ALDH1L1	protein_coding	658.518	-0.457098	0.183279	0.00365316	0.0222274
ENSG00000223532	HLA-B	protein_coding	15355.6	-0.456555	0.0576186	7.77784e-16	6.36254e-14
ENSG00000001561	ENPP4	protein_coding	340.39	-0.456463	0.232684	0.0130464	0.0609347
ENSG00000027869	SH2D2A	protein_coding	442.383	-0.456454	0.197336	0.00584527	0.032364
ENSG00000205356	TECPR1	protein_coding	581.991	-0.45626	0.266137	0.0207743	0.0866229
ENSG00000166401	SERPINB8	protein_coding	225.396	-0.456065	0.296439	0.0276136	0.10733
ENSG00000138835	RGS3	protein_coding	742.254	-0.455927	0.166437	0.0018504	0.0126752
ENSG00000100605	ITPK1	protein_coding	1610.95	-0.454997	0.162301	0.00154486	0.0109151
ENSG00000131650	KREMEN2	protein_coding	405.416	-0.45493	0.190107	0.00485573	0.0279798
ENSG00000186704	DTX2P1	transcribed_unprocessed_pseudogene	129.709	-0.454872	0.316974	0.0321011	0.120247
ENSG00000111817	DSE	protein_coding	633.987	-0.454842	0.144948	0.000524596	0.00451038
ENSG00000143702	CEP170	protein_coding	443.495	-0.45445	0.333531	0.0347039	0.126645
ENSG00000055609	KMT2C	protein_coding	662.448	-0.454189	0.253961	0.0184234	0.079466
ENSG00000204217	BMPR2	protein_coding	476.495	-0.454063	0.198982	0.00656742	0.0352856
ENSG00000128268	MGAT3	protein_coding	1382.89	-0.453365	0.189052	0.00441282	0.0258486
ENSG00000112293	GPLD1	protein_coding	40.6333	-0.452847	0.632928	0.0337087	0.124231
ENSG00000105426	PTPRS	protein_coding	952.736	-0.451949	0.16352	0.00175295	0.0121428
ENSG00000119787	ATL2	protein_coding	793.882	-0.451837	0.209393	0.00864554	0.0441862
ENSG00000146278	PNRC1	protein_coding	1065.92	-0.45152	0.157452	0.00128999	0.00945005
ENSG00000140379	BCL2A1	protein_coding	918.077	-0.451416	0.145508	0.000609927	0.00512804
ENSG00000089737	DDX24	protein_coding	577.073	-0.451206	0.252029	0.018437	0.0794761
ENSG00000175471	MCTP1	protein_coding	564.023	-0.451093	0.338915	0.0366031	0.131254
ENSG00000174718	RESF1	protein_coding	617.414	-0.450823	0.174583	0.00294512	0.0185845
ENSG00000087076	HSD17B14	protein_coding	111.924	-0.45069	0.33785	0.0369124	0.132149
ENSG00000136193	SCRN1	protein_coding	2240.88	-0.450316	0.117061	3.9916e-05	0.000489931
ENSG00000064651	SLC12A2	protein_coding	699.047	-0.450254	0.254183	0.01933	0.0822732
ENSG00000120049	KCNIP2	protein_coding	814.442	-0.450076	0.145253	0.000622697	0.0052052
ENSG00000125398	SOX9	protein_coding	247.73	-0.450008	0.240243	0.0160854	0.071698
ENSG00000113851	CRBN	protein_coding	438.783	-0.44994	0.222964	0.0118565	0.0567251
ENSG00000127603	MACF1	protein_coding	2722.5	-0.449651	0.0906911	2.46053e-07	5.49234e-06
ENSG00000178719	GRINA	protein_coding	2903.12	-0.449554	0.0991901	2.01153e-06	3.68746e-05
ENSG00000172795	DCP2	protein_coding	849.766	-0.449159	0.164913	0.00199516	0.0135053
ENSG00000119686	FLVCR2	protein_coding	79.0573	-0.449077	0.730276	0.024635	0.0984288
ENSG00000129472	RAB2B	protein_coding	492.405	-0.448923	0.231134	0.0139681	0.0642015
ENSG00000078699	CBFA2T2	protein_coding	412.017	-0.448723	0.225432	0.0128552	0.0601917
ENSG00000228224	NACA4P	transcribed_processed_pseudogene	184.599	-0.448615	0.306534	0.0318531	0.119572
ENSG00000080166	DCT	protein_coding	57.7026	-0.44748	0.534805	0.0418295	0.144524
ENSG00000122965	RBM19	protein_coding	1029.24	-0.447421	0.118738	5.5265e-05	0.000646372
ENSG00000148339	SLC25A25	protein_coding	408.209	-0.447408	0.176026	0.00336552	0.0207986
ENSG00000198380	GFPT1	protein_coding	2143.87	-0.447375	0.11115	1.97449e-05	0.000265618
ENSG00000083097	DOP1A	protein_coding	276.317	-0.447121	0.22917	0.0138801	0.0639425
ENSG00000113595	TRIM23	protein_coding	136.303	-0.447041	0.298123	0.0306458	0.115869
ENSG00000180357	ZNF609	protein_coding	2134.52	-0.446858	0.11439	3.16407e-05	0.000401956
ENSG00000234951	SAPCD1	protein_coding	17.761	-0.446571	2.08565	2.82554e-05	0.000362529
ENSG00000286221		protein_coding	199.694	-1.06225	0.336011	0.000115266	0.00122008
ENSG00000217128	FNIP1	protein_coding	289.688	-0.445632	0.249489	0.0192852	0.0821317
ENSG00000181690	PLAG1	protein_coding	454.504	-0.445511	0.171931	0.00296469	0.0186805
ENSG00000182504	CEP97	protein_coding	245.697	-0.445447	0.24569	0.0184751	0.0795677
ENSG00000110395	CBL	protein_coding	1403.25	-0.445382	0.112059	2.42824e-05	0.000318189
ENSG00000263001	GTF2I	protein_coding	4827.18	-0.445071	0.0888925	1.9601e-07	4.53258e-06
ENSG00000184445	KNTC1	protein_coding	1770.67	-0.444952	0.120691	7.67921e-05	0.000857068
ENSG00000205133	TRIQK	protein_coding	253.459	-0.444385	0.346836	0.0399295	0.139527
ENSG00000143393	PI4KB	protein_coding	1135.48	-0.444363	0.145195	0.000713313	0.00576517
ENSG00000197329	PELI1	protein_coding	1985.08	-0.444193	0.135811	0.000354053	0.00322223
ENSG00000009694	TENM1	protein_coding	22.4662	-0.444059	0.78146	0.0205196	0.085966
ENSG00000121671	CRY2	protein_coding	287.625	-0.443997	0.211688	0.0102884	0.0507854
ENSG00000075826	SEC31B	protein_coding	860.904	-0.443595	0.189221	0.00572504	0.0318228
ENSG00000131480	AOC2	protein_coding	66.9073	-0.443266	0.427632	0.0467299	0.156823
ENSG00000090989	EXOC1	protein_coding	541.241	-0.442783	0.315412	0.0352863	0.127898
ENSG00000133195	SLC39A11	protein_coding	268.644	-0.4423	0.262021	0.0233177	0.0945808
ENSG00000131876	SNRPA1	protein_coding	1398.7	-0.442121	0.109114	1.76088e-05	0.00024054
ENSG00000166971	AKTIP	protein_coding	176.308	-0.442061	0.274069	0.0264809	0.103897
ENSG00000138101	DTNB	protein_coding	67.2315	-0.442022	0.634193	0.0335354	0.123822
ENSG00000170464	DNAJC18	protein_coding	283.523	-0.441854	0.289193	0.0300111	0.114041
ENSG00000178623	GPR35	protein_coding	20.1764	-0.441735	0.809855	0.0179457	0.0782403
ENSG00000237724	HSPA1A	protein_coding	212.18	-0.441712	0.310639	0.0346043	0.126445
ENSG00000167232	ZNF91	protein_coding	293.732	-0.441618	0.252688	0.0211504	0.0879355
ENSG00000235712	RXRB	protein_coding	210.315	-0.441412	0.393184	0.0452641	0.153463
ENSG00000137449	CPEB2	protein_coding	234.081	-0.441359	0.247163	0.0197273	0.0834124
ENSG00000196839	ADA	protein_coding	2831.75	-0.441251	0.0801042	1.07134e-08	3.1521e-07
ENSG00000138646	HERC5	protein_coding	641.118	-0.44124	0.155313	0.00145405	0.0104146
ENSG00000169967	MAP3K2	protein_coding	502.023	-0.441098	0.166318	0.00253645	0.0164358
ENSG00000162971	TYW5	protein_coding	246.832	-0.440992	0.240849	0.0181755	0.0787657
ENSG00000163291	PAQR3	protein_coding	288.54	-0.440437	0.219884	0.0128575	0.0601917
ENSG00000110955	ATP5F1B	protein_coding	10047.4	-0.440117	0.0647834	3.88594e-12	1.92286e-10
ENSG00000143486	EIF2D	protein_coding	1562.09	-0.439793	0.0951936	1.44425e-06	2.73982e-05
ENSG00000135124	P2RX4	protein_coding	241.332	-0.43886	0.366332	0.0441023	0.150685
ENSG00000108509	CAMTA2	protein_coding	741.63	-0.438741	0.308247	0.0364049	0.130862
ENSG00000214212	C19orf38	protein_coding	186.452	-0.438024	0.261466	0.0243445	0.0976265
ENSG00000205236		protein_coding	24.3604	-3.9747	1.33707	0.000143725	0.00148169
ENSG00000137766	UNC13C	protein_coding	2629.38	-0.437507	0.0873422	1.96474e-07	4.53589e-06
ENSG00000065518	NDUFB4	protein_coding	1186.42	-0.437268	0.12132	0.000108308	0.00115856
ENSG00000198435	NRARP	protein_coding	131.362	-0.437169	0.310327	0.036372	0.130799
ENSG00000186908	ZDHHC17	protein_coding	396.596	-0.43713	0.224831	0.0145906	0.0665907
ENSG00000233276	GPX1	protein_coding	1577.95	-0.437048	0.109525	2.3288e-05	0.000306293
ENSG00000109466	KLHL2	protein_coding	715.594	-0.436779	0.188189	0.00621292	0.0338956
ENSG00000137767	SQOR	protein_coding	451.906	-0.436303	0.27584	0.0283716	0.109508
ENSG00000139737	SLAIN1	protein_coding	654.995	-0.436237	0.225473	0.015079	0.068375
ENSG00000132003	ZSWIM4	protein_coding	279.094	-0.435566	0.231347	0.0167088	0.0740336
ENSG00000197714	ZNF460	protein_coding	45.884	-0.435151	0.51988	0.0452533	0.153463
ENSG00000067082	KLF6	protein_coding	987.751	-0.435063	0.182732	0.00545605	0.0306892
ENSG00000136448	NMT1	protein_coding	2186.21	-0.435045	0.102185	7.44648e-06	0.000113681
ENSG00000129007	CALML4	protein_coding	54.3585	-0.434521	0.454296	0.0487522	0.161604
ENSG00000139146	SINHCAF	protein_coding	1370.21	-0.43452	0.164533	0.00268324	0.017198
ENSG00000172728	FUT10	protein_coding	189.605	-0.43426	0.304026	0.0357784	0.129142
ENSG00000152484	USP12	protein_coding	731.102	-0.434042	0.180828	0.00514498	0.0292652
ENSG00000134294	SLC38A2	protein_coding	2769.94	-0.433388	0.154622	0.00167042	0.0116452
ENSG00000072415	PALS1	protein_coding	292.105	-0.433144	0.223617	0.0152119	0.0688672
ENSG00000184117	NIPSNAP1	protein_coding	1790.23	-0.432326	0.131308	0.000343843	0.00314548
ENSG00000099860	GADD45B	protein_coding	1612.72	-0.431542	0.159705	0.00245905	0.0159929
ENSG00000171365	CLCN5	protein_coding	134.114	-0.431208	0.297325	0.0352914	0.127898
ENSG00000197275	RAD54B	protein_coding	308.898	-0.431196	0.259807	0.0257169	0.101859
ENSG00000122971	ACADS	protein_coding	115.817	-0.430797	0.346935	0.0446584	0.152175
ENSG00000100441	KHNYN	protein_coding	1378.06	-0.43074	0.114489	5.85734e-05	0.000681013
ENSG00000089050	RBBP9	protein_coding	452.646	-0.429783	0.209804	0.0121555	0.0577265
ENSG00000143494	VASH2	protein_coding	2222.29	-0.429347	0.10403	1.3464e-05	0.000190349
ENSG00000133818	RRAS2	protein_coding	501.632	-0.429217	0.156496	0.00212297	0.0142525
ENSG00000186187	ZNRF1	protein_coding	598.747	-0.428318	0.195316	0.00880758	0.0448821
ENSG00000118922	KLF12	protein_coding	329.016	-0.428054	0.239119	0.0207685	0.0866229
ENSG00000001461	NIPAL3	protein_coding	322.517	-0.428011	0.267622	0.0322399	0.120608
ENSG00000104490	NCALD	protein_coding	4868.02	-0.427848	0.0945523	2.20268e-06	3.9609e-05
ENSG00000153391	INO80C	protein_coding	157.405	-0.427788	0.280147	0.0323003	0.120727
ENSG00000135250	SRPK2	protein_coding	816.441	-0.42765	0.158681	0.00235719	0.015523
ENSG00000144320	LNPK	protein_coding	575.148	-0.426889	0.403196	0.0505181	0.165302
ENSG00000138600	SPPL2A	protein_coding	528.319	-0.426795	0.252574	0.0248702	0.0991723
ENSG00000156508	EEF1A1	protein_coding	201139	-0.426698	0.0636394	7.74377e-12	3.6288e-10
ENSG00000074755	ZZEF1	protein_coding	947.152	-0.426572	0.184492	0.00667028	0.0357567
ENSG00000278839	SERF1B	protein_coding	92.1274	-0.426216	0.465195	0.0501584	0.164696
ENSG00000082512	TRAF5	protein_coding	991.629	-0.42621	0.189456	0.00757592	0.0396944
ENSG00000160131	VMA21	protein_coding	857.613	-0.425391	0.234995	0.0203983	0.0856862
ENSG00000138688	BLTP1	protein_coding	710.973	-0.425362	0.245314	0.0240891	0.0968215
ENSG00000162923	WDR26	protein_coding	1960.2	-0.425341	0.127543	0.000303593	0.00282661
ENSG00000155657	TTN	protein_coding	484.569	-0.425272	0.288375	0.0352035	0.127746
ENSG00000135926	TMBIM1	protein_coding	797.68	-0.424428	0.231548	0.0194238	0.0825977
ENSG00000198265	HELZ	protein_coding	653.476	-0.424163	0.253202	0.0258301	0.102108
ENSG00000162511	LAPTM5	protein_coding	18472.3	-0.424093	0.0737783	4.89061e-09	1.51118e-07
ENSG00000144791	LIMD1	protein_coding	1592.3	-0.423741	0.111968	4.56268e-05	0.000548142
ENSG00000089057	SLC23A2	protein_coding	2854.56	-0.423599	0.086723	3.89352e-07	8.27344e-06
ENSG00000189079	ARID2	protein_coding	539.554	-0.42355	0.229484	0.0178697	0.0781011
ENSG00000134152	KATNBL1	protein_coding	358.868	-0.423253	0.204768	0.0120589	0.057383
ENSG00000126561	STAT5A	protein_coding	1731.8	-0.423206	0.130485	0.000422654	0.00375952
ENSG00000197782	ZNF780A	protein_coding	284.706	-0.42243	0.235666	0.0211563	0.0879355
ENSG00000114416	FXR1	protein_coding	2087.16	-0.421912	0.116133	0.000102829	0.00110496
ENSG00000137098	SPAG8	protein_coding	26.968	-0.421708	0.716619	0.0227397	0.0928752
ENSG00000108963	DPH1	protein_coding	568.715	-0.421558	0.196775	0.0102117	0.0505298
ENSG00000112655	PTK7	protein_coding	735.544	-0.421388	0.149305	0.00159759	0.0111982
ENSG00000086232	EIF2AK1	protein_coding	2473.8	-0.421208	0.095292	3.72997e-06	6.29911e-05
ENSG00000141293	SKAP1	protein_coding	999.452	-0.421137	0.128905	0.000399057	0.00356994
ENSG00000110717	NDUFS8	protein_coding	782.907	-0.420845	0.145143	0.0013141	0.00958123
ENSG00000164164	OTUD4	protein_coding	580.554	-0.420795	0.210133	0.0139179	0.0640732
ENSG00000169871	TRIM56	protein_coding	2402.13	-0.420613	0.0821855	1.19472e-07	2.87546e-06
ENSG00000130812	ANGPTL6	protein_coding	525.325	-0.420462	0.184829	0.00798423	0.0413893
ENSG00000140740	UQCRC2	protein_coding	4332.82	-0.420362	0.104777	2.20378e-05	0.000292844
ENSG00000145780	FEM1C	protein_coding	341.012	-0.420277	0.212362	0.0147369	0.0670401
ENSG00000115286	NDUFS7	protein_coding	962.603	-0.419705	0.122473	0.000223878	0.00218203
ENSG00000005471	ABCB4	protein_coding	93.1775	-0.419543	0.581244	0.0391236	0.137399
ENSG00000110711	AIP	protein_coding	978.177	-0.419392	0.113718	8.13902e-05	0.000901984
ENSG00000196597	ZNF782	protein_coding	86.2221	-0.419302	0.371178	0.0513582	0.167353
ENSG00000156502	SUPV3L1	protein_coding	553.201	-0.419134	0.179316	0.00647691	0.0349186
ENSG00000166225	FRS2	protein_coding	215.625	-0.418963	0.28805	0.0374076	0.133483
ENSG00000133657	ATP13A3	protein_coding	2108.75	-0.418704	0.109507	4.94358e-05	0.000589045
ENSG00000197217	ENTPD4	protein_coding	1143.66	-0.418702	0.171873	0.00501744	0.0287361
ENSG00000196576	PLXNB2	protein_coding	4046.73	-0.418466	0.168481	0.00422594	0.0249611
ENSG00000211455	STK38L	protein_coding	3590.57	-0.418036	0.0815678	1.16713e-07	2.81383e-06
ENSG00000099999	RNF215	protein_coding	185.972	-0.417541	0.247456	0.0262596	0.103402
ENSG00000164466	SFXN1	protein_coding	1467.63	-0.417467	0.109196	5.01624e-05	0.000595053
ENSG00000119471	HSDL2	protein_coding	605.285	-0.41743	0.153732	0.0023245	0.0153649
ENSG00000109920	FNBP4	protein_coding	2052.52	-0.41707	0.145334	0.00143943	0.0103195
ENSG00000214029	ZNF891	protein_coding	126.755	-0.415623	0.331208	0.0478759	0.159447
ENSG00000183020	AP2A2	protein_coding	288.194	-0.415431	0.322516	0.0461171	0.155365
ENSG00000164713	BRI3	protein_coding	403.832	-0.414705	0.199119	0.0121076	0.0575842
ENSG00000275131	PDE4DIPP2	transcribed_unprocessed_pseudogene	59.994	-0.414693	0.502826	0.0497238	0.163929
ENSG00000198933	TBKBP1	protein_coding	148.131	-0.414624	0.354842	0.051551	0.167748
ENSG00000102543	CDADC1	protein_coding	67.2151	-0.414473	0.416071	0.054999	0.176149
ENSG00000198315	ZKSCAN8	protein_coding	795.063	-0.41432	0.139215	0.000898894	0.00695905
ENSG00000184307	ZDHHC23	protein_coding	200.642	-0.414187	0.242639	0.0258101	0.102059
ENSG00000123146	ADGRE5	protein_coding	1275.59	-0.414053	0.135752	0.000837772	0.00657944
ENSG00000100365	NCF4	protein_coding	1061.23	-0.413924	0.135451	0.000823959	0.0064962
ENSG00000170017	ALCAM	protein_coding	689.423	-0.413761	0.137437	0.000952639	0.00728238
ENSG00000239305	RNF103	protein_coding	357.7	-0.413697	0.183344	0.00806878	0.0417025
ENSG00000099385	BCL7C	protein_coding	224.134	-0.413281	0.241333	0.025569	0.101359
ENSG00000115145	STAM2	protein_coding	387.908	-0.413251	0.317861	0.0462114	0.155468
ENSG00000166479	TMX3	protein_coding	1256.19	-0.412983	0.140385	0.00119332	0.0088977
ENSG00000078295	ADCY2	protein_coding	44.6387	-0.412426	0.697462	0.0226807	0.0926878
ENSG00000080345	RIF1	protein_coding	1506.14	-0.412291	0.137169	0.000930299	0.00715132
ENSG00000080371	RAB21	protein_coding	1172.49	-0.412284	0.161215	0.00370739	0.0224698
ENSG00000112640	PPP2R5D	protein_coding	573.216	-0.412282	0.224366	0.0203853	0.0856568
ENSG00000157500	APPL1	protein_coding	1295.74	-0.412241	0.162677	0.00359375	0.0219614
ENSG00000126773	PCNX4	protein_coding	1049.09	-0.411801	0.140989	0.00127982	0.00940399
ENSG00000158769	F11R	protein_coding	950.119	-0.411742	0.139216	0.00110869	0.00833698
ENSG00000170927	PKHD1	protein_coding	29.4337	-0.411384	0.649389	0.0298128	0.113508
ENSG00000123240	OPTN	protein_coding	1222.59	-0.410956	0.118872	0.000206227	0.00203518
ENSG00000134470	IL15RA	protein_coding	210.506	-0.410858	0.267058	0.0345478	0.126335
ENSG00000105327	BBC3	protein_coding	358.181	-0.41085	0.197466	0.0123365	0.0584796
ENSG00000075975	MKRN2	protein_coding	727.517	-0.410682	0.131261	0.000655038	0.00540846
ENSG00000160613	PCSK7	protein_coding	1121	-0.410254	0.130676	0.000634677	0.00527109
ENSG00000198961	PJA2	protein_coding	1687.17	-0.410202	0.133313	0.000779775	0.00619965
ENSG00000099365	STX1B	protein_coding	111.966	-0.409893	0.345263	0.0523286	0.169425
ENSG00000107854	TNKS2	protein_coding	837.737	-0.409518	0.131472	0.000687906	0.00561757
ENSG00000120254	MTHFD1L	protein_coding	1072.61	-0.409461	0.153312	0.00280591	0.0178629
ENSG00000062485	CS	protein_coding	4163.15	-0.409442	0.0693364	1.32351e-09	4.51333e-08
ENSG00000167208	SNX20	protein_coding	513.27	-0.409304	0.170645	0.00575378	0.03197
ENSG00000101493	ZNF516	protein_coding	550.395	-0.408802	0.246388	0.0287046	0.110418
ENSG00000231259	ANAPC1P2	unprocessed_pseudogene	148.356	-0.408389	0.302955	0.0451111	0.153211
ENSG00000162613	FUBP1	protein_coding	1966.72	-0.408131	0.116063	0.000168018	0.00170451
ENSG00000138095	LRPPRC	protein_coding	4341.35	-0.408118	0.121823	0.000307981	0.00286181
ENSG00000141503	MINK1	protein_coding	1360.44	-0.408116	0.126439	0.000494893	0.0043205
ENSG00000137285	TUBB2B	protein_coding	19.9748	-0.408041	0.713865	0.020186	0.0849862
ENSG00000175662	TOM1L2	protein_coding	218.008	-0.40785	0.263037	0.0345397	0.126335
ENSG00000159579	RSPRY1	protein_coding	757.128	-0.407801	0.153622	0.00288655	0.018294
ENSG00000170903	MSANTD4	protein_coding	631.338	-0.407705	0.178887	0.00782238	0.0406844
ENSG00000119041	GTF3C3	protein_coding	924.086	-0.406947	0.191365	0.0112337	0.0544076
ENSG00000239713	APOBEC3G	protein_coding	1488.17	-0.40663	0.105282	4.50907e-05	0.000542622
ENSG00000167604	NFKBID	protein_coding	148.975	-0.40657	0.321115	0.0497439	0.163944
ENSG00000170525	PFKFB3	protein_coding	1660.24	-0.406366	0.143748	0.00178253	0.0122876
ENSG00000234444	ZNF736	protein_coding	506.853	-0.406298	0.196793	0.0129688	0.0606525
ENSG00000134086	VHL	protein_coding	1470.18	-0.406279	0.114759	0.000155125	0.00158737
ENSG00000139517	LNX2	protein_coding	188.816	-0.406278	0.256581	0.0330184	0.122388
ENSG00000049449	RCN1	protein_coding	2141.44	-0.406218	0.0924464	4.03604e-06	6.68829e-05
ENSG00000101882	NKAP	protein_coding	347.909	-0.406166	0.191231	0.0114241	0.0551523
ENSG00000131503	ANKHD1	protein_coding	1644.88	-0.406081	0.134083	0.000961626	0.00734031
ENSG00000169249	ZRSR2	protein_coding	235.899	-0.40507	0.281914	0.0410204	0.142564
ENSG00000114739	ACVR2B	protein_coding	573.425	-0.404324	0.199318	0.0142496	0.0652647
ENSG00000122417	ODF2L	protein_coding	315.648	-0.404054	0.211378	0.0182366	0.0789845
ENSG00000262826	INTS3	protein_coding	1340.85	-0.403981	0.140204	0.00148839	0.0105998
ENSG00000160285	LSS	protein_coding	2036.25	-0.403686	0.214883	0.019482	0.0826964
ENSG00000069424	KCNAB2	protein_coding	4196.7	-0.40347	0.0887847	2.60587e-06	4.59256e-05
ENSG00000104044	OCA2	protein_coding	14.8331	-0.403418	0.868186	0.00467554	0.0271797
ENSG00000133794	BMAL1	protein_coding	288.094	-0.403193	0.315279	0.0498327	0.164046
ENSG00000147905	ZCCHC7	protein_coding	1421.33	-0.402647	0.145817	0.00213619	0.0143276
ENSG00000153560	UBP1	protein_coding	1308.46	-0.402642	0.107134	6.78994e-05	0.000772437
ENSG00000277734	TRAC	TR_C_gene	1039.16	-0.402535	0.120359	0.000321863	0.00297518
ENSG00000001631	KRIT1	protein_coding	476.044	-0.402061	0.295038	0.0457639	0.154608
ENSG00000131051	RBM39	protein_coding	3743.15	-0.402033	0.108424	8.2529e-05	0.000911038
ENSG00000152332	UHMK1	protein_coding	1424.59	-0.402024	0.111697	0.000127141	0.00132986
ENSG00000184863	RBM33	protein_coding	1536.25	-0.401604	0.186678	0.0108986	0.0531121
ENSG00000196505	GDAP2	protein_coding	237.793	-0.401262	0.236907	0.0280734	0.108666
ENSG00000205758	CRYZL1	protein_coding	331.146	-0.400635	0.247066	0.0317426	0.11922
ENSG00000129003	VPS13C	protein_coding	1695.66	-0.400551	0.159714	0.00470737	0.0272692
ENSG00000147231	RADX	protein_coding	324.857	-0.400207	0.258111	0.0356656	0.128925
ENSG00000040933	INPP4A	protein_coding	651.508	-0.400204	0.182464	0.00995856	0.0495547
ENSG00000205704	SMIM45	protein_coding	38.0375	-0.399645	0.540441	0.046075	0.155288
ENSG00000143970	ASXL2	protein_coding	591.423	-0.399485	0.20252	0.016392	0.0728121
ENSG00000168724	DNAJC21	protein_coding	796.483	-0.399443	0.18217	0.0100468	0.0498537
ENSG00000198677	SKIC3	protein_coding	2051.96	-0.399305	0.0947552	1.02332e-05	0.000149917
ENSG00000004777	ARHGAP33	protein_coding	412.327	-0.399042	0.405047	0.0593812	0.186499
ENSG00000104375	STK3	protein_coding	367.645	-0.398381	0.238054	0.0293773	0.112364
ENSG00000179331	RAB39A	protein_coding	39.1209	-0.398319	0.538579	0.0466457	0.156689
ENSG00000083123	BCKDHB	protein_coding	381.302	-0.398265	0.205135	0.0175853	0.0770058
ENSG00000070718	AP3M2	protein_coding	1094.35	-0.398136	0.278714	0.0425112	0.146486
ENSG00000065613	SLK	protein_coding	678.007	-0.397427	0.160028	0.00469596	0.0272329
ENSG00000173041	ZNF680	protein_coding	151.793	-0.397002	0.301786	0.0498123	0.164046
ENSG00000163171	CDC42EP3	protein_coding	1059.16	-0.396458	0.135092	0.00133074	0.00967147
ENSG00000167978	SRRM2	protein_coding	18926.4	-0.396182	0.0916659	6.52586e-06	0.000101154
ENSG00000144401	METTL21A	protein_coding	306.01	-0.395778	0.205791	0.0186632	0.0801341
ENSG00000155090	KLF10	protein_coding	522.01	-0.395099	0.164788	0.00608841	0.0334484
ENSG00000168758	SEMA4C	protein_coding	753.723	-0.394978	0.166648	0.0066562	0.0356948
ENSG00000213760	ATP6V1G2	protein_coding	31.9533	-0.394843	0.546583	0.0455123	0.153978
ENSG00000005302	MSL3	protein_coding	1851.56	-0.394836	0.123548	0.000555095	0.00473806
ENSG00000170759	KIF5B	protein_coding	1391.08	-0.394107	0.108219	0.000111312	0.00118649
ENSG00000160781	PAQR6	protein_coding	216.55	-0.393855	0.272847	0.0431388	0.148108
ENSG00000137145	DENND4C	protein_coding	827.477	-0.393102	0.131376	0.00109597	0.00824572
ENSG00000083168	KAT6A	protein_coding	1082.27	-0.393046	0.145758	0.00268925	0.0172209
ENSG00000198455	ZXDB	protein_coding	218.024	-0.39291	0.24936	0.0355211	0.128533
ENSG00000146858	ZC3HAV1L	protein_coding	169.161	-0.392908	0.265859	0.041242	0.143123
ENSG00000196865	NHLRC2	protein_coding	825.947	-0.392837	0.166005	0.00689821	0.0368113
ENSG00000110066	KMT5B	protein_coding	541.162	-0.392399	0.183646	0.0118237	0.0566065
ENSG00000281965	PKD1P3	transcribed_unprocessed_pseudogene	315.111	-0.391946	0.235153	0.0307865	0.116339
ENSG00000160293	VAV2	protein_coding	1261.47	-0.391793	0.112199	0.000196029	0.00195642
ENSG00000167257	RNF214	protein_coding	298.495	-0.391574	0.246089	0.0349952	0.127314
ENSG00000138964	PARVG	protein_coding	822.282	-0.391552	0.189108	0.0136604	0.0632804
ENSG00000224841	RGL2	protein_coding	287.932	-0.391371	0.257256	0.0388221	0.136703
ENSG00000214530	STARD10	protein_coding	286.267	-0.391346	0.294969	0.0506669	0.165545
ENSG00000100100	PIK3IP1	protein_coding	114.383	-0.390768	0.336438	0.059722	0.187319
ENSG00000164118	CEP44	protein_coding	379.516	-0.390656	0.181628	0.0114457	0.0552076
ENSG00000196323	ZBTB44	protein_coding	836.587	-0.390535	0.269161	0.043345	0.148527
ENSG00000186470	BTN3A2	protein_coding	736.832	-0.390528	0.228285	0.0285299	0.109806
ENSG00000095203	EPB41L4B	protein_coding	75.9585	-0.390443	0.379	0.0630975	0.19429
ENSG00000182149	IST1	protein_coding	2001.4	-0.390102	0.120514	0.000508966	0.00441354
ENSG00000158467	AHCYL2	protein_coding	338.703	-0.390042	0.328862	0.0582451	0.183801
ENSG00000138768	USO1	protein_coding	1582.78	-0.390012	0.202215	0.0191833	0.0817716
ENSG00000168228	ZCCHC4	protein_coding	206.771	-0.389821	0.240393	0.0335379	0.123822
ENSG00000147130	ZMYM3	protein_coding	1459.72	-0.389709	0.112107	0.000210257	0.00206923
ENSG00000087470	DNM1L	protein_coding	1482.71	-0.389659	0.119855	0.000491775	0.00430136
ENSG00000135378	PRRG4	protein_coding	36.2234	-0.389652	0.525403	0.0487195	0.161546
ENSG00000138785	INTS12	protein_coding	322.602	-0.389417	0.227674	0.0289386	0.111137
ENSG00000276787	FAN1	protein_coding	252.863	-0.389312	0.257569	0.0401114	0.139955
ENSG00000157693	TMEM268	protein_coding	927.149	-0.388927	0.147829	0.00330248	0.0204806
ENSG00000121104	FAM117A	protein_coding	464.548	-0.388383	0.188476	0.0142501	0.0652647
ENSG00000183137	CEP57L1	protein_coding	193.613	-0.387764	0.288522	0.0506403	0.165545
ENSG00000128791	TWSG1	protein_coding	1671.59	-0.38751	0.10196	6.07607e-05	0.000701948
ENSG00000197056	ZMYM1	protein_coding	44.8072	-0.386607	0.572493	0.0398166	0.139201
ENSG00000168300	PCMTD1	protein_coding	915.07	-0.386081	0.124248	0.000757896	0.00604949
ENSG00000164733	CTSB	protein_coding	327.192	-0.385885	0.275586	0.047559	0.158739
ENSG00000115942	ORC2	protein_coding	490.001	-0.385431	0.253049	0.0399826	0.139609
ENSG00000100938	GMPR2	protein_coding	945.983	-0.385394	0.202127	0.0200164	0.0843826
ENSG00000146587	RBAK	protein_coding	390.773	-0.385282	0.177645	0.0113382	0.0548388
ENSG00000128923	MINDY2	protein_coding	187.799	-0.38496	0.25923	0.0425827	0.146661
ENSG00000184489	PTP4A3	protein_coding	596.586	-0.384404	0.15221	0.00454275	0.0265109
ENSG00000188343	CIBAR1	protein_coding	365.024	-0.3843	0.18842	0.0162801	0.0723604
ENSG00000164024	METAP1	protein_coding	778.504	-0.383645	0.221988	0.0283906	0.109508
ENSG00000079112	CDH17	protein_coding	1636.41	-0.383607	0.124954	0.000924368	0.00711733
ENSG00000154589	LY96	protein_coding	81.0211	-0.383529	0.35467	0.06469	0.197521
ENSG00000171723	GPHN	protein_coding	835.152	-0.382859	0.149247	0.00408905	0.0243553
ENSG00000236808	POLR1H	protein_coding	93.3738	-0.382823	0.336468	0.0630957	0.19429
ENSG00000010318	PHF7	protein_coding	93.1721	-0.382354	0.349078	0.0649187	0.198045
ENSG00000068024	HDAC4	protein_coding	164.176	-0.38131	0.319857	0.0607192	0.189816
ENSG00000136379	ABHD17C	protein_coding	197.346	-0.381218	0.244372	0.0386795	0.136473
ENSG00000148634	HERC4	protein_coding	706.261	-0.381122	0.151657	0.00490294	0.0282173
ENSG00000088899	LZTS3	protein_coding	36.2756	-0.381118	0.515419	0.0513695	0.167353
ENSG00000164048	ZNF589	protein_coding	864.28	-0.379834	0.160989	0.00723213	0.0381757
ENSG00000185022	MAFF	protein_coding	65.3969	-0.379764	0.408926	0.0669088	0.202155
ENSG00000285953		protein_coding	10.8835	6.36244	3.2555	0.000441268	0.00390745
ENSG00000066777	ARFGEF1	protein_coding	852.139	-0.379744	0.220399	0.0294217	0.112443
ENSG00000064692	SNCAIP	protein_coding	35.8904	-0.378814	0.514819	0.0514112	0.16745
ENSG00000114054	PCCB	protein_coding	1388.6	-0.378457	0.0974854	4.54446e-05	0.000546417
ENSG00000139083	ETV6	protein_coding	1965.06	-0.378454	0.104906	0.00013506	0.0014013
ENSG00000126226	PCID2	protein_coding	723.999	-0.37835	0.17473	0.0117038	0.0561991
ENSG00000164941	INTS8	protein_coding	647.02	-0.378218	0.208592	0.0250305	0.0996995
ENSG00000198252	STYX	protein_coding	323.04	-0.377978	0.191695	0.0178241	0.0779261
ENSG00000179869	ABCA13	protein_coding	24.3389	-0.377963	0.56953	0.0393448	0.13796
ENSG00000138834	MAPK8IP3	protein_coding	2574.3	-0.377539	0.0984792	5.53246e-05	0.000646534
ENSG00000134419	RPS15A	protein_coding	11994.9	-0.377443	0.0791642	8.00764e-07	1.60743e-05
ENSG00000133731	IMPA1	protein_coding	451.901	-0.377286	0.165883	0.00902785	0.0458257
ENSG00000144118	RALB	protein_coding	695.175	-0.377064	0.138567	0.00269072	0.0172226
ENSG00000166881	NEMP1	protein_coding	813.215	-0.376287	0.125507	0.00113693	0.00852667
ENSG00000197694	SPTAN1	protein_coding	4878.45	-0.376253	0.0714059	4.92382e-08	1.27857e-06
ENSG00000187535	IFT140	protein_coding	297.116	-0.376197	0.216533	0.0291917	0.111836
ENSG00000197147	LRRC8B	protein_coding	423.006	-0.37617	0.19976	0.0218946	0.0902571
ENSG00000196367	TRRAP	protein_coding	1549.1	-0.376131	0.212446	0.0269803	0.105418
ENSG00000147454	SLC25A37	protein_coding	990.35	-0.37544	0.141747	0.00333464	0.0206529
ENSG00000170871	KIAA0232	protein_coding	647.966	-0.375104	0.168801	0.0103481	0.0510268
ENSG00000185591	SP1	protein_coding	1251.13	-0.374853	0.163278	0.00864551	0.0441862
ENSG00000040199	PHLPP2	protein_coding	246.415	-0.374785	0.222668	0.0324481	0.121007
ENSG00000102043	MTMR8	protein_coding	44.2904	-0.374535	0.525588	0.0486621	0.161393
ENSG00000138802	SEC24B	protein_coding	665.006	-0.374356	0.157675	0.00678572	0.0362938
ENSG00000172667	ZMAT3	protein_coding	4522.07	-0.374076	0.111129	0.000333401	0.0030698
ENSG00000154358	OBSCN	protein_coding	23.3206	-0.373959	0.699512	0.0115365	0.055551
ENSG00000113240	CLK4	protein_coding	376.821	-0.373888	0.186442	0.0172387	0.0758353
ENSG00000277807	LILRB1	protein_coding	286.3	-0.373814	0.314968	0.0637321	0.19569
ENSG00000156860	FBRS	protein_coding	2138.43	-0.373709	0.125325	0.00122542	0.00908402
ENSG00000139323	POC1B	protein_coding	241.201	-0.373523	0.245751	0.0428474	0.147286
ENSG00000163659	TIPARP	protein_coding	770.266	-0.373486	0.171184	0.0114767	0.0553193
ENSG00000068400	GRIPAP1	protein_coding	1100.2	-0.373235	0.143284	0.0038131	0.0229862
ENSG00000137070	IL11RA	protein_coding	117.339	-0.373122	0.329581	0.0672846	0.202886
ENSG00000187231	SESTD1	protein_coding	379.183	-0.37287	0.214625	0.0294781	0.112453
ENSG00000122257	RBBP6	protein_coding	1375.9	-0.372543	0.152967	0.00598294	0.0329457
ENSG00000152749	GPR180	protein_coding	249.2	-0.372007	0.211694	0.0286645	0.110294
ENSG00000175787	ZNF169	protein_coding	113.197	-0.371918	0.328614	0.0676679	0.20361
ENSG00000130595	TNNT3	protein_coding	15.5741	-0.371719	0.711495	0.0093471	0.0471587
ENSG00000117533	VAMP4	protein_coding	229.701	-0.371602	0.22529	0.0349893	0.127314
ENSG00000114520	SNX4	protein_coding	1042.13	-0.370743	0.12686	0.0014905	0.0105998
ENSG00000023171	GRAMD1B	protein_coding	856.338	-0.370261	0.133585	0.00238094	0.015632
ENSG00000139597	N4BP2L1	protein_coding	419.402	-0.369945	0.183656	0.0170833	0.0753858
ENSG00000134333	LDHA	protein_coding	8509.27	-0.36988	0.164183	0.00882012	0.0449001
ENSG00000099251	HSD17B7P2	transcribed_unprocessed_pseudogene	4.2162	-0.0105826	0.317788	0.723365	0.872725
ENSG00000120875	DUSP4	protein_coding	1152.74	-0.369864	0.137244	0.00300594	0.018887
ENSG00000102900	NUP93	protein_coding	941.707	-0.369658	0.11586	0.000656833	0.00542011
ENSG00000120805	ARL1	protein_coding	607.597	-0.369505	0.163737	0.00928459	0.0468935
ENSG00000198382	UVRAG	protein_coding	999.016	-0.369448	0.128755	0.00177563	0.0122639
ENSG00000134508	CABLES1	protein_coding	1842.8	-0.369229	0.192854	0.0218096	0.0899731
ENSG00000276684	RDH13	protein_coding	196.112	-0.368812	0.43774	0.0660663	0.200462
ENSG00000070367	EXOC5	protein_coding	1062.31	-0.368479	0.123983	0.00128939	0.00945005
ENSG00000155760	FZD7	protein_coding	79.7397	-0.368081	0.381449	0.0726248	0.21381
ENSG00000164258	NDUFS4	protein_coding	327.493	-0.368045	0.202837	0.0261264	0.102963
ENSG00000164180	TMEM161B	protein_coding	655.528	-0.367922	0.153214	0.00659316	0.035397
ENSG00000039523	RIPOR1	protein_coding	195.674	-0.367904	0.353475	0.0719594	0.212681
ENSG00000123360	PDE1B	protein_coding	287.791	-0.367828	0.257846	0.0502759	0.164922
ENSG00000100485	SOS2	protein_coding	689.984	-0.367739	0.144618	0.00473614	0.0274134
ENSG00000160447	PKN3	protein_coding	143.647	-0.367574	0.326082	0.0693698	0.207044
ENSG00000165699	TSC1	protein_coding	622.472	-0.36739	0.297805	0.0635772	0.195471
ENSG00000111249	CUX2	protein_coding	482.358	-0.367314	0.250041	0.0476545	0.158946
ENSG00000143079	CTTNBP2NL	protein_coding	529.903	-0.367209	0.225082	0.036696	0.131502
ENSG00000237403	PPP1R11	protein_coding	126.812	-0.367147	0.470753	0.0615043	0.191509
ENSG00000120093	HOXB3	protein_coding	148.541	-0.366765	0.307213	0.0667219	0.201842
ENSG00000136536	MARCHF7	protein_coding	1280.03	-0.366576	0.107606	0.000296618	0.00277445
ENSG00000142197	DOP1B	protein_coding	228.272	-0.36623	0.272481	0.0566704	0.180103
ENSG00000124225	PMEPA1	protein_coding	19.7204	-0.36616	0.653189	0.0167711	0.0742628
ENSG00000182919	C11orf54	protein_coding	399.082	-0.366055	0.209691	0.0301302	0.114256
ENSG00000109458	GAB1	protein_coding	518.164	-0.365866	0.170989	0.0131549	0.0613116
ENSG00000159399	HK2	protein_coding	1237.6	-0.365647	0.17001	0.012777	0.0599338
ENSG00000166387	PPFIBP2	protein_coding	686.572	-0.365179	0.218099	0.0343903	0.126028
ENSG00000100227	POLDIP3	protein_coding	1005.67	-0.36505	0.144452	0.00490589	0.0282228
ENSG00000004534	RBM6	protein_coding	2282.88	-0.364515	0.0924354	3.74515e-05	0.000465575
ENSG00000182389	CACNB4	protein_coding	263.727	-0.364235	0.231664	0.0413198	0.143323
ENSG00000160224	AIRE	protein_coding	7.9528	-0.167964	0.387984	0.000596037	0.00503288
ENSG00000173575	CHD2	protein_coding	2608.85	-0.364157	0.345374	0.0734347	0.215513
ENSG00000112062	MAPK14	protein_coding	794.966	-0.363567	0.127469	0.00191357	0.0130321
ENSG00000142528	ZNF473	protein_coding	251.002	-0.363109	0.267787	0.0567104	0.18019
ENSG00000135334	AKIRIN2	protein_coding	671.776	-0.362942	0.170836	0.0139501	0.0641395
ENSG00000227816	TAP1	protein_coding	53.9066	-0.362925	0.416323	0.072537	0.213657
ENSG00000147421	HMBOX1	protein_coding	291.951	-0.362632	0.263914	0.0555952	0.177603
ENSG00000136159	NUDT15	protein_coding	220.574	-0.362221	0.221205	0.0372291	0.13298
ENSG00000103707	MTFMT	protein_coding	189.879	-0.361631	0.454012	0.0659876	0.200398
ENSG00000138448	ITGAV	protein_coding	429.7	-0.361531	0.299969	0.0672243	0.202772
ENSG00000020922	MRE11	protein_coding	927.963	-0.36121	0.13639	0.00354317	0.0217351
ENSG00000171448	ZBTB26	protein_coding	282.448	-0.360213	0.211891	0.0337672	0.124414
ENSG00000204611	ZNF616	protein_coding	160.415	-0.359641	0.288821	0.0657234	0.199811
ENSG00000184584	STING1	protein_coding	469.661	-0.359325	0.227046	0.0413881	0.143454
ENSG00000180881	CAPS2	protein_coding	33.3925	-0.358964	0.491349	0.0578438	0.183092
ENSG00000159164	SV2A	protein_coding	234.459	-0.358808	0.212793	0.0348844	0.12714
ENSG00000136167	LCP1	protein_coding	23379.1	-0.358795	0.0821417	5.96652e-06	9.40291e-05
ENSG00000163872	YEATS2	protein_coding	1664.93	-0.358678	0.156803	0.00943355	0.0474764
ENSG00000213658	LAT	protein_coding	58.5133	-0.357826	0.563097	0.0362443	0.130417
ENSG00000168538	TRAPPC11	protein_coding	687.114	-0.357816	0.186116	0.0220219	0.0906224
ENSG00000170322	NFRKB	protein_coding	665.788	-0.357435	0.185833	0.0219188	0.0903303
ENSG00000155008	APOOL	protein_coding	362.908	-0.356888	0.175045	0.017182	0.0757284
ENSG00000145331	TRMT10A	protein_coding	114.11	-0.356767	0.63063	0.0173133	0.0760218
ENSG00000081913	PHLPP1	protein_coding	707.686	-0.35654	0.221064	0.0433628	0.148553
ENSG00000214655	ZSWIM8	protein_coding	1020.65	-0.355861	0.18548	0.0222588	0.0913592
ENSG00000147874	HAUS6	protein_coding	755.057	-0.355586	0.187482	0.0234362	0.0948812
ENSG00000100722	ZC3H14	protein_coding	966.096	-0.355335	0.117668	0.00116519	0.00871093
ENSG00000065882	TBC1D1	protein_coding	681.736	-0.35503	0.17991	0.0204147	0.0857041
ENSG00000163798	SLC4A1AP	protein_coding	392.917	-0.354656	0.259868	0.0586433	0.184837
ENSG00000155096	AZIN1	protein_coding	3718.21	-0.35451	0.0773059	2.28377e-06	4.0808e-05
ENSG00000134318	ROCK2	protein_coding	553.187	-0.354505	0.225477	0.0432107	0.148247
ENSG00000145723	GIN1	protein_coding	76.0461	-0.354481	0.400147	0.0775333	0.224325
ENSG00000131149	GSE1	protein_coding	1807.83	-0.354428	0.115277	0.00100986	0.00767539
ENSG00000159753	CARMIL2	protein_coding	1110.02	-0.354322	0.164936	0.0134842	0.062649
ENSG00000169246	NPIPB3	protein_coding	1278.1	-0.354209	0.124235	0.00199347	0.0135053
ENSG00000275079	LPCAT1	protein_coding	769.033	-0.353914	0.232823	0.0471237	0.157704
ENSG00000215717	TMEM167B	protein_coding	558.001	-0.353325	0.161753	0.0124914	0.0589849
ENSG00000204256	BRD2	protein_coding	629.827	-0.3528	0.235298	0.0476093	0.158832
ENSG00000161551	ZNF577	protein_coding	42.8559	-0.352501	0.4737	0.0629404	0.194144
ENSG00000120008	WDR11	protein_coding	2398.28	-0.352428	0.138057	0.00484173	0.0279446
ENSG00000163320	CGGBP1	protein_coding	1270.88	-0.351865	0.121734	0.0017872	0.0123078
ENSG00000198752	CDC42BPB	protein_coding	1485.99	-0.351542	0.12574	0.00244388	0.0159162
ENSG00000111911	HINT3	protein_coding	268.668	-0.351377	0.214891	0.0394676	0.138186
ENSG00000086289	EPDR1	protein_coding	459.866	-0.351268	0.203741	0.0334204	0.123522
ENSG00000003393	ALS2	protein_coding	298.903	-0.350904	0.252349	0.0577776	0.182924
ENSG00000254206	NPIPB11	protein_coding	194.741	-0.350768	0.250648	0.0561935	0.17899
ENSG00000178074	C2orf69	protein_coding	272.042	-0.350507	0.204626	0.0341652	0.125423
ENSG00000197461	PDGFA	protein_coding	464.579	-0.350385	0.163924	0.0138769	0.0639425
ENSG00000108582	CPD	protein_coding	1268.6	-0.350294	0.171131	0.0172825	0.0759442
ENSG00000182771	GRID1	protein_coding	273.751	-0.350242	0.210746	0.0379667	0.134764
ENSG00000115306	SPTBN1	protein_coding	10485.1	-0.350238	0.0808274	7.22375e-06	0.000110999
ENSG00000011198	ABHD5	protein_coding	176.464	-0.350121	0.296208	0.0737422	0.21603
ENSG00000077713	SLC25A43	protein_coding	241.039	-0.349894	0.213062	0.0393083	0.137882
ENSG00000050426	LETMD1	protein_coding	1244.97	-0.349781	0.126752	0.00267507	0.0171596
ENSG00000145386	CCNA2	protein_coding	160.5	-0.349417	0.523357	0.0462008	0.155468
ENSG00000137338	PGBD1	protein_coding	176.949	-0.349007	0.27641	0.0685166	0.205303
ENSG00000141646	SMAD4	protein_coding	732.219	-0.348864	0.181311	0.0230023	0.0936553
ENSG00000108528	SLC25A11	protein_coding	500.12	-0.348707	0.207037	0.0365627	0.131164
ENSG00000134324	LPIN1	protein_coding	2379.82	-0.348503	0.194175	0.0301491	0.114297
ENSG00000136021	SCYL2	protein_coding	769.238	-0.348428	0.157734	0.0119811	0.0572053
ENSG00000169884	WNT10B	protein_coding	89.1861	-0.348067	0.372985	0.0824459	0.233567
ENSG00000092470	WDR76	protein_coding	925.402	-0.348033	0.126664	0.00275219	0.0175763
ENSG00000175105	ZNF654	protein_coding	379.364	-0.347963	0.211829	0.0393126	0.137882
ENSG00000151883	PARP8	protein_coding	911.808	-0.347937	0.11994	0.00176895	0.0122238
ENSG00000125633	CCDC93	protein_coding	828.03	-0.347555	0.207886	0.0385711	0.136226
ENSG00000174197	MGA	protein_coding	723.835	-0.347306	0.249699	0.0591459	0.185892
ENSG00000125510	OPRL1	protein_coding	34.7743	-0.347212	0.519137	0.0478448	0.159393
ENSG00000165813	CCDC186	protein_coding	316.778	-0.347148	0.271205	0.0679748	0.204112
ENSG00000117758	STX12	protein_coding	474.423	-0.347053	0.174646	0.0200945	0.0846865
ENSG00000102606	ARHGEF7	protein_coding	1606.29	-0.346919	0.113811	0.00106824	0.00807127
ENSG00000076662	ICAM3	protein_coding	2417.86	-0.346895	0.0972878	0.000176381	0.00177915
ENSG00000196911	KPNA5	protein_coding	129.42	-0.346859	0.339563	0.0830589	0.234435
ENSG00000187091	PLCD1	protein_coding	128.291	-0.346655	0.488146	0.057528	0.182337
ENSG00000275746	KLF13	protein_coding	1703.3	-0.346652	0.100452	0.000271142	0.00257457
ENSG00000117676	RPS6KA1	protein_coding	1716.58	-0.346578	0.106984	0.000580793	0.00492579
ENSG00000240344	PPIL3	protein_coding	370.6	-0.346529	0.217252	0.0435172	0.149022
ENSG00000075407	ZNF37A	protein_coding	645.746	-0.346398	0.148654	0.00904816	0.0458959
ENSG00000068724	TTC7A	protein_coding	1359.84	-0.346353	0.134631	0.00463787	0.0269881
ENSG00000185053	SGCZ	protein_coding	100.423	-0.34635	0.467212	0.0655437	0.199607
ENSG00000089351	GRAMD1A	protein_coding	1880.6	-0.345878	0.117616	0.00156177	0.0109961
ENSG00000117155	SSX2IP	protein_coding	286.279	-0.345489	0.255768	0.0624977	0.19344
ENSG00000132964	CDK8	protein_coding	471.439	-0.345274	0.189903	0.0290435	0.111479
ENSG00000185278	ZBTB37	protein_coding	211.896	-0.345157	0.263811	0.0663752	0.201187
ENSG00000184979	USP18	protein_coding	573.909	-0.345136	0.155407	0.0118465	0.0566963
ENSG00000205629	LCMT1	protein_coding	358.37	-0.34508	0.192037	0.0300734	0.114132
ENSG00000128340	RAC2	protein_coding	3680.25	-0.34493	0.0919954	9.1072e-05	0.000994484
ENSG00000049245	VAMP3	protein_coding	394.166	-0.344723	0.380312	0.0830168	0.234411
ENSG00000133424	LARGE1	protein_coding	781.272	-0.344533	0.223454	0.0456103	0.154162
ENSG00000134982	APC	protein_coding	624.27	-0.343993	0.254058	0.0620248	0.192537
ENSG00000213203	GIMAP1	protein_coding	84.6266	-0.343671	0.337076	0.0847197	0.237605
ENSG00000143337	TOR1AIP1	protein_coding	447.425	-0.342421	0.200614	0.0361778	0.130343
ENSG00000116473	RAP1A	protein_coding	2870.49	-0.341603	0.0777908	4.40779e-06	7.2198e-05
ENSG00000126368	NR1D1	protein_coding	136.538	-0.341369	0.276558	0.0740029	0.216606
ENSG00000135069	PSAT1	protein_coding	714.86	-0.341076	0.215732	0.0456088	0.154162
ENSG00000074935	TUBE1	protein_coding	127.115	-0.340965	0.34595	0.0871672	0.242308
ENSG00000168813	ZNF507	protein_coding	484.068	-0.340743	0.165842	0.0179079	0.07815
ENSG00000110046	ATG2A	protein_coding	644.214	-0.340703	0.173578	0.021813	0.0899731
ENSG00000196843	ARID5A	protein_coding	1100.47	-0.340688	0.141223	0.00733921	0.0385577
ENSG00000131143	COX4I1	protein_coding	4635.95	-0.340561	0.0734103	1.7833e-06	3.31633e-05
ENSG00000213585	VDAC1	protein_coding	5304.11	-0.340342	0.0782394	7.3405e-06	0.000112427
ENSG00000270757	HSPE1-MOB4	protein_coding	98.8637	-0.33953	0.321924	0.0857902	0.239704
ENSG00000137309	HMGA1	protein_coding	11264.8	-0.33951	0.0613416	1.62688e-08	4.56817e-07
ENSG00000172058	SERF1A	protein_coding	45.9867	-0.339255	0.691609	0.000806562	0.00637324
ENSG00000135018	UBQLN1	protein_coding	2769.2	-0.339141	0.108511	0.000908071	0.0070071
ENSG00000166763	STRCP1	transcribed_unprocessed_pseudogene	23.3152	-0.339025	0.552676	0.0332502	0.122989
ENSG00000137094	DNAJB5	protein_coding	237.076	-0.338983	0.257063	0.0680248	0.204175
ENSG00000171604	CXXC5	protein_coding	915.661	-0.338924	0.149841	0.0111313	0.0540414
ENSG00000117481	NSUN4	protein_coding	712.822	-0.338797	0.130389	0.00446106	0.026088
ENSG00000166012	TAF1D	protein_coding	2134.86	-0.338736	0.0911738	0.000102239	0.0011003
ENSG00000164253	WDR41	protein_coding	1198.79	-0.338681	0.153159	0.0123576	0.0584796
ENSG00000105879	CBLL1	protein_coding	517.654	-0.337638	0.168088	0.0199919	0.0843044
ENSG00000137642	SORL1	protein_coding	7938.88	-0.337118	0.089317	8.15206e-05	0.000902723
ENSG00000150556	LYPD6B	protein_coding	140.298	-0.337116	0.268831	0.074093	0.216825
ENSG00000282269	PRR4	protein_coding	12.8475	-0.336999	0.696676	0.000205553	0.00203
ENSG00000163931	TKT	protein_coding	5773.07	-0.336819	0.0875329	6.11164e-05	0.000704906
ENSG00000163682	RPL9	protein_coding	1636.01	-0.336712	0.119803	0.00250536	0.0162492
ENSG00000183087	GAS6	protein_coding	17.8487	-0.336613	0.58366	0.0202293	0.0851025
ENSG00000222009	BTBD19	protein_coding	20.7423	-0.336491	0.587215	0.018996	0.0811525
ENSG00000142798	HSPG2	protein_coding	72.0577	-0.336479	0.527288	0.0416282	0.14411
ENSG00000131187	F12	protein_coding	161.596	-0.336354	0.298257	0.0836194	0.235733
ENSG00000162601	MYSM1	protein_coding	782.837	-0.335641	0.221642	0.0520377	0.168675
ENSG00000138801	PAPSS1	protein_coding	1086.61	-0.3356	0.209057	0.0444844	0.151755
ENSG00000182179	UBA7	protein_coding	1576.24	-0.335368	0.0950846	0.000190139	0.00190301
ENSG00000011454	RABGAP1	protein_coding	802.541	-0.335207	0.190851	0.0340439	0.125075
ENSG00000107625	DDX50	protein_coding	684.835	-0.335022	0.200405	0.0383146	0.135629
ENSG00000276701	MIF	protein_coding	1550.92	-0.334899	0.197108	0.0379206	0.134668
ENSG00000179546	HTR1D	protein_coding	16.3594	-0.334611	0.57074	0.023944	0.0963479
ENSG00000168769	TET2	protein_coding	401.469	-0.33456	0.172603	0.0237178	0.09571
ENSG00000189171	S100A13	protein_coding	109.547	-0.334458	0.353934	0.0907549	0.24902
ENSG00000100784	RPS6KA5	protein_coding	231.229	-0.334346	0.307807	0.0873306	0.242711
ENSG00000152558	TMEM123	protein_coding	4699.19	-0.33415	0.084616	4.02874e-05	0.000493207
ENSG00000132912	DCTN4	protein_coding	553.067	-0.333976	0.18486	0.0331945	0.122847
ENSG00000108349	CASC3	protein_coding	1396.47	-0.333912	0.112548	0.00149041	0.0105998
ENSG00000071967	CYBRD1	protein_coding	510.649	-0.333857	0.173468	0.024466	0.0979472
ENSG00000129680	MAP7D3	protein_coding	343.805	-0.333802	0.213242	0.0486261	0.161312
ENSG00000126767	ELK1	protein_coding	1357.65	-0.333567	0.129369	0.00485092	0.0279748
ENSG00000082898	XPO1	protein_coding	3697.3	-0.333385	0.146435	0.0108077	0.0527414
ENSG00000170234	PWWP2A	protein_coding	310.557	-0.333384	0.299535	0.0862587	0.240728
ENSG00000188042	ARL4C	protein_coding	80.98	-0.33338	0.335347	0.0914632	0.250559
ENSG00000104177	MYEF2	protein_coding	682.363	-0.33318	0.19343	0.0365406	0.13115
ENSG00000014123	UFL1	protein_coding	1048.92	-0.332824	0.134761	0.00650495	0.035043
ENSG00000152117	SMPD4BP	transcribed_processed_pseudogene	816.72	-0.332777	0.132877	0.00594948	0.0327998
ENSG00000144029	MRPS5	protein_coding	1019.8	-0.33273	0.117624	0.00234184	0.0154552
ENSG00000184708	EIF4ENIF1	protein_coding	731.545	-0.332727	0.33886	0.0902082	0.247985
ENSG00000156298	TSPAN7	protein_coding	54.5629	-0.332629	0.421695	0.0806764	0.230142
ENSG00000132694	ARHGEF11	protein_coding	614.584	-0.332539	0.189752	0.034843	0.12703
ENSG00000104408	EIF3E	protein_coding	8891.16	-0.332436	0.0744886	4.03524e-06	6.68829e-05
ENSG00000158615	PPP1R15B	protein_coding	1143.22	-0.332318	0.107113	0.000940698	0.00721559
ENSG00000151006	PRSS53	protein_coding	147.422	-0.332239	0.275236	0.0801751	0.229266
ENSG00000120265	PCMT1	protein_coding	143.446	-0.332183	0.404112	0.0855613	0.239254
ENSG00000114978	MOB1A	protein_coding	4385.09	-0.332028	0.0777754	9.87727e-06	0.000145456
ENSG00000175216	CKAP5	protein_coding	2379.11	-0.332001	0.144158	0.00990358	0.0493332
ENSG00000120217	CD274	protein_coding	1305.58	-0.331464	0.13531	0.00697933	0.0371182
ENSG00000111530	CAND1	protein_coding	2358.3	-0.331299	0.109886	0.00129149	0.00945273
ENSG00000204642	HLA-F	protein_coding	29.7482	-0.33108	0.483632	0.0588547	0.185339
ENSG00000159433	STARD9	protein_coding	662.078	-0.33077	0.174053	0.0260064	0.102633
ENSG00000120051	CFAP58	protein_coding	12.1188	-0.330559	0.612525	0.00844859	0.0433519
ENSG00000099917	MED15	protein_coding	1271.25	-0.330489	0.105439	0.000925583	0.00711894
ENSG00000074319	TSG101	protein_coding	593.649	-0.330483	0.164407	0.0229077	0.0934059
ENSG00000168522	FNTA	protein_coding	882.483	-0.330435	0.120336	0.00301899	0.0189467
ENSG00000185973	TMLHE	protein_coding	175.83	-0.329835	0.244466	0.068714	0.205481
ENSG00000100985	MMP9	protein_coding	32.825	-0.329534	0.49427	0.0535843	0.172582
ENSG00000163923	RPL39L	protein_coding	75.8339	-0.329359	0.373168	0.0921649	0.25175
ENSG00000160961	ZNF333	protein_coding	141.572	-0.329223	0.26668	0.0793107	0.22753
ENSG00000164308	ERAP2	protein_coding	337.586	-0.329213	0.237965	0.0653948	0.199368
ENSG00000090861	AARS1	protein_coding	2344.56	-0.329021	0.119248	0.00302398	0.0189695
ENSG00000018610	STEEP1	protein_coding	332.851	-0.328822	0.184921	0.0336052	0.124011
ENSG00000115919	KYNU	protein_coding	477.176	-0.328736	0.166202	0.022237	0.0913492
ENSG00000167005	NUDT21	protein_coding	2410.38	-0.328715	0.0912334	0.000161653	0.00164466
ENSG00000147533	GOLGA7	protein_coding	751.54	-0.328407	0.140872	0.0094988	0.0477199
ENSG00000119900	OGFRL1	protein_coding	75.8756	-0.328323	0.377435	0.0944891	0.256514
ENSG00000078081	LAMP3	protein_coding	2054.72	-0.328166	0.130533	0.00589064	0.0325515
ENSG00000076984	MAP2K7	protein_coding	705.479	-0.32796	0.144825	0.0113973	0.0550496
ENSG00000178607	ERN1	protein_coding	674.153	-0.3279	0.186399	0.0351071	0.127557
ENSG00000188554	NBR1	protein_coding	1329.24	-0.327667	0.105663	0.000971385	0.00740681
ENSG00000005700	IBTK	protein_coding	1070.75	-0.327621	0.11937	0.00306184	0.0191816
ENSG00000075292	ZNF638	protein_coding	1330.45	-0.327163	0.175453	0.0288841	0.110957
ENSG00000127418	FGFRL1	protein_coding	104.508	-0.327044	0.337545	0.0961094	0.259717
ENSG00000186812	ZNF397	protein_coding	474.53	-0.326947	0.16559	0.022644	0.0925807
ENSG00000161955	TNFSF13	protein_coding	78.5999	-0.326881	0.342406	0.0961736	0.259792
ENSG00000145687	SSBP2	protein_coding	820.807	-0.326845	0.136346	0.00815688	0.0420226
ENSG00000115540	MOB4	protein_coding	357.124	-0.326776	0.202414	0.0459972	0.1551
ENSG00000256514		protein_coding	153.886	0.855841	0.334738	0.000975305	0.00742869
ENSG00000157350	ST3GAL2	protein_coding	2395.48	-0.326638	0.11888	0.0030858	0.0192982
ENSG00000170324	FRMPD2	protein_coding	132.643	-0.32645	0.333084	0.0963291	0.260112
ENSG00000106086	PLEKHA8	protein_coding	340.296	-0.326234	0.185535	0.0356514	0.128906
ENSG00000229119	RPLP0P9	processed_pseudogene	1672.48	-0.326203	0.131647	0.00656272	0.0352856
ENSG00000229176	SAPCD1	protein_coding	9.41326	-0.108507	0.346716	0.00101597	0.00771355
ENSG00000166896	ATP23	protein_coding	85.5182	-0.325782	0.407248	0.087034	0.242128
ENSG00000044459	CNTLN	protein_coding	69.2529	-0.325465	0.374039	0.0938811	0.255256
ENSG00000092036	HAUS4	protein_coding	797.619	-0.325266	0.173785	0.0283866	0.109508
ENSG00000100307	CBX7	protein_coding	510.115	-0.325126	0.201742	0.0471013	0.157704
ENSG00000203697	CAPN8	protein_coding	108.432	-0.325122	0.446819	0.0734833	0.215531
ENSG00000072803	FBXW11	protein_coding	1022.26	-0.325094	0.178338	0.0313258	0.117936
ENSG00000274442	PRPF8	protein_coding	4051.5	-0.325055	0.145074	0.0122211	0.0580186
ENSG00000128513	POT1	protein_coding	717.008	-0.325042	0.131005	0.00651487	0.0350739
ENSG00000100099	HPS4	protein_coding	1189.64	-0.324862	0.140597	0.0102513	0.050655
ENSG00000196456	ZNF775	protein_coding	362.837	-0.324736	0.184167	0.0352546	0.127831
ENSG00000281500	SLC37A4	protein_coding	269.231	-0.324705	0.256409	0.0780183	0.225146
ENSG00000175183	CSRP2	protein_coding	17.1018	-0.324685	0.62486	0.00308591	0.0192982
ENSG00000082258	CCNT2	protein_coding	630.931	-0.324623	0.142665	0.0115531	0.0555744
ENSG00000159202	UBE2Z	protein_coding	2023.2	-0.324513	0.111325	0.00183567	0.0125926
ENSG00000125726	CD70	protein_coding	2793.07	-0.324303	0.100097	0.00061352	0.00514978
ENSG00000142599	RERE	protein_coding	1889.36	-0.324001	0.157491	0.0189656	0.0811104
ENSG00000164244	PRRC1	protein_coding	1156.34	-0.323992	0.183995	0.0351676	0.127686
ENSG00000088876	ZNF343	protein_coding	299.235	-0.323949	0.234347	0.0675805	0.203446
ENSG00000179841	AKAP5	protein_coding	75.0511	-0.323879	0.389308	0.0922495	0.251933
ENSG00000172575	RASGRP1	protein_coding	691.563	-0.323791	0.158082	0.0193828	0.0824731
ENSG00000196935	SRGAP1	protein_coding	124.065	-0.323708	0.531404	0.0343924	0.126028
ENSG00000083312	TNPO1	protein_coding	2127.05	-0.32325	0.108987	0.0015252	0.0107992
ENSG00000107372	ZFAND5	protein_coding	1676.13	-0.323192	0.106537	0.00124592	0.00920747
ENSG00000275793	RIMBP3	protein_coding	9.95261	0.202535	0.420435	0.00113905	0.00853802
ENSG00000157625	TAB3	protein_coding	540.784	-0.32316	0.228231	0.0646652	0.197521
ENSG00000173163	COMMD1	protein_coding	138.382	-0.322837	0.275699	0.0878441	0.24395
ENSG00000225828	FAM229A	protein_coding	177.318	-0.322793	0.300553	0.095865	0.259269
ENSG00000138279	ANXA7	protein_coding	1460.74	-0.322708	0.111465	0.00201627	0.0136332
ENSG00000232280	FLOT1	protein_coding	100.596	-0.322661	0.329096	0.0986081	0.263916
ENSG00000179335	CLK3	protein_coding	1072.92	-0.322244	0.197336	0.0446786	0.152176
ENSG00000138641	HERC3	protein_coding	196.375	-0.321058	0.300828	0.0956249	0.25898
ENSG00000044090	CUL7	protein_coding	482.251	-0.320729	0.282636	0.0913716	0.250356
ENSG00000138757	G3BP2	protein_coding	2090.17	-0.320674	0.163854	0.024063	0.0967717
ENSG00000047849	MAP4	protein_coding	4007.5	-0.320361	0.0787765	2.62639e-05	0.000339423
ENSG00000153944	MSI2	protein_coding	2043.17	-0.320345	0.237137	0.071314	0.211447
ENSG00000157216	SSBP3	protein_coding	950.815	-0.320211	0.150937	0.0166385	0.0737913
ENSG00000164188	RANBP3L	protein_coding	17.2312	-0.32008	0.557176	0.0201934	0.0849862
ENSG00000111224	PARP11	protein_coding	221	-0.319759	0.235151	0.0711918	0.211129
ENSG00000124181	PLCG1	protein_coding	2013.52	-0.319389	0.125198	0.00550313	0.0308681
ENSG00000168438	CDC40	protein_coding	666.031	-0.319193	0.279727	0.0917314	0.250975
ENSG00000135365	PHF21A	protein_coding	1103.86	-0.318966	0.141359	0.0120366	0.0573066
ENSG00000184371	CSF1	protein_coding	303.985	-0.318899	0.205536	0.0535514	0.172526
ENSG00000184924	PTRHD1	protein_coding	181.614	-0.31852	0.315568	0.101077	0.267824
ENSG00000128694	OSGEPL1	protein_coding	177.259	-0.318292	0.247765	0.0793972	0.22764
ENSG00000104885	DOT1L	protein_coding	2087.43	-0.318244	0.149016	0.0162476	0.0722387
ENSG00000128683	GAD1	protein_coding	42.3164	-0.318167	0.453529	0.071048	0.210791
ENSG00000108946	PRKAR1A	protein_coding	2832.28	-0.318096	0.0977272	0.000617022	0.00516961
ENSG00000012211	PRICKLE3	protein_coding	356.444	-0.318054	0.198392	0.0490532	0.16231
ENSG00000172466	ZNF24	protein_coding	1117.04	-0.317793	0.183788	0.0388036	0.136703
ENSG00000113719	ERGIC1	protein_coding	2452.63	-0.317649	0.0881634	0.000171607	0.00173615
ENSG00000095059	DHPS	protein_coding	764.749	-0.31716	0.144555	0.0141064	0.0647742
ENSG00000257365	FNTB	protein_coding	229.878	-0.317127	0.374186	0.0988391	0.264259
ENSG00000102225	CDK16	protein_coding	877.189	-0.316987	0.153849	0.0204918	0.0858822
ENSG00000101938	CHRDL1	protein_coding	83.6308	-0.316828	0.406219	0.0906529	0.248869
ENSG00000146872	TLK2	protein_coding	708.129	-0.316727	0.190805	0.0448488	0.152572
ENSG00000149273	RPS3	protein_coding	25442.1	-0.316495	0.0496764	1.05336e-10	4.32093e-09
ENSG00000012124	CD22	protein_coding	4529.94	-0.316377	0.0864208	0.000136264	0.00141276
ENSG00000137491	SLCO2B1	protein_coding	78.0509	-0.316374	0.52297	0.0341962	0.125504
ENSG00000089041	P2RX7	protein_coding	90.1543	-0.315657	0.354289	0.102886	0.270798
ENSG00000069966	GNB5	protein_coding	422.826	-0.315631	0.164928	0.026726	0.104617
ENSG00000085982	USP40	protein_coding	238.779	-0.315505	0.429555	0.0815604	0.231869
ENSG00000122986	HVCN1	protein_coding	1712.92	-0.315163	0.103292	0.00123092	0.0091109
ENSG00000123595	RAB9A	protein_coding	566.983	-0.315156	0.148174	0.0167888	0.074318
ENSG00000133216	EPHB2	protein_coding	12.2317	-0.31511	0.597538	0.00404291	0.0241313
ENSG00000196151	WDSUB1	protein_coding	98.6711	-0.315055	0.316759	0.103372	0.271382
ENSG00000154640	BTG3	protein_coding	426.734	-0.31495	0.181712	0.0391616	0.137454
ENSG00000101972	STAG2	protein_coding	2061.95	-0.314937	0.150039	0.0179451	0.0782403
ENSG00000184465	WDR27	protein_coding	428.962	-0.314818	0.179647	0.0378072	0.134452
ENSG00000128274	A4GALT	protein_coding	44.8754	-0.314625	0.425841	0.0843111	0.236834
ENSG00000102763	VWA8	protein_coding	751.479	-0.314601	0.160132	0.0238985	0.0962415
ENSG00000171766	GATM	protein_coding	272.415	-0.314334	0.265784	0.0908828	0.24921
ENSG00000103197	TSC2	protein_coding	1433.86	-0.314097	0.164293	0.0272839	0.106399
ENSG00000125170	DOK4	protein_coding	52.1793	-0.313966	0.440473	0.0777598	0.224767
ENSG00000131437	KIF3A	protein_coding	588.156	-0.313888	0.193025	0.0472701	0.158083
ENSG00000131381	RBSN	protein_coding	384.593	-0.313825	0.238515	0.0782127	0.225342
ENSG00000030419	IKZF2	protein_coding	6899.06	-0.313668	0.12542	0.00709238	0.0376063
ENSG00000290511	LINC03009	lncRNA	49.9757	-0.313555	0.422946	0.0846643	0.237543
ENSG00000046604	DSG2	protein_coding	2502.28	-0.313482	0.0973884	0.000717976	0.00578668
ENSG00000102755	FLT1	protein_coding	132.474	-0.313329	0.315142	0.102315	0.269992
ENSG00000105220	GPI	protein_coding	6033.05	-0.313056	0.107847	0.00235505	0.0155162
ENSG00000074800	ENO1	protein_coding	26956.6	-0.313021	0.111967	0.00276669	0.0176529
ENSG00000176390	CRLF3	protein_coding	452.014	-0.312989	0.195887	0.0511771	0.166841
ENSG00000181915	ADO	protein_coding	588.94	-0.312841	0.158605	0.023881	0.0962038
ENSG00000184014	DENND5A	protein_coding	633.865	-0.312436	0.190932	0.0477511	0.159155
ENSG00000157593	SLC35B2	protein_coding	248.13	-0.312433	0.280464	0.0979838	0.263186
ENSG00000168209	DDIT4	protein_coding	4004.3	-0.312165	0.122033	0.00546846	0.0307346
ENSG00000196792	STRN3	protein_coding	340.034	-0.312132	0.202335	0.0559003	0.178297
ENSG00000236895	GTF2H4	protein_coding	28.6309	-0.312128	0.478008	0.0570971	0.181215
ENSG00000161249	DMKN	protein_coding	977.98	-0.311485	0.140463	0.0136878	0.0633866
ENSG00000186017	ZNF566	protein_coding	110.014	-0.311348	0.32923	0.10709	0.277977
ENSG00000184517	ZFP1	protein_coding	245.86	-0.311269	0.284497	0.100319	0.266707
ENSG00000183166	CALN1	protein_coding	811.382	-0.311109	0.140381	0.013601	0.0630879
ENSG00000165240	ATP7A	protein_coding	237.99	-0.311105	0.242577	0.0807597	0.23024
ENSG00000103769	RAB11A	protein_coding	1930.32	-0.310678	0.0906341	0.000336728	0.003094
ENSG00000130816	DNMT1	protein_coding	4407.38	-0.310522	0.106114	0.00184521	0.0126457
ENSG00000136504	KAT7	protein_coding	761.156	-0.31031	0.176478	0.0381565	0.135234
ENSG00000011422	PLAUR	protein_coding	65.5177	-0.310178	0.393471	0.0983343	0.263566
ENSG00000212907	MT-ND4L	protein_coding	15274.9	-0.309756	0.0942054	0.00055749	0.00475564
ENSG00000127914	AKAP9	protein_coding	1072.86	-0.309751	0.226732	0.0722051	0.213107
ENSG00000284292		protein_coding	154.866	-0.990713	0.430262	0.00141002	0.0101344
ENSG00000099995	SF3A1	protein_coding	2418.18	-0.309652	0.113038	0.00332204	0.0205838
ENSG00000256235	SMIM3	protein_coding	408.184	-0.309603	0.207052	0.0615888	0.191562
ENSG00000006062	MAP3K14	protein_coding	727.582	-0.30948	0.226969	0.0748449	0.218393
ENSG00000188897		protein_coding	21.8061	-0.383127	0.850265	0.00143003	0.0102574
ENSG00000263238	CTSO	protein_coding	186.728	-0.309217	0.260578	0.0934534	0.254288
ENSG00000167483	NIBAN3	protein_coding	245.782	-0.309188	0.21509	0.0673085	0.202886
ENSG00000172817	CYP7B1	protein_coding	933.507	-0.308755	0.213786	0.0653196	0.199225
ENSG00000132463	GRSF1	protein_coding	1170.47	-0.308571	0.11555	0.0040909	0.0243561
ENSG00000197622	CDC42SE1	protein_coding	1498.82	-0.308518	0.110914	0.00294248	0.0185819
ENSG00000213390	ARHGAP19	protein_coding	517.027	-0.308494	0.187487	0.0473985	0.158278
ENSG00000171928	TVP23B	protein_coding	279.64	-0.308385	0.22898	0.077192	0.22374
ENSG00000128011	LRFN1	protein_coding	69.6847	-0.308299	0.371908	0.104534	0.273249
ENSG00000153029	MR1	protein_coding	1079.56	-0.30799	0.139944	0.0146323	0.0667126
ENSG00000010244	ZNF207	protein_coding	3614.05	-0.307884	0.0912997	0.000418295	0.00372778
ENSG00000119729	RHOQ	protein_coding	809.906	-0.307862	0.135066	0.011862	0.0567325
ENSG00000115884	SDC1	protein_coding	1790.99	-0.307814	0.101442	0.001333	0.00967914
ENSG00000105771	SMG9	protein_coding	675.517	-0.307387	0.134091	0.0115465	0.0555744
ENSG00000197646	PDCD1LG2	protein_coding	234.585	-0.307174	0.217108	0.0703498	0.209114
ENSG00000104853	CLPTM1	protein_coding	970.324	-0.307171	0.169219	0.0344591	0.126207
ENSG00000196267	ZNF836	protein_coding	77.4963	-0.307117	0.341557	0.10986	0.283503
ENSG00000125386	FAM193A	protein_coding	608.98	-0.307113	0.166395	0.0335016	0.123757
ENSG00000162148	PPP1R32	protein_coding	30.8701	-0.30692	0.449735	0.0725286	0.213657
ENSG00000263513	FAM72C	protein_coding	121.951	-0.306831	0.3627	0.107071	0.277977
ENSG00000169241	SLC50A1	protein_coding	477.147	-0.306725	0.160665	0.0284781	0.109726
ENSG00000171552	BCL2L1	protein_coding	453.852	-0.30672	0.169979	0.0357937	0.129157
ENSG00000153898	MCOLN2	protein_coding	1391.12	-0.306568	0.13146	0.0102861	0.0507854
ENSG00000188372	ZP3	protein_coding	17.3942	-0.306482	0.530164	0.0233702	0.0947148
ENSG00000224608	HLA-B	protein_coding	2269.4	-0.306393	0.100273	0.00124841	0.0092162
ENSG00000146433	TMEM181	protein_coding	259.91	-0.306265	0.205481	0.0630945	0.19429
ENSG00000198408	OGA	protein_coding	3156.01	-0.306199	0.120925	0.00612194	0.0335935
ENSG00000206452	HLA-C	protein_coding	253.479	-0.305994	0.203841	0.0619359	0.192303
ENSG00000092020	PPP2R3C	protein_coding	216.103	-0.305938	0.264879	0.0977996	0.26288
ENSG00000142892	PIGK	protein_coding	322.566	-0.30579	0.229061	0.0797309	0.228365
ENSG00000138433	CIR1	protein_coding	491.707	-0.305546	0.183348	0.0463054	0.155731
ENSG00000117394	SLC2A1	protein_coding	1129.69	-0.305471	0.159078	0.0276649	0.107441
ENSG00000168488	ATXN2L	protein_coding	4355.69	-0.305297	0.0947671	0.000715014	0.00577562
ENSG00000113448	PDE4D	protein_coding	105.605	-0.305159	0.30324	0.110293	0.284467
ENSG00000115524	SF3B1	protein_coding	6198.43	-0.304991	0.0834197	0.000129933	0.00135506
ENSG00000188021	UBQLN2	protein_coding	996.255	-0.304919	0.121018	0.00636711	0.0345106
ENSG00000111676	ATN1	protein_coding	1605.17	-0.304835	0.114972	0.00439279	0.0257419
ENSG00000143952	VPS54	protein_coding	452.594	-0.304769	0.156493	0.0263146	0.103474
ENSG00000122515	ZMIZ2	protein_coding	2895.42	-0.304572	0.119961	0.00604721	0.0332479
ENSG00000203883	SOX18	protein_coding	2108.74	-0.304498	0.0875306	0.000285823	0.00268769
ENSG00000167578	RAB4B	protein_coding	295.043	-0.304371	0.197621	0.0602271	0.188444
ENSG00000134597	RBMX2	protein_coding	332.89	-0.303587	0.182738	0.0473416	0.158188
ENSG00000126603	GLIS2	protein_coding	39.0487	-0.303114	0.594169	0.000609195	0.00512804
ENSG00000175224	ATG13	protein_coding	1215.23	-0.302991	0.237555	0.0848478	0.23783
ENSG00000112874	NUDT12	protein_coding	145.224	-0.302887	0.260303	0.0993562	0.26505
ENSG00000223865	HLA-DPB1	protein_coding	49.026	-0.30252	0.432739	0.0812573	0.231356
ENSG00000060762	MPC1	protein_coding	363.581	-0.302256	0.216548	0.0734787	0.215531
ENSG00000167202	TBC1D2B	protein_coding	1427.78	-0.30205	0.180666	0.0476731	0.15897
ENSG00000255185	PDXDC2P	transcribed_unprocessed_pseudogene	94.8968	-0.301782	0.319364	0.114714	0.292248
ENSG00000027075	PRKCH	protein_coding	2341.18	-0.301732	0.175371	0.0432007	0.148247
ENSG00000176407	KCMF1	protein_coding	936.615	-0.301341	0.131837	0.0120189	0.0573066
ENSG00000171097	KYAT1	protein_coding	230.368	-0.301223	0.296036	0.112246	0.288137
ENSG00000277273	CDK7	protein_coding	270.669	-0.300809	0.251307	0.0968199	0.26094
ENSG00000175575	PAAF1	protein_coding	306.422	-0.300754	0.188767	0.0540988	0.173764
ENSG00000221914	PPP2R2A	protein_coding	929.366	-0.300695	0.145721	0.0206229	0.0861948
ENSG00000100324	TAB1	protein_coding	474.025	-0.300008	0.257951	0.100789	0.26741
ENSG00000163257	DCAF16	protein_coding	1241.7	-0.299926	0.165995	0.0361744	0.130343
ENSG00000126266	FFAR1	protein_coding	19.6543	-0.299744	0.504581	0.0341041	0.125264
ENSG00000135249	RINT1	protein_coding	350.262	-0.299633	0.225502	0.0829858	0.234411
ENSG00000177842	ZNF620	protein_coding	34.3874	-0.299505	0.436913	0.0792488	0.227399
ENSG00000178209	PLEC	protein_coding	3252.78	-0.299095	0.107726	0.0030953	0.0193424
ENSG00000291140	AMZ2P1	lncRNA	68.3856	-0.299037	0.376825	0.107012	0.277977
ENSG00000169018	FEM1B	protein_coding	948.648	-0.299035	0.162222	0.0337037	0.124231
ENSG00000145703	IQGAP2	protein_coding	1054.81	-0.298983	0.124391	0.00894279	0.0454592
ENSG00000136436	CALCOCO2	protein_coding	1378.87	-0.298667	0.129814	0.0115511	0.0555744
ENSG00000121957	GPSM2	protein_coding	204.354	-0.298615	0.277461	0.108958	0.2818
[truncated: 12,155 more rows]
