# Supplementary material for: Characterization of target gene regulation by the two Epstein-Barr virus oncogene LMP1 domains essential for B-cell transformation
Source: mBio. 2023 Nov 27;14(6):e02338-23. doi: 10.1128/mbio.02338-23 (PMC10746160; doi:10.1128/mbio.02338-23)
Supplement: Table S9 — Log2 fold changes of gene expression in LMP1 KO GM12878 LCLs with TES2m vs WT LMP1 cDNA rescue. [file mbio.02338-23-s0010.xlsx]

## Sheet: Akata LMP1 TES2m vs Uninduced
Table S9: Log2 Fold Change of Gene Expression in Induced LMP1 TES2m rescue versus Induced WT rescue in LCLs, Related to Figure 2-4,8,S2-3,S9
GENEID	SYMBOL	GENEBIOTYPE	baseMean	log2FoldChange	lfcSE	pvalue	padj
ENSG00000000419	DPM1	protein_coding	341.923	0.113648	0.154345	0.333073	0.647784
ENSG00000000457	SCYL3	protein_coding	312.619	-0.0948562	0.160961	0.419885	0.723997
ENSG00000000460	C1orf112	protein_coding	161.668	-0.0500621	0.205051	0.609139	0.850126
ENSG00000000938	FGR	protein_coding	2440.31	0.143579	0.13851	0.200416	0.497695
ENSG00000001036	FUCA2	protein_coding	448.282	0.341606	0.239912	0.0295807	0.150786
ENSG00000001084	GCLC	protein_coding	191.118	-0.0862196	0.192185	0.452934	0.749064
ENSG00000001167	NFYA	protein_coding	429.233	-0.0386548	0.143979	0.729738	0.90857
ENSG00000259075	POC1B-GALNT4	protein_coding	32.4769	-7.64499	2.72283	7.75239e-07	2.77753e-05
ENSG00000001461	NIPAL3	protein_coding	322.517	-0.239093	0.23959	0.0907648	0.31518
ENSG00000001497	LAS1L	protein_coding	1194.04	0.212593	0.114698	0.0327026	0.16213
ENSG00000001561	ENPP4	protein_coding	340.39	-0.15635	0.186998	0.214059	0.515586
ENSG00000001617	SEMA3F	protein_coding	18.09	0.0454357	0.226157	0.445738	0.74324
ENSG00000001626	CFTR	protein_coding	9.36908	-0.0170048	0.22743	0.525542	0.80142
ENSG00000159217	IGF2BP1	protein_coding	25.0004	-6.67063	1.48716	5.15766e-06	0.000147383
ENSG00000137857	DUOX1	protein_coding	52.2313	-5.90963	0.829258	1.95573e-13	2.40241e-11
ENSG00000001631	KRIT1	protein_coding	476.044	0.00561821	0.181728	0.963408	0.989415
ENSG00000002016	RAD52	protein_coding	238.353	-0.190171	0.288357	0.102715	0.337914
ENSG00000002330	BAD	protein_coding	387.364	0.169388	0.200352	0.189045	0.483077
ENSG00000002549	LAP3	protein_coding	1610.64	0.0682685	0.10906	0.476644	0.768846
ENSG00000002586	CD99	protein_coding	1052.45	0.0162486	0.10049	0.867996	0.961459
ENSG00000002726	AOC1	protein_coding	68.7411	-0.19676	0.331578	0.0456778	0.203372
ENSG00000002746	HECW1	protein_coding	5.41145	0.0258093	0.228685	0.344728	0.658535
ENSG00000002822	MAD1L1	protein_coding	979.444	-0.155426	0.215808	0.213683	0.51486
ENSG00000002834	LASP1	protein_coding	2401	-0.0715135	0.0866598	0.371148	0.682287
ENSG00000206240	HLA-DRB1	protein_coding	9479.61	-0.853026	0.0575125	7.88996e-51	2.71375e-47
ENSG00000003056	M6PR	protein_coding	1497.17	0.255231	0.126668	0.0183068	0.108189
ENSG00000003096	KLHL13	protein_coding	151.264	-0.0191752	0.204545	0.831495	0.9459
ENSG00000003147	ICA1	protein_coding	114.238	-0.0607189	0.227791	0.373661	0.684348
ENSG00000125730	C3	protein_coding	222.638	-5.27326	0.532471	2.17654e-24	1.03258e-21
ENSG00000003393	ALS2	protein_coding	298.903	-0.0521502	0.175838	0.647379	0.869384
ENSG00000003400	CASP10	protein_coding	172.84	0.217577	0.269236	0.106704	0.346153
ENSG00000102837	OLFM4	protein_coding	23.5678	-4.80578	1.12722	1.47118e-06	4.91275e-05
ENSG00000206305	HLA-DQA1	protein_coding	5658.63	-0.897014	0.0652427	4.40196e-44	8.65174e-41
ENSG00000003509	NDUFAF7	protein_coding	330.586	-0.015314	0.163235	0.891293	0.96806
ENSG00000003756	RBM5	protein_coding	2430.63	0.0502743	0.135658	0.657647	0.874038
ENSG00000004059	ARF5	protein_coding	744.469	0.0087878	0.115123	0.930367	0.981107
ENSG00000004139	SARM1	protein_coding	291.469	0.196793	0.199302	0.136864	0.399825
ENSG00000004142	POLDIP2	protein_coding	1321.84	0.176295	0.109967	0.069032	0.265059
ENSG00000004399	PLXND1	protein_coding	7.68743	-0.0273421	0.226544	0.510534	0.79241
ENSG00000004455	AK2	protein_coding	3366.64	-0.0385089	0.111922	0.691884	0.888223
ENSG00000004468	CD38	protein_coding	17.5559	0.0461719	0.229577	0.33989	0.65399
ENSG00000105642	KCNN1	protein_coding	36.4815	-4.62824	0.816527	1.01734e-09	7.17775e-08
ENSG00000004487	KDM1A	protein_coding	1974.65	-0.157658	0.109946	0.101513	0.335908
ENSG00000004534	RBM6	protein_coding	2282.88	0.00463042	0.0851824	0.954455	0.987025
ENSG00000004660	CAMKK1	protein_coding	9.14975	0.0184916	0.225225	0.660343	0.875211
ENSG00000004700	RECQL	protein_coding	1114.91	-0.0451655	0.123046	0.661762	0.875614
ENSG00000004766	VPS50	protein_coding	235.318	0.0917701	0.201176	0.419139	0.723527
ENSG00000004777	ARHGAP33	protein_coding	412.327	-0.110025	0.22873	0.285191	0.598301
ENSG00000004779	NDUFAB1	protein_coding	578.863	-0.131287	0.140551	0.242442	0.548834
ENSG00000004838	ZMYND10	protein_coding	17.5671	0.0821003	0.242201	0.153934	0.429579
ENSG00000004864	SLC25A13	protein_coding	255.329	-0.0448182	0.20091	0.654673	0.87277
ENSG00000004866	ST7	protein_coding	535.895	-0.0685911	0.149402	0.547225	0.813048
ENSG00000004897	CDC27	protein_coding	1185.35	-0.0973572	0.128429	0.359671	0.67151
ENSG00000004961	HCCS	protein_coding	390.025	-0.034396	0.138637	0.752669	0.917642
ENSG00000004975	DVL2	protein_coding	456.17	0.114197	0.156705	0.332406	0.647198
ENSG00000005007	UPF1	protein_coding	2152.22	-0.0316108	0.0785104	0.668709	0.878045
ENSG00000005020	SKAP2	protein_coding	836.135	-0.208042	0.143031	0.0724524	0.273021
ENSG00000005022	SLC25A5	protein_coding	4879.45	-0.143203	0.0928593	0.0872298	0.307026
ENSG00000005059	MCUB	protein_coding	484.061	-0.00650926	0.15004	0.950772	0.985935
ENSG00000005075	POLR2J	protein_coding	307.059	0.0312737	0.148651	0.791323	0.931638
ENSG00000005100	DHX33	protein_coding	614.604	0.300513	0.143476	0.0115963	0.0784376
ENSG00000005102	MEOX1	protein_coding	129.6	-0.0153791	0.186543	0.884615	0.966167
ENSG00000005156	LIG3	protein_coding	715.634	0.157827	0.288503	0.0758276	0.279913
ENSG00000005175	RPAP3	protein_coding	423.332	-0.255903	0.184476	0.056252	0.232687
ENSG00000005187	ACSM3	protein_coding	145.392	-0.260043	0.27691	0.0749704	0.278092
ENSG00000005189	REXO5	protein_coding	114.233	-0.0542548	0.193579	0.615007	0.852864
ENSG00000005194	CIAPIN1	protein_coding	589.455	-0.146474	0.136717	0.187409	0.48095
ENSG00000127585	FBXL16	protein_coding	425.914	-4.01155	0.431904	7.40492e-22	2.82991e-19
ENSG00000005238	ATOSB	protein_coding	132.964	0.08751	0.212978	0.405394	0.711328
ENSG00000005249	PRKAR2B	protein_coding	15.9158	-0.0959373	0.255761	0.0212587	0.120163
ENSG00000005302	MSL3	protein_coding	1851.56	0.0724405	0.10999	0.452545	0.748511
ENSG00000005339	CREBBP	protein_coding	973.347	0.0149874	0.22053	0.805544	0.936706
ENSG00000172724	CCL19	protein_coding	79.3822	-3.46487	0.558651	2.65904e-11	2.47183e-09
ENSG00000005436	GCFC2	protein_coding	438.992	-0.0904542	0.176315	0.443832	0.741904
ENSG00000005448	WDR54	protein_coding	519.96	-0.000695169	0.158282	0.993232	0.998696
ENSG00000005469	CROT	protein_coding	220.491	-0.0212125	0.177635	0.848965	0.953844
ENSG00000005471	ABCB4	protein_coding	93.1775	-0.870964	1.09001	0.00719384	0.0551688
ENSG00000005483	KMT2E	protein_coding	1149.68	0.279784	0.127052	0.0102684	0.0719703
ENSG00000005486	RHBDD2	protein_coding	259.374	0.0854108	0.170886	0.470204	0.762682
ENSG00000005700	IBTK	protein_coding	1070.75	-0.0749813	0.107683	0.428518	0.729525
ENSG00000005801	ZNF195	protein_coding	581.088	0.127855	0.167187	0.290912	0.604313
ENSG00000005810	MYCBP2	protein_coding	2180.81	0.25625	0.125512	0.0171509	0.10304
ENSG00000005812	FBXL3	protein_coding	357.597	0.154216	0.167217	0.208163	0.507757
ENSG00000005844	ITGAL	protein_coding	1840.4	0.178134	0.137016	0.11298	0.359562
ENSG00000005882	PDK2	protein_coding	281.412	0.295313	0.232138	0.0483757	0.211086
ENSG00000005884	ITGA3	protein_coding	130.58	-0.0338949	0.215768	0.658432	0.874038
ENSG00000005889	ZFX	protein_coding	594.197	0.0315151	0.154703	0.784087	0.928753
ENSG00000005893	LAMP2	protein_coding	1161.13	-0.228338	0.116267	0.0236001	0.129204
ENSG00000005961	ITGA2B	protein_coding	7.80778	-0.0244332	0.228188	0.402058	0.708475
ENSG00000006007	GDE1	protein_coding	591.489	0.211916	0.175132	0.0991226	0.331727
ENSG00000006015	REX1BD	protein_coding	227.929	0.0870185	0.175057	0.462354	0.756719
ENSG00000006025	OSBPL7	protein_coding	528.551	0.0898665	0.167088	0.447887	0.744975
ENSG00000006062	MAP3K14	protein_coding	727.582	-0.257239	0.225472	0.0720342	0.271892
ENSG00000006118	TMEM132A	protein_coding	248.926	0.0392507	0.200255	0.697941	0.890749
ENSG00000006125	AP2B1	protein_coding	2159.15	0.0539833	0.110967	0.584114	0.836691
ENSG00000006194	ZNF263	protein_coding	516.099	0.141331	0.144458	0.219626	0.521957
ENSG00000006210	CX3CL1	protein_coding	11.1552	-0.0436138	0.229916	0.315735	0.63092
ENSG00000198727	MT-CYB	protein_coding	80828.7	0.676829	0.0562468	1.08874e-33	1.24824e-30
ENSG00000152463	OLAH	protein_coding	31.2212	-3.32052	0.82233	2.30616e-06	7.2771e-05
ENSG00000006327	TNFRSF12A	protein_coding	8.92831	-0.0161964	0.224712	0.703321	0.893861
ENSG00000006432	MAP3K9	protein_coding	133.184	0.0600094	0.200565	0.569422	0.82778
ENSG00000006451	RALA	protein_coding	627.523	0.0630675	0.135938	0.566174	0.826273
ENSG00000019582	CD74	protein_coding	46877.5	-0.660868	0.0596892	2.02373e-29	1.98874e-26
ENSG00000006459	KDM7A	protein_coding	35.8727	0.199855	0.364379	0.0109758	0.0753788
ENSG00000006468	ETV1	protein_coding	61.1129	-0.0486726	0.224635	0.460732	0.755314
ENSG00000006530	AGK	protein_coding	631.473	-0.0201305	0.118266	0.841654	0.951216
ENSG00000006576	PHTF2	protein_coding	533.381	-0.09501	0.192722	0.414305	0.719879
ENSG00000006607	FARP2	protein_coding	668.8	-0.0339236	0.129751	0.74942	0.916579
ENSG00000006625	GGCT	protein_coding	457.441	-0.010382	0.144303	0.925118	0.979405
ENSG00000006634	DBF4	protein_coding	505.632	0.0190052	0.161616	0.869589	0.961955
ENSG00000006652	IFRD1	protein_coding	499.295	-0.172517	0.158753	0.153369	0.428613
ENSG00000006659	LGALS14	protein_coding	5.46549	-0.00754553	0.225957	0.813478	0.940411
ENSG00000006695	COX10	protein_coding	305.504	-0.0559638	0.160677	0.62536	0.857967
ENSG00000006704	GTF2IRD1	protein_coding	211.941	0.137182	0.242741	0.207301	0.506811
ENSG00000006712	PAF1	protein_coding	495.997	0.0649033	0.137146	0.556527	0.818985
ENSG00000006715	VPS41	protein_coding	891.14	0.0397512	0.150355	0.734876	0.909865
ENSG00000006740	ARHGAP44	protein_coding	38.879	-0.142018	0.266274	0.126941	0.383307
ENSG00000006744	ELAC2	protein_coding	1112.75	0.137645	0.119174	0.178028	0.466269
ENSG00000006757	PNPLA4	protein_coding	203.9	-0.104437	0.200192	0.369506	0.680636
ENSG00000006831	ADIPOR2	protein_coding	1274.06	-0.0394293	0.117258	0.694485	0.889054
ENSG00000006837	CDKL3	protein_coding	17.1718	0.0653859	0.234049	0.254381	0.562665
ENSG00000007047	MARK4	protein_coding	645.876	-0.0805866	0.160392	0.486533	0.775217
ENSG00000007080	CCDC124	protein_coding	650.072	0.000432461	0.136116	0.998262	0.999631
ENSG00000007129	CEACAM21	protein_coding	35.3108	0.0539828	0.221567	0.483408	0.77361
ENSG00000007168	PAFAH1B1	protein_coding	1522.6	-0.246394	0.140327	0.0329151	0.162741
ENSG00000007174	DNAH9	protein_coding	55.3379	-0.0271437	0.212783	0.734218	0.909757
ENSG00000044574	HSPA5	protein_coding	6038.08	0.829682	0.0753983	3.74176e-29	3.43194e-26
ENSG00000007237	GAS7	protein_coding	23.1327	0.0375431	0.227204	0.439432	0.738182
ENSG00000007255	TRAPPC6A	protein_coding	468.86	-0.185537	0.180884	0.147336	0.417346
ENSG00000007264	MATK	protein_coding	39.3314	0.0867093	0.230913	0.310203	0.625407
ENSG00000137673	MMP7	protein_coding	56.4233	-3.12278	0.595064	7.35095e-09	4.32198e-07
ENSG00000007314	SCN4A	protein_coding	8.04721	0.0191482	0.225515	0.638438	0.864879
ENSG00000007341	ST7L	protein_coding	80.6372	-0.0192996	0.200961	0.838288	0.949388
ENSG00000230141	HLA-DOA	protein_coding	187.299	-2.81595	0.552981	1.49043e-08	8.36761e-07
ENSG00000007392	LUC7L	protein_coding	720.585	0.0444126	0.123015	0.667748	0.877754
ENSG00000007516	BAIAP3	protein_coding	6.88309	0.02472	0.228595	0.353925	0.66575
ENSG00000007520	TSR3	protein_coding	547.832	0.0858643	0.129332	0.425643	0.727811
ENSG00000007541	PIGQ	protein_coding	499.738	0.034333	0.223264	0.569289	0.827674
ENSG00000007545	CRAMP1	protein_coding	712.979	0.00229398	0.144882	0.985996	0.995885
ENSG00000007923	DNAJC11	protein_coding	1117.17	-0.057839	0.106615	0.53756	0.809606
ENSG00000007933	FMO3	protein_coding	5.53098	-0.0446121	0.233299	0.0959933	0.32553
ENSG00000132819	RBM38	protein_coding	2716.71	-0.882823	0.0815859	2.41358e-28	1.84478e-25
ENSG00000007968	E2F2	protein_coding	436.863	-0.160008	0.170032	0.194208	0.489362
ENSG00000008018	PSMB1	protein_coding	1064.95	0.152685	0.111954	0.116208	0.366444
ENSG00000187122	SLIT1	protein_coding	98.0804	-2.78229	0.42408	2.62004e-12	2.7943e-10
ENSG00000008083	JARID2	protein_coding	1040.15	-0.256152	0.141609	0.0276768	0.144179
ENSG00000008086	CDKL5	protein_coding	355.58	0.0229882	0.196664	0.819786	0.942513
ENSG00000008118	CAMK1G	protein_coding	5.58152	-0.0349466	0.230559	0.201003	0.498052
ENSG00000272398	CD24	protein_coding	27.3803	-2.77662	0.993561	0.000165991	0.00291601
ENSG00000008130	NADK	protein_coding	1645.95	-0.00723488	0.0907351	0.931574	0.981107
ENSG00000008256	CYTH3	protein_coding	1366.11	0.13828	0.157739	0.236014	0.540659
ENSG00000008277	ADAM22	protein_coding	910.535	-0.249964	0.151249	0.0384354	0.180353
ENSG00000008282	SYPL1	protein_coding	412.064	0.3976	0.213461	0.0106883	0.0740804
ENSG00000008294	SPAG9	protein_coding	1137.81	-0.0138394	0.125741	0.893722	0.968823
ENSG00000008300	CELSR3	protein_coding	452.124	0.203224	0.158685	0.096877	0.327412
ENSG00000008311	AASS	protein_coding	226.134	-0.185325	0.199156	0.155785	0.431881
ENSG00000008323	PLEKHG6	protein_coding	229.973	-0.124196	0.26529	0.090084	0.313925
ENSG00000008324	SS18L2	protein_coding	256.614	0.0873494	0.172704	0.460228	0.755174
ENSG00000008382	MPND	protein_coding	280.085	0.069889	0.184046	0.544408	0.812529
ENSG00000176177	ENTHD1	protein_coding	56.6363	-2.77227	0.504766	1.89885e-09	1.26204e-07
ENSG00000008441	NFIX	protein_coding	9.00834	-0.00640742	0.224235	0.872705	0.961955
ENSG00000008513	ST3GAL1	protein_coding	422.423	0.11243	0.159525	0.346102	0.659055
ENSG00000228987	HLA-DRA	protein_coding	3594.44	-0.816769	0.0779543	7.39965e-27	4.62747e-24
ENSG00000169508	GPR183	protein_coding	3055.59	0.813449	0.0785549	3.6342e-26	2.17388e-23
ENSG00000008735	MAPK8IP2	protein_coding	9.18069	0.00733704	0.224177	0.866011	0.960653
ENSG00000008838	MED24	protein_coding	1348.24	-0.21478	0.111947	0.0286829	0.14773
ENSG00000058262	SEC61A1	protein_coding	3341.26	0.823388	0.080451	1.28817e-25	7.38442e-23
ENSG00000008869	HEATR5B	protein_coding	529.851	0.234866	0.145124	0.0459208	0.204261
ENSG00000008952	SEC62	protein_coding	1385.41	0.340294	0.213173	0.0233705	0.128305
ENSG00000182459	TEX19	protein_coding	217.261	-2.76753	0.333651	5.31802e-18	1.33028e-15
ENSG00000009307	CSDE1	protein_coding	9561.53	-0.189495	0.0815359	0.0126733	0.0835057
ENSG00000009335	UBE3C	protein_coding	1235.91	0.104342	0.127964	0.32681	0.641735
ENSG00000009413	REV3L	protein_coding	238.879	-0.0952098	0.206832	0.391209	0.698734
ENSG00000009694	TENM1	protein_coding	22.4662	-0.00666666	0.217373	0.915724	0.975312
ENSG00000009765	IYD	protein_coding	38.0956	-0.0315348	0.22477	0.544	0.812358
ENSG00000009780	FAM76A	protein_coding	130.277	-0.0243323	0.196778	0.807559	0.937745
ENSG00000078295	ADCY2	protein_coding	44.6387	-2.67904	0.844505	5.22509e-05	0.00109085
ENSG00000224320	HLA-A	protein_coding	10743.2	-0.609767	0.0600282	3.91592e-25	1.99538e-22
ENSG00000009844	VTA1	protein_coding	591.558	-0.030777	0.125324	0.76788	0.921714
ENSG00000009954	BAZ1B	protein_coding	2504.13	0.137999	0.0899196	0.0941896	0.322353
ENSG00000010017	RANBP9	protein_coding	598.94	0.137863	0.157096	0.247922	0.555523
ENSG00000010072	SPRTN	protein_coding	132.566	0.0215806	0.198652	0.829477	0.945088
ENSG00000010165	METTL13	protein_coding	614.606	0.0330544	0.164478	0.775809	0.924378
ENSG00000010219	DYRK4	protein_coding	152.09	0.0765579	0.188391	0.506016	0.789048
ENSG00000172794	RAB37	protein_coding	61.6717	-2.65671	0.682428	3.86511e-06	0.000114604
ENSG00000089250	NOS1	protein_coding	41.9042	-2.61444	0.602813	6.30848e-07	2.32687e-05
ENSG00000010270	STARD3NL	protein_coding	838.597	-0.0808719	0.11338	0.410967	0.716615
ENSG00000010278	CD9	protein_coding	138.55	-0.408301	0.342206	0.024202	0.131298
ENSG00000169710	FASN	protein_coding	5840.88	0.705831	0.070484	2.73436e-24	1.25398e-21
ENSG00000010295	IFFO1	protein_coding	464.597	-0.0296721	0.137824	0.786549	0.929428
ENSG00000010310	GIPR	protein_coding	768.501	0.0164564	0.115576	0.869938	0.961955
ENSG00000010318	PHF7	protein_coding	93.1721	-0.100497	0.213303	0.356577	0.668104
ENSG00000134339	SAA2	protein_coding	43.636	-2.51062	0.72042	1.8905e-05	0.000446899
ENSG00000010361	FUZ	protein_coding	217.375	0.39177	0.25551	0.0189323	0.110641
ENSG00000010379	SLC6A13	protein_coding	16.0986	0.0172704	0.221627	0.758104	0.919662
ENSG00000010404	IDS	protein_coding	1694.33	-0.2116	0.114761	0.034105	0.166661
ENSG00000010539	ZNF200	protein_coding	161.898	0.0919678	0.195018	0.428134	0.729424
ENSG00000010610	CD4	protein_coding	7.58953	-0.0727362	0.244006	0.0221002	0.123199
ENSG00000010626	LRRC23	protein_coding	76.9174	-0.171596	0.264591	0.140474	0.406614
ENSG00000010671	BTK	protein_coding	1777.76	0.302886	0.157272	0.0162572	0.0990591
ENSG00000010704	HFE	protein_coding	61.5681	-0.141339	0.255468	0.165814	0.448558
ENSG00000010803	SCMH1	protein_coding	413.048	0.0845531	0.165106	0.4697	0.762455
ENSG00000226260	HLA-DRA	protein_coding	5718.72	-0.677135	0.0695874	2.41757e-23	1.03941e-20
ENSG00000010818	HIVEP2	protein_coding	1019.77	0.121598	0.169088	0.314762	0.62989
ENSG00000011007	ELOA	protein_coding	766.027	0.176163	0.14721	0.131309	0.391502
ENSG00000011009	LYPLA2	protein_coding	870.958	0.266156	0.121581	0.0114523	0.0778846
ENSG00000171608	PIK3CD	protein_coding	4535.61	-0.780099	0.0805408	3.49366e-23	1.45654e-20
ENSG00000011052	NME1-NME2	protein_coding	108.467	-0.0184321	0.207768	0.828532	0.944803
ENSG00000011105	TSPAN9	protein_coding	20.2571	-0.0569162	0.234284	0.198017	0.4947
ENSG00000011114	BTBD7	protein_coding	57.0239	-0.00108502	0.228034	0.115141	0.364413
ENSG00000011132	APBA3	protein_coding	347.404	-0.0780781	0.16732	0.503997	0.787685
ENSG00000011143	MKS1	protein_coding	209.886	0.0604393	0.166749	0.603806	0.846806
ENSG00000011198	ABHD5	protein_coding	176.464	-0.0393689	0.187003	0.717447	0.90283
ENSG00000011201	ANOS1	protein_coding	237.083	-0.0558327	0.188494	0.613995	0.852578
ENSG00000075618	FSCN1	protein_coding	8129.17	-0.938615	0.09941	3.17614e-22	1.28522e-19
ENSG00000011258	MBTD1	protein_coding	586.818	0.191365	0.152696	0.109408	0.352432
ENSG00000011260	UTP18	protein_coding	732.201	-0.027991	0.115705	0.778158	0.925795
ENSG00000011275	RNF216	protein_coding	1273.44	-0.273956	0.135396	0.0158353	0.0974802
ENSG00000011295	TTC19	protein_coding	373.051	0.015806	0.146743	0.889459	0.967625
ENSG00000011304	PTBP1	protein_coding	4901.14	0.11062	0.108766	0.257214	0.565601
ENSG00000011332	DPF1	protein_coding	46.2932	0.285967	0.501025	0.0196478	0.113482
ENSG00000011376	LARS2	protein_coding	661.721	0.189973	0.13924	0.0947789	0.323405
ENSG00000011405	PIK3C2A	protein_coding	547.387	-0.333338	0.371827	0.0400393	0.185655
ENSG00000011422	PLAUR	protein_coding	65.5177	-0.0467595	0.211495	0.599729	0.844468
ENSG00000011426	ANLN	protein_coding	311.856	-0.45999	0.340911	0.0162077	0.0989287
ENSG00000011451	WIZ	protein_coding	323.253	0.157228	0.241257	0.187502	0.481099
ENSG00000102962	CCL22	protein_coding	2269.76	-2.47672	0.155718	2.40251e-58	3.30537e-54
ENSG00000261371	PECAM1	protein_coding	94.1543	-2.45918	0.600798	1.7055e-06	5.62373e-05
ENSG00000011485	PPP5C	protein_coding	1210	0.14985	0.167177	0.216707	0.518704
ENSG00000011523	CEP68	protein_coding	506.546	0.0217394	0.139275	0.841838	0.951216
ENSG00000011566	MAP4K3	protein_coding	163.281	0.241696	0.411979	0.0237898	0.129675
ENSG00000115687	PASK	protein_coding	2055.43	-0.901014	0.0966413	9.28253e-22	3.45159e-19
ENSG00000179583	CIITA	protein_coding	4266.91	-0.833489	0.090909	3.24678e-21	1.1755e-18
ENSG00000012048	BRCA1	protein_coding	565.387	0.0150835	0.144664	0.894042	0.968827
ENSG00000012061	ERCC1	protein_coding	852.983	0.125491	0.143287	0.269783	0.581866
ENSG00000012124	CD22	protein_coding	4529.94	-0.0832285	0.0819755	0.274254	0.58599
ENSG00000012171	SEMA3B	protein_coding	28.7938	0.044338	0.22074	0.542411	0.811766
ENSG00000012174	MBTPS2	protein_coding	218.947	-0.0853593	0.182347	0.466963	0.760044
ENSG00000012211	PRICKLE3	protein_coding	356.444	-0.147418	0.171265	0.22929	0.534128
ENSG00000012232	EXTL3	protein_coding	389.345	-0.638739	0.412499	0.00672538	0.0526742
ENSG00000283900	TPTEP2-CSNK1E	protein_coding	23.8911	-2.43497	1.00582	0.000509941	0.00721787
ENSG00000012779	ALOX5	protein_coding	111.047	0.0981415	0.207164	0.3835	0.692686
ENSG00000012822	CALCOCO1	protein_coding	833.509	0.0172021	0.142698	0.878575	0.963717
ENSG00000012963	UBR7	protein_coding	1053.38	0.121334	0.131035	0.262693	0.572662
ENSG00000012983	MAP4K5	protein_coding	628.951	0.263275	0.145736	0.0283437	0.146379
ENSG00000013016	EHD3	protein_coding	210.507	-0.328056	0.251528	0.0368012	0.174958
ENSG00000013275	PSMC4	protein_coding	926.3	0.0275197	0.117413	0.785429	0.929226
ENSG00000136997	MYC	protein_coding	5315.39	0.955062	0.104957	7.10625e-21	2.44419e-18
ENSG00000013306	SLC25A39	protein_coding	1835.18	0.109168	0.0895097	0.184267	0.475915
ENSG00000166794	PPIB	protein_coding	2932.1	0.818865	0.0902086	1.00875e-20	3.38496e-18
ENSG00000013374	NUB1	protein_coding	1379.42	0.109784	0.123956	0.293978	0.608136
ENSG00000013375	PGM3	protein_coding	576.51	-0.0339647	0.226971	0.451024	0.747072
ENSG00000013392	RWDD2A	protein_coding	101.407	-0.0367443	0.190558	0.729951	0.90857
ENSG00000139626	ITGB7	protein_coding	4576.04	0.72213	0.0794855	1.04633e-20	3.42746e-18
ENSG00000013503	POLR3B	protein_coding	139.822	0.116581	0.215722	0.30807	0.623368
ENSG00000013523	ANGEL1	protein_coding	659.458	0.332773	0.203163	0.0232053	0.127789
ENSG00000013561	RNF14	protein_coding	488.675	-0.307129	0.174083	0.021636	0.121487
ENSG00000013563	DNASE1L1	protein_coding	192.717	0.060294	0.194515	0.580141	0.835487
ENSG00000013573	DDX11	protein_coding	1290.36	0.213234	0.122741	0.0423448	0.192627
ENSG00000013725	CD6	protein_coding	6.12472	0.0015847	0.22563	0.967842	0.991034
ENSG00000079308	TNS1	protein_coding	21.0363	-2.32719	0.969031	0.000487487	0.00693573
ENSG00000014123	UFL1	protein_coding	1048.92	-0.00864353	0.11655	0.930021	0.981107
ENSG00000014138	POLA2	protein_coding	501.65	-0.0799387	0.170735	0.494644	0.781122
ENSG00000014164	ZC3H3	protein_coding	600.936	0.176654	0.136988	0.114205	0.362129
ENSG00000014216	CAPN1	protein_coding	2048.11	0.0491079	0.0971302	0.568985	0.827637
ENSG00000206503	HLA-A	protein_coding	2497.25	-0.767902	0.085593	2.79287e-20	8.73278e-18
ENSG00000014824	SLC30A9	protein_coding	608.372	0.0557753	0.143966	0.620311	0.854706
ENSG00000014914	MTMR11	protein_coding	10.0247	-0.0556514	0.234333	0.183218	0.475068
ENSG00000014919	COX15	protein_coding	994.521	-0.0094837	0.129672	0.928744	0.981085
ENSG00000015133	CCDC88C	protein_coding	2017.65	0.069011	0.106639	0.464287	0.75828
ENSG00000015153	YAF2	protein_coding	278.447	-0.0902353	0.228327	0.321171	0.636531
ENSG00000015171	ZMYND11	protein_coding	539.897	0.522938	0.282996	0.00648967	0.0512542
ENSG00000015285	WAS	protein_coding	1092.63	0.0466311	0.109749	0.6288	0.860027
ENSG00000015413	DPEP1	protein_coding	6.42806	-0.0454739	0.233681	0.0792865	0.287361
ENSG00000015475	BID	protein_coding	625.086	0.10889	0.16356	0.360262	0.672129
ENSG00000015479	MATR3	protein_coding	3405.01	-0.00478664	0.204558	0.951396	0.986234
ENSG00000015532	XYLT2	protein_coding	698.512	0.0299965	0.200106	0.763891	0.921164
ENSG00000015568	RGPD5	protein_coding	44.2915	-0.0162041	0.225316	0.679558	0.883181
ENSG00000015592	STMN4	protein_coding	9.09836	-0.092152	0.252547	0.0360617	0.17293
ENSG00000015676	NUDCD3	protein_coding	990.186	0.0210401	0.160132	0.853564	0.955999
ENSG00000016391	CHDH	protein_coding	12.7844	-0.087014	0.246545	0.100013	0.333261
ENSG00000016402	IL20RA	protein_coding	8.29037	0.0259213	0.229699	0.161801	0.441941
ENSG00000016864	GLT8D1	protein_coding	520.158	0.225444	0.211416	0.100962	0.33487
ENSG00000017260	ATP2C1	protein_coding	1957.34	-0.0142139	0.130704	0.890999	0.96806
ENSG00000017427	IGF1	protein_coding	402.091	0.298434	0.199869	0.0359266	0.172403
ENSG00000017483	SLC38A5	protein_coding	641.644	0.297435	0.182941	0.0296272	0.150911
ENSG00000017797	RALBP1	protein_coding	1679.27	-0.078102	0.092207	0.352991	0.665344
ENSG00000018189	RUFY3	protein_coding	65.735	0.2062	0.343534	0.042954	0.194587
ENSG00000018408	WWTR1	protein_coding	99.2394	-0.00467109	0.19786	0.959679	0.988028
ENSG00000018510	AGPS	protein_coding	871.005	0.183552	0.140492	0.108158	0.349305
ENSG00000143119	CD53	protein_coding	4302.7	0.743838	0.0844687	1.56692e-19	4.68645e-17
ENSG00000018699	TTC27	protein_coding	296.47	-0.0968715	0.183249	0.414698	0.720198
ENSG00000018869	ZNF582	protein_coding	24.0429	0.061962	0.228584	0.364365	0.675963
ENSG00000019144	PHLDB1	protein_coding	12.641	-0.0298919	0.228256	0.39403	0.701665
ENSG00000019169	MARCO	protein_coding	42.2806	-0.0610562	0.216833	0.489023	0.777262
ENSG00000019485	PRDM11	protein_coding	43.8682	0.0691646	0.22789	0.362626	0.674464
ENSG00000164754	RAD21	protein_coding	6317.02	-0.606302	0.0687882	1.56412e-19	4.68645e-17
ENSG00000019995	ZRANB1	protein_coding	456.116	-0.0659894	0.147493	0.559896	0.821345
ENSG00000119139	TJP2	protein_coding	2309.12	-0.860867	0.0982684	1.63625e-19	4.78967e-17
ENSG00000020181	ADGRA2	protein_coding	12.7952	-0.0537388	0.230562	0.314982	0.630147
ENSG00000020256	ZFP64	protein_coding	349.348	-0.00484959	0.143431	0.963614	0.989415
ENSG00000020426	MNAT1	protein_coding	235.445	-0.0148732	0.16368	0.894995	0.969402
ENSG00000020577	SAMD4A	protein_coding	14.1841	0.00795505	0.221688	0.884068	0.966085
ENSG00000054219	LY75	protein_coding	3529.47	-0.772745	0.0890001	3.67731e-19	1.05401e-16
ENSG00000020922	MRE11	protein_coding	927.963	-0.210648	0.13044	0.0527811	0.223228
ENSG00000021300	PLEKHB1	protein_coding	81.858	-0.0742015	0.228189	0.347586	0.660509
ENSG00000021574	SPAST	protein_coding	288.351	0.0359447	0.210324	0.685152	0.885123
ENSG00000021645	NRXN3	protein_coding	5.55416	0.0162138	0.226049	0.656564	0.873215
ENSG00000021776	AQR	protein_coding	880.979	0.112592	0.166549	0.346079	0.659055
ENSG00000021826	CPS1	protein_coding	241.193	-0.119453	0.223025	0.282394	0.594881
ENSG00000022277	RTF2	protein_coding	1102.91	0.0147567	0.135811	0.893972	0.968827
ENSG00000022567	SLC45A4	protein_coding	175.748	0.00079295	0.190895	0.994195	0.998768
ENSG00000022840	RNF10	protein_coding	1493.19	0.0871243	0.177589	0.462429	0.756719
ENSG00000022976	ZNF839	protein_coding	242.507	-0.0275079	0.189214	0.795779	0.93319
ENSG00000023041	ZDHHC6	protein_coding	390.775	0.237034	0.192188	0.07904	0.287225
ENSG00000174500	GCSAM	protein_coding	6035.34	-0.520923	0.0599798	5.90286e-19	1.65738e-16
ENSG00000023191	RNH1	protein_coding	13.2411	-0.00715961	0.228236	0.127958	0.385135
ENSG00000023228	NDUFS1	protein_coding	1676.57	-0.302595	0.174607	0.023644	0.12929
ENSG00000023287	RB1CC1	protein_coding	723.311	0.0158496	0.140241	0.890583	0.968
ENSG00000023318	ERP44	protein_coding	1292.99	0.237535	0.109227	0.0140535	0.0894299
ENSG00000023330	ALAS1	protein_coding	975.099	-0.199188	0.115755	0.0465193	0.205729
ENSG00000116133	DHCR24	protein_coding	2802.49	0.790027	0.0916497	6.41007e-19	1.76379e-16
ENSG00000023516	AKAP11	protein_coding	1057.68	0.211784	0.128857	0.0510595	0.218638
ENSG00000023572	GLRX2	protein_coding	163.057	-0.0337219	0.177059	0.763526	0.921164
ENSG00000023608	SNAPC1	protein_coding	169.233	-7.94086e-05	0.179053	0.997887	0.999558
ENSG00000023697	DERA	protein_coding	484.567	-0.233895	0.14904	0.0498699	0.215433
ENSG00000023734	STRAP	protein_coding	1631.48	0.0349423	0.0969589	0.675316	0.881741
ENSG00000023839	ABCC2	protein_coding	10.8484	0.0257434	0.226168	0.540847	0.811161
ENSG00000023892	DEF6	protein_coding	637.419	0.17348	0.189195	0.175448	0.461884
ENSG00000117215	PLA2G2D	protein_coding	22.8421	-2.26038	0.973556	0.000598757	0.00818857
ENSG00000023909	GCLM	protein_coding	306.117	-0.0850885	0.197786	0.449407	0.745831
ENSG00000024048	UBR2	protein_coding	555.732	-0.148509	0.145279	0.196124	0.491937
ENSG00000187109	NAP1L1	protein_coding	13916.4	-0.423744	0.0489258	1.07815e-18	2.85254e-16
ENSG00000024862	CCDC28A	protein_coding	222.893	0.0907743	0.193367	0.432697	0.732708
ENSG00000025039	RRAGD	protein_coding	173.784	-0.142535	0.200996	0.250365	0.558165
ENSG00000025156	HSF2	protein_coding	245.668	-0.117632	0.184727	0.332592	0.647398
ENSG00000162739	SLAMF6	protein_coding	2511.81	-0.824524	0.0973815	2.24995e-18	5.84053e-16
ENSG00000025423	HSD17B6	protein_coding	53.9321	0.134949	0.258661	0.151993	0.42563
ENSG00000025434	NR1H3	protein_coding	65.0598	0.004977	0.20633	0.957191	0.987999
ENSG00000025708	TYMP	protein_coding	739.622	0.169147	0.192213	0.186658	0.479827
ENSG00000025770	NCAPH2	protein_coding	929.297	0.0901026	0.142481	0.425123	0.727648
ENSG00000025772	TOMM34	protein_coding	794.366	0.0428272	0.120467	0.676678	0.882497
ENSG00000025796	SEC63	protein_coding	1086.88	0.0900677	0.123127	0.390152	0.697558
ENSG00000025800	KPNA6	protein_coding	1033.53	-0.178708	0.158472	0.139086	0.404178
ENSG00000163040	CCDC74A	protein_coding	2093.07	0.808796	0.0964219	4.3746e-18	1.11455e-15
ENSG00000026036	RTEL1-TNFRSF6B	protein_coding	165.582	0.34948	0.29184	0.0348252	0.168418
ENSG00000072201	LNX1	protein_coding	25.7534	-2.24727	0.924019	0.000444696	0.00643336
ENSG00000026297	RNASET2	protein_coding	1435.44	0.206154	0.109156	0.0408614	0.188206
ENSG00000026508	CD44	protein_coding	63.6677	0.099937	0.235884	0.263527	0.573218
ENSG00000026652	AGPAT4	protein_coding	105.659	-0.148	0.264442	0.139103	0.404178
ENSG00000135248	GARIN1B	protein_coding	211.83	-2.22198	0.294996	2.52477e-15	3.99262e-13
ENSG00000110042	DTX4	protein_coding	2253.5	-0.805662	0.0965082	6.2143e-18	1.49994e-15
ENSG00000027001	MIPEP	protein_coding	212.949	0.305175	0.251817	0.0474417	0.208332
ENSG00000027075	PRKCH	protein_coding	2341.18	-0.239618	0.172589	0.0638258	0.251898
ENSG00000027697	IFNGR1	protein_coding	1488.92	-0.0248096	0.0944174	0.770926	0.92242
ENSG00000027847	B4GALT7	protein_coding	207.328	0.182112	0.236124	0.15785	0.435035
ENSG00000027869	SH2D2A	protein_coding	442.383	-0.347598	0.198125	0.0170997	0.10278
ENSG00000028116	VRK2	protein_coding	632.962	0.276636	0.148532	0.0223738	0.124522
ENSG00000028137	TNFRSF1B	protein_coding	1539.59	-0.186255	0.101826	0.0400646	0.185655
ENSG00000028203	VEZT	protein_coding	709.122	0.14621	0.159465	0.223373	0.526498
ENSG00000028277	POU2F2	protein_coding	1936.09	0.15958	0.096564	0.068626	0.264071
ENSG00000028310	BRD9	protein_coding	928.359	0.137193	0.183285	0.268385	0.580117
ENSG00000028528	SNX1	protein_coding	1390.66	0.337348	0.193616	0.0187997	0.109969
ENSG00000028839	TBPL1	protein_coding	171.944	0.103201	0.192742	0.383101	0.692329
ENSG00000158517	NCF1	protein_coding	2527.11	-0.72444	0.0868198	6.90555e-18	1.63804e-15
ENSG00000196405	EVL	protein_coding	9440.77	0.486019	0.0581515	1.18717e-17	2.76832e-15
ENSG00000100219	XBP1	protein_coding	1272.76	0.932785	0.113209	1.34018e-17	3.0605e-15
ENSG00000029534	ANK1	protein_coding	27.8759	0.0175943	0.221147	0.763923	0.921164
ENSG00000029639	TFB1M	protein_coding	200.871	-0.230794	0.227068	0.0968508	0.327412
ENSG00000029725	RABEP1	protein_coding	1682.55	0.0342804	0.107247	0.714235	0.901344
ENSG00000029993	HMGB3	protein_coding	447.11	-0.0512337	0.144864	0.647393	0.869384
ENSG00000030066	NUP160	protein_coding	1127.51	0.115161	0.129216	0.273939	0.58587
ENSG00000030110	BAK1	protein_coding	433.23	-0.0269838	0.153671	0.806921	0.937241
ENSG00000030419	IKZF2	protein_coding	6899.06	-0.0178869	0.111459	0.85114	0.954671
ENSG00000030582	GRN	protein_coding	2570.27	-0.109026	0.0946598	0.200133	0.497459
ENSG00000031003	FAM13B	protein_coding	452.677	0.356099	0.241844	0.0253547	0.135679
ENSG00000031081	ARHGAP31	protein_coding	458.838	0.00535204	0.157812	0.943941	0.983798
ENSG00000031691	CENPQ	protein_coding	106.874	-0.182898	0.249329	0.148024	0.418692
ENSG00000101883	RHOXF1	protein_coding	46.4143	-2.21645	0.606769	1.04075e-05	0.000267833
ENSG00000031823	RANBP3	protein_coding	1013.39	0.0135427	0.168731	0.906098	0.971485
ENSG00000032219	ARID4A	protein_coding	573.657	-0.0459151	0.178257	0.683642	0.884854
ENSG00000032389	EIPR1	protein_coding	446.431	-0.0844886	0.162023	0.469737	0.762455
ENSG00000032444	PNPLA6	protein_coding	1583.47	0.12495	0.102046	0.168898	0.452789
ENSG00000032742	IFT88	protein_coding	46.5523	-0.0670161	0.2224	0.422117	0.725272
ENSG00000115956	PLEK	protein_coding	10292.1	-0.657098	0.0798358	2.11151e-17	4.68552e-15
ENSG00000033030	ZCCHC8	protein_coding	534.997	0.100858	0.142917	0.373171	0.683634
ENSG00000033050	ABCF2	protein_coding	692.485	0.38838	0.198984	0.00942726	0.0679758
ENSG00000033100	CHPF2	protein_coding	661.035	0.368132	0.234989	0.0207696	0.118029
ENSG00000033170	FUT8	protein_coding	469.797	0.0766937	0.135932	0.486067	0.77498
ENSG00000033178	UBA6	protein_coding	1078.68	-0.290374	0.206251	0.0428442	0.194217
ENSG00000033327	GAB2	protein_coding	56.9462	-0.0450538	0.21587	0.581095	0.835926
ENSG00000077150	NFKB2	protein_coding	3470.45	-0.747306	0.0914502	2.92624e-17	6.39036e-15
ENSG00000164136	IL15	protein_coding	235.905	-2.19303	0.464189	9.938e-08	4.61916e-06
ENSG00000033867	SLC4A7	protein_coding	973.582	-0.12332	0.163056	0.301469	0.616104
ENSG00000034152	MAP2K3	protein_coding	488.488	-0.134702	0.181422	0.273669	0.58587
ENSG00000034510	TMSB10	protein_coding	5670.86	-0.124793	0.0903469	0.131078	0.391101
ENSG00000034533	ASTE1	protein_coding	82.0792	0.0288456	0.202788	0.765627	0.921679
ENSG00000108576	SLC6A4	protein_coding	85.1776	-2.15924	0.39419	2.13079e-09	1.38935e-07
ENSG00000034693	PEX3	protein_coding	196.884	0.0492871	0.177976	0.666875	0.877334
ENSG00000100628	ASB2	protein_coding	69.2289	-2.15118	0.448972	7.86282e-08	3.74314e-06
ENSG00000119408	NEK6	protein_coding	3577.96	-0.566124	0.0691698	3.86964e-17	7.94605e-15
ENSG00000035141	FAM136A	protein_coding	996.489	0.246469	0.112755	0.0121856	0.0813044
ENSG00000035403	VCL	protein_coding	409.24	-0.108402	0.147606	0.343901	0.657778
ENSG00000035499	DEPDC1B	protein_coding	265.636	-0.267278	0.231061	0.0655036	0.256314
ENSG00000227993	HLA-DRA	protein_coding	10520.2	-0.483301	0.059316	6.334e-17	1.28152e-14
ENSG00000035681	NSMAF	protein_coding	957.799	-0.0848847	0.139266	0.447286	0.744286
ENSG00000035687	ADSS2	protein_coding	947.365	0.203884	0.123807	0.0536385	0.225655
ENSG00000035720	STAP1	protein_coding	28.9057	-0.00516889	0.216934	0.936365	0.981556
ENSG00000035928	RFC1	protein_coding	1525.03	0.0186974	0.203443	0.844567	0.952222
ENSG00000036054	TBC1D23	protein_coding	366.167	0.18656	0.251926	0.144803	0.413662
ENSG00000036257	CUL3	protein_coding	971.6	0.0912723	0.175767	0.441788	0.740526
ENSG00000036549	ZZZ3	protein_coding	494.64	0.0335237	0.177128	0.768497	0.921714
ENSG00000037042	TUBG2	protein_coding	248.745	-0.00669579	0.161785	0.951512	0.986239
ENSG00000037241	RPL26L1	protein_coding	294.073	0.129107	0.240944	0.219928	0.522223
ENSG00000037474	NSUN2	protein_coding	1903.67	-0.0654906	0.0822831	0.394332	0.701922
ENSG00000037637	FBXO42	protein_coding	335.894	-0.105945	0.1757	0.376022	0.68606
ENSG00000037749	MFAP3	protein_coding	173.664	-0.0297927	0.175292	0.790503	0.931381
ENSG00000037757	MRI1	protein_coding	573.896	0.398004	0.208623	0.0101123	0.0712734
ENSG00000037897	METTL1	protein_coding	94.1223	0.112672	0.227737	0.285681	0.598758
ENSG00000038002	AGA	protein_coding	135.299	0.144703	0.242754	0.19984	0.496998
ENSG00000038210	PI4K2B	protein_coding	864.766	0.0587014	0.13256	0.591743	0.841033
ENSG00000038219	BOD1L1	protein_coding	1985.39	-0.0495248	0.223901	0.457865	0.752742
ENSG00000038274	MAT2B	protein_coding	1377.55	-0.252988	0.12191	0.0158802	0.0975793
ENSG00000038295	TLL1	protein_coding	5.73556	-0.00974368	0.225376	0.791679	0.931638
ENSG00000038358	EDC4	protein_coding	1481.01	0.0572431	0.135701	0.601624	0.8455
ENSG00000038382	TRIO	protein_coding	2037.31	-0.092877	0.124453	0.373157	0.683634
ENSG00000038427	VCAN	protein_coding	26.4662	-0.0585742	0.236294	0.125988	0.382046
ENSG00000038532	CLEC16A	protein_coding	1338.21	-0.164927	0.11898	0.105657	0.344054
ENSG00000038945	MSR1	protein_coding	9.15885	-0.0256886	0.226868	0.502811	0.78699
ENSG00000039068	CDH1	protein_coding	281.965	0.0167108	0.224519	0.712577	0.899912
ENSG00000039123	MTREX	protein_coding	1204.69	0.00976377	0.13489	0.929898	0.981107
ENSG00000039319	ZFYVE16	protein_coding	351.357	-0.0833583	0.226844	0.344254	0.658179
ENSG00000039523	RIPOR1	protein_coding	195.674	-0.145157	0.239028	0.206015	0.504828
ENSG00000039560	RAI14	protein_coding	90.7863	-0.63459	0.641033	0.0108539	0.0748133
ENSG00000039600	SOX30	protein_coding	5.55114	0.00262189	0.225287	0.946888	0.984913
ENSG00000039650	PNKP	protein_coding	528.023	-0.0223735	0.203299	0.812113	0.939819
ENSG00000040199	PHLPP2	protein_coding	246.415	-0.112602	0.17374	0.349157	0.662396
ENSG00000040275	SPDL1	protein_coding	324.791	-0.321431	0.24324	0.0375534	0.177376
ENSG00000029153	BMAL2	protein_coding	1193.6	-0.980107	0.122301	8.06241e-17	1.60249e-14
ENSG00000040487	SLC66A1	protein_coding	144.497	0.00156054	0.181968	0.990457	0.99781
ENSG00000040531	CTNS	protein_coding	90.1299	0.239224	0.340698	0.0633071	0.250844
ENSG00000040633	PHF23	protein_coding	244.873	0.097225	0.174389	0.414588	0.720099
ENSG00000040933	INPP4A	protein_coding	651.508	-0.029731	0.143103	0.789587	0.930867
ENSG00000041357	PSMA4	protein_coding	1750.49	-0.240354	0.105866	0.0109352	0.0751484
ENSG00000041802	LSG1	protein_coding	623.582	0.12684	0.145022	0.26796	0.579471
ENSG00000041880	PARP3	protein_coding	697.777	-0.112223	0.160402	0.343074	0.657041
ENSG00000041988	THAP3	protein_coding	175.91	-0.0686047	0.184113	0.554379	0.817887
ENSG00000042088	TDP1	protein_coding	680.945	-0.166462	0.127668	0.11903	0.371432
ENSG00000042286	AIFM2	protein_coding	530.046	0.150374	0.166614	0.219172	0.521328
ENSG00000042317	SPATA7	protein_coding	46.6973	0.00196695	0.21249	0.98293	0.995279
ENSG00000042429	MED17	protein_coding	433.081	0.351965	0.216297	0.0206155	0.11725
ENSG00000042445	RETSAT	protein_coding	636.027	0.264108	0.147943	0.0277806	0.144556
ENSG00000110092	CCND1	protein_coding	124.698	-2.14874	0.55523	4.34092e-06	0.00012653
ENSG00000042753	AP2S1	protein_coding	652.267	0.0450585	0.141679	0.686721	0.886129
ENSG00000043093	DCUN1D1	protein_coding	621.683	-0.00553297	0.155605	0.960467	0.988028
ENSG00000166598	HSP90B1	protein_coding	8553.49	0.659554	0.0824459	1.44468e-16	2.79942e-14
ENSG00000043462	LCP2	protein_coding	213.452	-0.0959315	0.187247	0.41557	0.720908
ENSG00000043514	TRIT1	protein_coding	402.861	0.0994375	0.167772	0.404474	0.710449
ENSG00000043591	ADRB1	protein_coding	18.7551	-0.0171636	0.220174	0.773363	0.923413
ENSG00000044090	CUL7	protein_coding	482.251	-0.143184	0.217154	0.242416	0.548834
ENSG00000044115	CTNNA1	protein_coding	2199.15	0.0880616	0.119484	0.385643	0.69492
ENSG00000044446	PHKA2	protein_coding	668.403	0.155709	0.199533	0.220734	0.522785
ENSG00000044459	CNTLN	protein_coding	69.2529	-0.540253	0.615245	0.014133	0.0896872
ENSG00000095397	WHRN	protein_coding	1356.62	-0.973	0.123066	1.4894e-16	2.84599e-14
ENSG00000281763	DHX36	protein_coding	305.388	-2.13717	0.313446	4.5072e-13	5.3e-11
ENSG00000046604	DSG2	protein_coding	2502.28	-0.230006	0.09608	0.00832103	0.0615693
ENSG00000046647	GEMIN8	protein_coding	217.574	0.103277	0.173333	0.388929	0.696881
ENSG00000046651	OFD1	protein_coding	565.819	0.202116	0.145817	0.0838864	0.299147
ENSG00000046653	GPM6B	protein_coding	7.12043	-0.0305212	0.228857	0.343806	0.657745
ENSG00000047056	WDR37	protein_coding	282.295	0.326354	0.264402	0.0400125	0.185601
ENSG00000047188	YTHDC2	protein_coding	710.32	-0.0693264	0.175711	0.54902	0.814261
ENSG00000196421	C20orf204	protein_coding	6668.17	-0.581168	0.0729032	2.19954e-16	4.08937e-14
ENSG00000047249	ATP6V1H	protein_coding	505.9	0.0302415	0.171802	0.791342	0.931638
ENSG00000047315	POLR2B	protein_coding	2295.58	-0.0318245	0.103191	0.718804	0.903493
ENSG00000116962	NID1	protein_coding	977.257	-0.969352	0.12308	2.4818e-16	4.55262e-14
ENSG00000047365	ARAP2	protein_coding	294.478	0.25066	0.224836	0.0782269	0.285628
ENSG00000047410	TPR	protein_coding	3149.01	0.00051193	0.0905445	0.996087	0.999484
ENSG00000047578	KATNIP	protein_coding	291.195	-0.116446	0.224489	0.285452	0.598665
ENSG00000047579	DTNBP1	protein_coding	313.515	-0.0277443	0.164659	0.809543	0.938666
ENSG00000047621	C12orf4	protein_coding	264.345	-0.0734287	0.181285	0.52539	0.80142
ENSG00000047634	SCML1	protein_coding	141.034	0.0777699	0.205357	0.468668	0.761647
ENSG00000047644	WWC3	protein_coding	1124.51	0.164924	0.131173	0.131196	0.391368
ENSG00000162849	KIF26B	protein_coding	123.21	-2.12837	0.405974	7.28317e-09	4.30051e-07
ENSG00000047849	MAP4	protein_coding	4007.5	-0.107435	0.0756089	0.126721	0.383254
ENSG00000047932	GOPC	protein_coding	1047.62	-0.159102	0.122115	0.125351	0.381037
ENSG00000048028	USP28	protein_coding	567.99	-0.0673807	0.189809	0.546177	0.812746
ENSG00000048052	HDAC9	protein_coding	36.8289	0.0414455	0.22217	0.54011	0.810519
ENSG00000048140	TSPAN17	protein_coding	322.744	0.329632	0.338633	0.0455162	0.202789
ENSG00000230708	HLA-DPB1	protein_coding	2485.97	-0.816828	0.104278	4.1674e-16	7.44612e-14
ENSG00000048342	CC2D2A	protein_coding	19.5879	-0.056923	0.229696	0.340419	0.654484
ENSG00000048392	RRM2B	protein_coding	3218.22	-0.025342	0.225321	0.572134	0.830072
ENSG00000048405	ZNF800	protein_coding	410.234	0.0736521	0.159594	0.527802	0.802997
ENSG00000165810	BTNL9	protein_coding	4656.3	0.623156	0.0793989	5.27116e-16	9.17982e-14
ENSG00000231679	HLA-DRB3	protein_coding	2427.72	-0.896217	0.114892	5.2234e-16	9.17982e-14
ENSG00000048544	MRPS10	protein_coding	438.631	-0.238079	0.159964	0.0557614	0.231213
ENSG00000048649	RSF1	protein_coding	928.706	-0.140784	0.153367	0.231001	0.535318
ENSG00000048707	VPS13D	protein_coding	546.823	0.400683	0.265492	0.0184509	0.108761
ENSG00000183454	GRIN2A	protein_coding	182.298	-2.10406	0.266498	1.51349e-16	2.85242e-14
ENSG00000147162	OGT	protein_coding	7708.12	0.598548	0.0769157	9.7023e-16	1.62786e-13
ENSG00000048991	R3HDM1	protein_coding	1525.13	-0.0246731	0.225053	0.586664	0.837828
ENSG00000156508	EEF1A1	protein_coding	201139	-0.499186	0.0639733	1.04666e-15	1.73494e-13
ENSG00000049167	ERCC8	protein_coding	154.409	0.0879778	0.204105	0.428455	0.729525
ENSG00000049192	ADAMTS6	protein_coding	180.678	0.00772909	0.195918	0.940772	0.982775
ENSG00000049239	H6PD	protein_coding	477.962	0.183818	0.159684	0.131824	0.392256
ENSG00000049245	VAMP3	protein_coding	394.166	-0.122204	0.236287	0.240275	0.546031
ENSG00000049246	PER3	protein_coding	37.7639	-0.0187139	0.219855	0.758624	0.919662
ENSG00000049249	TNFRSF9	protein_coding	28.7102	-0.0578061	0.236167	0.122268	0.376154
ENSG00000064692	SNCAIP	protein_coding	35.8904	-2.08352	0.677898	8.10055e-05	0.00158531
ENSG00000049541	RFC2	protein_coding	1027.08	0.184574	0.196043	0.157368	0.43423
ENSG00000049618	ARID1B	protein_coding	1206.07	0.34076	0.153767	0.00699488	0.0540649
ENSG00000185624	P4HB	protein_coding	7032.24	0.450397	0.0585707	2.19017e-15	3.54499e-13
ENSG00000091527	CDV3	protein_coding	4106.19	0.605424	0.0790257	2.45737e-15	3.93121e-13
ENSG00000049769	PPP1R3F	protein_coding	29.4692	0.11947	0.255522	0.144654	0.413488
ENSG00000105675	ATP4A	protein_coding	79.382	-2.07013	0.47322	5.33521e-07	2.02767e-05
ENSG00000049883	PTCD2	protein_coding	357.302	-0.0128932	0.160988	0.907948	0.972407
ENSG00000050030	NEXMIF	protein_coding	483.867	0.0122447	0.15327	0.915637	0.975312
ENSG00000050130	JKAMP	protein_coding	336.54	-0.0551007	0.177264	0.631286	0.861121
ENSG00000106665	CLIP2	protein_coding	2932.45	-0.661625	0.0866864	2.58808e-15	4.04623e-13
ENSG00000050393	MCUR1	protein_coding	306.93	0.124035	0.179927	0.310579	0.625614
ENSG00000050405	LIMA1	protein_coding	1399.29	0.16701	0.115524	0.0951864	0.323992
ENSG00000050426	LETMD1	protein_coding	1244.97	-0.0225801	0.111088	0.815177	0.941027
ENSG00000050438	SLC4A8	protein_coding	88.4064	-0.106991	0.24899	0.163424	0.444961
ENSG00000050748	MAPK9	protein_coding	776.165	-0.188387	0.122975	0.0717345	0.271053
ENSG00000050820	BCAR1	protein_coding	58.1061	0.0158488	0.222363	0.765	0.921679
ENSG00000051009	FHIP1B	protein_coding	356.395	0.29997	0.203249	0.0366192	0.174509
ENSG00000051108	HERPUD1	protein_coding	1324.11	0.169554	0.103552	0.0647435	0.254716
ENSG00000051128	HOMER3	protein_coding	54.9192	0.037146	0.215935	0.636799	0.864333
ENSG00000051180	RAD51	protein_coding	230.589	-0.524638	0.296121	0.00698746	0.0540379
ENSG00000051341	POLQ	protein_coding	344.665	-0.175239	0.27325	0.126422	0.382773
ENSG00000051382	PIK3CB	protein_coding	345.385	-0.443539	0.240012	0.00861876	0.0633423
ENSG00000051523	CYBA	protein_coding	1591.49	0.101452	0.103343	0.270688	0.582805
ENSG00000051596	THOC3	protein_coding	790.943	-0.0315432	0.123395	0.76078	0.920241
ENSG00000051620	HEBP2	protein_coding	384.99	-0.0711738	0.156626	0.537637	0.809633
ENSG00000051825	MPHOSPH9	protein_coding	442.813	-0.0482762	0.144619	0.666441	0.877259
ENSG00000052126	PLEKHA5	protein_coding	5.54516	-0.0126546	0.226794	0.655587	0.872773
ENSG00000052723	SIKE1	protein_coding	550.268	-0.193597	0.170596	0.123591	0.378274
ENSG00000140750	ARHGAP17	protein_coding	4919.52	-0.606874	0.0796568	3.22008e-15	4.97774e-13
ENSG00000052802	MSMO1	protein_coding	1310.48	0.155927	0.0997808	0.0818964	0.294262
ENSG00000052841	TTC17	protein_coding	1242.93	-0.108903	0.128392	0.305615	0.621071
ENSG00000053108	FSTL4	protein_coding	6.96848	-0.00160856	0.224241	0.964988	0.990038
ENSG00000053254	FOXN3	protein_coding	1705.99	-0.196313	0.0961338	0.0241661	0.131206
ENSG00000053371	AKR7A2	protein_coding	605.043	-0.0212332	0.139762	0.844939	0.952373
ENSG00000157064	NMNAT2	protein_coding	132.348	-2.02776	0.612102	3.39222e-05	0.000744341
ENSG00000053501	USE1	protein_coding	102.04	0.0127053	0.187989	0.907307	0.972024
ENSG00000053524	MCF2L2	protein_coding	20.171	0.0248844	0.225546	0.581511	0.835926
ENSG00000053770	AP5M1	protein_coding	864.978	0.0427778	0.115055	0.668391	0.878045
ENSG00000053900	ANAPC4	protein_coding	448.185	0.0511109	0.134981	0.639686	0.864944
ENSG00000053918	KCNQ1	protein_coding	68.0861	-0.0102637	0.208771	0.89984	0.970219
ENSG00000054116	TRAPPC3	protein_coding	522.992	-0.0144035	0.150839	0.897482	0.969754
ENSG00000054118	THRAP3	protein_coding	2530.13	0.133181	0.0849435	0.0904482	0.314477
ENSG00000054148	PHPT1	protein_coding	879.9	0.109001	0.120881	0.290635	0.604194
ENSG00000054179	ENTPD2	protein_coding	39.2604	0.180648	0.320411	0.0389295	0.181751
ENSG00000111640	GAPDH	protein_coding	36820.2	0.595489	0.0781711	7.8863e-15	1.1923e-12
ENSG00000054267	ARID4B	protein_coding	1163.23	-0.164956	0.121485	0.110772	0.355246
ENSG00000054277	OPN3	protein_coding	13.185	0.0597405	0.2341	0.226221	0.530308
ENSG00000054282	SDCCAG8	protein_coding	173.468	0.146731	0.236393	0.20973	0.50971
ENSG00000054523	KIF1B	protein_coding	922.608	-0.0719692	0.134509	0.498267	0.783715
ENSG00000054598	FOXC1	protein_coding	13.4424	-0.0741056	0.238839	0.175284	0.461708
ENSG00000054611	TBC1D22A	protein_coding	640.727	0.0380997	0.132523	0.723794	0.905911
ENSG00000163207	IVL	protein_coding	170.614	-2.01417	0.274986	1.24407e-14	1.7829e-12
ENSG00000239264	TXNDC5	protein_coding	1796.3	0.732064	0.0981708	9.17152e-15	1.35679e-12
ENSG00000054967	RELT	protein_coding	928.127	0.0234833	0.10715	0.811979	0.939819
ENSG00000054983	GALC	protein_coding	267.612	-0.0801925	0.187215	0.485333	0.774528
ENSG00000115758	ODC1	protein_coding	2828.63	0.760094	0.102102	9.55414e-15	1.39836e-12
ENSG00000055070	SZRD1	protein_coding	2377.07	-0.186784	0.0983283	0.0371924	0.176232
ENSG00000055118	KCNH2	protein_coding	31.3762	-0.0716891	0.238765	0.162625	0.443752
ENSG00000055130	CUL1	protein_coding	972.576	0.0760443	0.110945	0.433393	0.733209
ENSG00000055147	FAM114A2	protein_coding	322.386	-0.163375	0.192906	0.19938	0.496303
ENSG00000085117	CD82	protein_coding	2768.69	-0.65047	0.08742	1.13597e-14	1.64512e-12
ENSG00000055208	TAB2	protein_coding	776.728	-0.0742932	0.184415	0.517158	0.796841
ENSG00000055211	GINM1	protein_coding	462.563	-0.210072	0.149631	0.0766898	0.281974
ENSG00000147465	STAR	protein_coding	25.3949	-2.00102	0.83611	0.000512152	0.00724171
ENSG00000055483	USP36	protein_coding	1270.97	0.401875	0.211736	0.00976407	0.0695311
ENSG00000055609	KMT2C	protein_coding	662.448	-0.0199896	0.169503	0.857737	0.957543
ENSG00000055813	CCDC85A	protein_coding	129.89	-0.0323511	0.182776	0.768075	0.921714
ENSG00000055917	PUM2	protein_coding	1040.17	0.0431404	0.184808	0.700615	0.89201
ENSG00000055950	MRPL43	protein_coding	328.452	-0.0160486	0.164362	0.886739	0.966776
ENSG00000055955	ITIH4	protein_coding	12.2392	0.0279782	0.228496	0.381705	0.690714
ENSG00000137309	HMGA1	protein_coding	11264.8	-0.462676	0.0617246	1.29184e-14	1.83229e-12
ENSG00000056050	HPF1	protein_coding	323.577	-0.199301	0.206317	0.135018	0.397259
ENSG00000056097	ZFR	protein_coding	1187.75	-0.113522	0.127032	0.283114	0.595669
ENSG00000056277	ZNF280C	protein_coding	207.091	-0.184488	0.204635	0.15847	0.435958
ENSG00000056487	PHF21B	protein_coding	57.4446	-0.0911416	0.243709	0.171694	0.456192
ENSG00000056558	TRAF1	protein_coding	1775.61	-0.308654	0.13492	0.00692742	0.0536339
ENSG00000056586	RC3H2	protein_coding	629.531	0.0870237	0.133841	0.425672	0.727811
ENSG00000056736	IL17RB	protein_coding	10.424	-0.079709	0.244666	0.0773405	0.283218
ENSG00000056972	TRAF3IP2	protein_coding	97.3725	-0.05547	0.231645	0.286502	0.599771
ENSG00000057019	DCBLD2	protein_coding	226.974	0.156572	0.199348	0.217043	0.519228
ENSG00000057252	SOAT1	protein_coding	819.975	-0.224045	0.144668	0.0552216	0.230015
ENSG00000057608	GDI2	protein_coding	3946.17	-0.0432454	0.0764058	0.546317	0.812746
ENSG00000100024	UPB1	protein_coding	419.025	-1.99577	0.247476	3.80018e-17	7.92165e-15
ENSG00000057663	ATG5	protein_coding	239.87	0.103321	0.191767	0.384203	0.693409
ENSG00000057704	TMCC3	protein_coding	466.044	0.0745653	0.151304	0.516968	0.796841
ENSG00000057757	PITHD1	protein_coding	646.982	-0.00225975	0.118645	0.981015	0.995143
ENSG00000057935	MTA3	protein_coding	698.547	-0.280216	0.159927	0.0263094	0.139378
ENSG00000058056	USP13	protein_coding	557.86	-0.145422	0.152013	0.214754	0.516265
ENSG00000058063	ATP11B	protein_coding	1616.26	-0.120571	0.133784	0.270357	0.582366
ENSG00000058085	LAMC2	protein_coding	12.5667	-0.0932225	0.254952	0.0133306	0.0865103
ENSG00000058091	CDK14	protein_coding	765.16	-0.106636	0.176042	0.373858	0.684527
ENSG00000174130	TLR6	protein_coding	94.7122	-1.93421	0.461087	1.16008e-06	3.97025e-05
ENSG00000058272	PPP1R12A	protein_coding	1306.71	0.045284	0.115434	0.652671	0.871914
ENSG00000058335	RASGRF1	protein_coding	21.2819	0.0640856	0.234738	0.231006	0.535318
ENSG00000058453	CROCC	protein_coding	46.0325	0.12015	0.244708	0.208673	0.508308
ENSG00000058600	POLR3E	protein_coding	732.893	0.0104121	0.137033	0.927443	0.980321
ENSG00000058668	ATP2B4	protein_coding	388.065	0.117328	0.24549	0.205345	0.503859
ENSG00000058673	ZC3H11A	protein_coding	2684.6	0.00563511	0.130983	0.959265	0.988028
ENSG00000058729	RIOK2	protein_coding	589.835	0.195324	0.193331	0.136908	0.399825
ENSG00000058799	YIPF1	protein_coding	216.714	-0.0572299	0.171314	0.619311	0.854271
ENSG00000058804	NDC1	protein_coding	750.157	-0.125412	0.152203	0.282036	0.594295
ENSG00000059122	FLYWCH1	protein_coding	1035.35	0.118409	0.115319	0.2352	0.540001
ENSG00000059145	UNKL	protein_coding	561.902	-0.327393	0.404695	0.0384687	0.180448
ENSG00000059377	TBXAS1	protein_coding	17.5542	0.0239235	0.225612	0.586693	0.837828
ENSG00000059378	PARP12	protein_coding	17.4779	-0.0338242	0.22608	0.491545	0.77892
ENSG00000059573	ALDH18A1	protein_coding	2073.57	-0.0409591	0.136415	0.706917	0.896632
ENSG00000059588	TARBP1	protein_coding	1614.1	-0.0218626	0.0995887	0.80619	0.936753
ENSG00000059691	GATB	protein_coding	364.848	-0.114284	0.158231	0.332026	0.646937
ENSG00000059728	MXD1	protein_coding	243.377	0.0492143	0.189221	0.656212	0.872976
ENSG00000059758	CDK17	protein_coding	590.786	0.111305	0.145459	0.334597	0.648913
ENSG00000059769	DNAJC25	protein_coding	105.951	0.159327	0.246835	0.176855	0.46417
ENSG00000059804	SLC2A3	protein_coding	271.073	0.0468234	0.158244	0.684608	0.88498
ENSG00000059915	PSD	protein_coding	28.4894	0.0766238	0.233741	0.283292	0.595861
ENSG00000060069	CTDP1	protein_coding	395.897	0.145486	0.174588	0.235154	0.540001
ENSG00000060138	YBX3	protein_coding	4191.96	0.297066	0.188978	0.0324235	0.161157
ENSG00000060237	WNK1	protein_coding	5700.3	-0.0152182	0.215917	0.82577	0.944693
ENSG00000060339	CCAR1	protein_coding	1307.51	0.159014	0.169947	0.198456	0.495168
ENSG00000060491	OGFR	protein_coding	963.781	0.130567	0.109876	0.170624	0.454666
ENSG00000241794	SPRR2A	protein_coding	49.7577	-1.91489	0.625124	8.04131e-05	0.00157891
ENSG00000060642	PIGV	protein_coding	129.622	-0.106252	0.22363	0.31108	0.625893
ENSG00000060656	PTPRU	protein_coding	57.8986	-0.12155	0.268828	0.0500463	0.21564
ENSG00000060688	SNRNP40	protein_coding	659.289	0.00423955	0.121889	0.968912	0.991096
ENSG00000114850	SSR3	protein_coding	3182.98	0.687806	0.0941608	2.56327e-14	3.49163e-12
ENSG00000060749	QSER1	protein_coding	286.249	-0.0152495	0.223289	0.753147	0.917854
ENSG00000060762	MPC1	protein_coding	363.581	-0.363686	0.236946	0.0220155	0.122826
ENSG00000060971	ACAA1	protein_coding	611.145	0.164236	0.135416	0.139606	0.405161
ENSG00000060982	BCAT1	protein_coding	1233.26	0.115294	0.187564	0.33825	0.651872
ENSG00000061273	HDAC7	protein_coding	144.771	0.528798	0.411897	0.0131112	0.0856119
ENSG00000061337	LZTS1	protein_coding	5.75599	-0.0510443	0.233845	0.156634	0.433032
ENSG00000061656	SPAG4	protein_coding	121.21	-0.354335	0.401719	0.0347547	0.168246
ENSG00000061794	MRPS35	protein_coding	817.342	-0.0596275	0.13975	0.589043	0.839625
ENSG00000061936	SFSWAP	protein_coding	993.242	0.133054	0.126838	0.210799	0.511223
ENSG00000061938	TNK2	protein_coding	577.387	0.186026	0.149116	0.114848	0.363738
ENSG00000180616	SSTR2	protein_coding	298.863	-1.89822	0.262403	2.62052e-14	3.53462e-12
ENSG00000062194	GPBP1	protein_coding	1272.06	-0.117057	0.121996	0.257299	0.565601
ENSG00000062282	DGAT2	protein_coding	200.618	-0.251488	0.224546	0.0770018	0.282731
ENSG00000197746	PSAP	protein_coding	3712.6	0.776914	0.107496	4.49928e-14	6.00981e-12
ENSG00000062524	LTK	protein_coding	403.89	-0.354499	0.171957	0.00810075	0.0603412
ENSG00000062582	MRPS24	protein_coding	347.104	0.0947092	0.197437	0.414035	0.719592
ENSG00000062598	ELMO2	protein_coding	561.985	-0.124014	0.14283	0.273766	0.58587
ENSG00000062650	WAPL	protein_coding	1033.17	-0.00958873	0.124286	0.928295	0.980913
ENSG00000062716	VMP1	protein_coding	1961.08	0.108784	0.132858	0.318505	0.633812
ENSG00000062725	APPBP2	protein_coding	407.072	-0.161498	0.214344	0.202768	0.500302
ENSG00000062822	POLD1	protein_coding	1290.58	-0.168035	0.121685	0.103284	0.338434
ENSG00000063046	EIF4B	protein_coding	13248.7	-0.101748	0.066911	0.110902	0.355516
ENSG00000063127	SLC6A16	protein_coding	28.7922	0.0156708	0.214644	0.837191	0.948984
ENSG00000063169	BICRA	protein_coding	269.122	0.022211	0.161953	0.847663	0.953491
ENSG00000063176	SPHK2	protein_coding	475.57	0.326064	0.182371	0.0186762	0.109619
ENSG00000063177	RPL18	protein_coding	12832.3	0.0159573	0.0826337	0.837242	0.948984
ENSG00000063180	CA11	protein_coding	147.741	0.177363	0.289365	0.0978853	0.329027
ENSG00000063241	ISOC2	protein_coding	449.395	-0.0693594	0.142167	0.537241	0.809438
ENSG00000063244	U2AF2	protein_coding	2220.9	0.132393	0.1281	0.21426	0.515978
ENSG00000063245	EPN1	protein_coding	994.514	0.0975687	0.123193	0.349138	0.662396
ENSG00000063322	MED29	protein_coding	458.578	-0.100546	0.155696	0.388696	0.696852
ENSG00000101361	NOP56	protein_coding	2556.38	0.691689	0.0953649	5.20398e-14	6.88427e-12
ENSG00000063587	ZNF275	protein_coding	635.323	0.0557234	0.132459	0.610367	0.850803
ENSG00000063601	MTMR1	protein_coding	585.997	-0.171516	0.190642	0.180232	0.470073
ENSG00000063761	ADCK1	protein_coding	59.2521	0.06224	0.215982	0.492891	0.780401
ENSG00000063854	HAGH	protein_coding	254.454	0.0259378	0.166814	0.810132	0.938672
ENSG00000213931	HBE1	protein_coding	998.624	-0.853532	0.119105	6.29617e-14	8.24978e-12
ENSG00000064012	CASP8	protein_coding	343.431	-0.290477	0.215965	0.0453083	0.202124
ENSG00000064102	INTS13	protein_coding	667.217	0.328032	0.16302	0.0117362	0.0789955
ENSG00000064115	TM7SF3	protein_coding	1944.02	0.144723	0.0981332	0.0976706	0.328586
ENSG00000064199	SPA17	protein_coding	37.7168	-0.0491795	0.216861	0.549543	0.814634
ENSG00000214929	SPATA31D1	protein_coding	272.478	-1.8982	0.384533	3.70471e-08	1.88079e-06
ENSG00000090530	P3H2	protein_coding	3002.29	0.778155	0.109389	9.46166e-14	1.21657e-11
ENSG00000064313	TAF2	protein_coding	762.423	-0.122224	0.159831	0.30274	0.617326
ENSG00000064393	HIPK2	protein_coding	1741.19	0.117686	0.101566	0.19554	0.491099
ENSG00000064419	TNPO3	protein_coding	1491.37	-0.107274	0.090093	0.193043	0.488303
ENSG00000064489	BORCS8-MEF2B	protein_coding	107.402	0.00866518	0.197185	0.932686	0.981107
ENSG00000064490	RFXANK	protein_coding	604.1	0.0203244	0.133201	0.852154	0.95534
ENSG00000064545	TMEM161A	protein_coding	430.427	0.0396114	0.137312	0.719716	0.904031
ENSG00000064547	LPAR2	protein_coding	285.758	-0.166385	0.178993	0.185777	0.47819
ENSG00000160216	AGPAT3	protein_coding	2500.81	-0.775055	0.108893	1.01814e-13	1.29699e-11
ENSG00000064607	SUGP2	protein_coding	4517.15	0.0432935	0.0951405	0.617153	0.853403
ENSG00000064651	SLC12A2	protein_coding	699.047	-0.099357	0.182041	0.403148	0.709197
ENSG00000108669	CYTH1	protein_coding	5784.45	-0.431803	0.0597934	1.18176e-13	1.49162e-11
ENSG00000064687	ABCA7	protein_coding	802.722	-0.0601866	0.161555	0.601722	0.8455
ENSG00000164483	SAMD3	protein_coding	32.9173	-1.87935	0.698947	0.000249619	0.00401675
ENSG00000064703	DDX20	protein_coding	352.253	0.0271825	0.15319	0.81239	0.939819
ENSG00000064726	BTBD1	protein_coding	1688.72	-0.269312	0.117559	0.00867345	0.0636762
ENSG00000133454	MYO18B	protein_coding	179.996	-1.87112	0.276948	7.31018e-13	8.38112e-11
ENSG00000064886	CHI3L2	protein_coding	295.291	0.42985	0.250847	0.0117943	0.0791927
ENSG00000064932	SBNO2	protein_coding	762.26	0.0577331	0.135393	0.6064	0.848282
ENSG00000064933	PMS1	protein_coding	511.325	0.26322	0.20212	0.0597611	0.241964
ENSG00000064961	HMG20B	protein_coding	994.763	0.135639	0.121261	0.189176	0.483225
ENSG00000064989	CALCRL	protein_coding	101.845	0.0201814	0.198356	0.841386	0.951175
ENSG00000064995	TAF11	protein_coding	313.992	-0.0494918	0.150239	0.666383	0.877259
ENSG00000064999	ANKS1A	protein_coding	163.58	0.0873989	0.195175	0.446207	0.74357
ENSG00000065000	AP3D1	protein_coding	2948.09	0.177905	0.101023	0.0490437	0.21292
ENSG00000065029	ZNF76	protein_coding	409.749	0.0059008	0.143724	0.958314	0.988028
ENSG00000065057	NTHL1	protein_coding	341.702	-0.148839	0.167025	0.222081	0.525253
ENSG00000065060	BLTP3A	protein_coding	528.376	-0.143598	0.140958	0.201606	0.498727
ENSG00000065135	GNAI3	protein_coding	925.39	-0.0020738	0.109526	0.981684	0.995143
ENSG00000065150	IPO5	protein_coding	4680.06	-0.157937	0.0832876	0.0406006	0.187507
ENSG00000065183	WDR3	protein_coding	851.827	0.201178	0.147855	0.0881302	0.308694
ENSG00000065243	PKN2	protein_coding	496.483	0.041048	0.159742	0.722447	0.905394
ENSG00000065268	WDR18	protein_coding	539.621	0.0742627	0.142759	0.509454	0.792287
ENSG00000215425	DDX39B	protein_coding	38.0929	-1.85799	0.902083	0.00100641	0.0124741
ENSG00000065320	NTN1	protein_coding	103.928	-0.078072	0.208102	0.455134	0.751257
ENSG00000096264	NCR2	protein_coding	21.1566	-1.8572	0.976028	0.00143238	0.0163406
ENSG00000065357	DGKA	protein_coding	863.218	0.19511	0.179722	0.129198	0.387509
ENSG00000065413	ANKRD44	protein_coding	826.624	0.00175377	0.192915	0.983955	0.995279
ENSG00000065427	KARS1	protein_coding	2288.18	-0.0407712	0.0875261	0.61301	0.852377
ENSG00000181192	DHTKD1	protein_coding	1164.92	-0.789894	0.113178	2.65643e-13	3.20589e-11
ENSG00000065485	PDIA5	protein_coding	451.685	-0.0218012	0.134933	0.840617	0.950618
ENSG00000065491	TBC1D22B	protein_coding	276.745	-0.238771	0.191087	0.0758076	0.279913
ENSG00000168280	KIF5C	protein_coding	31.0298	-1.85333	0.740617	0.000406901	0.00599373
ENSG00000065526	SPEN	protein_coding	2216.78	0.108039	0.127436	0.308054	0.623368
ENSG00000065548	ZC3H15	protein_coding	1201.98	0.0284404	0.106221	0.789059	0.930722
ENSG00000065559	MAP2K4	protein_coding	369.292	0.0393208	0.148028	0.729667	0.90857
ENSG00000065600	PACC1	protein_coding	482.079	-0.300234	0.172768	0.0235732	0.129109
ENSG00000065613	SLK	protein_coding	678.007	-0.261757	0.155572	0.0332687	0.163878
ENSG00000065615	CYB5R4	protein_coding	398.881	0.0374768	0.157583	0.744759	0.914857
ENSG00000065621	GSTO2	protein_coding	7.21685	-0.048367	0.23188	0.240913	0.546765
ENSG00000065665	SEC61A2	protein_coding	196.947	-0.0406911	0.191526	0.702212	0.893247
ENSG00000065717	TLE2	protein_coding	12.114	0.0488835	0.232701	0.204961	0.503455
ENSG00000065802	ASB1	protein_coding	581.029	0.0612131	0.179501	0.596007	0.842252
ENSG00000148843	PDCD11	protein_coding	2448.86	0.584227	0.0835169	3.61298e-13	4.28512e-11
ENSG00000284713	SMIM38	protein_coding	60.0365	-1.85254	0.539666	2.38642e-05	0.000547207
ENSG00000065882	TBC1D1	protein_coding	681.736	-0.246524	0.174111	0.058086	0.237629
ENSG00000065883	CDK13	protein_coding	895.627	0.118078	0.114539	0.233922	0.538685
ENSG00000092964	DPYSL2	protein_coding	1960.45	-0.702286	0.10153	4.77743e-13	5.57016e-11
ENSG00000065923	SLC9A7	protein_coding	1130.19	-0.0465788	0.145858	0.680559	0.883776
ENSG00000065970	FOXJ2	protein_coding	331.095	-0.0893852	0.152877	0.436789	0.736063
ENSG00000065978	YBX1	protein_coding	14239.3	-0.019743	0.0632943	0.743647	0.914353
ENSG00000163629	PTPN13	protein_coding	3147.68	0.674346	0.0979079	6.64953e-13	7.68776e-11
ENSG00000066027	PPP2R5A	protein_coding	633.018	-0.13912	0.136089	0.208637	0.508308
ENSG00000066032	CTNNA2	protein_coding	106.386	0.0180094	0.187814	0.868472	0.961722
ENSG00000066044	ELAVL1	protein_coding	1744.86	-0.0633072	0.0910891	0.447002	0.744198
ENSG00000066056	TIE1	protein_coding	86.6159	-0.252211	0.324709	0.0682272	0.263228
ENSG00000066084	DIP2B	protein_coding	846.812	-0.106731	0.130963	0.320085	0.635575
ENSG00000066117	SMARCD1	protein_coding	1251.48	0.183373	0.160479	0.133467	0.394635
ENSG00000066135	KDM4A	protein_coding	915.424	-0.00410539	0.146812	0.970859	0.991329
ENSG00000066136	NFYC	protein_coding	862.922	-0.155764	0.168987	0.203658	0.50142
ENSG00000066185	ZMYND12	protein_coding	17.5762	-0.0126242	0.221979	0.808838	0.938376
ENSG00000066230	SLC9A3	protein_coding	369.982	-0.00526829	0.139248	0.961111	0.988281
ENSG00000066279	ASPM	protein_coding	687.862	-0.461357	0.249864	0.00795052	0.0594474
ENSG00000184368	MAP7D2	protein_coding	211.868	-1.78539	0.470772	6.20609e-06	0.000173192
ENSG00000066322	ELOVL1	protein_coding	463.443	0.208929	0.167986	0.0976246	0.328586
ENSG00000066336	SPI1	protein_coding	326.245	0.229174	0.199456	0.0917359	0.31751
ENSG00000066379	POLR1H	protein_coding	21.0873	0.0321233	0.230878	0.0992286	0.331839
ENSG00000066422	ZBTB11	protein_coding	640.064	0.0419264	0.124095	0.689392	0.887248
ENSG00000066427	ATXN3	protein_coding	278.421	-0.269998	0.250978	0.0673824	0.260846
ENSG00000066455	GOLGA5	protein_coding	517.6	-0.0196068	0.12961	0.852317	0.955369
ENSG00000066557	LRRC40	protein_coding	404.659	-0.166472	0.161253	0.1703	0.4543
ENSG00000066583	ISOC1	protein_coding	446.168	-0.257663	0.163441	0.0418408	0.190738
ENSG00000066629	EML1	protein_coding	11.2345	-0.0475628	0.231257	0.268827	0.580799
ENSG00000066651	TRMT11	protein_coding	456.059	-0.0683669	0.160483	0.554732	0.817887
ENSG00000066654	THUMPD1	protein_coding	796.803	0.0814893	0.130425	0.447741	0.744888
ENSG00000066697	MSANTD3	protein_coding	170.139	0.0240262	0.183914	0.828453	0.944803
ENSG00000066739	ATG2B	protein_coding	546.846	0.399182	0.29695	0.022681	0.125774
ENSG00000066777	ARFGEF1	protein_coding	852.139	-0.0867912	0.168248	0.459549	0.754652
ENSG00000066827	ZFAT	protein_coding	1345.09	0.298612	0.142033	0.0117594	0.0791127
ENSG00000066855	MTFR1	protein_coding	268.407	-0.294028	0.325905	0.0539298	0.226397
ENSG00000089094	KDM2B	protein_coding	1879.46	-0.864168	0.12717	8.51445e-13	9.68114e-11
ENSG00000066926	FECH	protein_coding	291.675	0.0562438	0.182028	0.619133	0.854271
ENSG00000066933	MYO9A	protein_coding	506.873	0.0106959	0.22313	0.817204	0.941604
ENSG00000067057	PFKP	protein_coding	3384.26	0.0357353	0.132065	0.744515	0.914701
ENSG00000067064	IDI1	protein_coding	1470.67	0.087835	0.0978811	0.320102	0.635575
ENSG00000067066	SP100	protein_coding	1869.91	0.255698	0.104579	0.00637879	0.0506987
ENSG00000067082	KLF6	protein_coding	987.751	-0.165803	0.16019	0.169859	0.453595
ENSG00000067113	PLPP1	protein_coding	85.2696	-0.0447214	0.20517	0.642427	0.867102
ENSG00000067141	NEO1	protein_coding	33.2525	0.0207021	0.224465	0.659823	0.874804
ENSG00000138434	ITPRID2	protein_coding	989.524	-1.76873	0.249636	7.21314e-14	9.36211e-12
ENSG00000067182	TNFRSF1A	protein_coding	395.862	0.0585053	0.148323	0.61413	0.852593
ENSG00000067191	CACNB1	protein_coding	62.4379	-0.136164	0.260544	0.1433	0.410913
ENSG00000067208	EVI5	protein_coding	39.8904	0.0319103	0.227717	0.431183	0.73165
ENSG00000067221	STOML1	protein_coding	116.499	0.0602071	0.19562	0.580158	0.835487
ENSG00000067225	PKM	protein_coding	17515.4	-0.105453	0.102932	0.247514	0.555124
ENSG00000067248	DHX29	protein_coding	459.721	0.0799129	0.13884	0.472995	0.76572
ENSG00000067334	DNTTIP2	protein_coding	674.174	-0.0555029	0.184823	0.618185	0.853673
ENSG00000067365	METTL22	protein_coding	336.484	-0.184719	0.223123	0.156833	0.433288
ENSG00000067369	TP53BP1	protein_coding	942.828	0.178896	0.203374	0.170093	0.453955
ENSG00000067533	RRP15	protein_coding	322.081	0.0476515	0.190055	0.659756	0.8748
ENSG00000067560	RHOA	protein_coding	6897.76	-0.191456	0.0753453	0.00753782	0.0570711
ENSG00000067596	DHX8	protein_coding	968.746	-0.108595	0.110845	0.259123	0.567225
ENSG00000067704	IARS2	protein_coding	1509.38	-0.013107	0.096372	0.879426	0.963717
ENSG00000143375	CGN	protein_coding	71.6979	-1.73962	0.817747	0.000912998	0.0115451
ENSG00000067829	IDH3G	protein_coding	598.85	0.112251	0.132593	0.302878	0.617425
ENSG00000067836	ROGDI	protein_coding	206.564	0.224881	0.266656	0.102763	0.33799
ENSG00000067900	ROCK1	protein_coding	1628.98	0.0301144	0.113137	0.763985	0.921164
ENSG00000067955	CBFB	protein_coding	1159.25	-0.126216	0.115599	0.205437	0.503931
ENSG00000067992	PDK3	protein_coding	751.222	-0.218006	0.163317	0.0805127	0.290504
ENSG00000068001	HYAL2	protein_coding	191.586	0.0605428	0.214801	0.509505	0.792287
ENSG00000068024	HDAC4	protein_coding	164.176	-0.090814	0.203039	0.416369	0.721553
ENSG00000068028	RASSF1	protein_coding	766.05	0.182191	0.127994	0.0902777	0.31406
ENSG00000068079	IFI35	protein_coding	293.247	0.0415731	0.158325	0.718346	0.903382
ENSG00000100097	LGALS1	protein_coding	2850.51	-0.612316	0.090613	1.6558e-12	1.83714e-10
ENSG00000068120	COASY	protein_coding	1088.46	0.0615099	0.12624	0.561197	0.822252
ENSG00000068137	PLEKHH3	protein_coding	1065.42	0.127224	0.132893	0.244095	0.550989
ENSG00000068305	MEF2A	protein_coding	618.795	0.0153849	0.12732	0.891927	0.96844
ENSG00000068308	OTUD5	protein_coding	756.757	0.287966	0.145996	0.0161879	0.0988937
ENSG00000068323	TFE3	protein_coding	607.562	0.0514202	0.131918	0.634677	0.86292
ENSG00000068354	TBC1D25	protein_coding	433.357	0.0783649	0.151848	0.490474	0.777975
ENSG00000068366	ACSL4	protein_coding	800.054	-0.159252	0.125841	0.130975	0.391049
ENSG00000068383	INPP5A	protein_coding	246.113	0.0617387	0.195396	0.575595	0.832706
ENSG00000068394	GPKOW	protein_coding	266.647	-0.157709	0.177982	0.206496	0.505421
ENSG00000068400	GRIPAP1	protein_coding	1100.2	-0.21263	0.136699	0.0589179	0.239823
ENSG00000068438	FTSJ1	protein_coding	513.837	0.322985	0.170492	0.0154321	0.0959832
ENSG00000068489	PRR11	protein_coding	739.862	-0.196094	0.252314	0.132391	0.39333
ENSG00000068615	REEP1	protein_coding	7.06427	-0.0337627	0.230117	0.238856	0.543966
ENSG00000068650	ATP11A	protein_coding	1196.78	0.0168894	0.131714	0.876141	0.963314
ENSG00000068654	POLR1A	protein_coding	1506.98	0.300937	0.438747	0.0358957	0.172314
ENSG00000068697	LAPTM4A	protein_coding	619.351	-0.139529	0.150804	0.231606	0.535896
ENSG00000198938	MT-CO3	protein_coding	105293	0.326246	0.0476709	1.71033e-12	1.88245e-10
ENSG00000068745	IP6K2	protein_coding	850.508	0.252506	0.135949	0.0260167	0.138413
ENSG00000068784	SRBD1	protein_coding	443.745	-0.238204	0.226655	0.0900283	0.31381
ENSG00000068796	KIF2A	protein_coding	1349.91	-0.0386208	0.185235	0.723977	0.905911
ENSG00000068831	RASGRP2	protein_coding	305.1	0.0721592	0.170901	0.535801	0.808727
ENSG00000068878	PSME4	protein_coding	1496.43	0.0276914	0.100107	0.758327	0.919662
ENSG00000068885	IFT80	protein_coding	409.083	-0.0245871	0.164274	0.828018	0.944756
ENSG00000068903	SIRT2	protein_coding	547.628	0.042563	0.131722	0.692392	0.888379
ENSG00000068912	ERLEC1	protein_coding	621.15	-0.0279663	0.121642	0.784821	0.928909
ENSG00000068971	PPP2R5B	protein_coding	173.001	-0.0412977	0.202897	0.668443	0.878045
ENSG00000068976	PYGM	protein_coding	11.196	0.0371432	0.2291	0.350646	0.663392
ENSG00000069248	NUP133	protein_coding	566.03	-0.0916336	0.13209	0.396773	0.704725
ENSG00000069275	NUCKS1	protein_coding	3004.42	-0.232542	0.114244	0.0198501	0.114324
ENSG00000069329	VPS35	protein_coding	1219.4	0.0113733	0.163364	0.922181	0.977907
ENSG00000069345	DNAJA2	protein_coding	1157.14	-0.193781	0.112055	0.0479691	0.210121
ENSG00000162078	ZG16B	protein_coding	57.7818	-1.7372	0.506823	2.53675e-05	0.000578783
ENSG00000069424	KCNAB2	protein_coding	4196.7	-0.0444894	0.0827099	0.562052	0.822768
ENSG00000069493	CLEC2D	protein_coding	48.026	0.14242	0.268662	0.118996	0.371432
ENSG00000069509	FUNDC1	protein_coding	148.054	-0.0237625	0.18788	0.827044	0.944693
ENSG00000089280	FUS	protein_coding	5229.85	0.534668	0.0791728	2.36435e-12	2.55396e-10
ENSG00000069702	TGFBR3	protein_coding	27.477	-0.0688758	0.229578	0.337436	0.651572
ENSG00000069812	HES2	protein_coding	9.66963	-0.0575969	0.236697	0.0902449	0.31406
ENSG00000069849	ATP1B3	protein_coding	1378.51	-0.0135834	0.208012	0.870713	0.961955
ENSG00000069869	NEDD4	protein_coding	160.465	-0.0673624	0.181296	0.558035	0.820065
ENSG00000158710	TAGLN2	protein_coding	4669.95	-0.458682	0.0676561	2.37613e-12	2.55396e-10
ENSG00000069956	MAPK6	protein_coding	1674.86	-0.183266	0.0918732	0.0290613	0.1488
ENSG00000196233	LCOR	protein_coding	562.877	-1.71596	0.206661	5.49108e-18	1.34904e-15
ENSG00000143153	ATP1B1	protein_coding	98.0308	-1.6904	0.373255	2.80594e-07	1.14213e-05
ENSG00000069998	HDHD5	protein_coding	649.089	0.0162448	0.116787	0.872737	0.961955
ENSG00000070010	UFD1	protein_coding	890.307	0.300665	0.161009	0.018509	0.108777
ENSG00000070018	LRP6	protein_coding	27.8731	-0.0235295	0.222583	0.661009	0.875261
ENSG00000070047	PHRF1	protein_coding	337.68	0.0428618	0.175688	0.708455	0.897442
ENSG00000070061	ELP1	protein_coding	893.647	0.171921	0.143555	0.135151	0.397302
ENSG00000070081	NUCB2	protein_coding	152.846	0.0200858	0.186768	0.851809	0.955109
ENSG00000070087	PFN2	protein_coding	105.62	-0.428465	0.411115	0.0232627	0.127955
ENSG00000107968	MAP3K8	protein_coding	582.941	-0.970163	0.147219	3.20148e-12	3.36229e-10
ENSG00000070182	SPTB	protein_coding	22.7859	-0.182405	0.341327	0.00813147	0.0605372
ENSG00000172292	CERS6	protein_coding	827.52	0.921276	0.139665	3.34487e-12	3.48627e-10
ENSG00000070214	SLC44A1	protein_coding	975.521	0.126524	0.13523	0.251676	0.559593
ENSG00000070269	TMEM260	protein_coding	197.65	0.271118	0.23013	0.0633983	0.251002
ENSG00000070366	SMG6	protein_coding	755.422	0.30004	0.235617	0.0473205	0.207932
ENSG00000126759	CFP	protein_coding	84.9953	-1.64582	0.443949	9.05373e-06	0.000237712
ENSG00000070371	CLTCL1	protein_coding	18.7772	-0.0240024	0.224789	0.608409	0.84971
ENSG00000237724	HSPA1A	protein_coding	212.18	-1.63949	0.329541	3.14164e-08	1.63104e-06
ENSG00000070413	DGCR2	protein_coding	540.374	-0.0354578	0.133785	0.739522	0.913062
ENSG00000070423	RNF126	protein_coding	894.295	-0.108362	0.118938	0.285745	0.598758
ENSG00000113387	SUB1	protein_coding	3581.9	0.56282	0.084662	4.34019e-12	4.42314e-10
ENSG00000070476	ZXDC	protein_coding	286.287	0.0424977	0.15769	0.712449	0.899832
ENSG00000070495	JMJD6	protein_coding	373.47	0.281071	0.191714	0.0423896	0.192665
ENSG00000070501	POLB	protein_coding	259.05	-0.0899234	0.191957	0.437122	0.73628
ENSG00000070540	WIPI1	protein_coding	369.226	0.233696	0.248585	0.0972183	0.328067
ENSG00000070601	FRMPD1	protein_coding	12.4915	-0.0167753	0.227196	0.556182	0.818753
ENSG00000070610	GBA2	protein_coding	790.387	0.0434455	0.12284	0.67886	0.883159
ENSG00000070614	NDST1	protein_coding	1398.3	0.200523	0.165567	0.107918	0.348776
ENSG00000070669	ASNS	protein_coding	750.125	0.0621339	0.129423	0.56213	0.822768
ENSG00000070718	AP3M2	protein_coding	1094.35	-0.170454	0.219876	0.182566	0.474005
ENSG00000070731	ST6GALNAC2	protein_coding	5.93545	-0.00724044	0.224695	0.852433	0.955419
ENSG00000070756	PABPC1	protein_coding	64424	-0.124298	0.0608682	0.020521	0.116954
ENSG00000070759	TESK2	protein_coding	90.7283	0.00800471	0.203089	0.933397	0.981323
ENSG00000070761	CFAP20	protein_coding	270.557	-0.0462469	0.181749	0.679266	0.883159
ENSG00000070770	CSNK2A2	protein_coding	1326.67	-0.218204	0.129721	0.0452249	0.201818
ENSG00000070785	EIF2B3	protein_coding	325.123	-0.0586209	0.154162	0.609946	0.850562
ENSG00000070814	TCOF1	protein_coding	1459.3	-0.16282	0.11765	0.10731	0.347301
ENSG00000161960	EIF4A1	protein_coding	5050.87	0.737634	0.11199	4.53274e-12	4.5854e-10
ENSG00000070882	OSBPL3	protein_coding	596.342	0.10197	0.205955	0.371862	0.682781
ENSG00000070950	RAD18	protein_coding	339.758	-0.320612	0.194043	0.0242473	0.13144
ENSG00000070961	ATP2B1	protein_coding	742.791	0.10761	0.193544	0.365736	0.676793
ENSG00000071051	NCK2	protein_coding	523.149	-0.237437	0.170143	0.0634991	0.251329
ENSG00000006283	CACNA1G	protein_coding	50.7543	-1.63927	0.579625	0.000172919	0.00300803
ENSG00000071073	MGAT4A	protein_coding	321.769	-0.075048	0.195679	0.49893	0.784131
ENSG00000071082	RPL31	protein_coding	13548	-0.0711754	0.0839933	0.360675	0.672562
ENSG00000071127	WDR1	protein_coding	3470.94	0.0427139	0.195477	0.683715	0.884854
ENSG00000071189	SNX13	protein_coding	282.418	0.0189219	0.18055	0.866947	0.961039
ENSG00000071205	ARHGAP10	protein_coding	264.523	0.0499666	0.166853	0.68285	0.88453
ENSG00000071243	ING3	protein_coding	237.763	0.3377	0.236004	0.0302168	0.153237
ENSG00000071246	VASH1	protein_coding	142.493	-0.0193802	0.206709	0.825264	0.944693
ENSG00000071282	LMCD1	protein_coding	188.323	-0.457685	0.319107	0.0149976	0.0940032
ENSG00000071462	BUD23	protein_coding	690.248	0.202935	0.160581	0.0992049	0.331839
ENSG00000071537	SEL1L	protein_coding	1277.7	0.299221	0.156954	0.0174118	0.104153
ENSG00000071539	TRIP13	protein_coding	323.096	-0.0602551	0.175441	0.595483	0.842252
ENSG00000071553	ATP6AP1	protein_coding	958.095	-0.0626997	0.107873	0.503459	0.7872
ENSG00000071564	TCF3	protein_coding	1752.6	-0.0956608	0.0900352	0.246081	0.553561
ENSG00000071575	TRIB2	protein_coding	8.49183	0.0117892	0.224575	0.778823	0.926026
ENSG00000130287	NCAN	protein_coding	30.8764	-1.6289	0.826634	0.00133287	0.0153968
ENSG00000071655	MBD3	protein_coding	1018.55	0.232011	0.123401	0.028396	0.146594
ENSG00000071794	HLTF	protein_coding	2494.36	-0.202219	0.0807119	0.00721534	0.055274
ENSG00000071859	FAM50A	protein_coding	703.614	0.207772	0.182197	0.111164	0.355949
ENSG00000071889	FAM3A	protein_coding	202.071	0.276961	0.260627	0.0640581	0.252525
ENSG00000071894	CPSF1	protein_coding	3609.25	0.176024	0.144935	0.127693	0.384684
ENSG00000139725	RHOF	protein_coding	1377.44	-0.667714	0.102157	6.87573e-12	6.75688e-10
ENSG00000071967	CYBRD1	protein_coding	510.649	-0.13243	0.151193	0.256377	0.564529
ENSG00000071994	PDCD2	protein_coding	686.684	-0.150107	0.1551	0.206991	0.506453
ENSG00000072042	RDH11	protein_coding	1132.96	0.142109	0.132485	0.19349	0.488806
ENSG00000163687	DNASE1L3	protein_coding	1636.33	-1.62839	0.114916	8.18166e-47	1.87605e-43
ENSG00000072071	ADGRL1	protein_coding	797.387	-0.0794746	0.175612	0.496604	0.782441
ENSG00000072110	ACTN1	protein_coding	48.6786	-0.0310377	0.217725	0.665218	0.877055
ENSG00000072121	ZFYVE26	protein_coding	695.913	0.19483	0.149069	0.100482	0.334164
ENSG00000072134	EPN2	protein_coding	183.458	0.111555	0.243962	0.211516	0.511969
ENSG00000064787	BCAS1	protein_coding	250.836	-1.62163	0.251937	6.47066e-12	6.40456e-10
ENSG00000109111	SUPT6H	protein_coding	2126.28	0.567066	0.0872331	1.25365e-11	1.20613e-09
ENSG00000072210	ALDH3A2	protein_coding	443.742	0.0339234	0.192167	0.752763	0.917642
ENSG00000090339	ICAM1	protein_coding	2488.93	-0.774776	0.11941	1.30027e-11	1.2423e-09
ENSG00000072310	SREBF1	protein_coding	496.595	0.120778	0.175703	0.311127	0.625893
ENSG00000072364	AFF4	protein_coding	843.215	-0.0374797	0.1218	0.719261	0.90379
ENSG00000072401	UBE2D1	protein_coding	304.606	-0.104009	0.16207	0.37881	0.688027
ENSG00000072415	PALS1	protein_coding	292.105	-0.189055	0.191466	0.145689	0.414988
ENSG00000072501	SMC1A	protein_coding	3542.81	-0.159403	0.107298	0.0922818	0.318278
ENSG00000072506	HSD17B10	protein_coding	999.374	0.233746	0.119102	0.0234004	0.128366
ENSG00000072518	MARK2	protein_coding	684.876	-0.0141909	0.135071	0.89236	0.96844
ENSG00000072571	HMMR	protein_coding	564.779	-0.151785	0.223278	0.217205	0.5194
ENSG00000072609	CHFR	protein_coding	759.896	-0.131472	0.152892	0.260521	0.569018
ENSG00000168028	RPSA	protein_coding	28695.8	-0.378826	0.0574364	1.63471e-11	1.55106e-09
ENSG00000072694	FCGR2B	protein_coding	528.442	0.0297271	0.133141	0.783778	0.928627
ENSG00000072736	NFATC3	protein_coding	765.46	-0.107503	0.117817	0.286882	0.60011
ENSG00000072756	TRNT1	protein_coding	449.54	0.0616962	0.148498	0.583131	0.836223
ENSG00000072778	ACADVL	protein_coding	3445.01	-0.198752	0.0941862	0.0203255	0.116129
ENSG00000072786	STK10	protein_coding	2333.89	0.0541238	0.0991863	0.545344	0.812746
ENSG00000072803	FBXW11	protein_coding	1022.26	-0.248418	0.174997	0.0564684	0.233313
ENSG00000072818	ACAP1	protein_coding	1644.93	-0.161649	0.147198	0.163301	0.444961
ENSG00000196967	ZNF585A	protein_coding	198.988	-1.61106	0.550322	0.000127477	0.00232603
ENSG00000072849	DERL2	protein_coding	276.848	0.0797658	0.162838	0.496313	0.782309
ENSG00000170522	ELOVL6	protein_coding	391.406	-1.59921	0.475215	3.14036e-05	0.000695735
ENSG00000084636	COL16A1	protein_coding	83.7902	-1.5957	0.604523	0.000289528	0.00454718
ENSG00000072954	TMEM38A	protein_coding	644.124	-0.116884	0.126769	0.270021	0.582006
ENSG00000072958	AP1M1	protein_coding	945.084	0.137251	0.13745	0.217877	0.520046
ENSG00000073050	XRCC1	protein_coding	596.577	-0.00039463	0.132242	0.986458	0.995979
ENSG00000147649	MTDH	protein_coding	5256.72	0.569991	0.0896727	2.88528e-11	2.66414e-09
ENSG00000073111	MCM2	protein_coding	4159.24	0.153566	0.0861285	0.0555692	0.230813
ENSG00000073150	PANX2	protein_coding	7.63463	-0.0446542	0.231296	0.246672	0.554347
ENSG00000073169	SELENOO	protein_coding	236.979	0.127558	0.209848	0.287344	0.600351
ENSG00000073282	TP63	protein_coding	396.076	0.477903	0.282576	0.00981475	0.0697836
ENSG00000073331	ALPK1	protein_coding	837.335	-0.258995	0.190051	0.0562156	0.232606
ENSG00000073350	LLGL2	protein_coding	46.158	0.0623561	0.236476	0.163374	0.444961
ENSG00000073417	PDE8A	protein_coding	558.325	-0.177633	0.167869	0.149675	0.421868
ENSG00000073536	NLE1	protein_coding	495.757	0.291059	0.218776	0.0469419	0.207062
ENSG00000073578	SDHA	protein_coding	1685.75	-0.125949	0.105315	0.176821	0.464167
ENSG00000073584	SMARCE1	protein_coding	1808.53	-0.0698298	0.0965764	0.412425	0.718065
ENSG00000073605	GSDMB	protein_coding	428.317	-0.406254	0.197876	0.0068833	0.0534427
ENSG00000073614	KDM5A	protein_coding	1160.58	0.109988	0.126661	0.300827	0.615706
ENSG00000073670	ADAM11	protein_coding	28.4025	0.0273352	0.221304	0.661084	0.875261
ENSG00000162777	DENND2D	protein_coding	2197.19	0.61668	0.0978245	3.61669e-11	3.3028e-09
ENSG00000073792	IGF2BP2	protein_coding	9.39503	0.00269373	0.226629	0.908574	0.972851
ENSG00000073803	MAP3K13	protein_coding	332.289	0.0960925	0.159282	0.414896	0.720294
ENSG00000115165	CYTIP	protein_coding	1702.18	0.659162	0.105287	3.82321e-11	3.46051e-09
ENSG00000066294	CD84	protein_coding	595.764	-1.59147	0.203287	2.70758e-16	4.90144e-14
ENSG00000074054	CLASP1	protein_coding	1505.95	0.108252	0.134298	0.32371	0.639009
ENSG00000074071	MRPS34	protein_coding	1012.92	0.0871534	0.127233	0.407285	0.713254
ENSG00000074201	CLNS1A	protein_coding	1280.69	-0.0846998	0.0973602	0.334829	0.648949
ENSG00000074266	EED	protein_coding	536.198	0.083499	0.141095	0.45522	0.75131
ENSG00000074319	TSG101	protein_coding	593.649	-0.185099	0.152607	0.120668	0.373655
ENSG00000074356	NCBP3	protein_coding	883.691	0.103634	0.254972	0.0890097	0.310789
ENSG00000074370	ATP2A3	protein_coding	1493.73	-0.0430646	0.128186	0.683488	0.884779
ENSG00000074416	MGLL	protein_coding	2377.12	-0.0511805	0.202191	0.594553	0.842252
ENSG00000074582	BCS1L	protein_coding	431.892	0.228499	0.176523	0.0788114	0.286545
ENSG00000074603	DPP8	protein_coding	719.062	-0.32235	0.15325	0.00986246	0.0699504
ENSG00000107438	PDLIM1	protein_coding	6731.45	0.451558	0.0709596	4.02549e-11	3.59627e-09
ENSG00000074657	ZNF532	protein_coding	358.277	0.153595	0.190082	0.223848	0.527113
ENSG00000074695	LMAN1	protein_coding	2963.24	-0.0238268	0.111469	0.805068	0.93653
ENSG00000074696	HACD3	protein_coding	1317.7	0.0027507	0.096243	0.975686	0.992626
ENSG00000074706	IPCEF1	protein_coding	12.431	0.0896837	0.248944	0.0765179	0.281668
ENSG00000074755	ZZEF1	protein_coding	947.152	-0.0687915	0.146927	0.543064	0.812134
ENSG00000074800	ENO1	protein_coding	26956.6	0.0160145	0.101727	0.861818	0.959218
ENSG00000074842	MYDGF	protein_coding	612.9	0.321961	0.147466	0.00832828	0.0615693
ENSG00000074855	ANO8	protein_coding	374.193	0.0780669	0.159314	0.50352	0.7872
ENSG00000074935	TUBE1	protein_coding	127.115	0.0447587	0.199409	0.665859	0.877259
ENSG00000074966	TXK	protein_coding	18.1429	0.0374588	0.225821	0.48634	0.775217
ENSG00000075043	KCNQ2	protein_coding	7.45416	0.0132312	0.228609	0.0755576	0.279592
ENSG00000075089	ACTR6	protein_coding	319.248	-0.0288069	0.153473	0.798904	0.934758
ENSG00000075131	TIPIN	protein_coding	204.808	-0.0679905	0.169711	0.558677	0.820675
ENSG00000075142	SRI	protein_coding	1198.32	-0.0511214	0.101576	0.576276	0.833031
ENSG00000136141	LRCH1	protein_coding	1177.29	-0.744736	0.119817	4.81978e-11	4.27809e-09
ENSG00000075188	NUP37	protein_coding	294.492	0.0581899	0.164585	0.6166	0.853403
ENSG00000075213	SEMA3A	protein_coding	49.8417	0.131879	0.27111	0.079748	0.288421
ENSG00000075218	GTSE1	protein_coding	404.505	-0.256051	0.251598	0.0764265	0.28156
ENSG00000075234	TTC38	protein_coding	472.417	-0.0433262	0.160253	0.704964	0.89531
ENSG00000075239	ACAT1	protein_coding	955.792	-0.0014601	0.129625	0.987812	0.996577
ENSG00000138074	SLC5A6	protein_coding	1176.08	-0.736459	0.118631	5.13348e-11	4.52734e-09
ENSG00000075275	CELSR1	protein_coding	13.3564	-0.0248213	0.225795	0.56236	0.822817
ENSG00000161791	FMNL3	protein_coding	2714.94	-0.529832	0.0834105	5.27945e-11	4.62641e-09
ENSG00000075303	SLC25A40	protein_coding	865.416	-0.0119079	0.132876	0.917644	0.97599
ENSG00000075336	TIMM21	protein_coding	386.659	0.0399377	0.14195	0.72103	0.904265
ENSG00000165424	ZCCHC24	protein_coding	41.9899	-1.5765	0.879151	0.00179265	0.0192381
ENSG00000137575	SDCBP	protein_coding	1019.77	-0.905685	0.147803	6.70299e-11	5.79998e-09
ENSG00000075407	ZNF37A	protein_coding	645.746	0.00829124	0.124691	0.938884	0.982532
ENSG00000075413	MARK3	protein_coding	1062.43	0.00317005	0.127176	0.978407	0.994233
ENSG00000075415	SLC25A3	protein_coding	6096.52	0.161381	0.0687621	0.0134556	0.0869527
ENSG00000120915	EPHX2	protein_coding	728.311	-0.865435	0.14118	6.87103e-11	5.90823e-09
ENSG00000075426	FOSL2	protein_coding	83.5174	0.238638	0.375247	0.0426113	0.19348
ENSG00000121594	CD80	protein_coding	1038.53	-0.728541	0.118274	7.04742e-11	6.02226e-09
ENSG00000075568	TMEM131	protein_coding	1102.96	0.00890421	0.149167	0.931584	0.981107
ENSG00000136573	BLK	protein_coding	3751.72	-0.810402	0.132069	7.21238e-11	6.12518e-09
ENSG00000075624	ACTB	protein_coding	78694.6	-0.151438	0.0673434	0.0189388	0.110641
ENSG00000075643	MOCOS	protein_coding	43.0152	0.0548325	0.230473	0.325645	0.641144
ENSG00000163218	PGLYRP4	protein_coding	104.873	-1.56328	0.366173	9.4862e-07	3.30408e-05
ENSG00000197694	SPTAN1	protein_coding	4878.45	-0.449558	0.0717393	8.60137e-11	7.21571e-09
ENSG00000075711	DLG1	protein_coding	1206.12	0.0890708	0.194823	0.440399	0.739175
ENSG00000075785	RAB7A	protein_coding	2303.08	-0.0178146	0.084299	0.81905	0.942497
ENSG00000075790	BCAP29	protein_coding	280.871	-0.0731255	0.174338	0.532667	0.806031
ENSG00000075826	SEC31B	protein_coding	860.904	0.0847807	0.150474	0.450866	0.746902
ENSG00000075856	SART3	protein_coding	1509.93	0.161564	0.121051	0.118206	0.370281
ENSG00000075884	ARHGAP15	protein_coding	606.078	-0.0609623	0.124378	0.558	0.820065
ENSG00000075914	EXOSC7	protein_coding	625.322	-0.140948	0.200737	0.254696	0.56291
ENSG00000075945	KIFAP3	protein_coding	3046.14	0.305698	0.132806	0.00665431	0.0522844
ENSG00000075975	MKRN2	protein_coding	727.517	-0.21276	0.124643	0.0446595	0.200139
ENSG00000076003	MCM6	protein_coding	2793.19	-0.0471321	0.07359	0.495535	0.782008
ENSG00000076043	REXO2	protein_coding	80.5354	0.078585	0.227256	0.351981	0.664772
ENSG00000076053	RBM7	protein_coding	246.614	0.0226949	0.159006	0.844067	0.95203
ENSG00000076067	RBMS2	protein_coding	160.131	-0.106986	0.19615	0.364572	0.67602
ENSG00000076108	BAZ2A	protein_coding	2713.81	-0.0748694	0.115794	0.452054	0.748058
ENSG00000076201	PTPN23	protein_coding	859.425	-0.0571454	0.123343	0.580938	0.835926
ENSG00000076242	MLH1	protein_coding	883.443	0.0683346	0.137292	0.535628	0.808661
ENSG00000076248	UNG	protein_coding	854.536	0.132096	0.124527	0.208969	0.508779
ENSG00000076258	FMO4	protein_coding	29.6907	0.00120183	0.217414	0.985774	0.995762
ENSG00000076321	KLHL20	protein_coding	254.597	-0.155105	0.226514	0.207802	0.507233
ENSG00000076351	SLC46A1	protein_coding	108.394	-0.0515355	0.21552	0.545635	0.812746
ENSG00000116132	PRRX1	protein_coding	2537.76	-0.929899	0.152945	8.90268e-11	7.42322e-09
ENSG00000076513	ANKRD13A	protein_coding	1305.48	0.0974403	0.112516	0.31996	0.635485
ENSG00000076554	TPD52	protein_coding	2177.54	0.140659	0.128561	0.19023	0.485141
ENSG00000076555	ACACB	protein_coding	16.6225	-0.13111	0.27903	0.0276486	0.144109
ENSG00000076604	TRAF4	protein_coding	1248.91	0.041033	0.111314	0.672584	0.88004
ENSG00000112773	TENT5A	protein_coding	256.374	-1.5361	0.292605	7.83895e-09	4.55056e-07
ENSG00000076650	GPATCH1	protein_coding	146.699	-0.156605	0.221746	0.208221	0.507757
ENSG00000076662	ICAM3	protein_coding	2417.86	-0.119214	0.0918406	0.154021	0.429605
ENSG00000107551	RASSF4	protein_coding	2352.58	-0.716575	0.116882	1.03882e-10	8.55814e-09
ENSG00000076706	MCAM	protein_coding	546.169	0.17807	0.156502	0.139656	0.405185
ENSG00000076716	GPC4	protein_coding	1260.56	-0.00163062	0.0944904	0.987345	0.996325
ENSG00000076770	MBNL3	protein_coding	501.516	0.00800413	0.168902	0.946447	0.984889
ENSG00000076826	CAMSAP3	protein_coding	113.618	-0.0955826	0.229961	0.30193	0.616589
ENSG00000076864	RAP1GAP	protein_coding	6.42387	-0.0146929	0.225157	0.71034	0.898803
ENSG00000076924	XAB2	protein_coding	947.209	-0.0452574	0.112874	0.644848	0.868
ENSG00000076928	ARHGEF1	protein_coding	3171.32	-0.157326	0.0863615	0.0516014	0.220066
ENSG00000076944	STXBP2	protein_coding	863.19	0.0988572	0.118445	0.330473	0.646105
ENSG00000076984	MAP2K7	protein_coding	705.479	-0.236607	0.141186	0.0403543	0.186628
ENSG00000160789	LMNA	protein_coding	1544.09	-0.672719	0.110081	1.06182e-10	8.69556e-09
ENSG00000077097	TOP2B	protein_coding	3292.23	-0.0634349	0.0808368	0.400118	0.707138
ENSG00000077147	TM9SF3	protein_coding	1873.42	0.00901365	0.124751	0.93268	0.981107
ENSG00000104320	NBN	protein_coding	2067.93	-0.764071	0.126045	1.21052e-10	9.85461e-09
ENSG00000077152	UBE2T	protein_coding	347.151	-0.384711	0.205385	0.0112761	0.0771438
ENSG00000077157	PPP1R12B	protein_coding	291.186	-0.175336	0.303512	0.0649291	0.255009
ENSG00000077232	DNAJC10	protein_coding	1307.2	0.088008	0.101071	0.336665	0.650687
ENSG00000077235	GTF3C1	protein_coding	1655.98	-0.0152071	0.123002	0.884201	0.966154
ENSG00000077238	IL4R	protein_coding	696.725	-0.113811	0.203878	0.331665	0.646599
ENSG00000077254	USP33	protein_coding	544.095	-0.0705525	0.1397	0.523488	0.800031
ENSG00000077312	SNRPA	protein_coding	1393.9	-0.221743	0.131446	0.0437442	0.196999
ENSG00000077327	SPAG6	protein_coding	8.97304	0.0453043	0.231137	0.263896	0.573547
ENSG00000077348	EXOSC5	protein_coding	594.973	0.0952307	0.136581	0.389105	0.696896
ENSG00000077380	DYNC1I2	protein_coding	936.461	-0.00793499	0.106006	0.921915	0.977737
ENSG00000077420	APBB1IP	protein_coding	921.387	-0.048252	0.107617	0.621684	0.855741
ENSG00000077454	LRCH4	protein_coding	962.963	-0.0271673	0.124916	0.765465	0.921679
ENSG00000077458	FAM76B	protein_coding	449.186	0.0446406	0.173341	0.69897	0.891224
ENSG00000077463	SIRT6	protein_coding	364.139	0.185132	0.204087	0.15846	0.435958
ENSG00000077514	POLD3	protein_coding	773.315	-0.112563	0.151955	0.331449	0.646599
ENSG00000077549	CAPZB	protein_coding	3015.36	-0.207008	0.091655	0.0135312	0.0869919
ENSG00000077585	GPR137B	protein_coding	299.318	0.0262689	0.153228	0.816473	0.941604
ENSG00000077616	NAALAD2	protein_coding	6.34212	-0.0242006	0.22709	0.497051	0.782608
ENSG00000077684	JADE1	protein_coding	630.854	-0.162266	0.139689	0.150169	0.422326
ENSG00000077713	SLC25A43	protein_coding	241.039	-0.120591	0.171747	0.319293	0.634711
ENSG00000077721	UBE2A	protein_coding	850.586	-0.303843	0.14338	0.0106653	0.073958
ENSG00000077943	ITGA8	protein_coding	10.0489	0.0212873	0.228127	0.426562	0.728558
ENSG00000078043	PIAS2	protein_coding	192.008	0.00754502	0.202574	0.934112	0.981323
ENSG00000078061	ARAF	protein_coding	482.005	-0.148255	0.181608	0.233285	0.53788
ENSG00000078070	MCCC1	protein_coding	543.172	-0.0322032	0.141233	0.770049	0.92242
ENSG00000078081	LAMP3	protein_coding	2054.72	-0.143482	0.121303	0.164069	0.446227
ENSG00000078114	NEBL	protein_coding	72.0193	0.0691706	0.213945	0.47374	0.766363
ENSG00000078124	ACER3	protein_coding	303.449	0.0532799	0.204912	0.597548	0.843196
ENSG00000078140	UBE2K	protein_coding	1343.95	0.00247485	0.107585	0.978981	0.994531
ENSG00000079112	CDH17	protein_coding	1636.41	-0.774914	0.128193	1.33955e-10	1.08409e-08
ENSG00000078177	N4BP2	protein_coding	437.923	0.163936	0.151185	0.164741	0.447131
ENSG00000078237	TIGAR	protein_coding	311.199	-0.172782	0.214677	0.180103	0.469943
ENSG00000078246	TULP3	protein_coding	199.265	0.0773276	0.190064	0.499596	0.784728
ENSG00000078269	SYNJ2	protein_coding	5.34062	0.0300924	0.229	0.32579	0.641144
ENSG00000010810	FYN	protein_coding	2502.47	0.926309	0.154544	1.552e-10	1.24868e-08
ENSG00000078304	PPP2R5C	protein_coding	1527.48	0.0312969	0.11991	0.759745	0.919962
ENSG00000078319	PMS2P1	transcribed_unprocessed_pseudogene	172.338	0.127147	0.207433	0.290787	0.60426
ENSG00000078328	RBFOX1	protein_coding	6.02157	0.000625666	0.225295	0.986496	0.995979
ENSG00000102317	RBM3	protein_coding	2273.8	0.547726	0.0900472	1.75235e-10	1.40168e-08
ENSG00000078401	EDN1	protein_coding	12.8719	0.0566528	0.231228	0.304915	0.620474
ENSG00000078403	MLLT10	protein_coding	724.665	0.192298	0.182202	0.136568	0.399258
ENSG00000078487	ZCWPW1	protein_coding	60.1601	-0.0318035	0.205077	0.732034	0.909156
ENSG00000078589	P2RY10	protein_coding	1240.13	-0.159834	0.113727	0.0972142	0.328067
ENSG00000078596	ITM2A	protein_coding	509.773	-0.266357	0.218606	0.063242	0.250745
ENSG00000078618	NRDC	protein_coding	1533.47	0.281487	0.14012	0.0157858	0.0972599
ENSG00000278558	TMEM191B	protein_coding	40.6687	-1.53063	0.626809	0.000503008	0.00712707
ENSG00000078674	PCM1	protein_coding	4046.8	0.0359453	0.195567	0.731859	0.90913
ENSG00000078687	TNRC6C	protein_coding	28.7351	-0.0478235	0.227973	0.389682	0.697233
ENSG00000078699	CBFA2T2	protein_coding	412.017	0.118849	0.173376	0.327593	0.642731
ENSG00000078747	ITCH	protein_coding	517.101	0.115663	0.146705	0.313774	0.629285
ENSG00000078804	TP53INP2	protein_coding	815.957	0.273484	0.162301	0.0312717	0.157078
ENSG00000078808	SDF4	protein_coding	994.194	0.0851261	0.153498	0.462852	0.757094
ENSG00000078814	MYH7B	protein_coding	6.43739	-0.00113799	0.226534	0.962398	0.988995
ENSG00000078900	TP73	protein_coding	1167.03	0.0406396	0.107446	0.660718	0.875261
ENSG00000078902	TOLLIP	protein_coding	523.922	0.256035	0.154535	0.0373434	0.176703
ENSG00000078967	UBE2D4	protein_coding	141.862	-0.155991	0.218996	0.211793	0.512208
ENSG00000099875	MKNK2	protein_coding	5884.96	-0.774623	0.129388	1.9111e-10	1.51108e-08
ENSG00000079134	THOC1	protein_coding	495.549	-0.0483112	0.138007	0.659679	0.8748
ENSG00000079150	FKBP7	protein_coding	62.7126	0.0386006	0.219221	0.59906	0.844169
ENSG00000079215	SLC1A3	protein_coding	12.5542	0.0327702	0.225659	0.512916	0.794047
ENSG00000079246	XRCC5	protein_coding	5358.51	0.043252	0.104532	0.642479	0.867102
ENSG00000079257	LXN	protein_coding	36.3655	0.0584322	0.219889	0.481052	0.771545
ENSG00000079263	SP140	protein_coding	1257.56	0.129069	0.100802	0.153513	0.428838
ENSG00000079277	MKNK1	protein_coding	321.978	0.21123	0.238993	0.120073	0.372912
ENSG00000159322	ADPGK	protein_coding	1180.85	0.715554	0.11927	2e-10	1.57235e-08
ENSG00000079313	REXO1	protein_coding	884.464	0.0429444	0.123534	0.682846	0.88453
ENSG00000079332	SAR1A	protein_coding	797.922	-0.046191	0.140999	0.672518	0.88004
ENSG00000079335	CDC14A	protein_coding	99.5366	-0.473281	0.439847	0.0184935	0.108777
ENSG00000079337	RAPGEF3	protein_coding	22.6513	-0.00283784	0.216491	0.963813	0.989415
ENSG00000079385	CEACAM1	protein_coding	265.289	-0.503244	0.340659	0.0116301	0.0785613
ENSG00000079387	SENP1	protein_coding	522.312	-0.155406	0.214133	0.215225	0.516764
ENSG00000079393	DUSP13	protein_coding	6.96425	-0.0273132	0.22673	0.499238	0.784346
ENSG00000079432	CIC	protein_coding	1372.07	0.0278184	0.132643	0.79956	0.934758
ENSG00000079435	LIPE	protein_coding	158.861	0.17001	0.226762	0.183335	0.475193
ENSG00000079459	FDFT1	protein_coding	1874.44	0.11082	0.0853327	0.166039	0.449059
ENSG00000079462	PAFAH1B3	protein_coding	283.356	0.022064	0.152622	0.847303	0.953354
ENSG00000079482	OPHN1	protein_coding	6.77292	0.0295051	0.227312	0.45949	0.754645
ENSG00000079616	KIF22	protein_coding	901.068	-0.226066	0.210955	0.0989741	0.331391
ENSG00000079691	CARMIL1	protein_coding	285.001	0.0839287	0.181571	0.475708	0.768167
ENSG00000079739	PGM1	protein_coding	701.638	0.169266	0.136742	0.13017	0.389491
ENSG00000079785	DDX1	protein_coding	1168.14	0.00476337	0.107685	0.960009	0.988028
ENSG00000079805	DNM2	protein_coding	2211.74	-0.105612	0.084105	0.175264	0.461708
ENSG00000079819	EPB41L2	protein_coding	806.541	-0.115891	0.188114	0.336908	0.650825
ENSG00000100612	DHRS7	protein_coding	1215.43	-0.683593	0.113887	2.03916e-10	1.59402e-08
ENSG00000079974	RABL2B	protein_coding	295.997	0.0979357	0.205541	0.387147	0.696058
ENSG00000079999	KEAP1	protein_coding	910.533	0.0730507	0.150188	0.525343	0.80142
ENSG00000080166	DCT	protein_coding	57.7026	-0.184325	0.303669	0.0758702	0.279995
ENSG00000080189	SLC35C2	protein_coding	816.099	0.273071	0.142718	0.0203193	0.116129
ENSG00000080200	CRYBG3	protein_coding	6.25228	0.00363236	0.224405	0.930973	0.981107
ENSG00000080298	RFX3	protein_coding	448.158	0.263642	0.247644	0.0772104	0.282846
ENSG00000080345	RIF1	protein_coding	1506.14	0.0211351	0.11732	0.842002	0.951224
ENSG00000080371	RAB21	protein_coding	1172.49	-0.233993	0.15374	0.0513866	0.219422
ENSG00000080503	SMARCA2	protein_coding	5625.55	0.0990804	0.129454	0.380869	0.68992
ENSG00000080546	SESN1	protein_coding	118.127	0.0267414	0.196578	0.793649	0.93301
ENSG00000177409	SAMD9L	protein_coding	912.065	0.801605	0.134452	2.21486e-10	1.72158e-08
ENSG00000080603	SRCAP	protein_coding	437.972	0.0748438	0.164469	0.523206	0.800031
ENSG00000080608	PUM3	protein_coding	664.844	0.244336	0.141544	0.0353996	0.170289
ENSG00000080709	KCNN2	protein_coding	52.2228	-0.194237	0.320877	0.0584558	0.238711
ENSG00000073060	SCARB1	protein_coding	4752.45	-0.432047	0.0708647	2.34264e-10	1.80936e-08
ENSG00000080815	PSEN1	protein_coding	787.924	-0.309834	0.161211	0.0156985	0.0970262
ENSG00000131323	TRAF3	protein_coding	2140.75	-0.855727	0.144219	2.36725e-10	1.80936e-08
ENSG00000196497	IPO4	protein_coding	723.375	0.895689	0.151015	2.35572e-10	1.80936e-08
ENSG00000080823	MOK	protein_coding	50.0373	-0.123006	0.244978	0.205184	0.503644
ENSG00000080824	HSP90AA1	protein_coding	17734.7	-0.2133	0.0891874	0.00858455	0.0631584
ENSG00000080839	RBL1	protein_coding	339.334	0.199304	0.188714	0.12775	0.384724
ENSG00000103064	SLC7A6	protein_coding	1830.89	0.618034	0.103117	2.52532e-10	1.91953e-08
ENSG00000080854	IGSF9B	protein_coding	77.4628	-0.0263811	0.210395	0.752503	0.91757
ENSG00000080947	CROCCP3	transcribed_unprocessed_pseudogene	6.15572	-0.00505946	0.225793	0.871157	0.961955
ENSG00000080986	NDC80	protein_coding	300.829	-0.359723	0.309501	0.0329196	0.162741
ENSG00000081014	AP4E1	protein_coding	262.238	-0.191521	0.201486	0.145302	0.414302
ENSG00000081019	RSBN1	protein_coding	398.135	-0.169878	0.216497	0.184908	0.476968
ENSG00000081026	MAGI3	protein_coding	20.585	-0.0652905	0.235419	0.214419	0.516218
ENSG00000081052	COL4A4	protein_coding	17.6257	0.134561	0.280085	0.0371986	0.176232
ENSG00000076641	PAG1	protein_coding	885.326	0.775534	0.131576	3.52099e-10	2.64709e-08
ENSG00000081087	OSTM1	protein_coding	168.499	0.116982	0.237116	0.244923	0.551874
ENSG00000131370	SH3BP5	protein_coding	640.251	0.945311	0.161378	3.50625e-10	2.64709e-08
ENSG00000081177	EXD2	protein_coding	158.952	-0.0743243	0.181207	0.520504	0.799415
ENSG00000081181	ARG2	protein_coding	59.1237	-0.018362	0.205794	0.834737	0.947629
ENSG00000176619	LMNB2	protein_coding	2647	-0.586473	0.0988717	4.44543e-10	3.32392e-08
ENSG00000081237	PTPRC	protein_coding	762.715	0.324797	0.239258	0.0361807	0.17308
ENSG00000081307	UBA5	protein_coding	707.403	0.0712357	0.133056	0.50997	0.792369
ENSG00000081320	STK17B	protein_coding	1187.05	0.02431	0.13815	0.827543	0.944693
ENSG00000081377	CDC14B	protein_coding	213.49	0.0671274	0.18762	0.554163	0.817887
ENSG00000081386	ZNF510	protein_coding	201.512	0.0997802	0.2056	0.380243	0.689498
ENSG00000081665	ZNF506	protein_coding	192.3	-0.13185	0.185587	0.283202	0.595763
ENSG00000062485	CS	protein_coding	4163.15	-0.414453	0.0693813	4.89862e-10	3.6234e-08
ENSG00000081721	DUSP12	protein_coding	195.182	0.321533	0.256504	0.0406971	0.187739
ENSG00000081760	AACS	protein_coding	715.791	0.142447	0.122466	0.170779	0.454728
ENSG00000081791	DELE1	protein_coding	1171.24	0.216035	0.117907	0.0343389	0.167174
ENSG00000081853	PCDHGA2	protein_coding	7.53504	0.000678315	0.223666	0.990911	0.997874
ENSG00000081870	IFT25	protein_coding	377.013	-0.0300279	0.159103	0.794087	0.933022
ENSG00000081913	PHLPP1	protein_coding	707.686	0.0160016	0.161296	0.893568	0.968823
ENSG00000082068	WDR70	protein_coding	502.326	0.0790608	0.146055	0.485012	0.774286
ENSG00000163060	TEKT4	protein_coding	79.7385	-1.52876	0.418793	1.18719e-05	0.000298598
ENSG00000082146	STRADB	protein_coding	161.08	-0.057785	0.197662	0.585211	0.836937
ENSG00000082153	BZW1	protein_coding	3084.09	0.180459	0.0870083	0.0244873	0.13248
ENSG00000082196	C1QTNF3	protein_coding	29.2917	-0.0382102	0.219642	0.589766	0.839866
ENSG00000082212	ME2	protein_coding	1426.92	-0.0274122	0.0968435	0.753189	0.917854
ENSG00000102879	CORO1A	protein_coding	6435.63	0.52919	0.0898188	5.36043e-10	3.94378e-08
ENSG00000082258	CCNT2	protein_coding	630.931	-0.00868155	0.121392	0.931423	0.981107
ENSG00000138495	COX17	protein_coding	634.721	-0.915453	0.158829	6.15142e-10	4.50166e-08
ENSG00000082293	COL19A1	protein_coding	414.625	0.17775	0.232264	0.167184	0.450311
ENSG00000082458	DLG3	protein_coding	7.71825	0.0020485	0.225132	0.954082	0.986789
ENSG00000082512	TRAF5	protein_coding	991.629	0.0111745	0.145555	0.924573	0.979236
ENSG00000082515	MRPL22	protein_coding	294.047	-0.057118	0.170634	0.620248	0.854706
ENSG00000082516	GEMIN5	protein_coding	666.616	0.134269	0.133291	0.220493	0.522529
ENSG00000082641	NFE2L1	protein_coding	2594.66	-0.214776	0.11066	0.0272364	0.142804
ENSG00000082684	SEMA5B	protein_coding	6.76749	-0.0214494	0.225728	0.599103	0.844169
ENSG00000082701	GSK3B	protein_coding	1090.65	-0.114111	0.118039	0.259556	0.567811
ENSG00000082781	ITGB5	protein_coding	82.6843	-0.133011	0.270534	0.0861866	0.304821
ENSG00000082805	ERC1	protein_coding	186.092	0.115992	0.260899	0.0910432	0.315907
ENSG00000082898	XPO1	protein_coding	3697.3	-0.252158	0.144696	0.0321731	0.160086
ENSG00000130590	SAMD10	protein_coding	1940.52	-0.505664	0.0857992	6.20558e-10	4.51727e-08
ENSG00000083093	PALB2	protein_coding	339.886	-0.0236602	0.185929	0.794043	0.933022
ENSG00000083097	DOP1A	protein_coding	276.317	-0.400105	0.238001	0.0142916	0.0904442
ENSG00000083099	LYRM2	protein_coding	258.306	-0.0384623	0.167924	0.735847	0.910584
ENSG00000083123	BCKDHB	protein_coding	381.302	-0.355669	0.210778	0.0181511	0.107565
ENSG00000083168	KAT6A	protein_coding	1082.27	-0.0430127	0.123587	0.677746	0.882744
ENSG00000083223	TUT7	protein_coding	968.062	0.249001	0.144794	0.0347292	0.168182
ENSG00000083290	ULK2	protein_coding	8.30042	0.0182232	0.227807	0.471546	0.763761
ENSG00000083312	TNPO1	protein_coding	2127.05	0.0397842	0.0989381	0.638748	0.864879
ENSG00000083444	PLOD1	protein_coding	1074.7	0.150317	0.110455	0.120045	0.372912
ENSG00000101017	CD40	protein_coding	1331.29	-0.6144	0.10594	7.88976e-10	5.71302e-08
ENSG00000083457	ITGAE	protein_coding	42.431	0.0693683	0.221055	0.429199	0.729723
ENSG00000083520	DIS3	protein_coding	1096.12	0.104984	0.109187	0.266843	0.577783
ENSG00000083535	PIBF1	protein_coding	280.449	-0.015409	0.199913	0.870409	0.961955
ENSG00000083544	TDRD3	protein_coding	109.254	-0.0437159	0.214495	0.60045	0.845073
ENSG00000083635	NUFIP1	protein_coding	237.309	-0.176641	0.185388	0.167011	0.450308
ENSG00000083642	PDS5B	protein_coding	891.385	0.0388254	0.116894	0.707904	0.897182
ENSG00000083720	OXCT1	protein_coding	1669.72	0.225233	0.183042	0.0881313	0.308694
ENSG00000083750	RRAGB	protein_coding	192.783	0.0198528	0.191043	0.852682	0.955551
ENSG00000142655	PEX14	protein_coding	573.892	0.893406	0.15608	8.17965e-10	5.89192e-08
ENSG00000083807	SLC27A5	protein_coding	256.348	0.379601	0.220957	0.0152845	0.0952804
ENSG00000083812	ZNF324	protein_coding	132	0.259629	0.294797	0.0739857	0.276443
ENSG00000083814	ZNF671	protein_coding	167.454	0.109328	0.190085	0.361985	0.674091
ENSG00000083817	ZNF416	protein_coding	54.4303	0.0822661	0.224439	0.365409	0.67653
ENSG00000083828	ZNF586	protein_coding	230.015	-0.000852652	0.1742	0.991931	0.998243
ENSG00000083838	ZNF446	protein_coding	92.4858	0.0468944	0.213034	0.595511	0.842252
ENSG00000083844	ZNF264	protein_coding	275.388	0.239483	0.220688	0.0881211	0.308694
ENSG00000083845	RPS5	protein_coding	13216.9	-0.128831	0.0627921	0.0322798	0.160501
ENSG00000083937	CHMP2B	protein_coding	443.053	-0.15881	0.16663	0.194509	0.489798
ENSG00000084070	SMAP2	protein_coding	3372.44	-0.180513	0.0913538	0.0305631	0.154307
ENSG00000084072	PPIE	protein_coding	722.288	-0.0119468	0.119421	0.905347	0.971474
ENSG00000084073	ZMPSTE24	protein_coding	528.446	0.251186	0.172355	0.0532186	0.224458
ENSG00000084090	STARD7	protein_coding	3060.54	0.187405	0.119499	0.0698009	0.266756
ENSG00000084092	NOA1	protein_coding	690.479	-0.0733579	0.128898	0.484997	0.774286
ENSG00000084093	REST	protein_coding	538.443	0.11216	0.181224	0.355221	0.666935
ENSG00000084112	SSH1	protein_coding	1761.24	0.00860338	0.0833686	0.908105	0.9725
ENSG00000137766	UNC13C	protein_coding	2629.38	-0.51306	0.0878684	8.22742e-10	5.89546e-08
ENSG00000084234	APLP2	protein_coding	711.773	0.163629	0.196338	0.200875	0.498052
ENSG00000084444	FAM234B	protein_coding	57.1215	-0.0888032	0.225234	0.343192	0.657061
ENSG00000084463	WBP11	protein_coding	1805.15	-0.28532	0.121714	0.00654203	0.0515494
ENSG00000084623	EIF3I	protein_coding	2499.31	0.12637	0.087888	0.118827	0.371298
ENSG00000224578	HNRNPA1L3	protein_coding	239.134	-0.132431	0.292154	8.32795e-10	5.93658e-08
ENSG00000156802	ATAD2	protein_coding	1844.22	-0.705171	0.122848	9.76259e-10	6.92339e-08
ENSG00000084676	NCOA1	protein_coding	510.072	0.0212131	0.150968	0.852937	0.955729
ENSG00000084693	AGBL5	protein_coding	427.186	0.0187019	0.163333	0.874375	0.96263
ENSG00000084731	KIF3C	protein_coding	122.687	0.0322145	0.217804	0.660884	0.875261
ENSG00000084733	RAB10	protein_coding	1691.56	-0.142326	0.116728	0.154585	0.43035
ENSG00000114013	CD86	protein_coding	493.424	-1.52774	0.167155	3.63844e-21	1.28353e-18
ENSG00000084764	MAPRE3	protein_coding	9.53698	0.0619826	0.236696	0.145274	0.414302
ENSG00000084774	CAD	protein_coding	3202.82	0.0499962	0.0896988	0.586176	0.837828
ENSG00000085063	CD59	protein_coding	1447.99	-0.249888	0.114101	0.0124956	0.0825325
ENSG00000008056	SYN1	protein_coding	81.3232	-1.50921	0.411316	1.10882e-05	0.000281459
ENSG00000085185	BCORL1	protein_coding	167.051	0.059783	0.188152	0.595867	0.842252
ENSG00000085224	ATRX	protein_coding	1889.54	-0.078449	0.213625	0.427135	0.728558
ENSG00000085231	AK6	protein_coding	69.0052	-0.010031	0.227268	0.655125	0.872773
ENSG00000085274	MYNN	protein_coding	262.224	-0.0748892	0.18291	0.516098	0.796375
ENSG00000085365	SCAMP1	protein_coding	463.058	0.0720279	0.172018	0.529914	0.80426
ENSG00000085377	PREP	protein_coding	516.068	0.0171152	0.138262	0.87786	0.963671
ENSG00000085382	HACE1	protein_coding	489.017	-0.11737	0.16883	0.327934	0.642877
ENSG00000085415	SEH1L	protein_coding	641.029	0.104176	0.147124	0.364159	0.675873
ENSG00000085433	WDR47	protein_coding	227.542	-0.206521	0.251418	0.122039	0.375792
ENSG00000111452	ADGRD1	protein_coding	277.892	-1.50288	0.422256	1.62749e-05	0.000395252
ENSG00000085465	OVGP1	protein_coding	30.832	0.0330209	0.220035	0.628549	0.860027
ENSG00000085491	SLC25A24	protein_coding	647.023	0.0319373	0.129734	0.764956	0.921679
ENSG00000085511	MAP3K4	protein_coding	471.356	0.193896	0.253135	0.136152	0.398853
ENSG00000085514	PILRA	protein_coding	262.82	-0.0187596	0.160902	0.869686	0.961955
ENSG00000085644	ZNF213	protein_coding	110.033	0.230853	0.297806	0.0868861	0.306429
ENSG00000085662	AKR1B1	protein_coding	1189.3	0.0181923	0.102638	0.844046	0.95203
ENSG00000085719	CPNE3	protein_coding	1809.03	-0.00199146	0.202388	0.97873	0.994477
ENSG00000118503	TNFAIP3	protein_coding	4794.1	-0.477876	0.0821654	1.27935e-09	8.88954e-08
ENSG00000085760	MTIF2	protein_coding	883.216	-0.255058	0.138786	0.0265001	0.13985
ENSG00000123933	MXD4	protein_coding	825.15	0.732385	0.128893	1.29151e-09	8.92893e-08
ENSG00000143390	RFX5	protein_coding	2420.4	-0.609439	0.106627	1.33944e-09	9.214e-08
ENSG00000085840	ORC1	protein_coding	329.341	-0.111921	0.168683	0.349621	0.662729
ENSG00000085871	MGST2	protein_coding	220.465	0.170213	0.212207	0.18676	0.479884
ENSG00000085872	CHERP	protein_coding	1628.61	0.135413	0.0905574	0.102532	0.337634
ENSG00000085978	ATG16L1	protein_coding	357.909	0.130749	0.155214	0.268355	0.580117
ENSG00000085982	USP40	protein_coding	238.779	-0.146727	0.271168	0.114384	0.36252
ENSG00000085998	POMGNT1	protein_coding	628.418	-0.119862	0.175227	0.321788	0.637186
ENSG00000132388	UBE2G1	protein_coding	1432.21	0.691637	0.121763	1.39702e-09	9.56232e-08
ENSG00000086015	MAST2	protein_coding	927.386	-0.21842	0.154799	0.0710333	0.269648
ENSG00000086061	DNAJA1	protein_coding	2823.65	-0.0482838	0.0803093	0.519683	0.798771
ENSG00000086062	B4GALT1	protein_coding	2164.1	0.0855842	0.0896805	0.299208	0.614102
ENSG00000086065	CHMP5	protein_coding	875.861	-0.0951829	0.127553	0.369188	0.680364
ENSG00000086102	NFX1	protein_coding	1005.45	0.232461	0.120742	0.0255547	0.136378
ENSG00000086189	DIMT1	protein_coding	362.494	0.0790409	0.179252	0.500659	0.785592
ENSG00000086200	IPO11	protein_coding	302.172	-0.0266486	0.157022	0.816721	0.941604
ENSG00000134755	DSC2	protein_coding	694.693	0.984971	0.175457	1.4153e-09	9.63948e-08
ENSG00000086288	NME8	protein_coding	38.3661	-0.0793727	0.230581	0.316002	0.631179
ENSG00000158321	AUTS2	protein_coding	4896.86	-0.577415	0.101135	1.49081e-09	1.01037e-07
ENSG00000010292	NCAPD2	protein_coding	3257.19	-0.895069	0.160243	1.59943e-09	1.07868e-07
ENSG00000086475	SEPHS1	protein_coding	807.899	-0.222494	0.141332	0.0534109	0.224924
ENSG00000086504	MRPL28	protein_coding	711.34	0.00427245	0.118984	0.947959	0.98494
ENSG00000086544	ITPKC	protein_coding	188.24	0.125047	0.217494	0.283405	0.595974
ENSG00000086570	FAT2	protein_coding	13.0024	-0.0058749	0.22147	0.908896	0.973074
ENSG00000086589	RBM22	protein_coding	740.661	-0.00676338	0.137517	0.947377	0.98494
ENSG00000086598	TMED2	protein_coding	1918.21	0.220217	0.0913822	0.00855342	0.062963
ENSG00000086619	ERO1B	protein_coding	486.791	-0.337956	0.334921	0.0409809	0.188378
ENSG00000086666	ZFAND6	protein_coding	1004.8	-0.0850928	0.108059	0.359565	0.671418
ENSG00000086712	TXLNG	protein_coding	722.486	0.12512	0.121402	0.225741	0.529719
ENSG00000086717	PPEF1	protein_coding	45.9097	-0.314476	0.537899	0.0219092	0.122423
ENSG00000086730	LAT2	protein_coding	2434.54	-0.110484	0.0843491	0.156838	0.433288
ENSG00000086758	HUWE1	protein_coding	5586.31	0.0948699	0.110999	0.336046	0.649965
ENSG00000086827	ZW10	protein_coding	345.082	0.0936553	0.156037	0.422623	0.725627
ENSG00000086848	ALG9	protein_coding	313.826	0.109649	0.19773	0.355818	0.667486
ENSG00000086967	MYBPC2	protein_coding	11.5719	-0.0544446	0.231858	0.274864	0.586654
ENSG00000087008	ACOX3	protein_coding	290.506	-0.0974514	0.17166	0.412278	0.717899
ENSG00000087053	MTMR2	protein_coding	621.805	-0.0907856	0.14199	0.417922	0.722787
ENSG00000087074	PPP1R15A	protein_coding	872.006	-0.253567	0.142173	0.0296118	0.150889
ENSG00000087076	HSD17B14	protein_coding	111.924	-0.166232	0.236679	0.179592	0.469386
ENSG00000087077	TRIP6	protein_coding	923.199	-0.0281165	0.106461	0.75848	0.919662
ENSG00000087085	ACHE	protein_coding	40.5637	-0.256661	0.423631	0.0276335	0.144109
ENSG00000087086	FTL	protein_coding	13876.9	-0.171511	0.0830886	0.0260574	0.138488
ENSG00000139880	CDH24	protein_coding	56.2844	-1.46109	0.494707	0.000129287	0.00234661
ENSG00000087088	BAX	protein_coding	1713.39	0.145453	0.117578	0.150722	0.423363
ENSG00000198818	SFT2D1	protein_coding	1003.75	-0.759696	0.135411	1.84694e-09	1.23351e-07
ENSG00000087111	PIGS	protein_coding	1387.72	-0.0993752	0.129574	0.357838	0.669086
ENSG00000087152	ATXN7L3	protein_coding	933.387	0.439285	0.290592	0.0151023	0.094444
ENSG00000087157	PGS1	protein_coding	439.819	-0.0965873	0.149829	0.400239	0.707138
ENSG00000087191	PSMC5	protein_coding	1239.95	0.13776	0.0994199	0.124408	0.37974
ENSG00000087206	UIMC1	protein_coding	581.767	0.254357	0.167408	0.0472692	0.207932
ENSG00000186891	TNFRSF18	protein_coding	121.048	-1.46027	0.381494	6.0125e-06	0.000168473
ENSG00000087263	OGFOD1	protein_coding	751.835	-0.00805298	0.115842	0.934632	0.981323
ENSG00000087266	SH3BP2	protein_coding	1363.69	0.0315194	0.126885	0.767761	0.921714
ENSG00000087269	NOP14	protein_coding	1468.25	0.0420393	0.0934926	0.651768	0.87186
ENSG00000087274	ADD1	protein_coding	1874.34	-0.0876888	0.102461	0.338159	0.651872
ENSG00000087299	L2HGDH	protein_coding	515.234	-0.137918	0.167215	0.255969	0.564362
ENSG00000087301	TXNDC16	protein_coding	205.145	-0.066909	0.190091	0.549733	0.81474
ENSG00000087302	RTRAF	protein_coding	1316.72	0.133909	0.10121	0.139316	0.404709
ENSG00000087338	GMCL1	protein_coding	525.308	0.0418196	0.169243	0.721289	0.904438
ENSG00000087365	SF3B2	protein_coding	3773.58	-0.0698912	0.0829663	0.353369	0.665721
ENSG00000087448	KLHL42	protein_coding	336.214	-0.0694617	0.1591	0.547026	0.813048
ENSG00000087460	GNAS	protein_coding	10660.3	-0.0214718	0.0641194	0.729239	0.90857
ENSG00000087470	DNM1L	protein_coding	1482.71	-0.0355492	0.106117	0.697751	0.890726
ENSG00000087502	ERGIC2	protein_coding	660.252	0.0370401	0.122092	0.722568	0.905416
ENSG00000118985	ELL2	protein_coding	1528.63	0.950884	0.170857	1.91178e-09	1.26453e-07
ENSG00000087842	PIR	protein_coding	61.0929	-0.297525	0.502012	0.0229357	0.126676
ENSG00000087884	AAMDC	protein_coding	38.6294	-0.0352386	0.213254	0.667877	0.877754
ENSG00000087903	RFX2	protein_coding	84.2234	-0.108836	0.254833	0.113987	0.36176
ENSG00000087995	METTL2A	protein_coding	323.307	0.0181304	0.173242	0.870348	0.961955
ENSG00000088035	ALG6	protein_coding	137.967	-0.0224949	0.182388	0.836213	0.948521
ENSG00000088038	CNOT3	protein_coding	443.21	0.163592	0.185349	0.196445	0.492383
ENSG00000088179	PTPN4	protein_coding	279.135	0.0504144	0.217937	0.537054	0.809375
ENSG00000088205	DDX18	protein_coding	1590.93	0.0276477	0.0929613	0.749545	0.916579
ENSG00000088247	KHSRP	protein_coding	3920.47	0.0738139	0.0916357	0.365343	0.67653
ENSG00000088256	GNA11	protein_coding	121.864	-0.11146	0.243318	0.212973	0.51369
ENSG00000088298	EDEM2	protein_coding	262.69	0.0755344	0.165985	0.520852	0.799497
ENSG00000088305	DNMT3B	protein_coding	24.3286	-0.0296258	0.218552	0.66704	0.877334
ENSG00000179218	CALR	protein_coding	6099.59	0.424821	0.0738699	2.01031e-09	1.32334e-07
ENSG00000088340	FER1L4	transcribed_unitary_pseudogene	73.3203	0.0377203	0.222262	0.562048	0.822768
ENSG00000088356	PDRG1	protein_coding	331.519	-0.214794	0.175062	0.0941669	0.322353
ENSG00000088367	EPB41L1	protein_coding	26.7249	-0.0106342	0.219623	0.857351	0.957543
ENSG00000088387	DOCK9	protein_coding	77.2837	-0.00581988	0.220748	0.906267	0.971533
ENSG00000088448	ANKRD10	protein_coding	1056.03	-0.166927	0.138328	0.136905	0.399825
ENSG00000088451	TGDS	protein_coding	243.045	0.0647718	0.169329	0.577106	0.833031
ENSG00000088543	C3orf18	protein_coding	51.0818	-0.00840655	0.207834	0.919383	0.976881
ENSG00000088682	COQ9	protein_coding	473.936	-0.159299	0.169975	0.196897	0.493068
ENSG00000088727	KIF9	protein_coding	30.8137	0.0324772	0.218275	0.652326	0.871914
ENSG00000088766	CRLS1	protein_coding	421.843	0.00749411	0.135598	0.943482	0.983688
ENSG00000128917	DLL4	protein_coding	58.2052	-1.4564	0.586914	0.000466359	0.00669746
ENSG00000088812	ATRN	protein_coding	495.552	-0.0130005	0.13064	0.903514	0.971474
ENSG00000088826	SMOX	protein_coding	11.4994	0.0269017	0.229768	0.160867	0.440266
ENSG00000088832	FKBP1A	protein_coding	4437.3	-0.113614	0.0720179	0.0962029	0.325919
ENSG00000088833	NSFL1C	protein_coding	617.637	-0.0281073	0.124168	0.786678	0.929428
ENSG00000088836	SLC4A11	protein_coding	49.8651	-0.0598195	0.232933	0.261871	0.57126
ENSG00000088854	DNAAF9	protein_coding	109.762	0.0321659	0.189695	0.766058	0.921679
ENSG00000088876	ZNF343	protein_coding	299.235	-0.126284	0.186742	0.297869	0.612477
ENSG00000088888	MAVS	protein_coding	1756.15	0.0981865	0.100369	0.275767	0.587488
ENSG00000088899	LZTS3	protein_coding	36.2756	-0.0522634	0.218934	0.514168	0.79532
ENSG00000088930	XRN2	protein_coding	1550.93	-0.0510589	0.0882451	0.52929	0.803839
ENSG00000198759	EGFL6	protein_coding	32.5307	-1.4516	0.725505	0.00135707	0.0156109
ENSG00000088986	DYNLL1	protein_coding	904.931	0.0728753	0.120222	0.477033	0.769034
ENSG00000185753	CXorf38	protein_coding	997.608	-0.694014	0.124263	2.20026e-09	1.42789e-07
ENSG00000089006	SNX5	protein_coding	3043.05	-0.0558641	0.0892105	0.494654	0.781122
ENSG00000089009	RPL6	protein_coding	20642.7	-0.147199	0.0722788	0.0349832	0.168818
ENSG00000089012	SIRPG	protein_coding	48.5081	-0.0721368	0.220606	0.418763	0.723315
ENSG00000089022	MAPKAPK5	protein_coding	685.7	0.334876	0.170721	0.0125636	0.0828617
ENSG00000089041	P2RX7	protein_coding	90.1543	0.0397008	0.202284	0.688628	0.887092
ENSG00000089048	ESF1	protein_coding	622.413	0.0880302	0.146569	0.440092	0.73895
ENSG00000089050	RBBP9	protein_coding	452.646	-0.135727	0.170586	0.264779	0.574487
ENSG00000089053	ANAPC5	protein_coding	2584.7	-0.0126358	0.0851695	0.872143	0.961955
ENSG00000108846	ABCC3	protein_coding	48.5999	-1.44425	0.601947	0.000577742	0.00795653
ENSG00000110917	MLEC	protein_coding	6944.45	0.637369	0.113628	2.69735e-09	1.7264e-07
ENSG00000089063	TMEM230	protein_coding	1127.83	-0.120286	0.118365	0.234859	0.5397
ENSG00000089091	DZANK1	protein_coding	100.942	0.0929931	0.212307	0.388799	0.69686
ENSG00000166145	SPINT1	protein_coding	511.227	-0.901976	0.164795	2.69789e-09	1.7264e-07
ENSG00000089123	TASP1	protein_coding	110.428	0.229889	0.287076	0.0920096	0.317829
ENSG00000089127	OAS1	protein_coding	285.822	0.349082	0.22088	0.0227934	0.126143
ENSG00000089154	GCN1	protein_coding	5631.59	0.0373792	0.121167	0.724204	0.905911
ENSG00000089157	RPLP0	protein_coding	43567.7	0.0588979	0.0556837	0.28518	0.598301
ENSG00000089159	PXN	protein_coding	165.644	0.159708	0.215454	0.207322	0.506811
ENSG00000089163	SIRT4	protein_coding	6.70307	0.0111082	0.224458	0.794141	0.933022
ENSG00000089177	KIF16B	protein_coding	227.826	-0.142346	0.233888	0.218201	0.520189
ENSG00000089195	TRMT6	protein_coding	415.193	0.0320345	0.150421	0.783268	0.928488
ENSG00000149289	ZC3H12C	protein_coding	360.218	-1.4411	0.1981	1.9902e-14	2.76578e-12
ENSG00000089234	BRAP	protein_coding	409.718	0.00285164	0.148719	0.981082	0.995143
ENSG00000265681	RPL17	protein_coding	14892.6	-0.298976	0.0505619	3.20565e-09	2.03241e-07
ENSG00000110955	ATP5F1B	protein_coding	10047.4	-0.368973	0.0647591	3.23314e-09	2.04044e-07
ENSG00000168906	MAT2A	protein_coding	4552.21	0.404898	0.0712216	3.27041e-09	2.05454e-07
ENSG00000140511	HAPLN3	protein_coding	41.8079	-1.42252	0.680124	0.00113721	0.0136883
ENSG00000089327	FXYD5	protein_coding	1374.66	0.0902703	0.110262	0.350334	0.663184
ENSG00000089335	ZNF302	protein_coding	454.37	0.0653907	0.151388	0.572447	0.830072
ENSG00000089351	GRAMD1A	protein_coding	1880.6	0.108458	0.107873	0.253958	0.562272
ENSG00000089472	HEPH	protein_coding	22.5617	0.0307421	0.223774	0.581828	0.835926
ENSG00000089486	CDIP1	protein_coding	391.371	0.17789	0.275951	0.120337	0.373161
ENSG00000089505	CMTM1	protein_coding	12.1002	0.00326708	0.222579	0.949199	0.98507
ENSG00000089558	KCNH4	protein_coding	8.86728	-0.0251524	0.224949	0.591057	0.840492
ENSG00000116337	AMPD2	protein_coding	916.78	0.698272	0.127334	4.29229e-09	2.67209e-07
ENSG00000089639	GMIP	protein_coding	1056.75	0.1159	0.132833	0.28832	0.601306
ENSG00000089682	RBM41	protein_coding	275.153	0.110859	0.211467	0.332924	0.647784
ENSG00000089685	BIRC5	protein_coding	556.77	-0.0335544	0.182679	0.759215	0.919803
ENSG00000089693	MLF2	protein_coding	1388.22	0.0137549	0.107706	0.884639	0.966167
ENSG00000089723	OTUB2	protein_coding	47.6128	-0.0204323	0.217377	0.763946	0.921164
ENSG00000089737	DDX24	protein_coding	577.073	-0.225641	0.221972	0.102434	0.337497
ENSG00000089775	ZBTB25	protein_coding	489.005	-0.176663	0.179797	0.164326	0.446358
ENSG00000089818	NECAP1	protein_coding	412.511	0.0063577	0.151054	0.967007	0.990698
ENSG00000089820	ARHGAP4	protein_coding	1742.86	0.208055	0.132422	0.059059	0.240181
ENSG00000089847	ANKRD24	protein_coding	92.4392	-0.0297361	0.197882	0.765983	0.921679
ENSG00000089876	DHX32	protein_coding	261.434	-0.0349215	0.172424	0.757317	0.919662
ENSG00000089902	RCOR1	protein_coding	508.995	0.17191	0.173798	0.170381	0.4543
ENSG00000089916	GPATCH2L	protein_coding	2775.91	-0.083987	0.103758	0.363471	0.675214
ENSG00000090006	LTBP4	protein_coding	384.602	-0.0019338	0.220938	0.998221	0.999631
ENSG00000090013	BLVRB	protein_coding	202.246	-0.391459	0.278426	0.0215802	0.121391
ENSG00000090020	SLC9A1	protein_coding	354.69	0.400908	0.27657	0.019989	0.114951
ENSG00000090054	SPTLC1	protein_coding	756.764	0.155522	0.122875	0.136131	0.398853
ENSG00000090060	PAPOLA	protein_coding	3108.22	-0.174431	0.111768	0.0740837	0.276443
ENSG00000067798	NAV3	protein_coding	63.6027	-1.42056	0.494678	0.00016297	0.00287454
ENSG00000090097	PCBP4	protein_coding	189.894	0.128622	0.200912	0.288388	0.601306
ENSG00000090104	RGS1	protein_coding	2247.93	0.0214072	0.0926111	0.801894	0.934758
ENSG00000090238	YPEL3	protein_coding	403.065	0.0505535	0.163508	0.66307	0.876154
ENSG00000090263	MRPS33	protein_coding	362.674	-0.138514	0.163065	0.24939	0.557179
ENSG00000090266	NDUFB2	protein_coding	478.895	-0.0056188	0.130936	0.958741	0.988028
ENSG00000090273	NUDC	protein_coding	1515.04	-0.018193	0.0927449	0.827455	0.944693
ENSG00000090316	MAEA	protein_coding	843.533	0.295157	0.216922	0.0437154	0.196934
ENSG00000124508	BTN2A2	protein_coding	536.471	-0.929659	0.17256	5.00534e-09	3.08805e-07
ENSG00000090372	STRN4	protein_coding	979.726	0.0141331	0.133438	0.896894	0.969732
ENSG00000090376	IRAK3	protein_coding	538.531	0.0139244	0.154717	0.904533	0.971474
ENSG00000090432	MUL1	protein_coding	293.876	0.0766336	0.165087	0.5142	0.79532
ENSG00000090447	TFAP4	protein_coding	367.533	0.52609	0.294479	0.00687222	0.053417
ENSG00000090470	PDCD7	protein_coding	716.44	-0.0285092	0.201237	0.765393	0.921679
ENSG00000090487	SPG21	protein_coding	1039.13	0.0207216	0.111682	0.83279	0.946746
ENSG00000134109	EDEM1	protein_coding	4491.5	-0.656628	0.120244	5.17445e-09	3.17813e-07
ENSG00000165097	KDM1B	protein_coding	241.876	-1.40409	0.413361	3.03804e-05	0.000678472
ENSG00000090539	CHRD	protein_coding	8.50196	0.00734738	0.224314	0.863103	0.959683
ENSG00000090554	FLT3LG	protein_coding	125.016	-0.0114159	0.194272	0.906906	0.971897
ENSG00000090565	RAB11FIP3	protein_coding	435.675	0.0184939	0.150521	0.870698	0.961955
ENSG00000090581	GNPTG	protein_coding	286.49	0.252867	0.250497	0.0808812	0.291605
ENSG00000090612	ZNF268	protein_coding	244.898	0.133231	0.238662	0.223161	0.526269
ENSG00000090615	GOLGA3	protein_coding	1278.36	-0.0695566	0.17539	0.547967	0.813436
ENSG00000090621	PABPC4	protein_coding	6765.45	-0.0399953	0.111177	0.682095	0.884473
ENSG00000100365	NCF4	protein_coding	1061.23	-0.751664	0.138929	5.7266e-09	3.48613e-07
ENSG00000090674	MCOLN1	protein_coding	87.1168	0.250961	0.315506	0.0740214	0.276443
ENSG00000090686	USP48	protein_coding	2879.67	0.133016	0.0945794	0.123481	0.378111
ENSG00000090776	EFNB1	protein_coding	38.1735	-0.0098267	0.210061	0.902145	0.971474
ENSG00000090857	PDPR	protein_coding	1151.01	0.0119859	0.0966079	0.892292	0.96844
ENSG00000110047	EHD1	protein_coding	4419.44	0.639493	0.117341	5.79435e-09	3.51183e-07
ENSG00000090863	GLG1	protein_coding	2470.15	-0.1222	0.148459	0.287997	0.601189
ENSG00000090889	KIF4A	protein_coding	309.071	-0.149462	0.213268	0.228723	0.533802
ENSG00000090905	TNRC6A	protein_coding	1046.44	0.00206543	0.173489	0.985765	0.995762
ENSG00000090924	PLEKHG2	protein_coding	953.61	0.198183	0.344846	0.0308334	0.15533
ENSG00000090932	DLL3	protein_coding	158.321	-0.0150473	0.183125	0.888972	0.967625
ENSG00000090971	NAT14	protein_coding	285.47	0.162195	0.197548	0.204618	0.503061
ENSG00000090989	EXOC1	protein_coding	541.241	-0.0897408	0.198588	0.424413	0.726952
ENSG00000091009	RBM27	protein_coding	684.772	-0.00318988	0.166601	0.975519	0.992618
ENSG00000153936	HS2ST1	protein_coding	1083.42	0.878761	0.163329	5.82615e-09	3.51562e-07
ENSG00000109103	UNC119	protein_coding	1359.58	-0.849257	0.158175	6.11229e-09	3.67218e-07
ENSG00000184009	ACTG1	protein_coding	24579.3	0.381788	0.0683761	6.30584e-09	3.77199e-07
ENSG00000001630	CYP51A1	protein_coding	1408.1	0.590522	0.108534	6.84072e-09	4.07422e-07
ENSG00000091140	DLD	protein_coding	1162.76	-0.10685	0.110353	0.252212	0.559847
ENSG00000091157	WDR7	protein_coding	399.917	-0.152721	0.205497	0.222665	0.526
ENSG00000091164	TXNL1	protein_coding	803.831	-0.0201695	0.115805	0.838781	0.949712
ENSG00000091317	CMTM6	protein_coding	750.399	0.305368	0.14832	0.012258	0.0816605
ENSG00000091483	FH	protein_coding	1081.33	-0.168825	0.131295	0.12634	0.382607
ENSG00000091490	SEL1L3	protein_coding	449.696	0.24781	0.174252	0.0572173	0.235265
ENSG00000091513	TF	protein_coding	23.8049	-0.0531558	0.228338	0.373538	0.684214
ENSG00000110237	ARHGEF17	protein_coding	1634.12	0.798091	0.148857	6.92793e-09	4.10838e-07
ENSG00000091536	MYO15A	protein_coding	17.0197	-0.0535217	0.23392	0.181088	0.47159
ENSG00000091542	ALKBH5	protein_coding	1085.97	-0.0125181	0.109153	0.894995	0.969402
ENSG00000091592	NLRP1	protein_coding	1409.66	-0.271851	0.121287	0.0090684	0.0658684
ENSG00000091622	PITPNM3	protein_coding	11.4201	-0.0203854	0.224484	0.656287	0.872976
ENSG00000125810	CD93	protein_coding	299.392	-1.39425	0.235765	1.86241e-10	1.4811e-08
ENSG00000091651	ORC6	protein_coding	461.844	-0.331676	0.21746	0.0274796	0.143751
ENSG00000091656	ZFHX4	protein_coding	8.5319	-0.0539538	0.235478	0.102283	0.33738
ENSG00000091732	ZC3HC1	protein_coding	226.748	-0.0881613	0.177871	0.454204	0.750443
ENSG00000091831	ESR1	protein_coding	34.2076	0.00738852	0.228212	0.177821	0.465856
ENSG00000091947	TMEM101	protein_coding	423.389	-0.00394326	0.141118	0.957991	0.988028
ENSG00000206437	LTB	protein_coding	38.8978	-1.39152	0.716401	0.00154196	0.0172895
ENSG00000092010	PSME1	protein_coding	2148.98	-0.122395	0.0865075	0.124764	0.380092
ENSG00000175265	GOLGA8A	protein_coding	5918.66	0.575217	0.10586	7.40723e-09	4.33654e-07
ENSG00000092036	HAUS4	protein_coding	797.619	-0.0915565	0.146353	0.419244	0.723618
ENSG00000092051	JPH4	protein_coding	592.701	-0.126299	0.186259	0.301424	0.616104
ENSG00000242550	SERPINB10	protein_coding	502.364	-1.38891	0.213077	3.96168e-12	4.06752e-10
ENSG00000092098	RNF31	protein_coding	900.454	0.238575	0.199709	0.0814694	0.293034
ENSG00000092108	SCFD1	protein_coding	525.282	0.060967	0.146217	0.590834	0.840349
ENSG00000092140	G2E3	protein_coding	405.111	0.0864479	0.17409	0.465463	0.759108
ENSG00000092148	HECTD1	protein_coding	2108.79	-0.0287745	0.130364	0.785572	0.929252
ENSG00000092199	HNRNPC	protein_coding	7478.08	0.0497184	0.0688065	0.462154	0.756672
ENSG00000092201	SUPT16H	protein_coding	4119.93	-0.10544	0.0730603	0.125184	0.380723
ENSG00000092203	TOX4	protein_coding	1046.47	0.0340046	0.141661	0.761018	0.920241
ENSG00000092208	GEMIN2	protein_coding	176.231	-0.0687817	0.19338	0.53505	0.808093
ENSG00000092295	TGM1	protein_coding	28.794	-0.0113148	0.220831	0.837205	0.948984
ENSG00000092330	TINF2	protein_coding	380.119	-0.34025	0.246872	0.031097	0.156314
ENSG00000092345	DAZL	protein_coding	10.6062	-0.0425357	0.228447	0.377848	0.687351
ENSG00000092421	SEMA6A	protein_coding	125.561	0.0293167	0.206424	0.750737	0.916716
ENSG00000092439	TRPM7	protein_coding	1067.29	0.122638	0.142993	0.279872	0.59229
ENSG00000092445	TYRO3	protein_coding	9.72587	0.0201758	0.227432	0.5025	0.786835
ENSG00000108679	LGALS3BP	protein_coding	285.354	-1.37623	0.293878	1.42102e-07	6.39676e-06
ENSG00000092529	CAPN3	protein_coding	28.0648	0.148826	0.298476	0.0140079	0.089264
ENSG00000092531	SNAP23	protein_coding	1226.24	-0.202899	0.162221	0.0997624	0.332876
ENSG00000092621	PHGDH	protein_coding	394.701	-0.135296	0.217336	0.255702	0.563955
ENSG00000092758	COL9A3	protein_coding	18.8326	-0.039047	0.225171	0.490348	0.777929
ENSG00000092820	EZR	protein_coding	3280.73	-0.0429852	0.0738923	0.539415	0.810139
ENSG00000092841	MYL6	protein_coding	2447.79	0.185418	0.102487	0.0432119	0.195434
ENSG00000092847	AGO1	protein_coding	642.217	0.31049	0.138013	0.00760666	0.0574698
ENSG00000092853	CLSPN	protein_coding	426.536	-0.404916	0.293186	0.0205575	0.117018
ENSG00000092871	RFFL	protein_coding	1142.72	-0.339267	0.17151	0.0116748	0.078738
ENSG00000092929	UNC13D	protein_coding	1765.94	0.197251	0.13311	0.0745007	0.277322
ENSG00000092931	MFSD11	protein_coding	370.889	0.040438	0.159873	0.7258	0.906953
ENSG00000182578	CSF1R	protein_coding	368.862	-1.37193	0.257529	5.44379e-09	3.32869e-07
ENSG00000092978	GPATCH2	protein_coding	117.001	0.0249091	0.189916	0.817269	0.941604
ENSG00000093000	NUP50	protein_coding	1746.73	-0.0471627	0.143714	0.671876	0.879903
ENSG00000093009	CDC45	protein_coding	309.715	0.0544991	0.167848	0.638854	0.864879
ENSG00000093010	COMT	protein_coding	788.632	0.159817	0.126995	0.134077	0.395327
ENSG00000093072	ADA2	protein_coding	427.234	-0.246256	0.38233	0.04132	0.189382
ENSG00000093144	ECHDC1	protein_coding	529.273	0.332372	0.199276	0.0223553	0.124469
ENSG00000093167	LRRFIP2	protein_coding	529.093	0.016663	0.160128	0.882934	0.96546
ENSG00000093183	SEC22C	protein_coding	598.344	-0.110945	0.149052	0.334896	0.648949
ENSG00000093217	XYLB	protein_coding	80.7006	-0.0331958	0.197472	0.742053	0.914236
ENSG00000094631	HDAC6	protein_coding	563.057	-0.0857032	0.191261	0.456201	0.751623
ENSG00000094804	CDC6	protein_coding	492.69	-0.249202	0.186001	0.0633219	0.250844
ENSG00000094841	UPRT	protein_coding	134.501	0.0969663	0.202867	0.395435	0.703165
ENSG00000094880	CDC23	protein_coding	690.579	-0.16254	0.150044	0.165319	0.447911
ENSG00000094914	AAAS	protein_coding	678.946	0.0167997	0.138516	0.879434	0.963717
ENSG00000143772	ITPKB	protein_coding	851.028	-0.694814	0.129868	8.73167e-09	5.02638e-07
ENSG00000094975	SUCO	protein_coding	241.078	-0.0573758	0.182667	0.60938	0.850139
ENSG00000095002	MSH2	protein_coding	1281.9	0.00758237	0.0927645	0.92991	0.981107
ENSG00000095015	MAP3K1	protein_coding	275.164	0.264425	0.206281	0.0607993	0.244852
ENSG00000095059	DHPS	protein_coding	764.749	0.0442329	0.123864	0.676351	0.882305
ENSG00000095066	HOOK2	protein_coding	151.084	0.0509083	0.208941	0.592879	0.841518
ENSG00000095139	ARCN1	protein_coding	2186.56	-0.0765499	0.111379	0.4296	0.730135
ENSG00000095203	EPB41L4B	protein_coding	75.9585	-0.186405	0.272255	0.123084	0.377521
ENSG00000095209	TMEM38B	protein_coding	249.278	-0.0578779	0.17431	0.613393	0.852536
ENSG00000095261	PSMD5	protein_coding	311.836	-0.0502062	0.230613	0.308233	0.623368
ENSG00000095303	PTGS1	protein_coding	105.23	-0.449444	0.466787	0.0210896	0.119453
ENSG00000095319	NUP188	protein_coding	1811.07	0.132875	0.121341	0.200223	0.497501
ENSG00000095370	SH2D3C	protein_coding	330.037	0.00082677	0.155394	0.995684	0.999389
ENSG00000095380	NANS	protein_coding	496.867	-0.0225929	0.138658	0.836901	0.948929
ENSG00000095383	TBC1D2	protein_coding	39.3361	0.0529962	0.221109	0.495434	0.781942
ENSG00000171791	BCL2	protein_coding	2955.04	-0.452738	0.083244	9.9001e-09	5.67523e-07
ENSG00000095485	CWF19L1	protein_coding	361.284	0.152322	0.172542	0.217411	0.519432
ENSG00000095539	SEMA4G	protein_coding	20.5844	-0.0252257	0.226371	0.533671	0.806662
ENSG00000095564	BTAF1	protein_coding	4424.89	-0.215604	0.0975263	0.015207	0.094967
ENSG00000095574	IKZF5	protein_coding	457.675	-0.0974461	0.187739	0.408866	0.714672
ENSG00000095585	BLNK	protein_coding	845.886	0.284874	0.127554	0.00924421	0.0670437
ENSG00000095587	TLL2	protein_coding	47.3197	-0.392513	0.7088	0.0173183	0.103774
ENSG00000095637	SORBS1	protein_coding	18.1141	-0.0061767	0.224098	0.878548	0.963717
ENSG00000095739	BAMBI	protein_coding	6.12337	0.01187	0.224935	0.768665	0.921755
ENSG00000095787	WAC	protein_coding	2300.39	-0.0255783	0.0973745	0.765733	0.921679
ENSG00000095794	CREM	protein_coding	322.147	0.119786	0.162733	0.315658	0.630895
ENSG00000095906	NUBP2	protein_coding	749.166	0.189306	0.123094	0.0709983	0.269609
ENSG00000166140	ZFYVE19	protein_coding	679.966	-0.725274	0.137635	1.28621e-08	7.3426e-07
ENSG00000106701	FSD1L	protein_coding	945.846	-0.914637	0.175196	1.2936e-08	7.3543e-07
ENSG00000096063	SRPK1	protein_coding	1324.75	-0.150549	0.199251	0.230164	0.534536
ENSG00000096070	BRPF3	protein_coding	385.173	0.510937	0.273987	0.00634369	0.0504488
ENSG00000096080	MRPS18A	protein_coding	341.421	0.00401244	0.151304	0.9734	0.992389
ENSG00000096092	TMEM14A	protein_coding	121.573	-0.0621302	0.193115	0.570779	0.828964
ENSG00000096093	EFHC1	protein_coding	191.304	0.314396	0.444058	0.0354622	0.170531
ENSG00000096150	RPS18	protein_coding	12216.6	-0.166323	0.26449	0.152062	0.425737
ENSG00000096155	BAG6	protein_coding	736.94	0.306263	0.158266	0.0157699	0.0972489
ENSG00000096171	VARS1	protein_coding	281.553	-0.0016554	0.2278	0.859185	0.957998
ENSG00000171316	CHD7	protein_coding	1316.73	0.714583	0.136065	1.47511e-08	8.35166e-07
ENSG00000096384	HSP90AB1	protein_coding	17940.4	-0.0769779	0.0502206	0.111997	0.35784
ENSG00000096401	CDC5L	protein_coding	667.329	-0.00732892	0.118292	0.941996	0.983381
ENSG00000118971	CCND2	protein_coding	3234.04	-0.678584	0.128827	1.49617e-08	8.36761e-07
ENSG00000096654	ZNF184	protein_coding	179.137	0.0638476	0.174109	0.581856	0.835926
ENSG00000096717	SIRT1	protein_coding	449.041	-0.365107	0.229495	0.0200832	0.115194
ENSG00000134824	FADS2	protein_coding	3088.78	0.4891	0.0913152	1.49012e-08	8.36761e-07
ENSG00000096872	IFT74	protein_coding	227.627	-0.0398949	0.162869	0.726975	0.907407
ENSG00000096968	JAK2	protein_coding	468.799	-0.175148	0.153332	0.140632	0.406902
ENSG00000096996	IL12RB1	protein_coding	261.539	0.453431	0.276055	0.0117704	0.0791482
ENSG00000097007	ABL1	protein_coding	1397.42	0.0890901	0.131915	0.408651	0.714477
ENSG00000097021	ACOT7	protein_coding	864.013	0.00243079	0.125956	0.983808	0.995279
ENSG00000097033	SH3GLB1	protein_coding	1008.57	0.0528561	0.115989	0.597647	0.843196
ENSG00000097046	CDC7	protein_coding	584.499	-0.105185	0.138718	0.344212	0.658179
ENSG00000157227	MMP14	protein_coding	90.0457	-1.37174	0.481127	0.000178691	0.00309237
ENSG00000099203	TMED1	protein_coding	165.744	-0.030096	0.190207	0.753409	0.917875
ENSG00000099204	ABLIM1	protein_coding	252.838	0.323622	0.268768	0.0416964	0.190302
ENSG00000278243	GFUS	protein_coding	570.757	0.932954	0.179766	1.56489e-08	8.71653e-07
ENSG00000099246	RAB18	protein_coding	599.633	-0.141844	0.149627	0.223864	0.527113
ENSG00000099256	PRTFDC1	protein_coding	77.9183	-0.162924	0.262012	0.147068	0.41693
ENSG00000198873	GRK5	protein_coding	688.386	-0.715798	0.136917	1.64537e-08	9.12783e-07
ENSG00000099284	MACROH2A2	protein_coding	22.5614	-0.0574871	0.228371	0.368423	0.679686
ENSG00000099290	WASHC2A	protein_coding	877.534	-0.0461256	0.125349	0.658164	0.874038
ENSG00000099308	MAST3	protein_coding	868.984	-0.127206	0.138667	0.254605	0.562893
ENSG00000132382	MYBBP1A	protein_coding	1769.2	0.496068	0.0930247	1.65603e-08	9.15009e-07
ENSG00000099330	OCEL1	protein_coding	174.322	-0.0501898	0.184947	0.651325	0.8716
ENSG00000099331	MYO9B	protein_coding	4736.32	-0.106253	0.119012	0.305765	0.621221
ENSG00000099338	CATSPERG	protein_coding	9.28094	0.0674993	0.239615	0.0959073	0.32553
ENSG00000099341	PSMD8	protein_coding	832.636	0.0280337	0.136644	0.801129	0.934758
ENSG00000099364	FBXL19	protein_coding	914.849	0.327466	0.161925	0.0115259	0.0781535
ENSG00000099365	STX1B	protein_coding	111.966	-0.0517894	0.19592	0.624642	0.857411
ENSG00000099377	HSD3B7	protein_coding	14.1499	0.0489045	0.230049	0.327528	0.642731
ENSG00000099381	SETD1A	protein_coding	724.624	-0.0210561	0.165987	0.854126	0.956227
ENSG00000100060	MFNG	protein_coding	1100.1	0.646043	0.122914	1.66296e-08	9.15162e-07
ENSG00000099622	CIRBP	protein_coding	2866.84	0.0343516	0.119967	0.739715	0.913062
ENSG00000099624	ATP5F1D	protein_coding	1103.17	-0.0735372	0.109767	0.443341	0.741731
ENSG00000099625	CBARP	protein_coding	20.8938	-0.01872	0.220971	0.746868	0.915499
ENSG00000162894	FCMR	protein_coding	1256.65	0.71831	0.137575	1.73253e-08	9.49647e-07
ENSG00000099785	MARCHF2	protein_coding	103.233	-0.265413	0.350112	0.0578407	0.237092
ENSG00000099795	NDUFB7	protein_coding	550.946	-0.0888112	0.131588	0.410089	0.716081
ENSG00000099797	TECR	protein_coding	628.496	-0.0908493	0.135045	0.406562	0.712455
ENSG00000172071	EIF2AK3	protein_coding	954.271	0.813127	0.156712	1.77346e-08	9.68226e-07
ENSG00000099804	CDC34	protein_coding	679.303	-0.0782419	0.172503	0.502801	0.78699
ENSG00000099810	MTAP	protein_coding	411.527	0.0540701	0.204516	0.597115	0.843007
ENSG00000099814	CEP170B	protein_coding	6.53495	0.0109388	0.225811	0.754145	0.918106
ENSG00000099817	POLR2E	protein_coding	1585.55	-0.0290079	0.0968586	0.739575	0.913062
ENSG00000099821	POLRMT	protein_coding	1305.35	-0.192726	0.116294	0.0507455	0.217698
ENSG00000099822	HCN2	protein_coding	19.7908	0.0805396	0.23866	0.211736	0.512208
ENSG00000099840	IZUMO4	protein_coding	187.334	-0.265757	0.302882	0.0688456	0.264546
ENSG00000099849	RASSF7	protein_coding	162.602	-0.243787	0.285203	0.0836412	0.298582
ENSG00000099860	GADD45B	protein_coding	1612.72	-0.0296925	0.130977	0.781475	0.927496
ENSG00000099864	PALM	protein_coding	13.4209	-0.0986516	0.252989	0.0787635	0.286447
ENSG00000099866	MADCAM1	protein_coding	8.66243	0.0283019	0.226383	0.515618	0.796375
ENSG00000228080	HLA-DRB1	protein_coding	1195.97	-1.36547	0.134917	2.58462e-25	1.36766e-22
ENSG00000099889	ARVCF	protein_coding	31.8704	-0.0759353	0.243907	0.060468	0.244107
ENSG00000113558	SKP1	protein_coding	2092.19	-0.494809	0.0931347	1.83582e-08	9.94379e-07
ENSG00000099901	RANBP1	protein_coding	1935.06	0.147338	0.109781	0.12466	0.380028
ENSG00000099904	ZDHHC8	protein_coding	561.391	0.366868	0.172399	0.00736924	0.0561384
ENSG00000099910	KLHL22	protein_coding	244.385	0.0355689	0.15914	0.756624	0.919144
ENSG00000099917	MED15	protein_coding	1271.25	-0.0276564	0.0955811	0.748556	0.916246
ENSG00000099940	SNAP29	protein_coding	500.483	-0.0382556	0.129448	0.718686	0.903493
ENSG00000099942	CRKL	protein_coding	1285.11	-0.0950281	0.11918	0.34584	0.658908
ENSG00000120949	TNFRSF8	protein_coding	1310.46	-0.581261	0.110912	2.07798e-08	1.12113e-06
ENSG00000099953	MMP11	protein_coding	6.77586	-0.00144664	0.225568	0.963779	0.989415
ENSG00000099956	SMARCB1	protein_coding	771.019	-0.208268	0.140809	0.0684222	0.263536
ENSG00000099957	P2RX6	protein_coding	5.43879	-0.0275543	0.229088	0.29998	0.614687
ENSG00000099968	BCL2L13	protein_coding	513.858	-0.0334937	0.165642	0.767828	0.921714
ENSG00000099977	DDT	protein_coding	93.6738	0.0470177	0.203902	0.637273	0.864741
ENSG00000099991	CABIN1	protein_coding	1224.59	-0.0416076	0.136767	0.701934	0.893137
ENSG00000099992	TBC1D10A	protein_coding	408.924	-0.177188	0.187292	0.166895	0.450136
ENSG00000099995	SF3A1	protein_coding	2418.18	-0.202155	0.110101	0.0367202	0.174808
ENSG00000099999	RNF215	protein_coding	185.972	0.000302368	0.166571	0.999637	0.999996
ENSG00000100003	SEC14L2	protein_coding	58.6055	-0.164316	0.30046	0.0508804	0.218125
ENSG00000100014	SPECC1L	protein_coding	798.494	0.376399	0.195992	0.0106007	0.0736136
ENSG00000100023	PPIL2	protein_coding	792.832	0.00588286	0.170061	0.96113	0.988281
ENSG00000080845	DLGAP4	protein_coding	976.468	-0.719081	0.13933	2.33173e-08	1.25312e-06
ENSG00000100027	YPEL1	protein_coding	81.0386	-0.0934685	0.226956	0.323319	0.639009
ENSG00000100028	SNRPD3	protein_coding	696.637	0.0634143	0.147825	0.576226	0.833031
ENSG00000066923	STAG3	protein_coding	42.8881	-1.35727	0.907216	0.00301791	0.0286545
ENSG00000100030	MAPK1	protein_coding	1640.58	0.0986815	0.106658	0.293309	0.607631
ENSG00000179344	HLA-DQB1	protein_coding	1038.32	-0.787283	0.153409	2.40976e-08	1.28502e-06
ENSG00000100033	PRODH	protein_coding	8.85552	0.00747165	0.22578	0.824857	0.944518
ENSG00000100034	PPM1F	protein_coding	603.649	-0.25482	0.31089	0.0712791	0.270161
ENSG00000100036	SLC35E4	protein_coding	151.053	-0.0196869	0.177679	0.85874	0.957806
ENSG00000100038	TOP3B	protein_coding	755.09	0.0567079	0.132058	0.595688	0.842252
ENSG00000100055	CYTH4	protein_coding	195.388	-0.341736	0.34347	0.0388508	0.181559
ENSG00000100056	ESS2	protein_coding	223.268	0.236824	0.225999	0.0921318	0.318062
ENSG00000100058	CRYBB2P1	transcribed_unprocessed_pseudogene	15.4983	0.0153326	0.221621	0.783463	0.928488
ENSG00000175567	UCP2	protein_coding	1252.85	0.768788	0.149612	2.46707e-08	1.3105e-06
ENSG00000100075	SLC25A1	protein_coding	933.07	0.0762182	0.110231	0.436971	0.736115
ENSG00000100077	GRK3	protein_coding	855.101	-0.153552	0.128177	0.149669	0.421868
ENSG00000100079	LGALS2	protein_coding	33.6107	-0.239798	0.433691	0.0116078	0.0784765
ENSG00000114054	PCCB	protein_coding	1388.6	-0.516758	0.0987487	2.57841e-08	1.36438e-06
ENSG00000100084	HIRA	protein_coding	680.502	0.29412	0.148555	0.0154809	0.0961163
ENSG00000100092	SH3BP1	protein_coding	1292.03	-0.0784602	0.123332	0.449525	0.745847
ENSG00000085733	CTTN	protein_coding	1047.18	-0.70356	0.136827	2.83736e-08	1.49565e-06
ENSG00000100099	HPS4	protein_coding	1189.64	-0.212859	0.135656	0.0574034	0.235819
ENSG00000100100	PIK3IP1	protein_coding	114.383	-0.0318759	0.192072	0.760915	0.920241
ENSG00000100104	SRRD	protein_coding	317.217	0.201614	0.21128	0.135295	0.397517
ENSG00000100105	PATZ1	protein_coding	677.698	0.172278	0.135054	0.120747	0.373731
ENSG00000100106	TRIOBP	protein_coding	325.865	0.205093	0.179303	0.111868	0.357593
ENSG00000100109	TFIP11	protein_coding	452.81	0.0283814	0.14614	0.799838	0.934758
ENSG00000100116	GCAT	protein_coding	316.659	0.431915	0.221593	0.00766307	0.057769
ENSG00000100124	ANKRD54	protein_coding	231.619	0.146218	0.187372	0.242444	0.548834
ENSG00000100129	EIF3L	protein_coding	7519.5	-0.20084	0.0965626	0.0212912	0.120297
ENSG00000100138	SNU13	protein_coding	1499.47	0.143984	0.105849	0.124717	0.380034
ENSG00000100139	MICALL1	protein_coding	602.772	0.0812482	0.149081	0.479902	0.770959
ENSG00000100142	POLR2F	protein_coding	315.768	0.304718	0.196279	0.0316664	0.158424
ENSG00000100147	CCDC134	protein_coding	69.7064	0.116234	0.229266	0.273528	0.58587
ENSG00000100150	DEPDC5	protein_coding	444.232	0.521383	0.850908	0.0142283	0.090209
ENSG00000100151	PICK1	protein_coding	222.845	0.0980735	0.187834	0.406143	0.711992
ENSG00000100162	CENPM	protein_coding	401.735	0.064741	0.160858	0.578143	0.83385
ENSG00000100167	SEPTIN3	protein_coding	339.481	0.0770715	0.162467	0.509757	0.792287
ENSG00000100196	KDELR3	protein_coding	9.83809	-0.0188183	0.223985	0.689183	0.887248
ENSG00000100201	DDX17	protein_coding	10438.3	0.0368199	0.0753687	0.613894	0.852578
ENSG00000100206	DMC1	protein_coding	104.756	0.0266167	0.217423	0.710916	0.899135
ENSG00000100207	TCF20	protein_coding	1190.96	-0.124657	0.125424	0.235863	0.540473
ENSG00000100209	HSCB	protein_coding	86.6313	0.00445348	0.197551	0.965534	0.990353
ENSG00000100211	CBY1	protein_coding	87.1811	0.0610494	0.202806	0.5577	0.81994
ENSG00000100216	TOMM22	protein_coding	763.115	-0.00708553	0.116298	0.942343	0.983383
ENSG00000100218	RSPH14	protein_coding	5.99533	0.0510114	0.234933	0.0885538	0.309691
ENSG00000189077	TMEM120A	protein_coding	485.318	-1.32649	0.163892	3.49328e-17	7.48925e-15
ENSG00000100220	RTCB	protein_coding	1147.2	-0.165152	0.104627	0.0752974	0.279004
ENSG00000100221	JOSD1	protein_coding	1170.64	0.141332	0.17236	0.250161	0.558165
ENSG00000100225	FBXO7	protein_coding	1405.52	0.000302353	0.132126	0.989171	0.997216
ENSG00000100226	GTPBP1	protein_coding	1418.21	-0.195987	0.14322	0.0867456	0.306247
ENSG00000100227	POLDIP3	protein_coding	1005.67	-0.288548	0.143748	0.0150238	0.0940387
ENSG00000124193	SRSF6	protein_coding	2103.64	0.522049	0.0999892	2.94071e-08	1.53834e-06
ENSG00000073849	ST6GAL1	protein_coding	10253.9	0.457774	0.0873364	3.09201e-08	1.61136e-06
ENSG00000100241	SBF1	protein_coding	2391.16	0.255604	0.158657	0.0409534	0.188348
ENSG00000126803	HSPA2	protein_coding	32.4243	-1.32397	0.854738	0.00298342	0.0284424
ENSG00000100243	CYB5R3	protein_coding	1731.13	-0.0395594	0.0902479	0.632202	0.861598
ENSG00000100246	DNAL4	protein_coding	59.9735	0.0144616	0.207586	0.870647	0.961955
ENSG00000124831	LRRFIP1	protein_coding	2056.16	-0.53255	0.103149	3.25124e-08	1.6816e-06
ENSG00000100263	RHBDD3	protein_coding	234.68	0.161324	0.195269	0.206166	0.504828
ENSG00000100266	PACSIN2	protein_coding	1823.3	-0.0847041	0.0852402	0.286106	0.599033
ENSG00000100271	TTLL1	protein_coding	66.8148	-0.120579	0.235714	0.243633	0.550484
ENSG00000100280	AP1B1	protein_coding	2157.86	0.0969701	0.102214	0.288453	0.601306
ENSG00000100281	HMGXB4	protein_coding	564.691	-0.348384	0.180473	0.0122627	0.0816605
ENSG00000100284	TOM1	protein_coding	710.545	0.0521227	0.178973	0.649276	0.870552
ENSG00000100288	CHKB	protein_coding	597.109	0.0834563	0.14159	0.457382	0.752687
ENSG00000100292	HMOX1	protein_coding	440.917	0.111906	0.197902	0.347562	0.660509
ENSG00000100294	MCAT	protein_coding	208.015	0.305784	0.271572	0.0498734	0.215433
ENSG00000100296	THOC5	protein_coding	543.515	0.224534	0.212408	0.102347	0.33743
ENSG00000006453	BAIAP2L1	protein_coding	1093.87	-0.723799	0.142136	3.28226e-08	1.69129e-06
ENSG00000099194	SCD	protein_coding	4149.12	0.497229	0.0956079	3.37659e-08	1.7334e-06
ENSG00000100299	ARSA	protein_coding	387.951	0.418373	0.20579	0.00686828	0.0534165
ENSG00000100300	TSPO	protein_coding	427.918	-0.0604703	0.160499	0.596729	0.842722
ENSG00000100304	TTLL12	protein_coding	1452.58	0.284812	0.160578	0.0252601	0.135391
ENSG00000100307	CBX7	protein_coding	510.115	-0.102125	0.163966	0.388196	0.696777
ENSG00000100316	RPL3	protein_coding	37205.2	-0.135376	0.0541758	0.00986652	0.0699504
ENSG00000100319	ZMAT5	protein_coding	132.497	-0.0980253	0.206665	0.381327	0.690303
ENSG00000100320	RBFOX2	protein_coding	27.4694	0.0405041	0.224078	0.51161	0.793186
ENSG00000100321	SYNGR1	protein_coding	225.826	0.0896065	0.214591	0.392639	0.700215
ENSG00000100324	TAB1	protein_coding	474.025	-0.187285	0.225986	0.154021	0.429605
ENSG00000100325	ASCC2	protein_coding	976.67	-0.0671236	0.195091	0.538963	0.809976
ENSG00000100330	MTMR3	protein_coding	674.764	-0.19499	0.16349	0.114303	0.362346
ENSG00000100335	MIEF1	protein_coding	1178.36	-0.0425693	0.119489	0.676787	0.882497
ENSG00000100342	APOL1	protein_coding	343.73	-0.202663	0.249527	0.127887	0.385003
ENSG00000151651	ADAM8	protein_coding	1086.21	-0.749237	0.147682	3.51471e-08	1.7976e-06
ENSG00000100347	SAMM50	protein_coding	803.189	0.0701006	0.123009	0.495681	0.782008
ENSG00000072858	SIDT1	protein_coding	866.022	0.715961	0.140786	3.66795e-08	1.86903e-06
ENSG00000100350	FOXRED2	protein_coding	648.558	0.212354	0.165929	0.0902767	0.31406
ENSG00000100351	GRAP2	protein_coding	4383.12	0.140053	0.0666246	0.0278244	0.144729
ENSG00000100353	EIF3D	protein_coding	3862.81	-0.200362	0.0912652	0.0160959	0.0985523
ENSG00000100354	TNRC6B	protein_coding	593.747	-0.0908872	0.180864	0.440158	0.73895
ENSG00000100359	SGSM3	protein_coding	835.474	-0.021336	0.117581	0.827359	0.944693
ENSG00000100360	IFT27	protein_coding	40.7209	0.0156009	0.219749	0.800307	0.934758
ENSG00000196126	HLA-DRB1	protein_coding	2372.86	-1.3109	0.0973195	1.57704e-42	2.71211e-39
ENSG00000281289	LSS	protein_coding	453.725	-0.00719185	0.228242	4.03449e-08	2.04068e-06
ENSG00000008517	IL32	protein_coding	2981.34	-0.572835	0.11165	4.26343e-08	2.14858e-06
ENSG00000100372	SLC25A17	protein_coding	649.835	0.0895747	0.15321	0.440258	0.739027
ENSG00000100376	FAM118A	protein_coding	951.003	0.263745	0.127601	0.015467	0.0961135
ENSG00000100379	KCTD17	protein_coding	171.953	0.265486	0.260717	0.0717527	0.271053
ENSG00000100380	ST13	protein_coding	3192.36	-0.0609487	0.0825218	0.417093	0.721899
ENSG00000205413	SAMD9	protein_coding	761.039	0.790795	0.157837	4.66957e-08	2.34467e-06
ENSG00000100387	RBX1	protein_coding	877.665	-0.188976	0.132757	0.0858461	0.303851
ENSG00000100393	EP300	protein_coding	1481.49	0.369115	0.189618	0.0106035	0.0736136
ENSG00000100395	L3MBTL2	protein_coding	600.113	0.0707663	0.132435	0.516423	0.796519
ENSG00000100401	RANGAP1	protein_coding	1729.5	-0.105911	0.101189	0.241505	0.547746
ENSG00000100403	ZC3H7B	protein_coding	2121.6	-0.12303	0.0850897	0.1137	0.361224
ENSG00000100410	PHF5A	protein_coding	353.638	0.138054	0.165619	0.254938	0.562991
ENSG00000114126	TFDP2	protein_coding	1448.47	-0.772291	0.154506	4.96854e-08	2.48571e-06
ENSG00000115318	LOXL3	protein_coding	733.03	0.712468	0.142052	5.25794e-08	2.62097e-06
ENSG00000100416	TRMU	protein_coding	645.086	0.140077	0.143757	0.220384	0.522529
ENSG00000100417	PMM1	protein_coding	280.044	0.141981	0.175837	0.2504	0.558165
ENSG00000163527	STT3B	protein_coding	4032.2	-0.402185	0.0777565	5.53455e-08	2.74889e-06
ENSG00000100422	CERK	protein_coding	1417.1	-0.0451604	0.138163	0.679412	0.883159
ENSG00000100425	BRD1	protein_coding	814.07	0.0350493	0.115574	0.726284	0.907393
ENSG00000100426	ZBED4	protein_coding	948.238	-0.105509	0.109807	0.266493	0.577207
ENSG00000003436	TFPI	protein_coding	90.9293	-1.31026	0.410334	6.40557e-05	0.0013056
ENSG00000100439	ABHD4	protein_coding	347.192	-0.0860995	0.22783	0.331378	0.646599
ENSG00000100441	KHNYN	protein_coding	1378.06	-0.0933508	0.103683	0.311255	0.626059
ENSG00000100442	FKBP3	protein_coding	858.123	-0.0356455	0.123159	0.730444	0.90857
ENSG00000100445	SDR39U1	protein_coding	520.825	0.181351	0.254803	0.147907	0.418445
ENSG00000100461	RBM23	protein_coding	809.297	0.0922403	0.15472	0.428926	0.729646
ENSG00000033800	PIAS1	protein_coding	1543.4	-0.565493	0.11202	5.92085e-08	2.91968e-06
ENSG00000100473	COCH	protein_coding	223.581	0.0292056	0.184813	0.79167	0.931638
ENSG00000100478	AP4S1	protein_coding	37.9914	0.0833728	0.239317	0.210395	0.510605
ENSG00000100479	POLE2	protein_coding	130.477	-0.0355175	0.200765	0.717731	0.902952
ENSG00000100483	VCPKMT	protein_coding	155.992	0.0272708	0.18904	0.801051	0.934758
ENSG00000100485	SOS2	protein_coding	689.984	-0.189478	0.135334	0.0883604	0.309329
ENSG00000100490	CDKL1	protein_coding	81.6158	-0.0817453	0.224377	0.364264	0.675873
ENSG00000100503	NIN	protein_coding	889.441	-0.31729	0.194588	0.0252832	0.135401
ENSG00000100505	TRIM9	protein_coding	22.1685	-0.0450335	0.224324	0.480386	0.771108
ENSG00000100519	PSMC6	protein_coding	758.574	-0.167422	0.127235	0.116082	0.366213
ENSG00000100522	GNPNAT1	protein_coding	661.769	0.018529	0.14465	0.870954	0.961955
ENSG00000115286	NDUFS7	protein_coding	962.603	-0.625905	0.124867	6.12219e-08	3.00818e-06
ENSG00000100526	CDKN3	protein_coding	124.276	-0.132818	0.243573	0.206145	0.504828
ENSG00000100528	CNIH1	protein_coding	950.885	-0.0582347	0.117723	0.56273	0.822926
ENSG00000100532	CGRRF1	protein_coding	88.8997	-0.0949776	0.22059	0.350183	0.663155
ENSG00000100554	ATP6V1D	protein_coding	296.492	0.0371587	0.154515	0.74551	0.915044
ENSG00000100564	PIGH	protein_coding	178.294	0.0841997	0.181702	0.474743	0.76733
ENSG00000100567	PSMA3	protein_coding	1068.52	0.0126548	0.140521	0.909522	0.973395
ENSG00000100568	VTI1B	protein_coding	911.859	0.077241	0.114444	0.437179	0.736285
ENSG00000100575	TIMM9	protein_coding	342.286	0.115024	0.156715	0.330201	0.64585
ENSG00000100577	GSTZ1	protein_coding	255.826	-0.00225161	0.157919	0.982756	0.995279
ENSG00000100578	KIAA0586	protein_coding	510.372	0.258745	0.21319	0.068024	0.262779
ENSG00000100580	TMED8	protein_coding	1858.13	-0.176565	0.0873728	0.0281543	0.145782
ENSG00000100583	SAMD15	protein_coding	5.33886	0.0487729	0.235326	0.0135211	0.0869919
ENSG00000100591	AHSA1	protein_coding	1669.51	-0.0289971	0.0953969	0.736819	0.9111
ENSG00000100592	DAAM1	protein_coding	882.485	0.242547	0.137823	0.0337513	0.165308
ENSG00000100596	SPTLC2	protein_coding	577.024	-0.0816337	0.179323	0.484442	0.774286
ENSG00000100599	RIN3	protein_coding	22.8402	-0.0207849	0.219495	0.736523	0.911084
ENSG00000100600	LGMN	protein_coding	65.3895	0.0505611	0.217339	0.5401	0.810519
ENSG00000100601	ALKBH1	protein_coding	206.24	0.0354432	0.171763	0.757477	0.919662
ENSG00000100603	SNW1	protein_coding	1055.41	-0.0554178	0.104526	0.549194	0.814353
ENSG00000148730	EIF4EBP2	protein_coding	2090.61	0.624214	0.124409	6.16739e-08	3.01961e-06
ENSG00000151694	ADAM17	protein_coding	547.192	0.972956	0.19836	6.61603e-08	3.22778e-06
ENSG00000099219	ERMP1	protein_coding	716.44	-0.683086	0.137691	6.97475e-08	3.39076e-06
ENSG00000140379	BCL2A1	protein_coding	918.077	-0.735911	0.148917	7.06322e-08	3.42168e-06
ENSG00000100629	CEP128	protein_coding	96.0822	0.0209839	0.203293	0.824614	0.944518
ENSG00000100632	ERH	protein_coding	2246.57	-0.188628	0.109576	0.0501492	0.215948
ENSG00000100644	HIF1A	protein_coding	1899.52	0.126143	0.102867	0.169314	0.45335
ENSG00000145990	GFOD1	protein_coding	1191.02	-0.711102	0.143785	7.18188e-08	3.46696e-06
ENSG00000100650	SRSF5	protein_coding	4415.17	0.0170343	0.0626162	0.777895	0.925562
ENSG00000100664	EIF5	protein_coding	2096.27	-0.0153918	0.110354	0.858249	0.957543
ENSG00000100678	SLC8A3	protein_coding	58.4451	-0.0933185	0.22485	0.33473	0.648949
ENSG00000100697	DICER1	protein_coding	1953.25	-0.136309	0.162147	0.251962	0.559624
ENSG00000100711	ZFYVE21	protein_coding	309.566	-0.0125023	0.163981	0.911228	0.974025
ENSG00000100714	MTHFD1	protein_coding	3649.5	-0.0112886	0.0920291	0.889278	0.967625
ENSG00000100721	TCL1A	protein_coding	18.7363	-0.0824502	0.243221	0.133126	0.394166
ENSG00000100722	ZC3H14	protein_coding	966.096	-0.201363	0.112892	0.04106	0.188678
ENSG00000100726	TELO2	protein_coding	717.058	0.251596	0.184182	0.0602855	0.243728
ENSG00000100731	PCNX1	protein_coding	1231.09	0.0962234	0.128605	0.366247	0.677262
ENSG00000100744	GSKIP	protein_coding	405.212	-0.0267647	0.157635	0.812349	0.939819
ENSG00000100749	VRK1	protein_coding	614.332	-0.167919	0.163181	0.168662	0.452507
ENSG00000100764	PSMC1	protein_coding	1040.23	-0.0371118	0.121955	0.69875	0.891224
ENSG00000100767	PAPLN	protein_coding	587.585	-0.0971964	0.1638	0.409206	0.715083
ENSG00000100784	RPS6KA5	protein_coding	231.229	-0.00839953	0.188492	0.934209	0.981323
ENSG00000100796	PPP4R3A	protein_coding	1832.75	-0.0152463	0.0874382	0.850263	0.954355
ENSG00000100802	C14orf93	protein_coding	163.32	-0.0482063	0.18117	0.670685	0.878873
ENSG00000100804	PSMB5	protein_coding	722.817	0.048456	0.124134	0.706745	0.896496
ENSG00000100811	YY1	protein_coding	2359.06	-0.0200874	0.0786703	0.788805	0.930576
ENSG00000196684	HSH2D	protein_coding	1138.74	0.655463	0.132122	7.64661e-08	3.66786e-06
ENSG00000100814	CCNB1IP1	protein_coding	1302.77	0.0388933	0.113021	0.692883	0.888666
ENSG00000100815	TRIP11	protein_coding	671.438	-0.0594942	0.158118	0.602963	0.846314
ENSG00000198198	SZT2	protein_coding	967.837	0.674905	0.136267	7.65136e-08	3.66786e-06
ENSG00000100836	PABPN1	protein_coding	3011.31	0.192036	0.0868905	0.0166208	0.100602
ENSG00000100852	ARHGAP5	protein_coding	158.634	0.0826374	0.216315	0.409489	0.715306
ENSG00000100865	CINP	protein_coding	358.812	0.100064	0.155686	0.391881	0.699467
ENSG00000100867	DHRS2	protein_coding	19.6991	0.0148757	0.220415	0.80434	0.936139
ENSG00000100883	SRP54	protein_coding	907.239	-0.15259	0.114834	0.123687	0.378319
ENSG00000100888	CHD8	protein_coding	1035.03	-0.0253055	0.166951	0.82286	0.943925
ENSG00000135829	DHX9	protein_coding	2708.29	0.444989	0.087668	7.82193e-08	3.7366e-06
ENSG00000100890	PRORP	protein_coding	560.106	-0.215647	0.177687	0.0950349	0.323761
ENSG00000100897	DCAF11	protein_coding	971.567	0.0363686	0.116619	0.717741	0.902952
ENSG00000100902	PSMA6	protein_coding	1350.58	0.0483253	0.120137	0.639223	0.864944
ENSG00000154096	THY1	protein_coding	322.03	-1.30629	0.368995	1.89778e-05	0.000447851
ENSG00000100908	EMC9	protein_coding	128.471	0.126345	0.206238	0.294138	0.608171
ENSG00000100911	PSME2	protein_coding	2242.03	0.0200653	0.0880527	0.805994	0.936753
ENSG00000100916	BRMS1L	protein_coding	146.074	-0.0355678	0.210673	0.680377	0.883661
ENSG00000100918	REC8	protein_coding	120.085	0.0904073	0.215725	0.385026	0.694622
ENSG00000100926	TM9SF1	protein_coding	277.571	0.149564	0.179631	0.230741	0.535064
ENSG00000117500	TMED5	protein_coding	1689.37	0.500201	0.0994832	8.25288e-08	3.91528e-06
ENSG00000166348	USP54	protein_coding	192.31	-1.29345	0.39648	5.04657e-05	0.00106163
ENSG00000100941	PNN	protein_coding	3759.84	0.0686124	0.0727392	0.309754	0.62505
ENSG00000100949	RABGGTA	protein_coding	443.606	0.135587	0.154131	0.250493	0.558194
ENSG00000100968	NFATC4	protein_coding	493.985	0.102208	0.176887	0.393228	0.700873
ENSG00000100979	PLTP	protein_coding	59.541	-0.0732342	0.218828	0.426213	0.728427
ENSG00000100982	PCIF1	protein_coding	525.968	-0.147463	0.149071	0.208262	0.507757
ENSG00000100983	GSS	protein_coding	692.474	0.054203	0.126401	0.607007	0.8487
ENSG00000100985	MMP9	protein_coding	32.825	-0.122714	0.260238	0.118301	0.370287
ENSG00000100991	TRPC4AP	protein_coding	1428.52	-0.10941	0.0923747	0.193932	0.489131
ENSG00000100994	PYGB	protein_coding	819.99	0.0334898	0.117276	0.74313	0.914236
ENSG00000100997	ABHD12	protein_coding	799.027	-0.0194833	0.110666	0.839025	0.949754
ENSG00000101000	PROCR	protein_coding	42.435	0.0282496	0.212697	0.730402	0.90857
ENSG00000101003	GINS1	protein_coding	448.427	-0.390593	0.223436	0.0135921	0.0871794
ENSG00000101004	NINL	protein_coding	10.9679	0.0169813	0.224009	0.718034	0.903073
ENSG00000075651	PLD1	protein_coding	2384.8	-0.588932	0.118669	8.6782e-08	4.08886e-06
ENSG00000114573	ATP6V1A	protein_coding	1067.56	-0.737528	0.150949	9.2809e-08	4.34308e-06
ENSG00000101040	ZMYND8	protein_coding	1940.04	0.010447	0.218885	0.873987	0.962466
ENSG00000101052	IFT52	protein_coding	218.549	0.0812781	0.184918	0.484729	0.774286
ENSG00000101057	MYBL2	protein_coding	1563.6	-0.257017	0.151608	0.0344849	0.167588
ENSG00000101079	NDRG3	protein_coding	538.705	-0.0563135	0.141093	0.611823	0.851607
ENSG00000101084	RAB5IF	protein_coding	707.544	0.00161662	0.122989	0.994125	0.998768
ENSG00000101096	NFATC2	protein_coding	266.981	-0.00148414	0.165971	0.987997	0.996618
ENSG00000101104	PABPC1L	protein_coding	751.135	0.260277	0.161414	0.0390804	0.182322
ENSG00000101109	STK4	protein_coding	2184.6	0.100994	0.112449	0.30273	0.617326
ENSG00000101126	ADNP	protein_coding	2135.27	0.0570017	0.105803	0.543642	0.812134
ENSG00000101132	PFDN4	protein_coding	199.849	-0.00947625	0.175726	0.931871	0.981107
ENSG00000101138	CSTF1	protein_coding	477.439	-0.0801293	0.144877	0.474281	0.766673
ENSG00000101146	RAE1	protein_coding	524.423	-0.108475	0.157409	0.356273	0.668066
ENSG00000101150	TPD52L2	protein_coding	988.168	0.0256565	0.11848	0.801296	0.934758
ENSG00000101152	DNAJC5	protein_coding	1168.37	0.0889694	0.11531	0.372784	0.683401
ENSG00000101158	NELFCD	protein_coding	1035.09	-0.0526595	0.123335	0.611175	0.851354
ENSG00000101160	CTSZ	protein_coding	1050.89	0.201312	0.115669	0.0451892	0.20179
ENSG00000101161	PRPF6	protein_coding	3619.65	0.173416	0.0867617	0.0302287	0.153237
ENSG00000101166	PRELID3B	protein_coding	1343.99	-0.0332353	0.101001	0.716979	0.902654
ENSG00000101181	MTG2	protein_coding	458.71	0.00799149	0.143295	0.944404	0.983798
ENSG00000101182	PSMA7	protein_coding	1515.48	-0.00165114	0.098024	0.983791	0.995279
ENSG00000101187	SLCO4A1	protein_coding	376.196	-0.113089	0.188483	0.34675	0.65965
ENSG00000101189	MRGBP	protein_coding	222.956	-0.0284327	0.167571	0.809763	0.938666
ENSG00000101190	TCFL5	protein_coding	122.422	-0.0564348	0.191488	0.605856	0.847779
ENSG00000101191	DIDO1	protein_coding	1554.68	0.0241223	0.104053	0.786789	0.929428
ENSG00000101193	GID8	protein_coding	721.586	0.0359295	0.153345	0.75327	0.917854
ENSG00000101194	SLC17A9	protein_coding	1836.78	0.133733	0.125395	0.203001	0.500427
ENSG00000101199	ARFGAP1	protein_coding	1319.67	0.0641877	0.113445	0.51573	0.796375
ENSG00000101213	PTK6	protein_coding	8.65962	0.0257876	0.227138	0.492983	0.780401
ENSG00000101216	GMEB2	protein_coding	378.789	0.162624	0.182818	0.198266	0.494874
ENSG00000173200	PARP15	protein_coding	1757.26	0.708041	0.14621	9.38932e-08	4.37892e-06
ENSG00000101224	CDC25B	protein_coding	768.786	0.0407311	0.159735	0.723866	0.905911
ENSG00000101236	RNF24	protein_coding	92.7198	-0.0100137	0.211599	0.896647	0.969732
ENSG00000101246	ARFRP1	protein_coding	687.677	0.0317965	0.146724	0.778675	0.926026
ENSG00000101247	NDUFAF5	protein_coding	199.069	-0.120513	0.200676	0.314212	0.629706
ENSG00000101255	TRIB3	protein_coding	404.366	0.156515	0.16212	0.19708	0.493345
ENSG00000101265	RASSF2	protein_coding	1473.58	-0.0230139	0.101311	0.796109	0.93327
ENSG00000101266	CSNK2A1	protein_coding	2370.1	-0.210164	0.130991	0.0548223	0.228767
ENSG00000101290	CDS2	protein_coding	1061.51	0.123946	0.105828	0.185959	0.478478
ENSG00000054654	SYNE2	protein_coding	321.447	-1.29051	0.308018	1.44906e-06	4.85065e-05
ENSG00000101298	SNPH	protein_coding	12.2708	-0.0418928	0.226933	0.430904	0.731356
ENSG00000101307	SIRPB1	protein_coding	204.999	0.225806	0.247902	0.104803	0.342165
ENSG00000101310	SEC23B	protein_coding	1274.33	0.190328	0.201522	0.169375	0.453351
ENSG00000101311	FERMT1	protein_coding	188.01	0.103156	0.186304	0.388376	0.696852
ENSG00000101336	HCK	protein_coding	23.3595	-0.0154624	0.217511	0.815099	0.941027
ENSG00000101337	TM9SF4	protein_coding	986.02	0.0458625	0.1105	0.638876	0.864879
ENSG00000101343	CRNKL1	protein_coding	496.491	-0.305032	0.194268	0.0306383	0.15463
ENSG00000101346	POFUT1	protein_coding	626.366	-0.0414597	0.120527	0.682791	0.88453
ENSG00000101347	SAMHD1	protein_coding	1155.28	-0.0213091	0.124803	0.832627	0.946718
ENSG00000101350	KIF3B	protein_coding	462.913	-0.0315779	0.136861	0.772569	0.923218
ENSG00000101353	MROH8	protein_coding	9.84613	-0.0199786	0.223829	0.678858	0.883159
ENSG00000168234	TTC39C	protein_coding	565.543	-0.863097	0.179119	1.04928e-07	4.86062e-06
ENSG00000101363	MANBAL	protein_coding	329.596	-0.283998	0.190082	0.0386985	0.181093
ENSG00000101365	IDH3B	protein_coding	1030.91	-0.0510856	0.114662	0.605189	0.84743
ENSG00000072135	PTPN18	protein_coding	926.952	0.618163	0.12598	1.0937e-07	5.04936e-06
ENSG00000275013	PRAME	protein_coding	242.87	-1.28909	0.338055	6.86208e-06	0.000187691
ENSG00000101391	CDK5RAP1	protein_coding	426.663	-0.10115	0.148691	0.37675	0.686457
ENSG00000101400	SNTA1	protein_coding	37.6035	0.011177	0.215136	0.879649	0.963717
ENSG00000101407	TTI1	protein_coding	558.284	-0.106673	0.142592	0.343836	0.657745
ENSG00000101412	E2F1	protein_coding	761.352	-0.25351	0.148651	0.0343182	0.167132
ENSG00000101413	RPRD1B	protein_coding	703.691	0.167667	0.200816	0.192583	0.488018
ENSG00000101417	PXMP4	protein_coding	96.1214	-0.197492	0.264181	0.123031	0.377521
ENSG00000101421	CHMP4B	protein_coding	1444.33	0.0110911	0.0913269	0.901089	0.970953
ENSG00000101439	CST3	protein_coding	396.039	0.0323757	0.143405	0.773793	0.923717
ENSG00000101442	ACTR5	protein_coding	211.247	-0.107823	0.187848	0.365382	0.67653
ENSG00000101444	AHCY	protein_coding	4343.14	-0.138317	0.069863	0.0364697	0.174017
ENSG00000101445	PPP1R16B	protein_coding	3074.34	-0.0742603	0.0784143	0.314689	0.629835
ENSG00000101447	FAM83D	protein_coding	196.41	0.0318241	0.180142	0.776978	0.925112
ENSG00000101452	DHX35	protein_coding	271.404	-0.14296	0.17285	0.244096	0.550989
ENSG00000101457	DNTTIP1	protein_coding	219.638	0.284133	0.229848	0.0545201	0.227921
ENSG00000101464	PIGU	protein_coding	261.213	-0.0511809	0.172215	0.654478	0.872687
ENSG00000101473	ACOT8	protein_coding	231.813	0.000571345	0.158257	0.997518	0.999543
ENSG00000101474	APMAP	protein_coding	873.822	0.192527	0.115198	0.0544853	0.227903
ENSG00000101493	ZNF516	protein_coding	550.395	0.361099	0.254471	0.0262365	0.139206
ENSG00000101544	ADNP2	protein_coding	718.539	-0.214106	0.153467	0.0764791	0.281638
ENSG00000101546	RBFA	protein_coding	541.162	0.288085	0.154656	0.0204642	0.116776
ENSG00000101557	USP14	protein_coding	1247.18	0.0139517	0.103992	0.97397	0.992389
ENSG00000101558	VAPA	protein_coding	1475.53	0.0704557	0.091573	0.403758	0.709892
ENSG00000101574	METTL4	protein_coding	138.996	-0.174105	0.268699	0.13193	0.392452
ENSG00000101577	LPIN2	protein_coding	949.42	-0.153267	0.124035	0.143199	0.410787
ENSG00000101596	SMCHD1	protein_coding	1586.51	0.0339578	0.115348	0.733272	0.90949
ENSG00000101605	MYOM1	protein_coding	110.162	-0.0952845	0.231869	0.290905	0.604313
ENSG00000101608	MYL12A	protein_coding	2553.51	-0.0777842	0.0855169	0.32356	0.639009
ENSG00000101624	CEP76	protein_coding	168.92	0.0650746	0.201431	0.540515	0.81095
ENSG00000101639	CEP192	protein_coding	1000.77	-0.138513	0.138739	0.216022	0.517596
ENSG00000101654	RNMT	protein_coding	1195.95	0.00723396	0.124762	0.942358	0.983383
ENSG00000101665	SMAD7	protein_coding	250.403	-0.0152271	0.203995	0.865905	0.960653
ENSG00000101695	RNF125	protein_coding	53.027	-0.0348143	0.214362	0.663043	0.876154
ENSG00000101745	ANKRD12	protein_coding	1122.42	-0.0499169	0.219474	0.51775	0.797315
ENSG00000026751	SLAMF7	protein_coding	3819.03	-0.365171	0.0721575	1.15978e-07	5.31877e-06
ENSG00000101751	POLI	protein_coding	333.895	-0.24373	0.191311	0.0711311	0.26989
ENSG00000101752	MIB1	protein_coding	1190	-0.216399	0.170142	0.0881029	0.308694
ENSG00000101773	RBBP8	protein_coding	1115.44	0.0626787	0.110678	0.518859	0.79795
ENSG00000101782	RIOK3	protein_coding	975.169	0.065387	0.124008	0.531473	0.805287
ENSG00000101811	CSTF2	protein_coding	320.136	-0.201406	0.23099	0.132738	0.39395
ENSG00000101843	PSMD10	protein_coding	544.947	-0.063903	0.130702	0.550758	0.81538
ENSG00000101844	ATG4A	protein_coding	216.969	0.213811	0.245121	0.117459	0.369035
ENSG00000101846	STS	protein_coding	498.252	-0.0408603	0.130662	0.701955	0.893137
ENSG00000101849	TBL1X	protein_coding	651.103	0.138905	0.148447	0.231717	0.536062
ENSG00000101856	PGRMC1	protein_coding	716.987	0.126477	0.1187	0.215518	0.517107
ENSG00000101868	POLA1	protein_coding	735.035	0.206096	0.133042	0.06207	0.247482
ENSG00000101871	MID1	protein_coding	8.81816	-0.0337367	0.229113	0.334294	0.648756
ENSG00000101882	NKAP	protein_coding	347.909	-0.221588	0.176451	0.0853991	0.302815
ENSG00000111335	OAS2	protein_coding	904.042	0.703723	0.145091	1.2047e-07	5.50642e-06
ENSG00000101888	NXT2	protein_coding	318.261	0.172856	0.211714	0.181783	0.472792
ENSG00000101898	MCTS2	protein_coding	19.2269	0.0068609	0.218389	0.91574	0.975312
ENSG00000101901	ALG13	protein_coding	270.932	0.554445	0.336654	0.00773926	0.0581522
ENSG00000101911	PRPS2	protein_coding	1361.46	0.0155296	0.108347	0.870838	0.961955
ENSG00000101928	MOSPD1	protein_coding	36.3578	-0.0160818	0.214295	0.827877	0.944693
ENSG00000101935	AMMECR1	protein_coding	75.187	0.059692	0.209357	0.540666	0.811
ENSG00000101938	CHRDL1	protein_coding	83.6308	-0.0562427	0.215279	0.522042	0.799498
ENSG00000101940	WDR13	protein_coding	520.016	0.137364	0.15475	0.245955	0.553369
ENSG00000101945	SUV39H1	protein_coding	224.86	0.189337	0.204195	0.151223	0.424425
ENSG00000101966	XIAP	protein_coding	382.447	-0.0434783	0.162782	0.703839	0.894376
ENSG00000101972	STAG2	protein_coding	2061.95	-0.115244	0.134079	0.29269	0.606999
ENSG00000101974	ATP11C	protein_coding	769.044	-0.102885	0.134278	0.346449	0.65935
ENSG00000101986	ABCD1	protein_coding	67.7404	-0.0118393	0.206633	0.8905	0.968
ENSG00000101997	CCDC22	protein_coding	313.989	0.19588	0.186299	0.131258	0.39147
ENSG00000102001	CACNA1F	protein_coding	19.3843	-0.153216	0.294897	0.0382509	0.179794
ENSG00000102003	SYP	protein_coding	13.9819	0.042977	0.228933	0.362505	0.67433
ENSG00000102007	PLP2	protein_coding	857.023	0.114738	0.113498	0.244479	0.551491
ENSG00000102024	PLS3	protein_coding	1509.74	-0.137729	0.20952	0.257972	0.565873
ENSG00000102030	NAA10	protein_coding	564.263	0.129955	0.133468	0.23535	0.540037
ENSG00000102032	RENBP	protein_coding	43.2163	-0.043433	0.212955	0.612244	0.851952
ENSG00000102034	ELF4	protein_coding	804.506	-0.18504	0.123938	0.0783362	0.285724
ENSG00000102038	SMARCA1	protein_coding	5.77471	-0.0418988	0.231421	0.211892	0.512292
ENSG00000102043	MTMR8	protein_coding	44.2904	-0.107168	0.245771	0.190884	0.485803
ENSG00000102048	ASB9	protein_coding	9.8421	-0.106686	0.263048	0.0156667	0.0970262
ENSG00000102054	RBBP7	protein_coding	2431.75	0.12145	0.230734	0.263236	0.573074
ENSG00000172115	CYCS	protein_coding	2741.45	-0.45902	0.0922855	1.22157e-07	5.565e-06
ENSG00000102078	SLC25A14	protein_coding	95.3889	0.135086	0.229738	0.240126	0.545877
ENSG00000102081	FMR1	protein_coding	520.585	0.209104	0.158619	0.0881342	0.308694
ENSG00000102096	PIM2	protein_coding	1862.3	-0.121794	0.107872	0.197821	0.494498
ENSG00000102098	SCML2	protein_coding	25.2684	0.0138831	0.219174	0.827631	0.944693
ENSG00000102100	SLC35A2	protein_coding	214.042	0.406515	0.253019	0.015713	0.0970519
ENSG00000102103	PQBP1	protein_coding	585.154	0.287048	0.162675	0.0245174	0.132591
[truncated: 11,761 more rows]
